# Supplementary material for: Predicting Ecological Roles in the Rhizosphere Using Metabolome and Transportome Modeling
Source: PLoS One. 2015 Sep 2;10(9):e0132837. doi: 10.1371/journal.pone.0132837 (PMC4557938; doi:10.1371/journal.pone.0132837)
Supplement: S1 Data — (XLSX) [file pone.0132837.s001.xlsx]

## Sheet: Table S1
Table S1. Complilation of Pseudomonas Species and Reference Data
Pseudomonas Specis	Taxonomy Browser Link	Link to NCBI Sequence	Additional references
Pseudomonas aeruginosa B136-33	ID=1280938	RefSeq
Pseudomonas aeruginosa DK2	ID=1093787	RefSeq	PMID:22672046
Pseudomonas aeruginosa LES431	ID=1408272	RefSeq	PMID:22672046
Pseudomonas aeruginosa M18	ID=941193	RefSeq	PMID:21884571
Pseudomonas aeruginosa NCGM2.S1	ID=1089456	RefSeq	PMID:22123763
Pseudomonas aeruginosa PA7	ID=381754	RefSeq	PMID:20107499
Pseudomonas aeruginosa PAO1	ID=1147787	RefSeq	PMID:10984043
Pseudomonas aeruginosa RP73	ID=1340851	RefSeq	PMID:23908295
Pseudomonas aeruginosa UCBPP-PA14	ID=208963	RefSeq	PMID:17038190
Pseudomonas brassicacearum NFM421	ID=930166	RefSeq	PMID:21515771
Pseudomonas denitrificans ATCC 13867	ID=1294143	RefSeq	PMID:23723394
			PMC:2618026/
Pseudomonas entomophila L48	ID=384676	RefSeq	PMID:16699499
Pseudomonas fluorescens A506	ID=1037911	RefSeq	PMID:22792073
Pseudomonas fluorescens F113	ID=1114970	RefSeq	PMID:22328765
Pseudomonas fluorescens Pf0-1	ID=205922	RefSeq	PMID:19432983
Pseudomonas fluorescens SBW25	ID=216595	RefSeq	PMID:19432983
Pseudomonas fulva 12-X	ID=743720	RefSeq	PMID:17668039
Pseudomonas mendocina NK-01	ID=1001585	RefSeq	PMID:21551299
Pseudomonas mendocina ymp	ID=399739	RefSeq	PMID:17384310
Pseudomonas putida ND6	ID=231023	RefSeq	PMID:23046581
Pseudomonas poae RE*1-1-14	ID=1282356	RefSeq	PMID:23516179
Pseudomonas protegens CHA0	ID=1124983	RefSeq	PMID:24762936
			SAM:PprotCHA0
Pseudomonas protegens Pf-5	ID=220664	RefSeq	PMID:15980861
Pseudomonas putida BIRD-1	ID=931281	RefSeq	PMID:21183676
Pseudomonas putida DOT-T1E	ID=1196325	RefSeq	PMID:22819823
Pseudomonas putida F1	ID=351746	RefSeq	PMC:3056050/
Pseudomonas putida GB-1	ID=76869	RefSeq	PMC:3056050/
Pseudomonas putida H8234	ID=1331671	RefSeq	PMID:23868128
Pseudomonas putida HB3267	ID=1215088	RefSeq	PMID:24465371
Pseudomonas putida KT2440	ID=160488	RefSeq	PMC:3056050/
			PMID:12534463
Pseudomonas putida NBRC 14164	ID=1211579	RefSeq	PMID:24526630
Pseudomonas putida S16	ID=1042876	RefSeq	PMID:21914868
Pseudomonas putida W619	ID=390235	RefSeq	PMC:3056050/
Pseudomonas sp. UW4	ID=1207075	RefSeq	PMC:3596284/
Pseudomonas stutzeri A1501	ID=379731	RefSeq	PMID:18495935
Pseudomonas stutzeri ATCC 17588	ID=96563	RefSeq	PMID:21994926
Pseudomonas stutzeri CCUG 29243	ID=1196835	RefSeq	PMID:23144395
Pseudomonas stutzeri DSM 10701	ID=1123519	RefSeq	PMID:22965097
Pseudomonas stutzeri DSM 4166	ID=996285	RefSeq	PMID:21515765
Pseudomonas stutzeri RCH2	ID=644801	RefSeq	JGI=PsestuRCH2
Pseudomonas syringae pv. phaseolicola 1448A	ID=264730	RefSeq	PMID:16159782
Pseudomonas syringae pv. syringae B728a	ID=205918	RefSeq	PMID:16043691
Pseudomonas syringae pv. tomato DC3000	ID=223283	RefSeq	PMID:12928499
