# Supplementary material for: Predicting Ecological Roles in the Rhizosphere Using Metabolome and Transportome Modeling
Source: PLoS One. 2015 Sep 2;10(9):e0132837. doi: 10.1371/journal.pone.0132837 (PMC4557938; doi:10.1371/journal.pone.0132837)
Supplement: S3 Data — (TXT) [file pone.0132837.s003.txt]

K01347	PORES_ION_CHANNELS__TC:1_
K01538	SODIUM_CATION;POTASSIUM_CATION
K01551	ARSENITE
K01989	METALLIC_CATION,_IRON-SIDEROPHORE_AND_VITAMIN_B12_TRANSPORTERS
K01990	ABC-2_TYPE_AND_OTHER_TRANSPORTERS
K01991	POLYSACCHARIDE
K01992	ABC-2_TYPE_AND_OTHER_TRANSPORTERS
K01995	L-ISOEUCINE;L-LEUCINE;L-VALINE
K01996	L-ISOEUCINE;L-LEUCINE;L-VALINE
K01997	L-ISOEUCINE;L-LEUCINE;L-VALINE
K01998	L-ISOEUCINE;L-LEUCINE;L-VALINE
K01999	L-ISOEUCINE;L-LEUCINE;L-VALINE
K02000	GLYCINE;BETAINE;L-PROLINE
K02001	GLYCINE;BETAINE;L-PROLINE
K02002	GLYCINE;BETAINE;L-PROLINE
K02003	ABC-2_TYPE_AND_OTHER_TRANSPORTERS
K02004	ABC-2_TYPE_AND_OTHER_TRANSPORTERS
K02006	COBALT_ION;NICKEL;NICKEL_2+
K02007	COBALT_ION;NICKEL;NICKEL_2+
K02008	COBALT_ION;NICKEL;NICKEL_2+
K02009	COBALT_ION
K02010	FE3+
K02011	FE3+
K02012	FE3+
K02013	FE2+;FE3+;IRON
K02014	FE2+;FE3+;IRON
K02015	FE2+;FE3+;IRON
K02016	FE2+;FE3+;IRON
K02017	MOLYBDATE
K02018	MOLYBDATE
K02020	MOLYBDATE
K02023	OLIGOSACCHARIDE_AND_POLYOL_TRANSPORTERS
K02024	MALTOSE
K02025	OLIGOSACCHARIDE_AND_POLYOL_TRANSPORTERS
K02026	OLIGOSACCHARIDE_AND_POLYOL_TRANSPORTERS
K02027	OLIGOSACCHARIDE_AND_POLYOL_TRANSPORTERS
K02028	L-HISTIDINE;L-ASPARAGINE;L-CYSTEINE;L-GLUTAMINE;L-SERINE;L-THREONINE;L-ARGININE;L-ASPARTATE;L-GLUTAMATE;L-LYSINE
K02029	L-HISTIDINE;L-ASPARAGINE;L-CYSTEINE;L-GLUTAMINE;L-SERINE;L-THREONINE;L-ARGININE;L-ASPARTATE;L-GLUTAMATE;L-LYSINE
K02030	L-HISTIDINE;L-ASPARAGINE;L-CYSTEINE;L-GLUTAMINE;L-SERINE;L-THREONINE;L-ARGININE;L-ASPARTATE;L-GLUTAMATE;L-LYSINE
K02031	NICKEL;NICKEL_2+;PEPTIDE
K02032	NICKEL;NICKEL_2+;PEPTIDE
K02033	NICKEL;NICKEL_2+;PEPTIDE
K02034	NICKEL;NICKEL_2+;PEPTIDE
K02035	NICKEL;NICKEL_2+;PEPTIDE
K02036	ORTHOPHOSPHATE;_PHOSPHATE
K02037	ORTHOPHOSPHATE;_PHOSPHATE
K02038	ORTHOPHOSPHATE;_PHOSPHATE
K02040	ORTHOPHOSPHATE;_PHOSPHATE
K02041	PHOSPHONATE
K02042	PHOSPHONATE
K02044	PHOSPHONATE
K02045	SULFATE
K02046	SULFATE
K02047	SULFATE
K02048	SULFATE
K02049	MINERAL_AND_ORGANIC_ION_TRANSPORTERS
K02050	MINERAL_AND_ORGANIC_ION_TRANSPORTERS
K02051	MINERAL_AND_ORGANIC_ION_TRANSPORTERS
K02052	SPERMIDINE;PUTRESCINE
K02053	SPERMIDINE;PUTRESCINE
K02054	SPERMIDINE;PUTRESCINE
K02055	SPERMIDINE;PUTRESCINE
K02056	SUGAR
K02057	SUGAR
K02058	SUGAR
K02062	THIAMINE
K02063	THIAMINE
K02064	THIAMINE
K02065	OLIGOSACCHARIDE_AND_POLYOL_TRANSPORTERS
K02066	OLIGOSACCHARIDE_AND_POLYOL_TRANSPORTERS
K02067	OLIGOSACCHARIDE_AND_POLYOL_TRANSPORTERS
K02068	OLIGOSACCHARIDE_AND_POLYOL_TRANSPORTERS
K02069	OLIGOSACCHARIDE_AND_POLYOL_TRANSPORTERS
K02071	METHIONINE
K02072	METHIONINE
K02073	METHIONINE
K02074	ZINC_ION;MANGANESE
K02075	ZINC_ION;MANGANESE
K02077	ZINC_ION;MANGANESE
K02100	ARABINOSE
K02168	CHOLINE;GLYCNE;PROLINE;BETAINE
K02193	HEME
K02194	HEME
K02195	HEME
K02196	HEME
K02198	_BIOGENESIS_
K02205	L-ARGININE;L-ORNITHINE
K02424	L-CYSTINE
K02429	L-FUCOSE
K02445	GLYCEROL-3-PHOSPHATE
K02511	4-HYDROXYPHENYLACETATE
K02532	LACTOSE
K02556	_CHEMOTAXIS_
K02557	_CHEMOTAXIS_
K02575	NIRATE;NITRITE
K02598	NITATE
K02625	DICARBOXYLIC_ACID
K02744	N-ACETYLGALACTOSAMINE;GALACTOSAMINE
K02745	N-ACETYLGALACTOSAMINE
K02746	N-ACETYLGALACTOSAMINE
K02747	N-ACETYLGALACTOSAMINE
K02749	ARBUTIN
K02750	ARBUTIN
K02752	ARBUTIN;CELLOBIOSE;SALICIN
K02753	ARBUTIN;CELLOBIOSE;SALICIN
K02755	BETA-GLUCOSIDE
K02756	BETA-GLUCOSIDE
K02757	BETA-GLUCOSIDE
K02759	CELLOBIOSE
K02760	CELLOBIOSE
K02761	CELLOBIOSE
K02763	D-GLUCOSAMINE
K02764	D-GLUCOSAMINE
K02765	D-GLUCOSAMINE
K02768	FRUCTOSE
K02769	FRUCTOSE
K02770	FRUCTOSE
K02771	FRUCTOSE
K02773	GALACTITOL
K02774	GALACTITOL
K02775	GALACTITOL
K02777	GLUCOSE;MALTOSE;ARBUTIN;TREHALOSE;SALICIN
K02778	GLUCOSE
K02779	GLUCOSE
K02781	GLUCITOL;SORBITOL
K02782	GLUCITOL;SORBITOL
K02783	GLUCITOL;SORBITOL
K02784	ORTHOPHOSPHATE;_PHOSPHATE
K02786	LACTOSE
K02787	LACTOSE
K02788	LACTOSE
K02790	MALTOSE
K02791	MALTOSE
K02793	MANNOSE
K02794	MANNOSE
K02795	MANNOSE
K02796	MANNOSE
K02798	MANNITOL
K02799	MANNITOL
K02800	MANNITOL
K02802	N-ACETYLGLUCOSAMINE
K02803	N-ACETYLGLUCOSAMINE
K02804	N-ACETYLGLUCOSAMINE
K02806	ENZYME_II__TC:4.A_
K02808	SUCROSE
K02809	SUCROSE
K02810	SUCROSE
K02812	SORBOSE
K02813	SORBOSE
K02814	SORBOSE
K02815	SORBOSE
K02817	TREHALOSE
K02818	TREHALOSE
K02819	TREHALOSE
K02821	ACORBATE
K02822	ACORBATE
K02824	URACIL
K02856	L-RHAMNOSE
K03162	PORES_ION_CHANNELS__TC:1_
K03282	PORES_ION_CHANNELS__TC:1_
K03283	PORES_ION_CHANNELS__TC:1_
K03284	MAGNESIUM_CATION
K03286	PORES_ION_CHANNELS__TC:1_
K03288	CCITRATE;TRICARBALLYLATE
K03289	NUCLEOSIDE;CYTOSINE;ADENINE;GUANINE;THYMINE
K03290	SIALIC_ACID
K03291	SUGAR_TRANSPORTERS
K03297	_MULTIDRUG_
K03298	_MULTIDRUG_
K03299	GLUCONATE
K03312	GLUTAMATE
K03318	L-TYROSOME
K03320	NH4+
K03321	SULFATE
K03322	MANGANESE;MANGANESE_2+;MANGANESE_3+
K03324	SODIUM_CATION
K03326	C4-DICARBOXYLATE
K03329	ELECTROCHEMICAL_POTENTIAL-DRIVEN_TRANSPORTERS__TC:2_
K03372	PROTEIN_TRANSPORTERS
K03442	PORES_ION_CHANNELS__TC:1_
K03443	PORES_ION_CHANNELS__TC:1_
K03444	SUGAR_TRANSPORTERS
K03445	NUCLEOSIDE;CYTOSINE;ADENINE;GUANINE;THYMINE
K03446	_MULTIDRUG_
K03447	GLYCEROL-3-PHOSPHATE
K03448	PANTOTHENATE
K03449	CYANATE
K03452	MAGNESIUM_CATION
K03459	FORMATE
K03468	P-HYDROXYBENZOIC_ACID
K03475	ACORBATE
K03532	TRIMETHYLAMINE-N-OXIDE
K03533	TRANSMEMBRANE_ELECTRON_CARRIERS__TC:5_
K03535	GLUCARATE
K03543	_MULTIDRUG_
K03548	ELECTROCHEMICAL_POTENTIAL-DRIVEN_TRANSPORTERS__TC:2_
K03549	POTASSIUM_CATION
K03559	PORES_ION_CHANNELS__TC:1_
K03560	PORES_ION_CHANNELS__TC:1_
K03561	_CHEMOTAXIS_
K03562	PORES_ION_CHANNELS__TC:1_
K03640	PEPTIDOGLYCAN
K03641	ELECTROCHEMICAL_POTENTIAL-DRIVEN_TRANSPORTERS__TC:2_
K03643	PORES_ION_CHANNELS__TC:1_
K03646	COLICIN
K03756	PUTRESCINE;L-ORNITHINE
K03757	CADAVERINE;L-LYSINE
K03758	L-ARGININE;L-ORNITHINE;L-LYSINE
K03759	L-ARGININE;AGMATINE
K03761	ALPHA-KETOGLUTARAT
K03762	L-PROLINE;BETAINE
K03811	NICOTINAMIDE
K03832	ELECTROCHEMICAL_POTENTIAL-DRIVEN_TRANSPORTERS__TC:2_
K03834	L-TYROSOME
K03835	L-TRYPTOPHAN
K03836	L-TRYPTOPHAN
K03837	L-SERINE
K03838	L-THEONINE
K03893	ARSENIC__III;ARSENIC__V;ARSENIC
K04043	PORES_ION_CHANNELS__TC:1_
K04044	PORES_ION_CHANNELS__TC:1_
K04045	PORES_ION_CHANNELS__TC:1_
K04046	PORES_ION_CHANNELS__TC:1_
K04570	PORES_ION_CHANNELS__TC:1_
K04744	PORES_ION_CHANNELS__TC:1_
K04758	FE2+;FE3+;IRON
K04759	FE2+;FE3+;IRON
K04958	INOSITOL_1,4,5-TRIPHOSPHATE
K04959	INOSITOL_1,4,5-TRIPHOSPHATE
K04960	INOSITOL_1,4,5-TRIPHOSPHATE
K04961	RYANODINE
K04962	RYANODINE
K04963	RYANODINE
K05338	PORES_ION_CHANNELS__TC:1_
K05340	GLUCOSE
K05373	UNKNOWN_TRANSPORTERS
K05517	PORES_ION_CHANNELS__TC:1_
K05548	BENZOATE
K05557	DRUG_TRANSPORTERS
K05559	POTASSIUM_CATION
K05560	POTASSIUM_CATION
K05561	POTASSIUM_CATION
K05562	POTASSIUM_CATION
K05563	POTASSIUM_CATION
K05564	POTASSIUM_CATION
K05565	SODIUM_CATION
K05566	SODIUM_CATION
K05567	SODIUM_CATION
K05568	SODIUM_CATION
K05569	SODIUM_CATION
K05570	SODIUM_CATION
K05571	SODIUM_CATION
K05595	_MULTIDRUG_
K05772	TUNGSTATE
K05773	TUNGSTATE
K05776	MOLYBDATE
K05777	THIAMINE
K05778	THIAMINE
K05779	THIAMINE
K05780	PHOSPHONATE
K05781	PHOSPHONATE
K05782	BENZOATE
K05786	ELECTROCHEMICAL_POTENTIAL-DRIVEN_TRANSPORTERS__TC:2_
K05802	POTASSIUM_CATION
K05813	SN-GLYCEROL_3-PHOSPHATE
K05814	SN-GLYCEROL_3-PHOSPHATE
K05815	SN-GLYCEROL_3-PHOSPHATE
K05816	SN-GLYCEROL_3-PHOSPHATE
K05819	3-HYDROXYPHENYLPROPIONIC
K05820	3-PHENYLPROPIONI
K05832	METALLIC_CATION,_IRON-SIDEROPHORE_AND_VITAMIN_B12_TRANSPORTERS
K05833	METALLIC_CATION,_IRON-SIDEROPHORE_AND_VITAMIN_B12_TRANSPORTERS
K05834	HOMOSERINE
K05835	L-THREONINE
K05845	MINERAL_AND_ORGANIC_ION_TRANSPORTERS
K05846	MINERAL_AND_ORGANIC_ION_TRANSPORTERS
K05847	MINERAL_AND_ORGANIC_ION_TRANSPORTERS
K05862	PORES_ION_CHANNELS__TC:1_
K05881	ENZYME_II__TC:4.A_
K06073	COBAMIDE_COENZYM
K06074	COBAMIDE_COENZYM
K06076	LONG-CHAIN_FATTY_ACID
K06141	UNKNOWN_TRANSPORTERS
K06144	_STRESS_
K06155	GLUCONATE
K06156	GLUCONATE
K06157	L-IDONATE
K06189	MAGNESIUM_CATION;COBALT_ION
K06196	TRANSMEMBRANE_ELECTRON_CARRIERS__TC:5_
K06212	FORMATE
K06213	PORES_ION_CHANNELS__TC:1_
K06216	RIBOSE
K06258	PROTEIN_TRANSPORTERS
K06289	_SPORE_GERMINATION_
K06292	_SPORE_GERMINATION_
K06296	_SPORE_GERMINATION_
K06311	_SPORE_GERMINATION_
K06518	PORES_ION_CHANNELS__TC:1_
K06579	PORES_ION_CHANNELS__TC:1_
K06600	ELECTROCHEMICAL_POTENTIAL-DRIVEN_TRANSPORTERS__TC:2_
K06609	INOSITOL_
K06610	INOSITOL_
K06857	TUNGSTATE
K06858	COBAMIDE_COENZYME
K06861	LIPOPOLYSACCHARIDE
K06895	L-LYSINE
K06901	XANTHINE;URACIL
K06902	UNKNOWN_TRANSPORTERS
K07091	LIPOPOLYSACCHARIDE
K07191	GLUCOSE
K07221	ORTHOPHOSPHATE;_PHOSPHATE
K07224	FE2+;FE3+;IRON
K07238	ZINC_CATION
K07240	CHROMATE
K07241	NICKEL;NICKEL_2+
K07243	FE2+;FE3+;IRON
K07244	PORES_ION_CHANNELS__TC:1_
K07245	COPPER
K07267	PORES_ION_CHANNELS__TC:1_
K07299	GLUCOSE
K07300	CALCIUM_CATION
K07301	CATION
K07306	DIMETHYL_SULFOXIDE
K07307	DIMETHYL_SULFOXIDE
K07308	DIMETHYL_SULFOXIDE
K07309	SELENATE
K07310	SELENATE
K07311	SELENATE
K07312	SELENATE
K07347	PORES_ION_CHANNELS__TC:1_
K07490	FE2+;FE3+;IRON
K07507	MG2+
K07552	BICYCLOMYCIN;CHLORAMPHENICOL
K07593	GLUCOSE
K07783	SUGAR_PHOSPHATE
K07784	HEXOSE_PHOSPHATE
K07785	NICKEL
K07786	_MULTIDRUG_
K07796	COPPER;AG_I
K07811	TRIMETHYLAMINE-N-OXIDE
K07812	TRANSMEMBRANE_ELECTRON_CARRIERS__TC:5_
K07821	TRANSMEMBRANE_ELECTRON_CARRIERS__TC:5_
K08137	GALACTOSE
K08138	XYLOSE
K08139	SUGAR_TRANSPORTERS
K08141	ALPHA_GLUCOSIDE
K08142	GLUCOSE
K08143	GLUCOSE;FRUCTOSE
K08144	GLUCOSE
K08145	GLUCOSE
K08146	GLUCOSE
K08147	GLUCOSE
K08148	GLUCOSE
K08149	GLUCOSE
K08150	MYO-INOSITOL
K08151	TETRACYCLINE
K08152	_MULTIDRUG_
K08153	_MULTIDRUG_
K08154	DRUG_TRANSPORTERS
K08155	AMINE
K08156	ARABINOSE
K08157	_MULTIDRUG_
K08158	_MULTIDRUG_
K08159	L-ARABINOSE;ISOPROPYL-BETA-D-THIOGALACTOPYRANOSIDE
K08160	CHLORAMPHENICOL;_MULTIDRUG_
K08161	_MULTIDRUG_
K08162	_MULTIDRUG_
K08163	_MULTIDRUG_
K08164	CHLORAMPHENICOL
K08165	_MULTIDRUG_
K08166	METHYLENOMYCIN
K08167	METHYL_VIOLOGEN
K08168	METAL-TETRACYCLINE
K08169	_MULTIDRUG_
K08170	_MULTIDRUG_
K08171	GLYCEROL-6-PHOSPHATE
K08172	SHIKIMATE;DEHYDROSHIKIMATE
K08173	ORGANIC_ACID_TRANSPORTERS
K08174	GLUCOSE;MANNOSE
K08175	GLUCOSE
K08176	ORTHOPHOSPHATE;_PHOSPHATE
K08177	OXALATE;FORMATE
K08178	LACTATE
K08179	MONOCARBOXYLIC_ACID
K08180	MONOCARBOXYLIC_ACID
K08181	MONOCARBOXYLIC_ACID
K08182	MONOCARBOXYLIC_ACID
K08183	MONOCARBOXYLIC_ACID
K08184	MONOCARBOXYLIC_ACID
K08185	MONOCARBOXYLIC_ACID
K08186	MONOCARBOXYLIC_ACID
K08187	MONOCARBOXYLIC_ACID
K08188	MONOCARBOXYLIC_ACID
K08189	MONOCARBOXYLIC_ACID
K08190	MONOCARBOXYLIC_ACID
K08191	HEXURONATE
K08192	ALLANTOATE
K08193	ORTHOPHOSPHATE;_PHOSPHATE
K08194	GALACTONATE
K08195	4-HYDROXYBENZOATE
K08196	CIS,CIS-MUCONATE
K08197	SIDEROPHORE
K08198	ORGANIC_ACID_TRANSPORTERS
K08199	ORGANIC_ACID_TRANSPORTERS
K08200	ORGANIC_ACID_TRANSPORTERS
K08202	ORGANIC_ACID_TRANSPORTERS
K08203	ORGANIC_ACID_TRANSPORTERS
K08204	ORGANIC_ACID_TRANSPORTERS
K08205	ORGANIC_ACID_TRANSPORTERS
K08206	ORGANIC_ACID_TRANSPORTERS
K08207	ORGANIC_ACID_TRANSPORTERS
K08208	ORGANIC_ACID_TRANSPORTERS
K08209	ORGANIC_ACID_TRANSPORTERS
K08210	ORGANIC_ACID_TRANSPORTERS
K08211	ORGANIC_ACID_TRANSPORTERS
K08212	ORGANIC_ACID_TRANSPORTERS
K08213	ORGANIC_ACID_TRANSPORTERS
K08214	ORGANIC_ACID_TRANSPORTERS
K08215	ORGANIC_ACID_TRANSPORTERS
K08216	ORGANIC_ACID_TRANSPORTERS
K08217	MACROLIDE
K08218	PROTEIN_TRANSPORTERS
K08219	UNKNOWN_TRANSPORTERS
K08220	PROTEIN_TRANSPORTERS
K08221	_MULTIDRUG_
K08222	UNKNOWN_TRANSPORTERS
K08223	FOSMIDPMYCIN
K08224	DRUG_TRANSPORTERS
K08225	SIDEROPHORE
K08226	CHLOROPHYLL
K08227	LYSOPHOSPHOLIPID
K08228	ORGANIC_ACID_TRANSPORTERS
K08229	ORGANIC_ACID_TRANSPORTERS
K08230	ORGANIC_ACID_TRANSPORTERS
K08231	MONOCARBOXYLIC_ACID
K08284	CALCIUM_CATION
K08344	COPPER
K08351	BIOTIN;METHIONINE
K08352	THIOSULFATE
K08353	TRANSMEMBRANE_ELECTRON_CARRIERS__TC:5_
K08354	TRANSMEMBRANE_ELECTRON_CARRIERS__TC:5_
K08355	ARSENITE
K08356	ARSENITE
K08360	TRANSMEMBRANE_ELECTRON_CARRIERS__TC:5_
K08363	MERCURY_2+
K08364	MERCURY_2+
K08368	UNKNOWN_TRANSPORTERS
K08369	UNKNOWN_TRANSPORTERS
K08370	TRANSMEMBRANE_ELECTRON_CARRIERS__TC:5_
K08371	TRANSMEMBRANE_ELECTRON_CARRIERS__TC:5_
K08483	ORTHOPHOSPHATE;_PHOSPHATE
K08484	ORTHOPHOSPHATE;_PHOSPHATE
K08485	ORTHOPHOSPHATE;_PHOSPHATE
K08713	POTASSIUM_CATION
K08714	SODIUM_CATION
K08715	POTASSIUM_CATION
K08717	UREA
K08719	PORES_ION_CHANNELS__TC:1_
K08720	PORES_ION_CHANNELS__TC:1_
K08721	_MULTIDRUG_
K08970	NICKEL;NICKEL_2_;COBALT_ION
K08978	ELECTROCHEMICAL_POTENTIAL-DRIVEN_TRANSPORTERS__TC:2_
K09013	ABC-2_TYPE_AND_OTHER_TRANSPORTERS
K09016	CYTOSINE;THYMINE;URACIL
K09475	PORES_ION_CHANNELS__TC:1_
K09476	PORES_ION_CHANNELS__TC:1_
K09477	CITRATE;SUCCINATE
K09489	PORES_ION_CHANNELS__TC:1_
K09490	PORES_ION_CHANNELS__TC:1_
K09491	PORES_ION_CHANNELS__TC:1_
K09686	_MULTIDRUG_
K09687	_MULTIDRUG_
K09688	ABC-2_TYPE_AND_OTHER_TRANSPORTERS
K09689	POLYSACCHARIDE
K09690	LIPOPOLYSACCHARIDE
K09691	LIPOPOLYSACCHARIDE
K09692	TEICHOIC_ACID
K09693	TEICHOIC_ACID
K09694	LIPOOLIGOSACCHARIDE
K09695	LIPOOLIGOSACCHARIDE
K09696	SODIUM_CATION
K09697	SODIUM_CATION
K09771	_MULTIDRUG_
K09774	LIPOPOLYSACCHARIDE
K09808	LIPOPROTEIN
K09810	LIPOPROTEIN
K09811	_CELL_DIVISION_
K09812	_CELL_DIVISION_
K09813	HEMIN
K09814	HEMIN
K09815	ZINC_ION
K09816	ZINC_ION
K09817	ZINC_ION
K09818	FE2+;FE3+;IRON;MANGENESE
K09819	FE2+;FE3+;IRON;MANGENESE
K09820	FE2+;FE3+;IRON;MANGENESE
K09936	ELECTROCHEMICAL_POTENTIAL-DRIVEN_TRANSPORTERS__TC:2_
K09969	AMINO_ACID;L-AMINO_ACID;GLYCINE;L-ALANINE;L-ARGININE;L-ASPARAGINE;L-ASPARTATE;L-CYSTEINE;L-GLUTAMATE;L-GLUTAMINE;L-HISTIDINE;L-ISOEUCINE;L-LEUCINE;L-LYSINE;L-METHIONINE;L-PHENYLALANINE;L-SERINE;L-THREONINE;L-TRYPTOPHAN;L-TYROSINE;L-VALINE;L-PROLINE;L-ORNITHINE
K09970	AMINO_ACID;L-AMINO_ACID;GLYCINE;L-ALANINE;L-ARGININE;L-ASPARAGINE;L-ASPARTATE;L-CYSTEINE;L-GLUTAMATE;L-GLUTAMINE;L-HISTIDINE;L-ISOEUCINE;L-LEUCINE;L-LYSINE;L-METHIONINE;L-PHENYLALANINE;L-SERINE;L-THREONINE;L-TRYPTOPHAN;L-TYROSINE;L-VALINE;L-PROLINE;L-ORNITHINE
K09971	AMINO_ACID;L-AMINO_ACID;GLYCINE;L-ALANINE;L-ARGININE;L-ASPARAGINE;L-ASPARTATE;L-CYSTEINE;L-GLUTAMATE;L-GLUTAMINE;L-HISTIDINE;L-ISOEUCINE;L-LEUCINE;L-LYSINE;L-METHIONINE;L-PHENYLALANINE;L-SERINE;L-THREONINE;L-TRYPTOPHAN;L-TYROSINE;L-VALINE;L-PROLINE;L-ORNITHINE
K09972	AMINO_ACID;L-AMINO_ACID;GLYCINE;L-ALANINE;L-ARGININE;L-ASPARAGINE;L-ASPARTATE;L-CYSTEINE;L-GLUTAMATE;L-GLUTAMINE;L-HISTIDINE;L-ISOEUCINE;L-LEUCINE;L-LYSINE;L-METHIONINE;L-PHENYLALANINE;L-SERINE;L-THREONINE;L-TRYPTOPHAN;L-TYROSINE;L-VALINE;L-PROLINE;L-ORNITHINE
K09996	L-ARGININE
K09997	L-ARGININE
K09998	L-ARGININE
K09999	L-ARGININE
K10000	L-ARGININE
K10001	L-GLUTAMATE;L-ASPARTATE
K10002	L-GLUTAMATE;L-ASPARTATE
K10003	L-GLUTAMATE;L-ASPARTATE
K10004	L-GLUTAMATE;L-ASPARTATE
K10005	L-GLUTAMATE
K10006	L-GLUTAMATE
K10007	L-GLUTAMATE
K10008	L-GLUTAMATE
K10009	L-CYSTINE
K10010	L-CYSTINE
K10013	L-LYSINE;L-ARGININE;L-ORNITHINE
K10014	L-HISTIDINE
K10015	L-HISTIDINE;L-LYSINE;L-ARGININE;L-ORNITHINE
K10016	L-HISTIDINE;L-LYSINE;L-ARGININE;L-ORNITHINE
K10017	L-HISTIDINE;L-LYSINE;L-ARGININE;L-ORNITHINE
K10018	OCTOPINE;NOPALINE
K10019	OCTOPINE;NOPALINE
K10020	OCTOPINE;NOPALINE
K10021	OCTOPINE;NOPALINE
K10022	L-ARGININE;L-ORNITHINE
K10023	L-ARGININE;L-ORNITHINE
K10024	L-ARGININE;L-ORNITHINE
K10025	L-ARGININE;L-ORNITHINE
K10036	L-GLUTAMINE
K10037	L-GLUTAMINE
K10038	L-GLUTAMINE
K10039	L-GLUTAMINE
K10040	L-GLUTAMINE
K10041	L-GLUTAMINE
K10094	NICKEL;NICKEL_2+
K10107	POLYSACCHARIDE
K10108	MALTOSE;MALTODEXTRIN
K10109	MALTOSE;MALTODEXTRIN
K10110	MALTOSE;MALTODEXTRIN
K10111	MALTOSE;MALTODEXTRIN
K10112	MALTOSE;MALTODEXTRIN
K10113	MALTOOLIGOSACCHARIDE
K10114	MALTOOLIGOSACCHARIDE
K10115	MALTOOLIGOSACCHARIDE
K10116	MALTOOLIGOSACCHARIDE
K10117	OLIGOSACCHARIDE_AND_POLYOL_TRANSPORTERS
K10118	OLIGOSACCHARIDE_AND_POLYOL_TRANSPORTERS
K10119	OLIGOSACCHARIDE_AND_POLYOL_TRANSPORTERS
K10120	OLIGOSACCHARIDE_AND_POLYOL_TRANSPORTERS
K10121	OLIGOSACCHARIDE_AND_POLYOL_TRANSPORTERS
K10122	OLIGOSACCHARIDE_AND_POLYOL_TRANSPORTERS
K10123	FE2+;FE3+;IRON
K10124	PORES_ION_CHANNELS__TC:1_
K10188	LACTOSE;L-ARABINOSE
K10189	LACTOSE;L-ARABINOSE
K10190	LACTOSE;L-ARABINOSE
K10191	LACTOSE;L-ARABINOSE
K10192	OLIGOGALACTURONIDE
K10193	OLIGOGALACTURONIDE
K10194	OLIGOGALACTURONIDE
K10195	OLIGOGALACTURONIDE
K10196	GLUCOSE;ARABINOSE
K10197	GLUCOSE;ARABINOSE
K10198	GLUCOSE;ARABINOSE
K10199	GLUCOSE;ARABINOSE
K10200	N-ACETYLGLUCOSAMINE
K10201	N-ACETYLGLUCOSAMINE
K10202	N-ACETYLGLUCOSAMINE
K10227	SORBITOL;MANNITOL
K10228	SORBITOL;MANNITOL
K10229	SORBITOL;MANNITOL
K10230	SORBITOL;MANNITOL
K10232	ALPHA-GLUCOSIDE
K10233	ALPHA-GLUCOSIDE
K10234	ALPHA-GLUCOSIDE
K10235	ALPHA-GLUCOSIDE
K10236	TREHALOSE;MALTOSE
K10237	TREHALOSE;MALTOSE
K10238	TREHALOSE;MALTOSE
K10239	TREHALOSE;MALTOSE
K10240	CELLOBIOSE
K10241	CELLOBIOSE
K10242	CELLOBIOSE
K10243	CELLOBIOSE;SORBITOL;MANNITOL
K10439	RIBOSE
K10440	RIBOSE
K10441	RIBOSE
K10537	L-ARABINOSE
K10538	L-ARABINOSE
K10539	L-ARABINOSE
K10540	METHYL-GALACTOSIDE
K10541	METHYL-GALACTOSIDE
K10542	METHYL-GALACTOSIDE
K10543	XYLOSE
K10544	XYLOSE
K10545	XYLOSE
K10546	MONOSACCHARIDE_TRANSPORTERS
K10547	MONOSACCHARIDE_TRANSPORTERS
K10548	MONOSACCHARIDE_TRANSPORTERS
K10549	D-ALLOSE
K10550	D-ALLOSE
K10551	D-ALLOSE
K10552	FRUCTOSE
K10553	FRUCTOSE
K10554	FRUCTOSE
K10555	MONOSACCHARIDE_TRANSPORTERS
K10556	MONOSACCHARIDE_TRANSPORTERS
K10557	MONOSACCHARIDE_TRANSPORTERS
K10558	MONOSACCHARIDE_TRANSPORTERS
K10559	RHAMNOSE
K10560	RHAMNOSE
K10561	RHAMNOSE
K10562	RHAMNOSE
K10707	_VESICLE-ASSOCIATED_
K10716	POTASSIUM_CATION
K10823	OLIGOPEPTIDE
K10824	NICKEL
K10831	TAURINE
K10850	NITRATE
K10940	PORES_ION_CHANNELS__TC:1_
K10948	HEMOLYSIN
K10984	ACORBATE
K10985	ACORBATE
K10986	ACORBATE
K11003	OTHERS
K11005	HEMOLYSIN
K11032	HEMOLYSIN
K11038	LEUKOCIDINLHEMOLYSIN
K11050	_MULTIDRUG_;HEMOLYSIN
K11051	_MULTIDRUG_;HEMOLYSIN
K11069	SPERMIDINE;PUTRESCINE
K11070	SPERMIDINE;PUTRESCINE
K11071	SPERMIDINE;PUTRESCINE
K11072	SPERMIDINE;PUTRESCINE
K11073	PUTRESCINE
K11074	PUTRESCINE
K11075	PUTRESCINE
K11076	PUTRESCINE
K11077	MANNOPINE
K11078	MANNOPINE
K11079	MANNOPINE
K11080	MANNOPINE
K11081	2-AMINOETHYLPHOSPHONATE
K11082	2-AMINOETHYLPHOSPHONATE
K11083	2-AMINOETHYLPHOSPHONATE
K11084	2-AMINOETHYLPHOSPHONATE
K11104	MELIBIOSE
K11106	ELECTROCHEMICAL_POTENTIAL-DRIVEN_TRANSPORTERS__TC:2_
K11183	ORTHOPHOSPHATE;_PHOSPHATE
K11189	ORTHOPHOSPHATE;_PHOSPHATE
K11191	N-ACETYLMURAMIC_ACID
K11192	N-ACETYLMURAMIC_ACID
K11194	FRUCTOSE
K11195	FRUCTOSE
K11196	FRUCTOSE
K11198	2-O-A-MANNOSYL-D-GLYCERATE
K11199	2-O-A-MANNOSYL-D-GLYCERATE
K11200	2-O-A-MANNOSYL-D-GLYCERATE
K11201	FRUCTOSE
K11202	FRUCTOSE
K11203	FRUCTOSE
K11249	L-CYSTINE
K11250	L-LEUCINE
K11382	PHOSPHOGLYCERATE
K11535	NUCLEOSIDE;ADENINE;GUANINE;CYTOSINE;THYMINE;URACIL
K11537	XANTHOSINE
K11601	MANGANESE
K11602	MANGANESE
K11603	MANGANESE
K11604	FE2+;FE3+;IRON;MANGENESE
K11605	FE2+;FE3+;IRON;MANGENESE
K11606	FE2+;FE3+;IRON;MANGENESE
K11607	FE2+;FE3+;IRON;MANGENESE
K11631	ABC-2_TYPE_AND_OTHER_TRANSPORTERS
K11632	ABC-2_TYPE_AND_OTHER_TRANSPORTERS
K11635	ABC-2_TYPE_AND_OTHER_TRANSPORTERS
K11636	ABC-2_TYPE_AND_OTHER_TRANSPORTERS
K11704	FE2+;FE3+;ZINC_ION;COPPER
K11705	FE2+;FE3+;ZINC_ION;COPPER
K11706	FE2+;FE3+;ZINC_ION;COPPER
K11707	FE2+;FE3+;IRON;MANGENESE;ZINC_ION
K11708	FE2+;FE3+;IRON;MANGENESE;ZINC_ION
K11709	FE2+;FE3+;IRON;MANGENESE;ZINC_ION
K11710	FE2+;FE3+;IRON;MANGENESE;ZINC_ION
K11719	LIPOPOLYSACCHARIDE
K11720	LIPOPOLYSACCHARIDE
K11732	L_PHENYALANINE
K11733	L-LYSINE
K11734	L-HISTIDINE;L-PHENYLALANINE;L-TRYPTOPHAN;L-TYROSINE
K11735	4-AMINOBUTANOATE
K11736	L-PROLINE
K11737	D-SERINE;D-ALANINE;GLYCINE
K11738	L-ASPARAGINE
K11741	ELECTROCHEMICAL_POTENTIAL-DRIVEN_TRANSPORTERS__TC:2_
K11742	SPEMIDINE
K11743	SPEMIDINE
K11810	MONOCARBOXYLIC_ACID
K11814	_MULTIDRUG_
K11815	_MULTIDRUG_
K11929	PORES_ION_CHANNELS__TC:1_
K11934	PORES_ION_CHANNELS__TC:1_
K11939	ELECTROCHEMICAL_POTENTIAL-DRIVEN_TRANSPORTERS__TC:2_
K11950	BICARBONATE
K11951	BICARBONATE
K11952	BICARBONATE
K11953	BICARBONATE
K11954	L-HISTIDINE;L-PHENYLALANINE;L-TRYPTOPHAN;L-TYROSINE;L-ALANINE;L-ASPARAGINE;L-CYSTEINE;L-GLUTAMINE;GLYCINE;L-ISOEUCINE;L-LEUCINE;L-METHIONINE;L-PROLINE;L-SERINE;L-THREONINE;L-VALINE
K11955	L-HISTIDINE;L-PHENYLALANINE;L-TRYPTOPHAN;L-TYROSINE;L-ALANINE;L-ASPARAGINE;L-CYSTEINE;L-GLUTAMINE;GLYCINE;L-ISOEUCINE;L-LEUCINE;L-METHIONINE;L-PROLINE;L-SERINE;L-THREONINE;L-VALINE
K11956	L-HISTIDINE;L-PHENYLALANINE;L-TRYPTOPHAN;L-TYROSINE;L-ALANINE;L-ASPARAGINE;L-CYSTEINE;L-GLUTAMINE;GLYCINE;L-ISOEUCINE;L-LEUCINE;L-METHIONINE;L-PROLINE;L-SERINE;L-THREONINE;L-VALINE
K11957	L-HISTIDINE;L-PHENYLALANINE;L-TRYPTOPHAN;L-TYROSINE;L-ALANINE;L-ASPARAGINE;L-CYSTEINE;L-GLUTAMINE;GLYCINE;L-ISOEUCINE;L-LEUCINE;L-METHIONINE;L-PROLINE;L-SERINE;L-THREONINE;L-VALINE
K11958	L-HISTIDINE;L-PHENYLALANINE;L-TRYPTOPHAN;L-TYROSINE;L-ALANINE;L-ASPARAGINE;L-CYSTEINE;L-GLUTAMINE;GLYCINE;L-ISOEUCINE;L-LEUCINE;L-METHIONINE;L-PROLINE;L-SERINE;L-THREONINE;L-VALINE
K11959	UREA
K11960	UREA
K11961	UREA
K11962	UREA
K11963	UREA
K12201	GLUCOSE;FRUCTOSE
K12299	GALACTARATE
K12300	ORTHOPHOSPHATE;_PHOSPHATE
K12301	ORTHOPHOSPHATE;_PHOSPHATE
K12302	ORTHOPHOSPHATE;_PHOSPHATE
K12303	ORTHOPHOSPHATE;_PHOSPHATE
K12306	PROTEIN_TRANSPORTERS
K12307	CEROID-LIPOFUSCINOSIS
K12340	PORES_ION_CHANNELS__TC:1_
K12346	FE2+;FE3+;IRON
K12368	DIPEPTIDE
K12369	DIPEPTIDE
K12370	DIPEPTIDE
K12371	DIPEPTIDE
K12372	DIPEPTIDE
K12516	PORES_ION_CHANNELS__TC:1_
K12545	PORES_ION_CHANNELS__TC:1_
K12678	PORES_ION_CHANNELS__TC:1_
K12679	PORES_ION_CHANNELS__TC:1_
K12680	PORES_ION_CHANNELS__TC:1_
K12685	PORES_ION_CHANNELS__TC:1_
K12962	ELECTROCHEMICAL_POTENTIAL-DRIVEN_TRANSPORTERS__TC:2_
K13021	TARTRATE
K13283	FE2+;FE3+
K13285	PORES_ION_CHANNELS__TC:1_
K13287	PORES_ION_CHANNELS__TC:1_
K13358	SODIUM_CATION
K13359	ION
K13360	ION
K13361	ION
K13362	PORES_ION_CHANNELS__TC:1_
K13363	ION
K13364	PORES_ION_CHANNELS__TC:1_
K13365	SODIUM_CATION
K13411	TRANSMEMBRANE_ELECTRON_CARRIERS__TC:5_
K13629	D-SERINE
K13783	GLYCEROL-3-PHOSPHATE
K13854	GLUCOSE
K13878	PORES_ION_CHANNELS__TC:1_
K13879	PORES_ION_CHANNELS__TC:1_
K13880	PORES_ION_CHANNELS__TC:1_
K13881	PORES_ION_CHANNELS__TC:1_
K13889	GLUTATHIONE
K13890	GLUTATHIONE
K13891	GLUTATHIONE
K13892	GLUTATHIONE
K13893	MICROCIN
K13894	MICROCIN
K13895	MICROCIN
K13896	MICROCIN
K13936	MALONATE
K13947	INDOLE-3-ACETATE
K14052	PUTRESCINE
K14053	PORES_ION_CHANNELS__TC:1_
K14062	PORES_ION_CHANNELS__TC:1_
K14077	PORES_ION_CHANNELS__TC:1_
K14166	COPPER
K14258	TREHALOSE
K14430	ORTHOPHOSPHATE;_PHOSPHATE
K14613	ORGANIC_ACID_TRANSPORTERS
K14614	ORGANIC_ACID_TRANSPORTERS
K14636	ACETYLCHOLINE
K15040	PORES_ION_CHANNELS__TC:1_
K15041	PORES_ION_CHANNELS__TC:1_
K15268	O-ACETYLSERINE;L-CYSTEINE
K15269	INDIGOIDINE
K15270	S-ADENOSYLMETHIONIN
K15344	PORES_ION_CHANNELS__TC:1_
K15345	PORES_ION_CHANNELS__TC:1_
K15346	PORES_ION_CHANNELS__TC:1_
K15356	GDP-MANOSE
K15381	PROTEIN_TRANSPORTERS
K15383	_SALIVE-RELATED_
K15464	PORES_ION_CHANNELS__TC:1_
K15465	PORES_ION_CHANNELS__TC:1_
K15495	TUNGSTATE
K15496	TUNGSTATE;MOLYBDATE
K15497	TUNGSTATE;MOLYBDATE
K15547	_MULTIDRUG_
K15548	OTHERS
K15549	_MULTIDRUG_
K15550	_MULTIDRUG_
K15551	TAURINE
K15552	TAURINE
K15553	SULFONATE
K15554	SULFONATE
K15555	SULFONATE
K15556	PTHALATE
K15557	PTHALATE
K15558	PTHALATE
K15576	NIRATE;NITRITE
K15577	NIRATE;NITRITE
K15578	NIRATE;NITRITE
K15579	NIRATE;NITRITE
K15580	OLIGOPEPTIDE
K15581	OLIGOPEPTIDE
K15582	OLIGOPEPTIDE
K15583	OLIGOPEPTIDE
K15584	NICKEL;NICKEL_2+
K15585	NICKEL;NICKEL_2+
K15586	NICKEL;NICKEL_2+
K15587	NICKEL;NICKEL_2+
K15598	HYDROXYMETHYLPYRIMIDINE
K15599	HYDROXYMETHYLPYRIMIDINE
K15600	HYDROXYMETHYLPYRIMIDINE
K15721	PESTICIN;YERSINIABACTIN
K15725	ZINC_CATION;CADMIUM;COBALT_ION
K15727	ZINC_CATION;CADMIUM
K15770	ARABINOGLALACTAN
K15771	ARABINOGLALACTAN
K15772	ARABINOGLALACTAN
K16052	PORES_ION_CHANNELS__TC:1_
K16053	PORES_ION_CHANNELS__TC:1_
K16073	MAGNESIUM_CATION
K16074	ZINC_CATION
K16075	MAGNESIUM_CATION
K16076	PORES_ION_CHANNELS__TC:1_
K16077	SUCROSE
K16078	PORES_ION_CHANNELS__TC:1_
K16079	PORES_ION_CHANNELS__TC:1_
K16080	MANGANESE_2+
K16081	ALGINATE
K16087	HEMOGLOBIN;TRANSFERRIN;LACTOFERRIN
K16088	FERRIC_COPROGEN;FERRIC-RHODOTORULIC_ACID
K16089	FERRIENTEROCHELIN;COLICINS
K16090	CATECHOLATE_SIDEROPHORE
K16091	FE3+
K16092	COBAMIDE_COENZYME
K16139	GLUCURONIDE
K16140	GLUCURONIDE
K16152	PORES_ION_CHANNELS__TC:1_
K16169	XANTHINE
K16170	ELECTROCHEMICAL_POTENTIAL-DRIVEN_TRANSPORTERS__TC:2_
K16191	PORES_ION_CHANNELS__TC:1_
K16199	DIPEPTIDE
K16200	DIPEPTIDE
K16201	DIPEPTIDE
K16202	DIPEPTIDE
K16209	LACTOSE;RAFFINOSE;GALACTOSE
K16210	OLIGOGALACTURONIDE
K16211	MALTOSE;MOLTOOLIGOSACCHARIDE
K16234	L-HISTIDINE
K16235	S-METHYLMETHIONINE
K16236	L-HISTIDINE
K16237	L-HISTIDINE;L-PHENYLALANINE;L-TRYPTOPHAN;L-TYROSINE
K16238	ETHANOLAMINE
K16248	GLUCITOL
K16261	AMINO_ACID;L-AMINO_ACID;GLYCINE;L-ALANINE;L-ARGININE;L-ASPARAGINE;L-ASPARTATE;L-CYSTEINE;L-GLUTAMATE;L-GLUTAMINE;L-HISTIDINE;L-ISOEUCINE;L-LEUCINE;L-LYSINE;L-METHIONINE;L-PHENYLALANINE;L-SERINE;L-THREONINE;L-TRYPTOPHAN;L-TYROSINE;L-VALINE;L-PROLINE;L-ORNI
K16262	POLYAMINE
K16263	AMINO_ACID;L-AMINO_ACID;GLYCINE;L-ALANINE;L-ARGININE;L-ASPARAGINE;L-ASPARTATE;L-CYSTEINE;L-GLUTAMATE;L-GLUTAMINE;L-HISTIDINE;L-ISOEUCINE;L-LEUCINE;L-LYSINE;L-METHIONINE;L-PHENYLALANINE;L-SERINE;L-THREONINE;L-TRYPTOPHAN;L-TYROSINE;L-VALINE;L-PROLINE;L-ORNI
K16264	ZINC_CATION;CADMIUM;COBALT_ION
K16267	ZINC_CATION;CADMIUM
K16293	TRANSMEMBRANE_ELECTRON_CARRIERS__TC:5_
K16294	TRANSMEMBRANE_ELECTRON_CARRIERS__TC:5_
K16295	TRANSMEMBRANE_ELECTRON_CARRIERS__TC:5_
K16300	OTHERS
K16301	OTHERS
K16302	METAL;COPPER;FE2+;FE3+;IRON;MAGNESIUM_CATION;COBALT_ION;SODIUM_CATION;ZINC_CATION;CADMIUM;POTASSIUM_CATION;NICKEL;NICKEL_2_;
K16321	GLUCONATE
K16322	ORTHOPHOSPHATE;_PHOSPHATE
K16323	ADENINE;GUANIN
K16324	PSEUDOURIDINE
K16325	NUCLEOSIDE;ADENINE;GUANINE;CYTOSINE;THYMINE;URACIL
K16327	AMINO_ACID;L-AMINO_ACID;GLYCINE;L-ALANINE;L-ARGININE;L-ASPARAGINE;L-ASPARTATE;L-CYSTEINE;L-GLUTAMATE;L-GLUTAMINE;L-HISTIDINE;L-ISOEUCINE;L-LEUCINE;L-LYSINE;L-METHIONINE;L-PHENYLALANINE;L-SERINE;L-THREONINE;L-TRYPTOPHAN;L-TYROSINE;L-VALINE;L-PROLINE;L-ORNITHINE
K16331	SULFATE
K16345	XANTHINE
K16346	XANTHINE
K16347	ENTERICIDIN_A
K16348	ENTERICIDIN_B
K16517	PORES_ION_CHANNELS__TC:1_
K16552	POLYSACCHARIDE
K16553	SUCCINOGLYCAN
K16554	OTHERS
K16626	PORES_ION_CHANNELS__TC:1_
