# Supplementary material for: Predicting Ecological Roles in the Rhizosphere Using Metabolome and Transportome Modeling
Source: PLoS One. 2015 Sep 2;10(9):e0132837. doi: 10.1371/journal.pone.0132837 (PMC4557938; doi:10.1371/journal.pone.0132837)
Supplement: S4 Data — (ZIP) [file pone.0132837.s004.zip]

Archive with 1 entries (1 files):
- S4_KEGGome_transporters.fasta
