# Supplementary material for: Predicting Ecological Roles in the Rhizosphere Using Metabolome and Transportome Modeling
Source: PLoS One. 2015 Sep 2;10(9):e0132837. doi: 10.1371/journal.pone.0132837 (PMC4557938; doi:10.1371/journal.pone.0132837)
Supplement: S7 Data — (TXT) [file pone.0132837.s007.txt]

Metabolite	PRMT_/mnt/Pseudomonas_MetabolicPhylogeny/Pseudomonas_denitrificans_ATCC_13867_uid195459_BLASTec.txt-	PRMT_-	PRMT_-	PRMT_-	PRMT_-	PRMT_-	PRMT_-	PRMT_-	PRMT_-	PRMT_-	PRMT_-	PRMT_-	PRMT_-	PRMT_-	PRMT_-	PRMT_-	PRMT_-	PRMT_-	PRMT_-	PRMT_-	PRMT_-	PRMT_-	PRMT_-	PRMT_-	PRMT_-	PRMT_-	PRMT_-	PRMT_-	PRMT_-	PRMT_-	PRMT_-	PRMT_-	PRMT_-	PRMT_-	PRMT_-	PRMT_-	PRMT_-	PRMT_-	PRMT_-	PRMT_-	PRMT_-	PRMT_-	PRMT_-	PRMT_-
4-Isopropylbenzaldehyde	0	0	0	0	0	0	0	0	0	0	0	0	0	0	0	0	0	0	0	0	0	0	0	0	0	0	0	0	0	0	0	0	0	0	0	0	0	0	0	0	0	0	0	0
Phenylpyruvate	0.133333333333335	0.20952380952381	0.419047619047619	0.228571428571428	0.20952380952381	-0.0190476190476188	0.214285714285714	0.323809523809523	0.466666666666666	0.0428571428571431	0.219047619047619	0.561904761904762	-0.0714285714285714	0	0.00952380952381024	0.361904761904762	0.00952380952380943	0.0857142857142863	0.37142857142857	0.223809523809524	0.014285714285715	0.00476190476190463	0.338095238095237	0.0190476190476197	0.223809523809524	0.00476190476190469	0.0238095238095244	0.171428571428571	0.228571428571428	0.00952380952381024	0.0904761904761902	0.395238095238095	0.2	0.0571428571428573	-0.061904761904762	0.271428571428571	0.338095238095237	0.19047619047619	0.00952380952380938	0.195238095238095	0.276190476190475	-0.0714285714285714	0.171428571428571	0.29047619047619
Neurosporene	0	0	0	0	0	0	0	0	0	0	0	0	0	0	0	0	0	0	0	0	0	0	0	0	0	0	0	0	0	0	0	0	0	0	0	0	0	0	0	0	0	0	0	0
Hydroxylamine	-1	0	0	-1	0	0	0	0	0	0	-1	0	0	-1	-1	0	0	-1	0	1	-1	0	1	-1	1	0	-1	0	0	-1	-1	0	0	0	0	0	1	0	0	0	0	0	0	0
D-Mannonate	0	0	0	0	0	0	0	0	0	0	0	0	0	0	0	0	0	0	0	0	0	0	0	0	0	0	0	0	0	0	0	0	0	0	0	0	0	0	0	0	0	0	0	0
CDP-glucose	0	0	0	0	0	0	0	0	0	0	0	0	0	0	0	0	0	0	0	0	0	0	0	0	0	0	0	0	0	0	0	0	0	0	0	0	0	0	0	0	0	0	0	0
4-Hydroxyphenyl-4-hydroxybenzoate	0	0	0	1	0	0	1	0	0	0	1	0	0	0	0	0	0	0	0	0	1	0	0	1	0	0	1	0	0	1	0	0	0	0	0	0	0	0	0	0	0	0	0	0
Biphenyl-2,3-diol	1	1	1	0	1	0	0	0	1	1	0	1	0	1	0	1	0	0	1	0	0	0	0	0	0	0	0	1	1	0	0	0	1	0	0	1	0	0	0	1	1	0	1	1
Bacteriochlorophyllide_c	-12	-2	-7	-7	-6	-3	-7	-6	-2	-3	-7	-6	0	-6	-4	-6	0	-3	-5	-6	-5	0	-6	-5	-6	1	-5	-1	-7	-4	0	0	-6	-3	0	-7	-5	-2	0	-6	-5	0	-5	-5
Levopimarinol	0	0	0	0	0	0	0	0	0	0	0	0	0	0	0	0	0	0	0	0	0	0	0	0	0	0	0	0	0	0	0	0	0	0	0	0	0	0	0	0	0	0	0	0
24,25-Dihydrolanosterol	0	0	0	0	0	0	0	0	0	0	0	0	0	0	0	0	0	0	0	0	0	0	0	0	0	0	0	0	0	0	0	0	0	0	0	0	0	0	0	0	0	0	0	0
_LPR_R_RPR_-N-Methylcoclaurine	0	0	0	0	0	0	0	0	0	0	0	0	0	0	0	0	0	0	0	0	0	0	0	0	0	0	0	0	0	0	0	0	0	0	0	0	0	0	0	0	0	0	0	0
_LPR_4S,7R_RPR_-4-Isopropenyl-7-methyl-2-oxo-oxepanone	0	0	0	0	0	0	0	0	0	0	0	0	0	0	0	0	0	0	0	0	0	0	0	0	0	0	0	0	0	0	0	0	0	0	0	0	0	0	0	0	0	0	0	0
Hydrogen_cyanide	-3	-3	-3	-3	-3	-3	-3	-3	0	-3	-3	-3	0	-3	-3	-3	0	-3	-3	-3	-3	0	0	-3	-3	0	-3	0	-3	-3	0	0	-3	-3	0	-3	0	-3	0	-3	-3	0	-3	0
cis-2,3-Dihydrodiol_1,1,1-Trichloro-2,2-bis_LPR_4'-chlorophenyl_RPR_ethane	0	0	0	0	0	0	0	0	0	0	0	0	0	1	1	0	0	0	0	0	1	0	0	1	0	0	1	0	0	1	0	0	0	0	0	0	0	0	0	0	0	0	0	0
_LPR_1R,2S_RPR_-Naphthalene_1,2-oxide	5	-3	-1	2	-0.5	0	0.5	-1	-4.5	-2.5	1.5	0.5	0	-2	-1.5	-1	0.5	1.5	-4.5	-1.5	-1	0.5	-3.5	-3	-1.5	-1	-1	-4	-1	0	-0.5	-2.5	-0.5	-1.5	0.5	0	-3	-4	0.5	0	-3.5	0.5	-2	0.5
cis-Chlorobenzene_dihydrodiol	0	0	0	0	0	0	0	0	0	0	0	0	0	0	0	0	0	0	0	0	0	0	0	0	0	0	0	0	0	0	0	0	0	0	0	0	0	0	0	0	0	0	0	0
2,6-Dihydroxypyridine	0	0	0	1	0	0	1	0	1	0	1	0	0	0	0	0	0	0	1	0	0	0	1	0	0	0	0	0	0	0	0	1	0	0	0	0	1	0	0	0	1	0	1	0
4-Hydroxymandelonitrile	-1	1	0	0	0	1	0	1	0	1	0	0	0	1	0	0	0	0	0	0	0	0	0	0	0	0	0	0	0	0	0	1	0	0	0	0	0	0	0	0	0	0	0	0
L-Xylulose	0	0	0	0	0	0	0	0	0	0	0	0	0	0	0	0	0	0	0	0	0	0	0	0	0	0	0	0	0	0	0	0	0	0	0	0	0	0	0	0	0	0	0	0
OPC8-CoA	-6	1	-1	-5	-1	-1	-5	1	-2	-2	-5	0	0	-5	-3	0	-1	-5	-4	1	-4	-1	0	-4	1	-1	-4	-3	-1	-4	0	-2	-1	-3	-1	1	0	2	0	0	-3	-1	-4	-3
1,2-Anthracenediol	0	0	0	0	0	0	0	0	0	0	0	0	0	0	0	0	0	0	0	0	0	0	0	0	0	0	0	0	0	0	0	0	0	0	0	0	0	0	0	0	0	0	0	0
Dephospho-CoA	0	0	0	0	0	0	0	0	0	0	0	0	0	0	0	0	0	0	0	0	0	0	0	0	0	0	0	0	0	0	0	0	0	0	0	0	0	0	0	0	0	0	0	0
2-Methyl-4-amino-5-hydroxymethylpyrimidine_diphosphate	2	0	0	0	-1	0	0	0	0	-1	0	-1	0	0	0	0	0	0	0	-1	0	0	-1	0	-1	0	0	0	0	0	0	0	-1	0	0	-1	-1	0	0	0	0	0	0	0
4-Chlorophenol	0	-1	0	1	0	0	1	0	0	0	1	0	0	0	0	-1	0	0	0	0	1	0	0	1	0	0	1	0	0	1	0	0	0	0	0	0	0	0	0	0	0	0	0	0
DDT	0	0	0	0	0	0	0	0	0	0	0	0	0	-0.5	-0.5	0	0	0	0	0	-0.5	0	0	-0.5	0	0	-0.5	0	0	-0.5	0	0	0	0	0	0	0	0	0	0	0	0	0	0
4-Nitrophenyl_phosphate	3.33333333333333	1.66666666666666	2	0.666666666666666	0.666666666666666	2.33333333333333	0.666666666666666	1.33333333333333	-4.44089209850063e-16	2.66666666666666	0.333333333333333	1.66666666666666	0	2	2.33333333333333	2	-0.333333333333333	2.66666666666666	0.666666666666666	2	2.33333333333333	-0.333333333333333	-1.33333333333333	2	2	0.999999999999999	2.33333333333333	-0.666666666666667	1.33333333333333	2.33333333333333	0.333333333333333	0.666666666666666	1.33333333333333	2	-0.333333333333333	1.33333333333333	-0.333333333333333	0.333333333333333	-0.333333333333333	1.66666666666666	0.333333333333333	-0.333333333333333	0.333333333333333	2
3,5-Dichloro-2-methylmuconolactone	0	0	0	0	0	0	0	0	0	0	0	0	0	0	0	0	0	0	0	0	0	0	0	0	0	0	0	0	0	0	0	0	0	0	0	0	0	0	0	0	0	0	0	0
Thiobenzamide_S,S-dioxide	-1	1	0	0	0	1	0	1	0	1	0	0	0	1	0	0	0	0	0	0	0	0	0	0	0	0	0	0	0	0	0	1	0	0	0	0	0	0	0	0	0	0	0	0
2'-Hydroxyformononetin	0	0	0	0	0	0	0	0	0	0	0	0	0	0	0	0	0	0	0	0	0	0	0	0	0	0	0	0	0	0	0	0	0	0	0	0	0	0	0	0	0	0	0	0
6-Oxo-2-hydroxy-7-_LPR_4'-chlorophenyl_RPR_-3,8,8-trichloroocta-2E,4E,7E-trienoate	0	0	0	-1	0	0	-1	0	-1	0	-1	0	0	0	0	0	0	0	-1	0	0	0	-1	0	0	0	0	0	0	0	0	-1	0	0	0	0	-1	0	0	0	-1	0	-1	0
4'-O-Methylnorbelladine	-18	-2	-6	-7	-6	-4	-7	-6	-1	-3	-7	-6	0	-6	-5	-5	0	-4	-4	-6	-6	0	-5	-6	-6	1	-6	0	-7	-5	0	1	-6	-3	0	-7	-4	-1	0	-6	-3	0	-5	-5
N-Acetyl-D-glucosamine	0.666666666666664	-0.166666666666667	0	0.416666666666668	0.166666666666667	0.416666666666666	0.833333333333335	-0.250000000000001	-1.16666666666667	0.249999999999999	0.500000000000001	-0.166666666666667	0	-0.833333333333334	-0.166666666666668	-0.166666666666667	0.333333333333334	0.249999999999999	-0.916666666666666	-0.333333333333334	-0.166666666666668	0	-0.749999999999999	-0.166666666666668	-0.333333333333334	0.416666666666668	-0.166666666666668	0.166666666666667	-0.0833333333333339	-0.166666666666668	0.500000000000001	-0.333333333333333	-0.333333333333334	-0.25	0.333333333333334	-0.333333333333334	-0.333333333333332	-0.833333333333334	0.500000000000001	-0.333333333333334	-1.08333333333333	0	-0.833333333333333	-0.333333333333333
6-Mercaptopurine_ribonucleoside_5'-diphosphate	0	0	0	0	0	0	0	0	0	0	0	0	0	0	0	0	0	0	0	0	0	0	0	0	0	0	0	0	0	0	0	0	0	0	0	0	0	0	0	0	0	0	0	0
2,6-Dihydroxypseudooxynicotine	0	0	0	-1	0	0	-1	0	-1	0	-1	0	0	0	0	0	0	0	-1	0	0	0	-1	0	0	0	0	0	0	0	0	-1	0	0	0	0	-1	0	0	0	-1	0	-1	0
Acetyltropine	0	0	0	0	0	0	0	0	0	0	0	0	0	0	0	0	0	0	0	0	0	0	0	0	0	0	0	0	0	0	0	0	0	0	0	0	0	0	0	0	0	0	0	0
cis-1,2-Dihydronaphthalene-1,2-diol	0	1	1	1	1	1	1	0	2	0	1	1	0	1	0	1	0	0	1	0	0	0	1	1	0	0	0	0	1	0	0	2	1	1	0	1	1	1	0	1	0	0	1	0
Oxalosuccinate	0	0	0	0	0	0	0	0	0	0	0	0	0	0	0	0	0	0	0	0	0	0	0	0	0	0	0	0	0	0	0	0	0	0	0	0	0	0	0	0	0	0	0	0
Ceramide_2-aminoethylphosphonate	-1	0	-1	-1	-1	-1	0	-1	-1	-1	0	-1	0	-1	-1	-1	0	-1	0	-1	-1	0	0	-1	-1	0	-1	0	-1	-1	0	-1	-1	-1	0	-1	0	-1	0	-1	0	0	0	-1
3',5'-Cyclic_GMP	7.5	2	-2.5	-3	-2.5	-1.5	-4.5	-2	-7.5	-8	-5	-2	0	-7	-3	-1	0.5	-2	-7	-1	-3.5	0.5	-6.5	-3	-1	1.5	-4	-2	-1.5	-3	0	-5	-2	-2	0.5	-2.5	-6.5	-0.5	0.5	-2.5	-1	0.5	-5.5	-2.5
p-Coumaroylputrescine	-5	0	-1	0	-1	-1	0	-1	1	-2	1	-1	0	-2	-3	0	0	-2	0	-1	-2	1	0	-3	-1	-1	-2	0	-1	-3	0	0	0	-2	0	-1	0	-1	0	-1	1	0	1	0
1D-myo-Inositol_1,3,4,5-tetrakisphosphate	0	0	0	0	0	0	0	0	0	0	0	0	0	0	0	0	0	0	0	0	0	0	0	0	0	0	0	0	0	0	0	0	0	0	0	0	0	0	0	0	0	0	0	0
Inositol_1,2,3,5,6-pentakisphosphate	-2.5	0	-0.5	2.5	-0.5	-0.5	2.5	1	2.5	-2.5	3.5	0.5	0	0	-2.5	-0.5	0	-2.5	2.5	1	-2.5	0	1.5	-2.5	1	0	-2.5	-0.5	1	-2.5	0	1	-0.5	-0.5	0	-0.5	1.5	-0.5	0	-0.5	0.5	0	2	-0.5
Sinapoyl-CoA	-0.5	0	-0.5	-0.5	-0.5	0	-0.5	-0.5	-0.5	-0.5	-0.5	-0.5	0	-0.5	-0.5	-0.5	0	-0.5	-0.5	-0.5	-0.5	0	0	-0.5	-0.5	0	-0.5	-0.5	-0.5	-0.5	0	-0.5	-0.5	-0.5	0	-0.5	0	0	0	-0.5	-0.5	0	-0.5	-0.5
4-Methylene-L-glutamine	0	0	0	0	0	0	0	0	0	0	0	0	0	0	0	0	0	0	0	0	0	0	0	0	0	0	0	0	0	0	0	0	0	0	0	0	0	0	0	0	0	0	0	0
D-Lombricine	0	0	0	0	0	0	0	0	0	0	0	0	0	0	0	0	0	0	0	0	0	0	0	0	0	0	0	0	0	0	0	0	0	0	0	0	0	0	0	0	0	0	0	0
Ubiquinone-8	-8	-1	-3	-5	-4	-5	-5	-2	-1	-1	-5	-4	0	-4	-4	-3	0	-4	-2	-3	-5	0	0	-6	-3	1	-5	2	-4	-4	0	-1	-4	-3	0	-4	1	-1	0	-4	-3	0	-4	-3
Triacylglycerol	5.33333333333333	2.66666666666666	2.66666666666666	2.66666666666666	2.66666666666666	-1.33333333333333	0.666666666666666	1.33333333333333	-1.33333333333333	-2	2.66666666666666	2.66666666666666	0.666666666666666	2.66666666666666	2.66666666666666	2.66666666666666	0.666666666666666	3.33333333333333	0	2.66666666666666	3.33333333333333	0.666666666666666	0.666666666666666	2.66666666666666	2.66666666666666	0	4	-1.33333333333333	2	4	0.666666666666666	-4	3.33333333333333	2	0	3.33333333333333	1.33333333333333	0	0.666666666666666	2	0.666666666666666	0	2.66666666666666	0
N-Acetylneuraminate	0	0	-0.05	0	0.2	0	0	0.2	0	0.15	0	-0.05	0	0	0.15	0	0	0	0	0.15	0	0	0.15	0	0.15	0	0	0.15	0	0.15	0	0.15	0.2	0.15	0	0	0.15	0.15	0	0.2	0	0	0	0
_LPR_-_RPR_-Menthol	0	0	0	0	0	0	0	0	0	0	0	0	0	0	0	0	0	0	0	0	0	0	0	0	0	0	0	0	0	0	0	0	0	0	0	0	0	0	0	0	0	0	0	0
D-Arabitol	0	0	0	0	0	0	0	0	0	0	0	0	0	0	0	0	0	0	0	0	0	0	0	0	0	0	0	0	0	0	0	0	0	0	0	0	0	0	0	0	0	0	0	0
N1-_LPR_5-Phospho-alpha-D-ribosyl_RPR_-5,6-dimethylbenzimidazole	-1	0	0	0	0	0	0	0	0	0	0	0	-1	-1	0	0	0	0	0	0	0	0	0	0	0	0	0	0	0	-1	0	0	0	0	-1	0	0	0	0	0	0	0	0	0
19-Oxoandrost-4-ene-3,17-dione	0	0	0	0	0	0	0	0	0	0	0	0	0	0	0	0	0	0	0	0	0	0	0	0	0	0	0	0	0	0	0	0	0	0	0	0	0	0	0	0	0	0	0	0
16alpha-Hydroxyestrone	-1	-1.5	-1.5	-0.5	-1.5	-2.5	-1.5	-1.5	-1	-2.5	-1	-1	-0.5	-2	-2	-2	0	-1	-2.5	-2	-1.5	0	-2.5	-2	-2	-1	-2	-1.5	-2	-1.5	-0.5	-0.5	-2	-1.5	0.5	-1.5	-2.5	-2.5	0	-2	-2.5	0	-1.5	-1
N-Hydroxy-L-tyrosine	0	0	0	0	0	0	0	0	0	0	0	0	0	0	0	0	0	0	0	0	0	0	0	0	0	0	0	0	0	0	0	0	0	0	0	0	0	0	0	0	0	0	0	0
2,5-Diaminopyrimidine_nucleoside_triphosphate	0	0	0	0	0	0	0	0	0	0	0	0	0	0	0	0	0	0	0	0	0	0	0	0	0	0	0	0	0	0	0	0	0	0	0	0	0	0	0	0	0	0	0	0
Benzo_LBK_a_RBK_pyrene-7,8-dihydrodiol-9,10-oxide	-5	-5	-5	-3	-4	-5	-4	-5	-3	-5	-3	-3	0	-5	-5	-5	0	-4	-4	-5	-5	0	-3	-5	-5	-2	-5	-2	-5	-5	0	-2	-4	-5	0	-4	-3	-4	0	-4	-4	0	-4	-3
2-Succinylbenzoate	7	7	7	7	6	6	7	7	7	7	6	6	0	7	6	6	7	7	-2	7	6	0	1	6	7	6	6	2	7	6	0	6	6	6	0	3	1	6	0	6	7	0	2	2
5-Oxoavermectin_''1b''_aglycone	0	0	0	1	0	0	1	0	0	0	1	0	0	0	0	0	0	0	0	0	1	0	0	1	0	0	1	0	0	1	0	0	0	0	0	0	0	0	0	0	0	0	0	0
4-Carboxy-2-hydroxymuconate_semialdehyde	-0.666666666666667	0	0	-0.5	1.16666666666667	-0.166666666666667	-0.5	0.5	-0.166666666666666	0	0	0.5	0	0	0	0	0	0	-0.333333333333333	1.5	0	0	-0.333333333333333	0	1.5	0	0	0.166666666666667	0	0	0	-0.333333333333333	0.5	0.5	0	1.16666666666667	-0.333333333333333	0	0	0.5	-0.333333333333333	0	-0.333333333333333	0
Glucotropaeolin	0	0	0	0	0	0	0	0	0	0	0	0	0	0	0	0	0	0	0	0	0	0	0	0	0	0	0	0	0	0	0	0	0	0	0	0	0	0	0	0	0	0	0	0
4-Aminobutyraldehyde	-0.0238095238095251	-0.428571428571429	-1.5	-0.523809523809525	-1.04761904761905	0.071428571428571	-0.214285714285715	-1.64285714285715	-1.21428571428572	-0.095238095238096	-0.214285714285715	-1.16666666666667	0	-0.833333333333335	-0.261904761904763	-1.04761904761905	0.142857142857143	-0.404761904761906	-0.666666666666668	-1.5	-0.42857142857143	0.30952380952381	-1.04761904761905	-0.238095238095239	-1.5	0.119047619047619	-0.285714285714287	-0.333333333333334	-1.04761904761905	-0.285714285714287	0	-0.92857142857143	-0.904761904761906	-0.809523809523811	0.142857142857143	-1.07142857142857	-1.04761904761905	-0.738095238095239	0	-1.04761904761905	-0.476190476190477	0.142857142857143	-0.666666666666668	-0.809523809523811
dUDP	0.999999999999994	0	-1.2	0.333333333333331	-1.2	0.733333333333331	0.333333333333331	-1.46666666666666	-0.0666666666666669	0.599999999999998	0.199999999999998	-1.06666666666666	0	0.066666666666666	1.4	-0.799999999999999	0	1.2	0.266666666666666	-1.73333333333333	1.53333333333333	0	-0.466666666666666	1.66666666666666	-1.73333333333333	-0.266666666666666	1.53333333333333	-0.333333333333333	-1.2	1.66666666666666	0	0.333333333333331	-1.2	-1.2	0	-1.2	-0.333333333333333	-0.2	0.133333333333333	-1.06666666666666	0	0	0.533333333333331	-0.666666666666666
11beta,21-Dihydroxy-3,20-oxo-5beta-pregnan-18-al	0	0	0	-1	0	0	-1	-1	-1	0	-1	0	0	-1	0	0	0	0	-1	-1	0	0	0	0	-1	-1	0	0	0	0	0	-1	0	0	0	0	0	0	0	0	0	0	-1	0
L-Histidinol	1	1	1	1	1	1	0	1	0	1	0	1	1	1	1	1	0	1	-1	1	1	0	0	1	1	0	1	0	1	1	0	-1	1	1	0	1	0	0	0	1	0	0	0	1
Nopaline	0	0	0	0	0	0	0	0	0	0	0	0	0	0	0	0	0	0	0	0	0	0	0	0	0	0	0	0	0	0	0	0	0	0	0	0	0	0	0	0	0	0	0	0
2,6-Dimethyl-5-methylene-3-oxo-heptanoyl-CoA	5	0	1	0	1	1	0	1	-1	2	-1	1	0	2	3	0	0	2	0	1	2	-1	0	3	1	1	2	0	1	3	0	0	0	2	0	1	0	1	0	1	-1	0	-1	0
N-Acetylmuramic_acid_6-phosphate	-4	0	-0.5	0	-0.5	-1.5	-0.5	-0.5	1.5	-1.5	-0.5	-0.5	0	0.5	-1	-0.5	0	-2	1.5	-0.5	-1	0	2	-1	-0.5	0.5	-1	-0.5	-0.5	-1	0	0.5	-0.5	0	0	-0.5	1.5	0.5	0	-0.5	2.5	0	1	0.5
Deisopropylatrazine	0	0	0	0	0	0	0	0	0	0	0	0	0	0	0	0	0	0	0	0	0	0	0	0	0	0	0	-0.5	0	0	0	0	0	0	0	0	0	-0.5	0	0	0	0	0	0
2-_LPR_7'-Methylthio_RPR_heptylmalic_acid	0	0	0	0	0	0	0	0	0	0	0	0	0	0	0	0	0	0	0	0	0	0	0	0	0	0	0	0	0	0	0	0	0	0	0	0	0	0	0	0	0	0	0	0
Cobalt-precorrin_7	-1	0	0	0	0	0	0	0	0	0	0	0	0	0	-1	0	0	-1	0	0	-1	0	0	-1	0	0	-1	0	0	-1	0	0	0	0	0	0	0	0	0	0	0	0	0	0
Deoxyguanidinoproclavaminic_acid	0	0	0	0	0	0	0	-1	0	0	0	0	0	0	-1	0	0	-1	0	-1	-1	0	0	-1	-1	0	-1	0	-1	-1	0	-1	0	-1	0	0	0	0	0	0	0	0	0	0
Pseudoecgonine	3	-0.5	0.5	2.5	0.5	0.5	2.5	-0.5	1	1	2.5	0	0	2.5	1.5	0	0.5	2.5	1.5	-0.5	2	0.5	0	2	-0.5	0.5	2	1.5	0.5	2	0	1	0.5	1	0.5	-0.5	0	-1	0	0	1.5	0.5	2	1.5
1-Hydroxy-2-naphthaldehyde	1	0	-3	-2	-1	0	-1	-1	-1	1	-1	-1	0	0	0	-2	0	0	0	0	0	0	0	0	0	1	0	-1	-2	0	0	1	-1	-1	0	-1	0	0	0	-1	0	-1	0	0
3-_LPR_Imidazol-4-yl_RPR_-2-oxopropyl_phosphate	1	1	1	1	1.5	0.5	1	1	0.5	0.5	1	1.5	0	1	0.5	1	0	1	0	0.5	0.5	0	0.5	0.5	0.5	0.5	0.5	1	1	0.5	0	0.5	1.5	1	0	1.5	0.5	0.5	0	1.5	0	0	0	1
2-Methyleneglutarate	0	0	0	0	0	0	0	0	0	0	0	0	0	0	0	0	0	0	0	0	0	0	0	0	0	0	0	0	0	0	0	0	0	0	0	0	0	0	0	0	0	0	0	0
3-Hydroxyoctadecanoyl-_LBK_acp_RBK_	-4.66666666666664	-0.499999999999996	-0.499999999999997	-0.999999999999996	-0.499999999999997	-1.49999999999999	-1.33333333333333	-0.333333333333332	1.66666666666666	-0.333333333333329	-1.33333333333333	-1.49999999999999	-0.333333333333332	-0.833333333333329	-2.16666666666666	-0.999999999999994	0	-2.66666666666665	1.33333333333333	2.66453525910038e-15	-2.33333333333332	-0.333333333333332	0	-1.99999999999999	2.66453525910038e-15	-0.333333333333332	-2.49999999999999	0.499999999999999	-1.49999999999999	-2.33333333333332	-0.166666666666664	1.49999999999999	-0.666666666666662	-1.16666666666666	0.166666666666668	0.333333333333335	0	0.666666666666663	-0.666666666666664	-0.666666666666662	-0.833333333333329	-0.499999999999997	-1.16666666666666	-1.33333333333333
_LPR_10S_RPR_-Juvenile_hormone_III_acid_diol	0	0	0	0	0	0	0	0	0	0	0	0	0	0	0	0	0	0	0	0	0	0	0	0	0	0	0	0	0	0	0	0	0	0	0	0	0	0	0	0	0	0	0	0
2,4,6/3,5-Pentahydroxycyclohexanone	0.166666666666666	-0.166666666666667	0.166666666666666	0.166666666666669	0	0.166666666666666	1.11022302462516e-15	-0.333333333333333	1	-0.5	0.166666666666668	0.333333333333333	0.166666666666666	-0.166666666666667	-0.5	0.166666666666666	-0.333333333333333	-0.166666666666666	0.500000000000002	-0.166666666666667	-0.166666666666667	0.333333333333333	-0.666666666666665	-0.166666666666667	-0.166666666666667	0	-0.166666666666667	-1.16666666666667	0.333333333333333	-0.5	0.333333333333333	1	-0.333333333333333	-0.5	0	-0.333333333333333	-0.333333333333332	-0.5	0.333333333333333	0	2.1094237467878e-15	0	-0.166666666666665	0
3-Sulfino-L-alanine	-0.166666666666665	-1.33333333333333	-1.5	-0.333333333333334	-1.66666666666667	-0.833333333333333	-0.166666666666667	-1.16666666666667	-1.33333333333333	-0.833333333333333	-0.166666666666667	-0.333333333333334	0	-1.16666666666667	-0.833333333333333	-1.83333333333333	0	0.166666666666667	-1.16666666666667	-0.833333333333335	-0.666666666666666	0	-0.333333333333334	-1.16666666666667	-0.833333333333335	-1.16666666666667	-0.666666666666666	-1	-0.500000000000001	-0.833333333333333	-0.333333333333334	-1.16666666666667	-1.5	-1.5	0	-1.5	-0.333333333333334	-1.5	0	-1.33333333333333	-0.500000000000001	0.333333333333334	-1.33333333333333	-1.5
SN-38	-3.33333333333333	0.666666666666666	-0.666666666666666	1.33333333333333	0	-0.666666666666666	1.33333333333333	0	0.666666666666666	0	2.66666666666666	-0.666666666666666	-0.666666666666666	-1.66666666666667	-1.66666666666667	-0.666666666666666	-0.666666666666666	-1.33333333333333	1.33333333333333	0	-1	-0.666666666666666	2	-1	0	-0.666666666666666	-1	0.666666666666666	0	-1	-0.666666666666666	1.33333333333333	-0.666666666666666	0.666666666666666	-0.666666666666666	0.666666666666666	2	-2	-0.666666666666666	-0.666666666666666	1.33333333333333	-0.666666666666666	2	-0.666666666666666
Corydaline	0	0	0	0	0	0	0	0	0	0	0	0	0	0	0	0	0	0	0	0	0	0	0	0	0	0	0	0	0	0	0	0	0	0	0	0	0	0	0	0	0	0	0	0
Pyrene-4,5-oxide	0	0	0	1	0	0	1	0	0	0	1	0	0	0	0	0	0	0	0	0	1	0	0	1	0	0	1	0	0	1	0	0	0	0	0	0	0	0	0	0	0	0	0	0
2-cis,6-trans-Farnesol	0	0	0	0	0	0	0	0	0	0	0	0	0	0	0	0	0	0	0	0	0	0	0	0	0	0	0	0	0	0	0	0	0	0	0	0	0	0	0	0	0	0	0	0
Leukotriene_B4	0	0	0	0	0	0	0	0	0	0	0	0	0	0	0	0	0	0	0	0	0	0	0	0	0	0	0	0	0	0	0	0	0	0	0	0	0	0	0	0	0	0	0	0
D-glycero-D-manno-Heptose_7-phosphate	1	1	0	-2	0	1	-2	0	0	1	-1	0	0	0	2	0	0	1	0	0	2	0	0	2	0	0	2	1	0	2	0	1	0	0	0	0	0	1	1	0	-1	0	1	0
trans-2-Methyl-5-isopropylhexa-2,5-dienoic_acid	4	-1	3	6	1	0	5	0	4	1	5	0	0	5	2	1	1	4	3	-1	3	1	0	3	-1	0	3	3	3	3	0	2	1	2	1	-1	0	-2	0	0	3	1	4	3
4-Hydroxyifosfamide	-5	-5	-5	-3	-4	-5	-4	-5	-3	-5	-3	-3	0	-5	-5	-5	0	-4	-4	-5	-5	0	-3	-5	-5	-2	-5	-2	-5	-5	0	-2	-4	-5	0	-4	-3	-4	0	-4	-4	0	-4	-3
Avermectin_A2a	-2	1	2	2	2	2	2	2	1	1	2	2	1	1	1	2	2	0	3	3	1	1	2	2	3	1	0	1	2	0	0	1	2	3	1	3	2	1	1	4	1	2	1	2
Malonylapiin	0	0	0	0	0	0	0	0	0	0	0	0	0	0	0	0	0	0	0	0	0	0	0	0	0	0	0	0	0	0	0	0	0	0	0	0	0	0	0	0	0	0	0	0
6-Hydroxyhexanoic_acid	-1	0	0.5	2.5	1.5	0.5	1.5	0.5	2.5	2	3.5	0.5	0	2	1	0.5	0	0	4.5	2.5	1	0	-0.5	0	2.5	0	1	2.5	0.5	0	0	2.5	1.5	0.5	0	2.5	-0.5	3	0	2.5	0.5	0	0.5	-1
p-Coumaroyl_quinic_acid	0	0	0	0	0	0	0	0	0	0	0	0	0	0	0	0	0	0	0	0	0	0	0	0	0	0	0	0	0	0	0	0	0	0	0	0	0	0	0	0	0	0	0	0
Pelargonin	-0.333333333333335	1	2.33333333333333	2	2.33333333333333	2.33333333333333	2	2.33333333333333	0.666666666666667	1.66666666666667	1.66666666666667	2.33333333333333	1	1.66666666666667	2	2	2	0.666666666666666	3	3.33333333333333	1.66666666666667	0.666666666666667	2	3	3.33333333333333	1.33333333333333	0.666666666666666	1	2.33333333333333	0.999999999999999	0	1	2	3.66666666666667	1	3.33333333333333	2	1.33333333333333	1	4.33333333333333	0.666666666666667	2	0.666666666666667	2
3-Chloro-cis,cis-muconate	-0.5	0	1	-0.5	1.5	-0.5	-0.5	2	-0.5	0	-0.5	1	0	0	0	0	0	0	0	1	0	0	0	0	1	1	0	1.5	2	0	0	3	1	0	0	2.5	0	1	0	1	0	0	0	0
L-Rhamnonate	0	0	0	0	0	0	0	0	0	0	0	0	0	0	0	0	0	0	0	0	0	0	0	0	0	0	0	0	0	0	0	0	0	0	0	0	0	0	0	0	0	0	0	0
3-Hydroxy-OPC8-CoA	-6	-0.5	-1.5	-3	-1.5	-3.5	-3	0.5	-3	-3	-3	-1	0	-3.5	-4	-1.5	0	-5	-1.5	2	-3.5	0	-2.5	-3.5	2	-0.5	-3.5	-3.5	-1.5	-3.5	0	-3	0	-2	0	1.5	-2	2	-0.5	0.5	-3	-0.5	-3	-2
Myricetin	0	0	0	0	0	0	0	0	0	0	0	0	0	0	0	0	0	0	0	0	0	0	0	0	0	0	0	0	0	0	0	0	0	0	0	0	0	0	0	0	0	0	0	0
Butein	0	0	0	0	0	0	0	0	0	0	0	0	0	0	0	0	0	0	0	0	0	0	0	0	0	0	0	0	0	0	0	0	0	0	0	0	0	0	0	0	0	0	0	0
Stizolobinate	0	0	0	0	0	0	0	0	0	0	0	0	0	0	0	0	0	0	0	0	0	0	0	0	0	0	0	0	0	0	0	0	0	0	0	0	0	0	0	0	0	0	0	0
Phytosphingosine	-1	-1	-1	-1	-1	-1	-1	-1	-1	-1	-1	-1	0	-1	-1	-1	0	-1	-1	-1	-1	0	-1	-1	-1	0	-1	-1	-1	-1	0	-1	-1	-1	0	-1	-1	-1	0	-1	-1	0	-1	-1
_LPR_3R_RPR_-beta-Leucine	0	0	0	0	0	0	0	0	0	0	0	0	0	0	0	0	0	0	0	0	0	0	0	0	0	0	0	0	0	0	0	0	0	0	0	0	0	0	0	0	0	0	0	0
Vinyl_chloride	0	0	0	0	0	0	0	0	0	0	0	0	0	0	0	0	0	0	0	0	0	0	0	0	0	0	0	0	0	0	0	0	0	0	0	0	0	0	0	0	0	0	0	0
5-Methyl-5,6,7,8-tetrahydromethanopterin	-2.71428571428572	-0.428571428571429	-0.714285714285715	-0.857142857142858	-0.857142857142858	-0.571428571428572	-0.857142857142858	-0.857142857142858	-0.523809523809523	-0.571428571428572	-0.857142857142858	-0.857142857142858	0	-0.857142857142858	-0.714285714285715	-0.857142857142858	0	-0.571428571428572	-0.571428571428572	-0.714285714285715	-1.23809523809524	0	-0.857142857142858	-0.714285714285715	-0.714285714285715	0.142857142857143	-0.857142857142858	0	-1.14285714285714	-0.714285714285715	0	-0.238095238095237	-0.857142857142858	-0.809523809523809	0	-0.857142857142858	-0.714285714285715	0.142857142857143	0	-0.857142857142858	-0.428571428571429	-0.142857142857143	-0.714285714285715	-0.857142857142858
cis-1,2-Cyclohexanediol	0	0	0	0	0	0	0	0	0	0	0	0	0	0	0	0	0	0	0	0	0	0	0	0	0	0	0	0	0	0	0	0	0	0	0	0	0	0	0	0	0	0	0	0
Selenide	0	0	0	0	0	0	0	0	0	0	0	0	0	0	0	0	0	0	0	0	0	0	0	0	0	0	0	0	0	0	0	0	0	0	0	0	0	0	0	0	0	0	0	0
2-Amino-2-deoxy-D-gluconate	0	0	0	0	0	0	0	0	0	0	0	0	0	0	0	0	0	0	0	0	0	0	0	0	0	0	0	0	0	0	0	0	0	0	0	0	0	0	0	0	0	0	0	0
Benzo_LBK_a_RBK_pyrene-cis-7,8-dihydrodiol	0	0	0	0	0	0	0	0	0	0	0	0	0	0	0	0	0	0	0	0	0	0	0	0	0	0	0	0	0	0	0	0	0	0	0	0	0	0	0	0	0	0	0	0
Propane-1,3-diol	0	0	0	0	0	0	0	0	0	0	0	0	0	0	0	0	0	0	0	0	0	0	0	0	0	0	0	0	0	0	0	0	0	0	0	0	0	0	0	0	0	0	0	0
trans-2-Methyl-5-isopropylhexa-2,5-dienal	2	0	-2	-1	0	1	0	-1	-2	1	0	0	0	0	1	-1	0	1	0	0	1	0	0	1	0	1	1	0	-2	1	0	0	0	0	0	0	0	0	0	0	0	0	0	0
Butirosin_B	0	0	0	0	0	0	0	0	0	0	0	0	0	0	0	0	0	0	0	0	0	0	0	0	0	0	0	0	0	0	0	0	0	0	0	0	0	0	0	0	0	0	0	0
3-Octaprenyl-4-hydroxybenzoate	-3	1	1	1	0	-1	1	0	1	0	1	0	0	0	-1	1	0	-1	1	0	-1	0	1	-1	0	0	-1	1	0	-1	0	1	0	0	0	0	1	2	0	0	2	0	0	0
Leukotriene_D4	-4	0	-2	-3	-2	-1	-2	-2	0	-2	-2	-2	0	-1	-1	-2	0	-3	1	-2	-1	0	-1	-2	-2	0	-1	-2	-2	-1	0	-1	-2	0	0	-2	-1	-2	0	-2	-3	0	-1	-1
D-Galacturonate	0.133333333333333	-0.133333333333333	0.133333333333333	0.333333333333333	0.133333333333333	0	0.2	0	-0.133333333333333	-0.133333333333333	0	0.133333333333333	-0.133333333333333	0	0.133333333333333	0	0	0	0	0.133333333333333	0.133333333333333	-0.133333333333333	0	0.133333333333333	0.133333333333333	0	0.133333333333333	0	0	0.133333333333333	0	0	0.133333333333333	0.133333333333333	-0.133333333333333	0	0	0	-0.133333333333333	0.133333333333333	0	-0.133333333333333	-0.133333333333333	0.133333333333333
Trihomomethionine	-2.5	0	-1	-1.5	-1	-1.5	-1	-1.5	-1	-2	-1	-0.5	0	-2.5	-2	-1	0	-2	-2	-1	-2.5	0.5	-0.5	-1.5	-1	-0.5	-2.5	-0.5	-1	-2.5	0	-2	-1	-1.5	0	-1	-0.5	-0.5	0	-1	-1	0	-1.5	-1.5
4,8-Dihydroxyquinoline	-2	3	0	1	1	-2	0	2	0	-2	0	1	0	-1	-2	1	0	-2	0	2	-1	0	0	-2	2	0	-1	2	0	-1	0	0	1	0	0	1	0	0	0	2	-1	0	-2	1
2-C-Methyl-D-erythritol_4-phosphate	0	0	0	0	0	-1	0	0	0	0	0	0	0	0	-1	0	0	0	0	0	0	0	-1	-1	0	0	-1	0	0	-1	0	0	0	0	0	0	-1	0	0	0	0	0	0	-2
Xanthine	0.155844155844158	-0.233766233766234	-0.12987012987013	-0.259740259740259	-0.22077922077922	-0.116883116883116	0.25974025974026	-0.22077922077922	-0.181818181818182	-0.0129870129870123	-0.207792207792207	-0.168831168831168	0	-0.129870129870129	-0.246753246753246	-0.12987012987013	0	-0.142857142857142	-0.12987012987013	-0.103896103896104	-0.194805194805194	-0.0519480519480521	0.480519480519481	-0.402597402597402	-0.103896103896104	0	-0.194805194805194	-0.142857142857143	-0.22077922077922	-0.142857142857142	-0.272727272727273	-0.12987012987013	-0.22077922077922	-0.181818181818182	0	-0.376623376623377	0.480519480519481	-0.181818181818182	0	-0.272727272727272	-0.142857142857143	0.155844155844156	-0.0259740259740256	0.0649350649350653
Aminofructose_6-phosphate	1	-1	-5	-3	-3	0	-3	-1	-3	-2	-1	-2	0	-2	0	-3	0	0	-4	-1	0	0	-1	0	-1	0	0	-3	-1	0	0	-1	-3	-3	0	-2	-2	-3	0	-3	-2	0	-2	-1
L-Ribulose_5-phosphate	0	0	0	0	0	0	0	0	0	0	0	0	0	0	0	0	0	0	0	0	0	0	0	0	0	0	0	0	0	0	0	0	0	0	0	0	0	0	0	0	0	0	0	0
Pelargonidin_3-O-_LPR_6-caffeoyl-beta-D-glucoside_RPR_	-3	-1	-3	-2	-3	-3	-2	-3	0	-3	-1	-3	-1	-3	-4	-2	-2	-2	-3	-4	-3	0	-2	-5	-4	-2	-2	-1	-3	-3	0	-1	-2	-5	-1	-4	-2	-2	-1	-5	0	-2	0	-2
D-Glucuronate_1-phosphate	0	0	0	0	0	0	0	0	0	0	0	0	0	0	0	0	0	0	0	0	0	0	0	0	0	0	0	0	0	0	0	0	0	0	0	0	0	0	0	0	0	0	0	0
2-Hydroxy-3-keto-5-methylthiopentenyl-1-phosphate	0	0	0	0	0	0	0	0	0	0	0	0	0	0	0	0	0	0	0	0	0	0	0	0	0	0	0	0	0	0	0	0	0	0	0	0	0	0	0	0	0	0	0	0
1-Pyrenylsulfate	0	0	0	0	0	0	0	0	0	0	0	0	0	0	0	0	0	0	0	0	0	0	0	0	0	0	0	0	0	0	0	0	0	0	0	0	0	0	0	0	0	0	0	0
12_LPR_R_RPR_-HPETE	0	0	0	0	0	0	0	0	0	0	0	0	0	0	0	0	0	0	0	0	0	0	0	0	0	0	0	0	0	0	0	0	0	0	0	0	0	0	0	0	0	0	0	0
N-Acetyl-N6,O-didemethylpuromycin-5'-phosphate	0	0	0	0	0	0	0	0	0	0	0	0	0	0	0	0	0	0	0	0	0	0	0	0	0	0	0	0	0	0	0	0	0	0	0	0	0	0	0	0	0	0	0	0
2,6-Dichlorohydroquinone	-1	1	0	0	0	1	0	1	0	1	0	0	0	1	0	0	0	0	0	0	0	0	0	0	0	0	0	0	0	0	0	1	0	0	0	0	0	0	0	0	0	0	0	0
Acyl-_LBK_acyl-carrier_protein_RBK_	0	0	0	0	0	0	0	0	0	0	0	0	0	0	0	0	0	0	0	0	0	0	0	0	0	0	0	0	0	0	0	0	0	0	0	0	0	0	0	0	0	0	0	0
Ecgonine	0	0	0	0	0	0	0	0	0	0	0	0	0	0	0	0	0	0	0	0	0	0	0	0	0	0	0	0	0	0	0	0	0	0	0	0	0	0	0	0	0	0	0	0
alpha-Aminoadipoyl-S-acyl_enzyme	0	0	0	0	0	0	0	0	0	0	0	0	0	0	0	0	0	0	0	0	0	0	0	0	0	0	0	0	0	0	0	0	0	0	0	0	0	0	0	0	0	0	0	0
N1,N5,N10-Tricaffeoyl_spermidine	17	3	6	7	6	5	7	7	1	4	7	6	0	7	5	5	0	4	4	6	6	0	5	6	6	-1	6	0	7	5	0	0	6	3	0	7	4	1	0	6	3	0	5	5
3-Oxostearoyl-_LBK_acp_RBK_	2.78571428571428	0.214285714285713	0.214285714285711	0.571428571428569	0.392857142857141	0.928571428571426	0.857142857142855	0.0357142857142834	-1.03571428571429	0.249999999999999	0.928571428571426	1.03571428571428	0.178571428571427	0.607142857142855	1.32142857142857	0.714285714285713	-0.035714285714286	1.67857142857142	-0.857142857142857	-0.0714285714285734	1.39285714285714	0.214285714285713	-0.035714285714286	1.14285714285714	-0.0714285714285734	0.142857142857141	1.5	-0.214285714285715	0.749999999999996	1.35714285714285	0.0714285714285707	-0.964285714285714	0.535714285714284	0.678571428571426	-0.142857142857144	-0.250000000000002	-0.035714285714286	-0.392857142857144	0.392857142857141	0.499999999999999	0.499999999999998	0.392857142857141	0.785714285714283	0.749999999999998
2-Hydroxy-2,4-pentadienoate	0	-1	0	0.5	0.0833333333333333	-1	0.5	0.416666666666667	0.583333333333333	0	0.5	0.0833333333333333	0	0	-1	-0.75	0	0	0.583333333333333	-0.583333333333334	-1	0	0.5	-0.666666666666667	-0.583333333333334	0	-1	0	0.0833333333333333	-1	0	-0.5	0.416666666666667	-1.66666666666667	0	0.416666666666667	0.5	0.333333333333333	0	0.0833333333333333	0.5	0	0.583333333333333	0
3-Ketosucrose	0	0	0	0	0	0	0	0	0	0	0	0	0	0	0	0	0	0	0	0	0	0	0	0	0	0	0	0	0	0	0	0	0	0	0	0	0	0	0	0	0	0	0	0
2-Polyprenyl-6-methoxy-1,4-benzoquinone	17	3	6	7	6	5	7	7	1	4	7	6	0	7	5	5	0	4	4	6	6	0	5	6	6	-1	6	0	7	5	0	0	6	3	0	7	4	1	0	6	3	0	5	5
_LPR_-_RPR_-Epigallocatechin	0	0	0	0	0	0	0	0	0	0	0	0	0	0	0	0	0	0	0	0	0	0	0	0	0	0	0	0	0	0	0	0	0	0	0	0	0	0	0	0	0	0	0	0
2-Demethylmenaquinone	0	0	0	0	0	0	0	0	0	0	0	0	0	0	1	0	0	1	0	0	1	0	0	1	0	0	1	0	0	1	0	0	0	0	0	0	0	0	0	0	0	0	0	0
D-Fuconate	0	0	0	0	0	0	0	0	0	0	0	0	0	0	0	0	0	0	0	0	0	0	0	0	0	0	0	0	0	0	0	0	0	0	0	0	0	0	0	0	0	0	0	0
6-Aminohexanoate	6	-1	2	3	2	2	2	2	2	3	2	1	0	4	4	2	0	4	4	2	5	-1	1	3	2	1	5	1	2	5	0	3	2	3	0	2	1	1	0	2	2	0	3	3
Syringin	0	0	0	0	0	0	0	0	0	0	0	0	0	0	0	0	0	0	0	0	0	0	0	0	0	0	0	0	0	0	0	0	0	0	0	0	0	0	0	0	0	0	0	0
Cellotriose	0	0	0	0	0	0	0	0	0	0	0	0	0	0	0	0	0	0	0	0	0	0	0	0	0	0	0	0	0	0	0	0	0	0	0	0	0	0	0	0	0	0	0	0
Phenylacetaldehyde	-0.166666666666665	-0.277777777777779	0.0555555555555559	-0.111111111111111	-0.0555555555555561	0.166666666666668	-0.055555555555555	-0.111111111111112	-0.111111111111112	-5.55111512312578e-17	-0.055555555555555	-5.55111512312578e-17	0	0.111111111111112	0.166666666666668	-5.55111512312578e-17	0	0.166666666666668	-0.111111111111112	-0.055555555555556	0.111111111111112	0	0	0.166666666666668	-0.055555555555556	-0.055555555555556	0.111111111111112	-0.111111111111112	-0.111111111111112	0.111111111111112	0	-0.111111111111112	-5.55111512312578e-17	0.0555555555555559	0	-0.111111111111112	0	-0.166666666666667	0	-0.055555555555556	0.055555555555556	0	-5.55111512312578e-17	-0.055555555555556
L-Asparagine	0.0714285714285728	-0.357142857142857	-0.690476190476191	-0.476190476190476	-0.690476190476191	-0.357142857142857	-0.476190476190476	-0.80952380952381	-1.02380952380953	0.80952380952381	-0.357142857142857	-0.690476190476191	0	-0.238095238095238	0.214285714285715	-0.690476190476191	0	-0.547619047619049	-0.357142857142857	-0.80952380952381	0	0	-0.690476190476191	0.214285714285715	-0.80952380952381	-0.357142857142857	-0.238095238095238	-0.690476190476191	-0.690476190476191	-0.238095238095238	0	-0.0238095238095231	-0.690476190476191	-0.690476190476191	0.238095238095238	-0.690476190476191	-0.690476190476191	-1.02380952380953	0.238095238095238	-0.690476190476191	-0.476190476190476	0	-0.238095238095238	-0.119047619047619
L-Arabinose	0	0	0	0	0	0	0	0	0	0	0	0	0	0	0	0	0	0	0	0	0	0	0	0	0	0	0	0	0	0	0	0	0	0	0	0	0	0	0	0	0	0	0	0
L-Valine	-1.2	0.0500000000000003	-0.15	-1.75	-1	-0.0999999999999999	-2.6	0.15	0.15	0.0500000000000003	-2.6	-1.9	0	-0.4	-0.4	-0.25	-0.0499999999999998	-0.75	0.15	-0.3	-0.4	0	0.2	-0.35	-0.3	-0.15	-0.35	-0.8	0.2	-0.4	-0.4	0.2	-1	-0.9	-0.25	-1.1	0.2	-0.95	-0.0499999999999998	-1.4	-0.1	-0.25	-1.45	-3.5
11beta-Hydroxyprogesterone	0	0	0	0	0	0	0	0	0	0	0	0	0	0	0	0	0	0	0	0	0	0	0	0	0	0	0	0	0	0	0	0	0	0	0	0	0	0	0	0	0	0	0	0
Nitrile	0.500000000000001	-0.166666666666667	-0.166666666666667	-0.166666666666667	0.499999999999999	-0.333333333333334	0	-0.500000000000001	-0.333333333333334	-0.500000000000001	0.833333333333333	-0.333333333333334	0	-0.166666666666667	0	-0.333333333333334	0	0	0.499999999999999	0	0	0	-0.333333333333334	0	0	-0.166666666666667	0	-0.166666666666667	-0.166666666666667	0	0	-0.333333333333334	0.499999999999999	-0.166666666666667	0	-0.166666666666667	-0.333333333333334	0.166666666666665	0	0.333333333333332	-0.166666666666667	0	-0.166666666666667	-0.166666666666667
Indolin-2-one	0	0	0	0	0	0	0	0	0	0	0	0	0	0	0	0	0	0	0	0	0	0	0	0	0	0	0	0	0	0	0	0	0	0	0	0	0	0	0	0	0	0	0	0
Acetophenone	0	0	0	0	0	0	0	0	0	0	0	0	0	0	0	0	0	0	0	0	0	0	0	0	0	0	0	0	0	0	0	0	0	0	0	0	0	0	0	0	0	0	0	0
_LPR_S_RPR_-Chiral_alcohol	-1	1	-1	-1	-1	0	0	0	1	1	0	-1	1	0	-1	0	0	0	0	-1	-1	1	0	-1	-1	0	-1	0	0	-1	0	0	-1	-1	1	0	0	0	1	-1	0	1	1	-1
N-Succinyl-2-L-amino-6-oxoheptanedioate	1	0.5	0	0.5	0	0.5	0.5	0	0.5	0	0.5	0	0	0.5	0.5	0	0	0.5	0	0	0.5	0	0	0.5	0	0	0.5	0.5	0	0.5	0	0.5	0	0	0	0	0	0.5	0	0	0	0	0	0
Caffeoyl-CoA	0	0.2	0.2	0.2	0.2	0.2	0.2	0.4	0	0.4	0.2	0.2	0	0.4	0.2	0.2	0	0.2	0.2	0.2	0.2	0	-0.2	0.2	0.2	0	0.2	0.2	0.2	0.2	0	0.2	0.2	0.2	-0.2	0.2	-0.2	0	-0.2	0.2	0.2	0	0.2	0.2
_LPR_5S_RPR_-6-Hydroxy-5-isopropenyl-2-methylhexanoate	0	0	0	0	0	0	0	0	0	0	0	0	0	0	0	0	0	0	0	0	0	0	0	0	0	0	0	0	0	0	0	0	0	0	0	0	0	0	0	0	0	0	0	0
Inosine_5'-tetraphosphate	0	0	0	0	0	0	0	0	0	0	0	0	0	0	0	0	0	0	0	0	0	0	0	0	0	0	0	0	0	0	0	0	0	0	0	0	0	0	0	0	0	0	0	0
5-Deoxy_glucuronic_acid	0	0	0	1	0	0	1	0	1	0	1	0	0	0	0	0	0	0	1	0	0	0	1	0	0	0	0	0	0	0	0	1	0	0	0	0	1	0	0	0	1	0	1	0
_LPR_1S,2R,4S_RPR_-Neo-dihydrocarveol	0	0	0	0	0	0	0	0	0	0	0	0	0	0	0	0	0	0	0	0	0	0	0	0	0	0	0	0	0	0	0	0	0	0	0	0	0	0	0	0	0	0	0	0
Dehydroepiandrosterone_sulfate	0	0	0	0	0	0	0	0	0	0	0	0	0	0	0	0	0	0	0	0	0	0	0	0	0	0	0	0	0	0	0	0	0	0	0	0	0	0	0	0	0	0	0	0
Demethylspheroidene	18	2	6	7	6	4	7	6	1	3	7	6	0	7	6	5	0	4	4	6	7	0	5	7	6	-1	7	0	7	6	0	-1	6	3	0	7	4	1	0	6	3	0	5	5
L-Serine-phosphoethanolamine	0	0	0	0	0	0	0	0	0	0	0	0	0	0	0	0	0	0	0	0	0	0	0	0	0	0	0	0	0	0	0	0	0	0	0	0	0	0	0	0	0	0	0	0
2-Oxo-5-methyl-cis-muconate	0	0	0	0	0	0	0	-2	0	0	0	0	0	0	0	0	0	0	-1	-2	0	0	1	-2	-2	1	0	1	-1	0	0	1	-3	-1	0	-2	1	0	0	0	0	0	-1	0
Palustradienal	-1	1	0	0	0	1	0	1	0	1	0	0	0	1	0	0	0	0	0	0	0	0	0	0	0	0	0	0	0	0	0	1	0	0	0	0	0	0	0	0	0	0	0	0
Cyclic_de-hypoxanthine_futalosine	0	0	0	-1	0	0	-1	0	0	0	-1	0	0	0	0	0	0	0	0	0	-1	0	0	-1	0	0	-1	0	0	-1	0	0	0	0	0	0	0	0	0	0	0	0	0	0
_LPR_24S_RPR_-Cholest-5-ene-3beta,7alpha,24-triol	0	0	0	0	0	0	0	0	0	0	0	0	0	0	0	0	0	0	0	0	0	0	0	0	0	0	0	0	0	0	0	0	0	0	0	0	0	0	0	0	0	0	0	0
3-Methoxy-4-hydroxyphenylacetaldehyde	-2	3	0	1	1	-2	0	2	0	-2	0	1	0	-1	-2	1	0	-2	0	2	-1	0	0	-2	2	0	-1	2	0	-1	0	0	1	0	0	1	0	0	0	2	-1	0	-2	1
Geranial	2	0	-2	-1	0	1	0	-1	-2	1	0	0	0	0	1	-1	0	1	0	0	1	0	0	1	0	1	1	0	-2	1	0	0	0	0	0	0	0	0	0	0	0	0	0	0
5-Methylthio-D-ribose	-1	0	0.5	-0.5	0.5	1	-0.5	0.5	0	1	-0.5	0.5	0	0	1	0.5	0	1	0	1	1	0	0	1	1	0	1	0	0.5	1.5	0.5	0	0.5	0.5	0	0.5	0	0	0	0.5	0	0	-0.5	0
Benzo_LBK_a_RBK_pyrene-4,5-oxide	13	-2	1	5	1	4	3	1	-3	-1	4	2	0	1	2	1	1	6	-5	0	2	1	-3	-1	0	-1	2	-1	2	3	0	-2	1	0	1	2	-2	-4	1	2	-2	1	-1	2
3beta-Hydroxy-9beta-pimara-7,15-diene-19,6beta-olide	0	0	0	0	0	0	0	0	0	0	0	0	0	0	0	0	0	0	0	0	0	0	0	0	0	0	0	0	0	0	0	0	0	0	0	0	0	0	0	0	0	0	0	0
N-Glycoloyl-neuraminate	0	0	0	0	0	0	0	0	0	0	0	0	0	0	0	0	0	0	0	0	0	0	0	0	0	0	0	0	0	0	0	0	0	0	0	0	0	0	0	0	0	0	0	0
L-Histidine	2.82857142857143	0.257142857142858	0.685714285714287	0.742857142857143	0.971428571428573	0.2	0.914285714285715	0.685714285714287	-0.285714285714287	-0.171428571428572	0.742857142857143	0.800000000000002	0	0.428571428571429	0.800000000000001	0.657142857142858	0.0857142857142854	0.457142857142857	0.657142857142857	0.971428571428573	0.942857142857144	-0.0857142857142854	0.742857142857144	1.11428571428572	0.971428571428573	-0.342857142857143	1.2	-0.171428571428572	0.942857142857144	0.885714285714287	0	-0.371428571428574	0.885714285714287	0.285714285714286	0	1.11428571428572	0.600000000000001	-0.114285714285714	0.0857142857142854	0.971428571428573	-4.44089209850063e-16	-0.0857142857142854	0.199999999999999	0.4
N-Acetyl-N6,N6,O-tridemethylpuromycin-5'-phosphate	3	0	1	0	1	1	0	0	0	1	-1	1	0	1	1	1	0	1	-1	0	1	0	-1	1	0	0	1	-1	0	1	0	0	1	1	0	1	-2	0	0	1	-1	0	-2	0
8-Amino-7-oxononanoate	2	0	-2	0	-2	-1	0	-2	-1	0	0	-3	0	-1	0	-3	0	1	1	-2	-1	0	-1	-1	-2	0	-1	0	-2	-1	0	0	-1	-1	0	-2	-1	0	0	-1	0	0	0	-1
gamma-L-Glutamyl-_LBK_acp_RBK_	-3	2	-1	-4	-1	-1	-4	1	-2	-2	-4	0	0	-5	-3	0	-1	-5	-3	1	-4	-1	0	-4	1	-1	-4	-3	-1	-4	0	-2	-1	-2	-1	1	0	3	0	0	-3	-1	-4	-3
4-Methylbenzyl_alcohol	-1	0	0	0	0	1	0	1	0	1	0	0	0	1	0	0	0	0	0	0	0	0	0	0	0	-1	0	0	-1	0	0	1	0	0	0	-2	0	0	0	0	0	0	0	0
Tetrachlorocatechol	1	0	-1	1	-2	1	1	-2	0	0	1	-1	0	0	0	0	0	0	0	-1	0	0	0	0	-1	-1	0	-2	-2	0	0	-3	-1	0	0	-3	0	-1	0	-1	0	0	0	0
Atrazine	0	0	0	0	0	0	0	0	0	0	0	0	0	0	0	0	0	0	0	0	0	0	0	0	0	0	0	0	0	0	0	0	0	0	0	0	0	0	0	0	0	0	0	0
2-Dehydro-3-deoxy-L-rhamnonate	0	0	0	0	0	0	0	0	0	0	0	0	0	0	0	0	0	0	0	0	0	0	0	0	0	0	0	0	0	0	0	0	0	0	0	0	0	0	0	0	0	0	0	0
Adenosine	0.171428571428572	0.2	0.4	0.0571428571428571	0.6	0.542857142857143	-0.142857142857143	0.4	0.4	0.542857142857143	0	0.6	0.2	0.085714285714286	0.085714285714286	0.4	0	-0.057142857142857	0.4	0.6	0.285714285714286	0	0.4	0.085714285714286	0.6	0	0.285714285714286	0.2	0.4	0.285714285714286	0.2	0.2	0.6	0.4	0	0.6	0.6	0.4	0	0.6	0.2	-0.142857142857143	0.342857142857143	0.4
CDP-diacylglycerol	-1.5	-0.666666666666666	-1.16666666666667	-1	-1.66666666666667	-0.833333333333333	-1.83333333333333	-0.833333333333333	-0.833333333333333	0.166666666666667	-2	-1.83333333333333	0	-0.833333333333333	-1.33333333333333	-0.833333333333333	0	0.500000000000001	-0.166666666666667	-1.16666666666667	-1.5	0	-1.16666666666667	0.500000000000001	-1.16666666666667	0	-1.33333333333333	-2	-1.66666666666667	-1.33333333333333	0	-0.833333333333333	-1.66666666666667	-1.66666666666667	0	-1.66666666666667	-1	-1	0	-1.83333333333333	0.833333333333333	0	-0.333333333333334	0.333333333333334
Norspermidine	-3	-1	0	-1	0	0	-1	0	0	0	-1	0	0	0	0	0	0	0	0	0	0	0	0	0	0	0	0	0	0	0	0	0	0	0	0	0	0	-1	0	0	0	0	0	0
Propanoate	0.291666666666669	-0.0416666666666671	0.0833333333333339	0.333333333333335	0.0833333333333339	0.250000000000001	0.375000000000002	0.0833333333333339	0.250000000000001	0.208333333333334	0.375000000000002	0.0833333333333339	0	0.166666666666668	0.166666666666668	0.0833333333333339	0	0.208333333333335	0.250000000000001	0.0833333333333339	0.208333333333335	0	0.291666666666668	0.208333333333335	0.0833333333333339	-0.041666666666667	0.208333333333335	0.291666666666668	0.0416666666666669	0.166666666666668	0	0.208333333333334	0.0416666666666669	0.250000000000001	0	-1.11022302462516e-16	0.250000000000001	0.0416666666666669	-0.041666666666667	0.0833333333333339	0.291666666666668	0	0.333333333333335	0.125000000000001
3',5'-Cyclic_AMP	7.5	2	-2.5	-3	-2.5	-1.5	-4.5	-2	-7.5	-8	-5	-2	0	-7	-3	-1	0.5	-2	-7	-1	-3.5	0.5	-6.5	-3	-1	1.5	-4	-2	-1.5	-3	0	-5	-2	-2	0.5	-2.5	-6.5	-0.5	0.5	-2.5	-1	0.5	-5.5	-2.5
Pyrene-4,5-dione	4	3	4	4	4	0	4	4	3.5	0	4	4	0	1	0	4	0	0	4	4	-1	0	4	0	4	0	0	3.5	4	-1	0	3.5	4	4	0	4	4	4	0	4	4	0	4	4
Delphinidin_3,5,3'-triglucoside	0	0	0	0	0	0	0	0	0	0	0	0	0	0	0	0	0	0	0	0	0	0	0	0	0	0	0	0	0	0	0	0	0	0	0	0	0	0	0	0	0	0	0	0
4-Chlorophenylacetate	0	0	0	0	0	0	0	0	0	0	0	0	0	0	0	0	0	0	0	0	0	0	0	0	0	0	0	0	0	0	0	0	0	0	0	0	0	0	0	0	0	0	0	0
_LBK_Dihydrolipoyllysine-residue__LPR_2-methylpropanoyl_RPR_transferase_RBK__S-_LPR_2-methylpropanoyl_RPR_dihydrolipoyllysine	-1	0	0	-1	0	-1	-1	0	0	-1	-1	0	0	-1	-1	0	0	-1	0	0	-1	0	0	-1	0	0	-1	0	0	-1	0	0	0	0	0	0	0	0	0	0	0	0	0	0
D-Gal_alpha_1->6D-Gal_alpha_1->6D-Glucose	0	0	0	0	0	0	0	0	1	0	0	0	0	0	0	0	0	0	0	0	0	0	1	0	0	0	0	0	0	0	0	1	0	0	0	0	0	1	0	1	0	0	0	0
1-Phospho-alpha-D-galacturonate	0	0	0	0	0	0	0	0	0	0	0	0	0	0	0	0	0	0	0	0	0	0	0	0	0	0	0	0	0	0	0	0	0	0	0	0	0	0	0	0	0	0	0	0
5-Hydroxyvalproic_acid	-5	-5	-5	-3	-4	-5	-4	-5	-3	-5	-3	-3	0	-5	-5	-5	0	-4	-4	-5	-5	0	-3	-5	-5	-2	-5	-2	-5	-5	0	-2	-4	-5	0	-4	-3	-4	0	-4	-4	0	-4	-3
Perillyl_aldehyde	5	-1	-4	1	-2	2	1	-6	-3	2	1	-4	0	-1	2	-1	1	1	0	-6	2	0	-5	2	-6	0	3	0	-2	3	0	-2	-2	0	0	-3	-5	-4	0	-3	0	0	-1	0
1-Guanidino-1-deoxy-scyllo-inositol	0	0	0	0	0	0	0	0	0	0	0	0	0	0	0	0	0	0	0	0	0	0	0	0	0	0	0	0	0	0	0	0	0	0	0	0	0	0	0	0	0	0	0	0
S-Adenosyl-L-homocysteine	-1.9	-0.4	-1.9	-1.3	-2.1	-3.5	-1.7	-1.5	-0.6	-1.6	-1.1	-1	-0.7	-1.6	-3.3	-1.1	-0.2	-2.8	-0.8	-2.5	-3.7	-0.2	0.2	-3.4	-2.5	-0.1	-3.2	0.6	-1.7	-3.8	-0.5	-0.4	-2.3	-1.7	-0.2	-2.1	0.6	-0.4	-0.2	-2.1	-1.2	-0.2	-1.3	-1.4
3,5,7,9,11,13,15-Heptaoxo-octadecanoyl-_LBK_acp_RBK_	-5	0	-1	0	-1	-1	0	-1	1	-2	1	-1	0	-2	-3	0	0	-2	0	-1	-2	1	0	-3	-1	-1	-2	0	-1	-3	0	0	0	-2	0	-1	0	-1	0	-1	1	0	1	0
1,6-Naphthalenedisulfonic_acid	0	0	0	0	0	0	0	0	0	0	0	0	0	-1	-1	0	0	0	0	0	-1	0	0	-1	0	0	-1	0	0	-1	0	0	0	0	0	0	0	0	0	0	0	0	0	0
S-_LPR_2-Chloroacetyl_RPR_glutathione	-18	-3	-6	-8	-5	-9	-7	-6	0	-4	-7	-5	0	-6	-7	-6	-1	-10	1	-5	-7	-1	0	-4	-5	-1	-7	-1	-7	-8	0	0	-5	-5	-1	-6	-1	0	-1	-6	-2	-1	-3	-5
dTDP-L-oleandrose	2	-1	-2	-2	-2	-2	-2	-2	-1	-1	-2	-2	-1	-1	-1	-2	-2	0	-3	-3	-1	-1	-2	-2	-3	-1	0	-1	-2	0	0	-1	-2	-3	-1	-3	-2	-1	-1	-4	-1	-2	-1	-2
Uridine	0.583333333333329	1.83333333333333	0.583333333333334	1.16666666666667	1	0.833333333333331	0.749999999999999	0.333333333333335	0.250000000000002	1.08333333333333	0.833333333333332	1.16666666666667	0.333333333333333	-0.25	1.5	1.08333333333333	0	1.41666666666666	-0.333333333333331	1	1.58333333333333	0.083333333333333	1	1.58333333333333	1	0.166666666666666	1.83333333333333	-0.166666666666666	0.833333333333334	1.83333333333333	0.333333333333333	1	1	-0.0833333333333313	-0.25	1	1.25	0.250000000000001	0.083333333333333	1.08333333333333	0.333333333333333	-0.166666666666667	1.16666666666667	1.16666666666666
Spermine	-0.9	0	-0.6	-0.5	-0.6	-0.6	-0.5	0	-0.5	-0.3	-0.5	-0.6	0	-0.6	0	-0.6	0	-0.3	-0.3	-0.6	0	0	-0.2	0	-0.6	0	0	-0.2	-0.3	0	0	-0.5	-0.6	-0.6	0	-0.6	-0.5	0.3	0	-0.6	-0.5	0	-0.3	-0.8
Tetracenomycin_A2	-12	0	-7	-8	-6	-4	-5	-5	-1	-2	-7	-7	0	-3	-4	-4	0	-1	-5	-6	-2	0	-4	-4	-6	2	-2	-2	-6	-1	0	1	-6	-3	0	-7	-4	0	0	-5	-3	0	-3	-5
N1,N5,N10-Triferuloyl_spermidine	-17	-3	-6	-7	-6	-5	-7	-7	-1	-4	-7	-6	0	-7	-5	-5	0	-4	-4	-6	-6	0	-5	-6	-6	1	-6	0	-7	-5	0	0	-6	-3	0	-7	-4	-1	0	-6	-3	0	-5	-5
Pratensein	0	0	0	0	0	0	0	0	0	0	0	0	0	0	0	0	0	0	0	0	0	0	0	0	0	0	0	0	0	0	0	0	0	0	0	0	0	0	0	0	0	0	0	0
N-Acetyl-D-phenylalanine	0	0	0	0	0	0	0	0	0	0	0	0	0	0	0	0	0	0	0	0	0	0	0	0	0	0	0	0	0	0	0	0	0	0	0	0	0	0	0	0	0	0	0	0
Decanoic_acid	-3	0	0	0	1	0	0	0	0	0	0	0	0	0	0	0	0	0	0	0	0	0	0	0	0	0	0	0	0	0	0	0	0	0	0	0	-1	0	0	0	0	0	0	0
Hydroxylaminobenzene	0	0	0	0	0	0	0	0	0	0	0	0	0	0	0	0	0	0	0	0	0	0	0	0	0	0	0	0	0	0	0	0	0	0	0	0	0	0	0	0	0	0	0	0
Benzyl_alcohol	0	-1	0	0	0	0	0	0	0	0	0	0	0	0	0	0	0	0	0	0	0	0	0	0	0	-1	0	0	-1	0	0	0	0	0	0	-2	0	0	0	0	0	0	0	0
1-O-Methyl-myo-inositol	0	0	0	0	0	0	0	0	0	0	0	0	0	0	0	0	0	0	0	0	0	0	0	0	0	0	0	0	0	0	0	0	0	0	0	0	0	0	0	0	0	0	0	0
4-Hydroxy-2-oxopentanoate	-0.75	-0.5	-0.5	-0.25	0	0.25	-0.75	-0.5	0	0	-0.75	-0.5	0	0	0.25	-0.25	0	0	0	-0.75	0.25	0	0	-0.25	-0.75	0	0.25	0	0	0.25	0	0.25	-1	-0.5	-0.5	-1	0	-0.75	0	0	0	0	0	-0.5
Nicotinate_D-ribonucleotide	0.277777777777779	-0.111111111111111	-0.25	0.0833333333333329	-0.25	-0.138888888888889	0.222222222222222	-0.25	-0.416666666666667	-0.138888888888889	-0.0277777777777782	-0.25	-0.138888888888889	0.111111111111111	0.0277777777777778	-0.25	0	0.166666666666667	-0.277777777777778	-0.25	-0.111111111111111	0	-0.694444444444445	0.0277777777777778	-0.25	0	-0.111111111111111	-0.25	-0.111111111111111	-0.111111111111111	-0.138888888888889	-0.111111111111111	-0.25	-0.25	0	-0.25	-0.694444444444445	-0.25	-0.111111111111111	-0.527777777777778	0.25	0	-0.25	-0.25
Divinylprotochlorophyllide	0.5	0.5	0.5	0.5	0.5	0	0.5	0.5	0	0	0.5	0.5	-0.5	0	0.5	0.5	0	0	0.5	0.5	0	0	0.5	0	0.5	0	0	0	0.5	0.5	0	0	0.5	0.5	-0.5	0.5	0.5	0.5	-0.5	0.5	0.5	0	0.5	0.5
L-Selenocysteine	-0.5	-0.5	-0.75	-0.5	-0.75	-0.5	-0.5	-0.5	-0.75	0	-0.5	-0.75	0	-0.5	-0.5	-0.75	0	-0.5	-0.25	-0.5	-0.5	0	-0.25	-0.5	-0.5	0	-0.5	0	-0.5	-0.5	0	-0.75	-0.75	-0.5	0	-0.75	-0.25	-0.75	0	-0.75	0.25	0	-0.75	-0.5
Dihydrobiopterin	0	0	0	0	0	0	0	0	0	0	0	0	0	0	0	0	0	0	0	0	0	0	0	0	0	0	0	0	0	0	0	0	0	0	0	0	0	0	0	0	0	0	0	0
2-Phytyl-1,4-naphthoquinone	12	2	7	7	6	3	7	6	2	3	7	6	0	6	4	6	0	3	5	6	5	0	6	5	6	-1	5	1	7	4	0	0	6	3	0	7	5	2	0	6	5	0	5	5
8,11,14-Eicosatrienoyl-CoA	0	0	0	0	0	0	0	0	0	0	0	0	0	0	0	0	0	0	0	0	0	0	0	0	0	0	0	0	0	0	0	0	0	0	0	0	0	0	0	0	0	0	0	0
3-Oxohexanoyl-CoA	-5.55111512312578e-16	-7.7715611723761e-16	-2.22044604925031e-16	-2.4980018054066e-16	-6.10622663543836e-16	-7.7715611723761e-16	-2.4980018054066e-16	0	-5.55111512312578e-16	-7.7715611723761e-16	-2.77555756156289e-16	-6.10622663543836e-16	0	-6.66133814775094e-16	-2.22044604925031e-16	-6.66133814775094e-16	0	-5.55111512312578e-16	-5.55111512312578e-16	0	-6.66133814775094e-16	0	1.11022302462516e-16	-6.66133814775094e-16	0	-6.66133814775094e-16	-6.66133814775094e-16	-3.33066907387547e-16	-2.77555756156289e-16	-2.22044604925031e-16	0	0	-6.10622663543836e-16	-6.66133814775094e-16	0	-6.10622663543836e-16	-5.55111512312578e-16	0	0	-6.10622663543836e-16	-5.55111512312578e-16	0	-5.55111512312578e-16	-6.10622663543836e-16
Neopinone	0	0	0	0	0	0	0	0	0	0	0	0	0	0	0	0	0	0	0	0	0	0	0	0	0	0	0	0	0	0	0	0	0	0	0	0	0	0	0	0	0	0	0	0
Quercetin_3,3',7-trissulfate	0	0	0	0	0	0	0	0	0	0	0	0	0	0	0	0	0	0	0	0	0	0	0	0	0	0	0	0	0	0	0	0	0	0	0	0	0	0	0	0	0	0	0	0
1,4-beta-D-Mannan	-2	1	2	2	2	2	2	2	1	1	2	2	1	1	1	2	2	0	3	3	1	1	2	2	3	1	0	1	2	0	0	1	2	3	1	3	2	1	1	4	1	2	1	2
Ethylene_glycol	0	0	0	0	0	0	0	0	0	0	0	0	0	0	0	0	0	0	0	0	0	0	0	0	0	0	0	0	0	0	0	0	0	0	0	0	0	0	0	0	0	0	0	0
Astragalin	0	0	0	0	0	0	0	0	0	0	0	0	0	0	0	0	0	0	0	0	0	0	0	0	0	0	0	0	0	0	0	0	0	0	0	0	0	0	0	0	0	0	0	0
cyclo-Dopa_5-O-glucoside	0	0	0	0	0	0	0	0	0	0	0	0	0	0	0	0	0	0	0	0	0	0	0	0	0	0	0	0	0	0	0	0	0	0	0	0	0	0	0	0	0	0	0	0
S-_LPR_4-Methylthiobutylthiohydroximoyl_RPR_-L-cysteine	1	0	0	1	0	0	1	0	0	0	1	0	0	0	0	0	0	0	0	0	1	0	0	1	0	0	1	0	0	1	0	0	0	0	0	0	0	0	0	0	0	0	0	0
D-Glucoside	5	1	1	-1	1	3	0	1	2	3	-1	1	1	4	3	1	2	2	2	1	3	1	2	3	1	0	3	1	1	3	0	1	1	1	1	1	2	1	1	1	3	2	2	1
Chlorophyllide	0.416666666666666	-0.25	0.083333333333333	-0.25	0.083333333333333	0.333333333333333	0.083333333333333	-0.25	0	0.333333333333333	0.083333333333333	0.083333333333333	0.25	0.333333333333333	0.083333333333333	0.083333333333333	0	0.333333333333333	-0.25	0.083333333333333	0.333333333333333	0	-0.25	0.333333333333333	0.083333333333333	0	0.333333333333333	0.333333333333333	-0.25	0.083333333333333	0	0	0.083333333333333	0.083333333333333	0.25	0.083333333333333	-0.25	0.083333333333333	0.25	0.083333333333333	-0.25	0.333333333333333	0.083333333333333	-0.25
2,2-Dichloroacetaldehyde	13	-2	1	5	1	4	3	1	-3	-1	4	2	0	1	2	1	1	6	-5	0	2	1	-3	-1	0	-1	2	-1	2	3	0	-2	1	0	1	2	-2	-4	1	2	-2	1	-1	2
_LPR_E_RPR_-4-Oxobut-1-ene-1,2,4-tricarboxylate	-1.5	-0.5	-0.5	-1	-1	-0.5	-1	-0.5	1	-0.5	-1	-1	0	0.5	-1	-0.5	0	-0.5	1.5	0	-1	0	0	-1	0	0	-1	-0.5	-0.5	-1	0	1.5	-1	-0.5	0	-1	0	0	0	-1	0	-0.5	-1	0
_LPR_Z_RPR_-4-Hydroxyphenylacetaldehyde-oxime	0.333333333333333	-0.333333333333333	0	-0.333333333333333	0	-0.333333333333333	-0.333333333333333	-0.333333333333333	0	-0.333333333333333	-0.333333333333333	0	0	-0.333333333333333	0	0	0	0	0	0	-0.333333333333333	0	0	-0.333333333333333	0	0	-0.333333333333333	0	0	-0.333333333333333	0	-0.333333333333333	0	0	0	0	0	0	0	0	0	0	0	0
p-Coumaroylagmatine	0	0	0	0	0	0	0	0	0	0	0	0	0	0	0	0	0	0	0	0	0	0	0	0	0	0	0	0	0	0	0	0	0	0	0	0	0	0	0	0	0	0	0	0
1,1-Dichloroethylene_epoxide	13	-2	1	5	1	4	3	1	-3	-1	4	2	0	1	2	1	1	6	-5	0	2	1	-3	-1	0	-1	2	-1	2	3	0	-2	1	0	1	2	-2	-4	1	2	-2	1	-1	2
p-Tolualdehyde	0	1	0	-1	-0.5	0	-1	0	-1	0	-1	-0.5	0	-1	0	0	0	0	-1	-1	0	0	0	0	-1	1	0	-0.5	0.5	0	0	-1	-0.5	-0.5	0	1	-0.5	0	0	0	0	0	-0.5	0
p-Cymene	1	-1	0	0	0	-1	0	-1	0	-1	0	0	0	-1	0	0	0	0	0	0	0	0	0	0	0	0	0	0	0	0	0	-1	0	0	0	0	0	0	0	0	0	0	0	0
Heme_O	-6	0	1	0	0	-1	0	0	1	0	0	0	0	0	-1	1	0	-1	1	0	-1	0	1	-1	0	0	-1	1	0	-1	0	1	0	0	0	0	1	1	0	0	2	0	0	0
D-Aspartate	-2	0	-1	3	-2	12	3	4	3	10	4	-1	0	-1	-1	4	0	0	18	-2	0	0	-1	-1	-2	-2	-1	-2	-1	-1	0	4	-2	-1	0	-1	-1	-1	4	-1	20	0	14	11
3alpha-Hydroxy-5beta-androstan-17-one	0	0	0	0.5	0	0	0.5	0.5	0.5	0	0.5	0	0	-0.5	-1	0	0	0	0.5	0.5	-1	0	0	-1	0.5	0.5	-1	0	0	-1	0	0.5	0	0	0	0	0	-2	0	0	0	0	0.5	0
Zeinoxanthin	-1	1	0	0	0	1	0	1	0	1	0	0	0	1	0	0	0	0	0	0	0	0	0	0	0	0	0	0	0	0	0	1	0	0	0	0	0	0	0	0	0	0	0	0
2-Oxohept-3-enedioate	0	0	-0.5	-1	-0.5	-0.5	-0.5	0	0	-0.5	-0.5	-0.5	0	-0.5	-0.5	-0.5	0	-0.5	0	-0.5	-0.5	0	0	-0.5	-0.5	0	-0.5	-0.5	0	-0.5	0	0	-0.5	-0.5	0	-0.5	0	-0.5	0	-0.5	0	-0.5	-0.5	0
L-Methionine	0.709090909090909	-0.109090909090909	0.181818181818182	0.218181818181818	2.22044604925031e-16	0.418181818181818	0.109090909090909	-0.0909090909090906	-0.0909090909090908	0.709090909090909	0.2	0.0727272727272729	0	0.527272727272727	0.836363636363637	2.22044604925031e-16	0	0.436363636363637	0.127272727272727	2.22044604925031e-16	0.854545454545455	-0.109090909090909	-0.109090909090909	0.436363636363637	2.22044604925031e-16	0.109090909090909	0.945454545454546	1.11022302462516e-16	2.22044604925031e-16	0.854545454545455	0	0.0181818181818183	0.0909090909090911	0.0181818181818183	0	-0.2	-0.109090909090909	-0.0909090909090907	0	2.22044604925031e-16	0.109090909090909	0	0.418181818181818	0.2
Clavaminic_acid	0	0	0	0	0	0	0	1	0	0	0	0	0	0	1	0	0	1	0	1	1	0	0	1	1	0	1	0	1	1	0	1	0	1	0	0	0	0	0	0	0	0	0	0
Phosphocreatine	0	0	0	0	0	0	0	0	0	0	0	0	0	0	0	0	0	0	0	0	0	0	0	0	0	0	0	0	0	0	0	0	0	0	0	0	0	0	0	0	0	0	0	0
Taurochenodeoxycholate	0	0	0	1	0	0	1	0	0	0	1	0	0	0	0	0	0	0	0	0	0	0	-1	0	0	0	0	0	0	0	0	0	0	0	0	0	-1	0	0	0	0	0	0	0
Rhodovibrin	0	0	0	0	0	0	0	0	0	0	0	0	0	-1	-1	0	0	0	0	0	-1	0	0	-1	0	0	-1	0	0	-1	0	0	0	0	0	0	0	0	0	0	0	0	0	0
Caffeyl_alcohol	0	0	0	0	0	0	1	0	0	0	0	0	0	0	0	0	0	0	0	0	0	0	0	0	0	0	0	0	0	0	0	0	0	0	0	0	0	0	0	0	0	0	0	0
2-Hydroxy-cis-hex-2,4-dienoate	0	-1	0	0	0.5	-1	0	1	0.5	0	0	0.5	0	0	-1	-1	0	0	0.5	0	-1	0	0	0.5	0	0	-1	0	0.5	-1	0	-1	2	-1.5	0	2	0	0.5	0	0.5	0	0	0.5	0
cis-1,3-Dichloropropene	2	1	-1	2	-1	1	2	0	0	0	2	-1	0	1	0	-1	0	2	0	0	1	0	0	1	0	0	1	0	0	1	0	0	-1	0	0	-1	0	-3	0	-1	-1	0	1	0
2-Hydroxyestradiol	-4	-4	-4	-2	-3	-4	-3	-4	-2	-4	-2	-2	0	-4	-4	-4	0	-3	-3	-4	-4	0	-2	-4	-4	-2	-4	-1	-4	-4	0	-1	-3	-4	0	-3	-2	-3	0	-3	-3	0	-3	-2
N-Acetylputrescine	1	-3.5	-0.5	-1.5	-1.5	2	-1	-2.5	0	1.5	-0.5	-1.5	0	0.5	2	-1.5	0	1	-0.5	-2.5	0	0	0	1.5	-2.5	0	0	-2.5	-0.5	0.5	0	-0.5	-1.5	-0.5	0	-1.5	0.5	-0.5	0	-2.5	0.5	0	1.5	-1.5
2-Formylglutarate	0	0	0	0	0	0	0	0	0	0	0	0	0	0	0	0	0	0	0	0	0	0	0	0	0	0	0	0	0	0	0	0	0	0	0	0	0	0	0	0	0	0	0	0
12_LPR_S_RPR_-HPETE	0	0	0	0	0	0	0	0	0	0	0	0	0	0	0	0	0	0	0	0	0	0	0	0	0	0	0	0	0	0	0	0	0	0	0	0	0	0	0	0	0	0	0	0
ADP-ribose	4.75	0.75	0.25	-0.5	0	-0.25	0.25	-0.5	0	-0.25	0	0	-0.25	-0.5	0	-1	0	0.75	-0.25	-1	0.25	0.25	-0.25	0.5	-1	0	0.75	-0.5	-0.5	0	-0.5	0.25	0.25	-0.25	0.25	0.25	0	-0.25	0	-0.5	0.25	0	0.25	0
Erythromycin_C	0	0	0	1	0	0	1	0	0	0	1	0	0	0	0	0	0	0	0	0	1	0	0	1	0	0	1	0	0	1	0	0	0	0	0	0	0	0	0	0	0	0	0	0
Thymidine	-1	0.25	0.5	0.75	1	0.5	0.25	0.5	0.5	0.5	0.25	1	0.25	-0.25	-1	0.5	0	-0.5	0.5	1	-0.5	0	0.75	-0.5	1	0	0	0	0.5	-0.5	0.5	0	1	0.5	0	1	1.25	0.5	0	1	0	0	0.5	0.25
Indole	0.523809523809529	-0.142857142857141	-0.333333333333331	-0.285714285714284	-0.142857142857141	0.238095238095237	-0.238095238095237	-0.142857142857141	-0.19047619047619	0.285714285714282	-0.285714285714284	-0.142857142857141	0	0.190476190476188	0.238095238095237	-0.333333333333331	0	0.238095238095237	-0.285714285714284	-0.095238095238094	0.142857142857141	0	-0.333333333333331	0.142857142857141	-0.095238095238094	-0.047619047619047	0.0952380952380939	-0.285714285714284	-0.142857142857141	0.0476190476190469	0	-0.19047619047619	-0.142857142857141	-0.142857142857141	0	-0.142857142857141	-0.333333333333331	-0.333333333333331	0	-0.142857142857141	-0.428571428571427	0	-0.190476190476188	-0.190476190476188
4-Hydroxyvalproic_acid	-5	-5	-5	-3	-4	-5	-4	-5	-3	-5	-3	-3	0	-5	-5	-5	0	-4	-4	-5	-5	0	-3	-5	-5	-2	-5	-2	-5	-5	0	-2	-4	-5	0	-4	-3	-4	0	-4	-4	0	-4	-3
_LPR_plus_RPR_-epi-Isozizaene	0	0	0	0	0	0	0	0	0	0	0	0	0	0	0	0	0	0	0	0	0	0	0	0	0	0	0	0	0	0	0	0	0	0	0	0	0	0	0	0	0	0	0	0
Episterol	1	0	-1	1	0	1	1	0	-2	-1	1	0	0	1	0	-1	0	1	1	-2	0	0	0	1	-2	0	0	1	-1	0	0	-1	0	0	0	0	0	-1	0	0	1	-2	1	0
Gibberellin_A51	0	0	0	0	0	0	0	0	0	0	0	0	0	0	0	0	0	0	0	0	0	0	0	0	0	0	0	0	0	0	0	0	0	0	0	0	0	0	0	0	0	0	0	0
N2-Succinyl-L-ornithine	-1	0	0	0	0	0	0	0	0	0	0	0	0	0	-1	0	0	-1	0	0	-1	0	0	-1	0	0	-1	0	0	-1	0	0	0	0	0	0	0	0	0	0	0	0	0	0
3-Methoxyanthranilate	-18	-2	-6	-7	-6	-4	-7	-6	-1	-3	-7	-6	0	-6	-5	-5	0	-4	-4	-6	-6	0	-5	-6	-6	1	-6	0	-7	-5	0	1	-6	-3	0	-7	-4	-1	0	-6	-3	0	-5	-5
D-Ribulose_1,5-bisphosphate	0	0	0	0	-1	0	0	0	0	0	0	0	0	0	0	0	0	0	0	0	0	0	0	0	0	0	0	0	0	0	0	0	-1	0	0	0	0	0	0	0	0	0	0	0
Kaempferol_3-O-beta-D-glucosyl-_LPR_1->2_RPR_-beta-D-glucoside	0	0	0	0	0	0	0	0	0	0	0	0	0	0	0	0	0	0	0	0	0	0	0	0	0	0	0	0	0	0	0	0	0	0	0	0	0	0	0	0	0	0	0	0
trans-Dodec-2-enoyl-_LBK_acp_RBK_	0	0	0	0	0	0	0	0	0	0	0	0	0	0	0	0	0	0	0	0	0	0	0	0	0	0	0	0	0	0	0	0	0	0	0	0	0	0	0	0	0	0	0	0
Dihydrotestosterone	-1	1	0	-2	0	-1	-2	-1	-1	0	-2	0	0	-1	0	0	0	0	-1	-1	0	0	-1	0	-1	-1	0	0	0	0	0	-1	0	0	0	0	0	0	0	0	0	0	-1	0
2-Hexaprenyl-3-methyl-6-methoxy-1,4-benzoquinone	-17	-3	-6	-7	-6	-5	-7	-7	-1	-4	-7	-6	0	-7	-5	-5	0	-4	-4	-6	-6	0	-5	-6	-6	1	-6	0	-7	-5	0	0	-6	-3	0	-7	-4	-1	0	-6	-3	0	-5	-5
4,21-Dehydrogeissoschizine	0	0	0	0	0	0	0	0	0	0	0	0	0	0	0	0	0	0	0	0	0	0	0	0	0	0	0	0	0	0	0	0	0	0	0	0	0	0	0	0	0	0	0	0
3-Carbamoyl-2-phenylpropionic_acid	0	0	0	0	0	0	0	0	0	0	0	0	0	0	0	0	0	0	0	0	0	0	0	0	0	0	0	0	0	0	0	0	0	0	0	0	0	0	0	0	0	0	0	0
2'-Norberbamunine	0	0	0	0	0	0	0	0	0	0	0	0	0	0	0	0	0	0	0	0	0	0	0	0	0	0	0	0	0	0	0	0	0	0	0	0	0	0	0	0	0	0	0	0
4-Pyridoxolactone	0	0	0	0	0.5	0	0	0.5	0	0	0	0	0	0	0	0	0	0	0	0.5	0	0	0	0	0.5	0	0	0	0.5	0	0	0	0.5	0.5	0	0	0	0	0	0	0	0	0	0.5
5-Dehydro-4-deoxy-D-glucuronate	0	0	0	0	0	0	0	0	0	0	0	0	0	0	0	0	0	0	0	0	0	0	0	0	0	0	0	0	0	0	0	0	0	0	0	0	0	0	0	0	0	0	0	0
Propane-1,2-diol	0	0	0	0	0	0	0	0	0	0	0	0	0	0	0	0	0	0	0	0	0	0	0	0	0	0	0	0	0	0	0	0	0	0	0	0	0	0	0	0	0	0	0	0
4-Chlorocatechol	0.5	-0.5	-0.5	1	-1	0.5	1	-1	-1.5	0	1	-1	0	-0.5	0	0.5	0	0	-1	-1	0.5	-0.5	0	0	-1	-0.5	0.5	-1	-1	0.5	0	-2.5	-1	0	0	-2.5	0	-1	0	-0.5	-1	0	0	0
o-Cresol	0	0	0	0	0	0	0	0	0	0	0	0	0	0	0	0	0	0	0	0	0	0	0	0	0	0	0	0	0	0	0	0	0	0	0	0	0	0	0	0	0	0	0	0
p-Hydroxyphenylacetothiohydroximate	-1	0	0	0	0	0	0	0	0	0	0	0	0	0	0	0	0	0	0	0	0	0	0	0	0	0	0	0	0	0	0	0	0	0	0	0	0	0	0	0	0	0	0	0
_LPR_1R,4S_RPR_-Iso-dihydrocarvone	0	0	0	0	0	0	0	0	0	0	0	0	0	0	0	0	0	0	0	0	0	0	0	0	0	0	0	0	0	0	0	0	0	0	0	0	0	0	0	0	0	0	0	0
Toluene-4-sulfonate	0.666666666666666	-0.666666666666666	0	0	0	-0.666666666666666	0	-0.666666666666666	0	-0.666666666666666	0	0	0	-0.666666666666666	0	0	0	0	0	0	0	0	0	0	0	0	0	0	0	0	0	-0.666666666666666	0	0	0	0	0	0	0	0	0	0	0	0
5,6-Dihydroxyindole-2-carboxylate	0	0	0	0	0	0	0	0	0	0	0	0	0	0	0	0	0	0	0	0	0	0	0	0	0	0	0	0	0	0	0	0	0	0	0	0	0	0	0	0	0	0	0	0
Ferulate	-0.5	0	0	0	0	-0.5	0	0	0	-0.5	0	0	0	0	0	0	0	0	0	0.5	0	0	0	0	0.5	0	0	0	0	0.5	0	-0.5	0	0	0	0	0	1.5	0	0	0	0	0	0
9'-cis-Neoxanthin	0	0	0	0	0	0	0	0	-1	0	0	0	0	-1	0	0	0	0	-1	0	0	0	0	0	0	0	0	0	0	0	0	-1	0	0	0	0	0	0	0	0	0	0	0	0
3-Methyl-1-hydroxybutyl-ThPP	0	0	0	0	0	0	0	0	0	0	0	0	0	0	0	0	0	0	0	0	0	0	0	0	0	0	0	0	0	0	0	0	0	0	0	0	0	0	0	0	0	0	0	0
Coenzyme_F420	0	0	0	0	0	0	0	0	0	0	0	0	0	0	0	0	0	0	0	0	0	0	0	0	0	0	0	0	0	0	0	0	0	0	0	0	0	0	0	0	0	0	0	0
3-Hydroxy-2-naphthoate	0	0	0	0	0	0	0	0	0	0	0	0	0	0	0	0	0	0	0	0	0	0	0	0	0	0	0	0	0	0	0	0	0	0	0	0	0	0	0	0	0	0	0	0
2-Hydroxylamino-4,6-dinitrotoluene	-6	-2	1	1	0	0	-2	-1	0	-1	0	1	0	-3	-1	-1	0	-3	1	0	-4	0	-1	-2	0	-1	-4	2	-1	-4	0	0	0	0	0	0	0	-1	0	-1	0	0	-2	0
2,4-Dichlorobenzoate	6	-1	1	5	1	1	5	-1	2	2	5	0	0	5	3	0	1	5	3	-1	4	1	0	4	-1	1	4	3	1	4	0	2	1	2	1	-1	0	-2	0	0	3	1	4	3
_LPR_-_RPR_-alpha-Bisabolol	0	0	0	0	0	0	0	0	0	0	0	0	0	0	0	0	0	0	0	0	0	0	0	0	0	0	0	0	0	0	0	0	0	0	0	0	0	0	0	0	0	0	0	0
3-Chlorocatechol	1	0.5	0	0.5	-0.5	0.5	0.5	-1	0.5	0.5	0.5	0	0	0.5	0	0.5	0	0	0.5	-0.5	0	0	0	-0.5	-0.5	-0.5	0	-0.5	-0.5	0	0	-1.5	-0.5	0	0	-1.5	0	-0.5	0	0	0.5	0	0.5	0.5
Se-Methylselenomethionine	0	0	0	0	0	0	0	0	0	0	0	0	0	0	0	0	0	0	0	0	0	0	0	0	0	0	0	0	0	0	0	0	0	0	0	0	0	0	0	0	0	0	0	0
Retinoate	3.75	3.75	3.75	2.25	3	3.75	3	3.75	2.25	3.75	2.25	2.25	0	3.5	3.5	3.75	0	3	3	3.75	3.5	0	2.25	3.5	3.75	1.5	3.5	1.5	3.75	3.5	0	1.5	3	3.75	0	3	2.25	2.5	0	3	3	0	3	2.25
Carbamazepine-10,11-epoxide	-5	-5	-5	-3	-4	-5	-4	-5	-3	-5	-3	-3	0	-5	-5	-5	0	-4	-4	-5	-5	0	-3	-5	-5	-2	-5	-2	-5	-5	0	-2	-4	-5	0	-4	-3	-4	0	-4	-4	0	-4	-3
Lipoyl-AMP	0	0	0	0	0	0	0	0	0	0	0	0	0	0	0	0	0	0	0	0	0	0	0	0	0	0	0	0	0	0	0	0	0	0	0	0	0	0	0	0	0	0	0	0
_LPR_Z_RPR_-2-Methyl-5-isopropylhexa-2,5-dienal	2	0	-2	-1	0	1	0	-1	-2	1	0	0	0	0	1	-1	0	1	0	0	1	0	0	1	0	1	1	0	-2	1	0	0	0	0	0	0	0	0	0	0	0	0	0	0
Copalyl_diphosphate	0	0	0	0	0	0	0	0	0	0	0	0	0	0	0	0	0	0	0	0	0	0	0	0	0	0	0	0	0	0	0	0	0	0	0	0	0	0	0	0	0	0	0	0
UDP-3-O-_LPR_3-hydroxytetradecanoyl_RPR_-N-acetylglucosamine	2	2	2	-2	3	1	-1	0	1	1	-2	2	0	1	1	2	3	2	2	3	1	0	0	1	3	1	1	2	3	1	0	0	3	0	0	3	1	2	0	2	2	2	2	1
Dihydrocoumarin	2	-1	1	0	1	0	0	-1	0	0	1	1	0	1	1	1	0	1	-2	1	1	0	0	1	1	0	1	0	0	1	0	1	0	1	0	0	0	-2	0	-1	0	0	0	1
Levopimaradiene	1	-1	0	0	0	-1	0	-1	0	-1	0	0	0	-1	0	0	0	0	0	0	0	0	0	0	0	0	0	0	0	0	0	-1	0	0	0	0	0	0	0	0	0	0	0	0
Palmitoyl-CoA	0.772727272727272	0.340909090909091	0.477272727272727	1.93181818181818	1.15909090909091	0.681818181818182	1.45454545454545	0.75	1.63636363636364	1.27272727272727	1.02272727272727	0.75	-0.0681818181818183	1.5	1	0.818181818181818	0	0.431818181818182	1.29545454545455	0.75	0.909090909090909	2.22044604925031e-16	0.954545454545455	1.40909090909091	0.75	0.431818181818182	0.75	1.81818181818182	0.545454545454545	1.31818181818182	-0.159090909090909	1.79545454545455	0.818181818181818	1.43181818181818	0.181818181818182	0.75	1.02272727272727	1.09090909090909	0	0.75	0.977272727272727	0.181818181818182	0.613636363636364	1.45454545454545
Avermectin_A2a_aglycone	-16	-3	-8	-9	-8	-6	-9	-8	-2	-4	-9	-8	-1	-7	-6	-7	-2	-4	-7	-9	-7	-1	-7	-8	-9	0	-6	-1	-9	-5	0	0	-8	-6	-1	-10	-6	-2	-1	-10	-4	-2	-6	-7
5'-Butyrylphosphoinosine	0	0	0	0	0	0	0	0	0	0	0	0	0	0	0	0	0	0	0	0	0	0	0	0	0	0	0	0	0	0	0	0	0	0	0	0	0	0	0	0	0	0	0	0
3-Hydroxy-5-oxohexanoate	0	0	0	1	0	0	1	0	1	0	1	0	0	0	0	0	0	-1	1	0	0	0	1	-1	0	0	0	0	0	0	0	1	0	0	0	0	1	0	0	0	1	0	1	0
cis-beta-D-Glucosyl-2-hydroxycinnamate	5	1	1	-1	1	3	0	1	2	3	-1	1	1	4	3	1	2	2	2	1	3	1	2	3	1	0	3	1	1	3	0	1	1	1	1	1	2	1	1	1	3	2	2	1
Estrone_glucuronide	0	0	0	0	0	0	0	0	0	0	0	0	0	1	1	0	0	0	0	0	1	0	0	1	0	0	1	0	0	1	0	0	0	0	0	0	0	2	0	0	0	0	0	0
O-D-Alanyl-poly_LPR_ribitol_phosphate_RPR_	0	0	0	0	0	0	0	0	0	0	0	0	0	0	0	0	0	0	0	0	0	0	0	0	0	0	0	0	0	0	0	0	0	0	0	0	0	0	0	0	0	0	0	0
3-Methylbenzaldehyde	0	1	0	-1	-0.5	0	-1	0	-1	0	-1	-0.5	0	-1	0	0	0	0	-1	-1	0	0	0	0	-1	1	0	-0.5	0.5	0	0	-1	-0.5	-0.5	0	1	-0.5	0	0	0	0	0	-0.5	0
D-Altronate	0	0	-1	0	-1	0	0	-2	-1	-1	0	-1	0	-1	0	0	0	0	0	-2	0	0	0	0	-2	0	0	0	-1	0	0	0	-1	-1	0	-1	0	0	0	-1	0	0	-1	0
3-Hydroxyvalproic_acid	-5	-5	-5	-3	-4	-5	-4	-5	-3	-5	-3	-3	0	-5	-5	-5	0	-4	-4	-5	-5	0	-3	-5	-5	-2	-5	-2	-5	-5	0	-2	-4	-5	0	-4	-3	-4	0	-4	-4	0	-4	-3
AMP	-1.70707070707071	-0.878787878787878	0.0505050505050504	0.0202020202020201	-0.131313131313131	-0.292929292929293	0.404040404040404	-0.202020202020202	0.93939393939394	0.888888888888889	0.494949494949495	-0.131313131313131	-0.202020202020202	1.15151515151515	0.222222222222222	-0.222222222222222	-0.181818181818182	0.0606060606060603	0.777777777777778	-0.424242424242424	0.202020202020202	-0.0909090909090911	0.888888888888889	0.131313131313131	-0.424242424242424	-0.181818181818182	0.292929292929293	-0.0202020202020201	-0.111111111111111	0.111111111111111	-0.111111111111111	0.525252525252525	-0.222222222222222	-0.202020202020202	-0.0909090909090911	-0.131313131313131	0.686868686868687	-0.404040404040404	-0.0909090909090911	-0.222222222222222	-0.0202020202020203	-0.0909090909090911	0.525252525252525	-0.0202020202020201
2-Hydroxy-6-oxo-_LPR_2'-aminophenyl_RPR_-hexa-2,4-dienoate	0	0	0	-1	0	0	-1	0	-1	0	-1	0	0	0	0	0	0	0	-1	0	0	0	-1	0	0	0	0	0	0	0	0	-1	0	0	0	0	-1	0	0	0	-1	0	-1	0
L-Lysine	-0.571428571428571	-0.0714285714285713	-0.0714285714285713	0.0952380952380952	-0.166666666666667	-0.0833333333333333	0.011904761904762	0.0833333333333334	0.011904761904762	-0.0952380952380952	0.19047619047619	-0.0952380952380951	0	-0.0238095238095237	-0.19047619047619	-0.0714285714285713	-0.0833333333333333	-0.19047619047619	-0.226190476190476	-0.166666666666667	-0.178571428571428	0.011904761904762	0.0952380952380953	-0.119047619047619	-0.166666666666667	0.0714285714285714	-0.178571428571428	-0.0833333333333333	-0.178571428571428	-0.19047619047619	0	0	-0.154761904761905	-0.0238095238095237	0	-0.166666666666667	0.0833333333333334	-0.25	0	-0.0833333333333333	-0.214285714285714	0	-0.0714285714285713	-0.130952380952381
N6-Acetyl-L-lysine	0	0	0	0	0	0	0	0	0	0	0	0	0	0	0	0	0	0	0	0	0	0	0	0	0	0	0	0	0	0	0	0	0	0	0	0	0	0	0	0	0	0	0	0
3alpha,20alpha,21-Trihydroxy-5beta-pregnane-11-one	0	0	0	0	0	0	0	0	0	0	1	0	0	0	0	0	0	0	0	0	0	0	0	0	0	0	0	0	0	0	0	0	0	0	0	0	0	0	0	0	0	0	0	0
4-Hydroxy-3-methoxy-benzenemethanol	0	0	0	0	0	0	0	0	0	0	0	0	0	0	0	0	0	0	0	0	0	0	0	0	0	0	0	0	0	0	0	0	0	0	0	0	0	0	0	0	0	0	0	0
Uracil	1.16666666666667	0.266666666666668	-0.100000000000001	0.166666666666668	-0.400000000000002	0.566666666666669	0.233333333333335	-0.56666666666667	-0.266666666666668	0.76666666666667	0.300000000000002	-0.266666666666668	0.0666666666666669	0.100000000000001	0.600000000000003	0.166666666666667	0	0.633333333333337	-0.600000000000003	-0.66666666666667	0.600000000000003	0	-0.266666666666668	0.56666666666667	-0.66666666666667	0.0666666666666669	0.700000000000004	-0.166666666666668	-0.333333333333335	0.66666666666667	0.0666666666666669	0.0666666666666669	-0.400000000000002	-0.500000000000003	0	-0.466666666666669	-0.266666666666668	-0.100000000000001	0.0666666666666669	-0.333333333333335	-0.0666666666666669	0.0666666666666669	-0.033333333333333	0.533333333333335
1,2-Dibromoethane	11.5	4	5.5	5.5	4.5	7	5.5	5.5	1.5	4.5	5	4	0	5.5	6	5.5	0.5	7	1.5	5	6	0.5	1.5	4.5	5	1.5	6	1.5	6	6.5	0	1	4.5	5	0.5	5	2	2	0.5	5	3	0.5	3.5	4
6-Hydroxymelatonin	-5	-5	-5	-3	-4	-5	-4	-5	-3	-5	-3	-3	0	-5	-5	-5	0	-4	-4	-5	-5	0	-3	-5	-5	-2	-5	-2	-5	-5	0	-2	-4	-5	0	-4	-3	-4	0	-4	-4	0	-4	-3
5beta-Androstane-3,17-dione	0	0	0	-0.5	0	0	-0.5	-0.5	-0.5	0	-0.5	0	0	-0.5	0	0	0	0	-0.5	-0.5	0	0	0	0	-0.5	-0.5	0	0	0	0	0	-0.5	0	0	0	0	0	0	0	0	0	0	-0.5	0
_LPR_-_RPR_-Maackiain	0	0	0	0	0	0	0	0	0	0	0	0	0	0	0	0	0	0	0	0	0	0	0	0	0	0	0	0	0	0	0	0	0	0	0	0	0	0	0	0	0	0	0	0
_LPR_R_RPR_-6-Hydroxynicotine	0	0	0	-1	0	0	0	0	0	0	0	0	0	0	0	0	0	0	0	0	0	0	0	0	0	0	0	0	0	0	0	0	0	0	0	0	0	0	0	0	0	0	0	0
Chlorophyll_a	0	0	0	0	0	0	0	0	0	0	0	0	0	0	0	0	0	0	0	0	0	0	0	0	0	0	0	0	0	0	0	0	0	0	0	0	0	0	0	0	0	0	0	0
Calcitriol	0	0	0	0	0	0	0	0	0	0	0	0	0	0	0	0	0	0	0	0	0	0	0	0	0	0	0	0	0	0	0	0	0	0	0	0	0	0	0	0	0	0	0	0
Dopaxanthin_quinone	-5	0	0	0	2	-3	0	0	2	0	0	1	0	1	-1	0	0	-3	2	0	-1	0	5	-1	0	2	-1	2	2	-1	0	2	0	0	0	2	2	2	0	0	3	0	3	2
3-Dehydroecdysone	1	-1	1	1	1	0	0	0	-1	-1	0	1	-1	0	1	0	0	0	0	1	1	-1	0	1	1	0	1	0	0	1	0	0	1	1	-1	0	0	0	-1	1	0	-1	-1	1
Citalopram_N-oxide	-5	-5	-5	-3	-4	-5	-4	-5	-3	-5	-3	-3	0	-5	-5	-5	0	-4	-4	-5	-5	0	-3	-5	-5	-2	-5	-2	-5	-5	0	-2	-4	-5	0	-4	-3	-4	0	-4	-4	0	-4	-3
N6,N6,N6-Trimethyl-L-lysine	-4	1	0	-1	0	0	-1	0	1	1	-1	0	0	0	1	0	0	1	0	0	1	0	0	1	0	0	1	0	0	1	0	1	0	0	0	1	0	0	0	0	0	0	-1	0
L-Glutamate_5-semialdehyde	-0.166666666666666	0	0	0	0	0	0	0	0	0	0	0	0	0	0	0	0	0	0	0	0	0	0	0	0	0	0	0.333333333333333	0	0	0	0	0	0	0	0	0	0.333333333333333	0	0	0	0	0	0
3-Dehydroquinate	-0.166666666666668	0.083333333333333	0	0.083333333333333	-0.083333333333333	0.083333333333333	0.083333333333333	-0.083333333333333	0.166666666666667	0	0.083333333333333	-0.083333333333333	0	-0.083333333333333	0.083333333333333	0	0	0.083333333333333	-0.083333333333333	-0.083333333333333	0.083333333333333	0	0.166666666666667	0.083333333333333	-0.083333333333333	0	0.083333333333333	0	0	0.083333333333333	0	0.166666666666667	-0.083333333333333	0	0	-0.083333333333333	0.166666666666667	0	0	-0.083333333333333	0.166666666666667	0	0	0.333333333333334
3'-N-Debenzoyltaxol	5	0	1	1	1	1	1	1	-1	2	0	1	0	2	3	0	0	2	0	1	3	-1	0	4	1	1	3	0	1	4	0	0	0	2	0	1	0	1	0	1	-1	0	-1	0
5-_LPR_3'-Carboxy-3'-oxopropyl_RPR_-4,6-dihydroxypicolinate	0	0	0	0	0	0	0	0	0	0	0	0	0	0	0	0	0	0	0	0	0	0	0	0	0	0	0	0	0	0	0	0	0	0	0	0	0	0	0	0	0	0	0	0
9,10-DHOME	0	0	0	0	0	0	0	0	0	0	0	0	0	0	0	0	0	0	0	0	0	0	0	0	0	0	0	0	0	0	0	0	0	0	0	0	0	0	0	0	0	0	0	0
2-Hydroxy-4-_LPR_1-oxo-1,3-dihydro-2H-inden-2-ylidene_RPR_-but-2-enoic_acid	0	0	0	0	0	0	0	0	0	0	0	0	0	0	0	0	0	0	0	0	0	0	0	0	0	0	0	0	0	0	0	0	0	0	0	0	0	0	0	0	0	0	0	0
Sanguinarine	0	0	0	0	0	0	0	0	0	0	0	0	0	0	0	0	0	0	0	0	0	0	0	0	0	0	0	0	0	0	0	0	0	0	0	0	0	0	0	0	0	0	0	0
_LPR_R_RPR_-Lactaldehyde	0	0	0	0	0	0	0	0	0	0	0	0	0	0	0	0	0	0	0	0	0	0	0	0	0	0	0	0	0	0	0	0	0	0	0	0	0	0	0	0	0	0	0	0
Testololactone	0	0	0	0	0	0	0	0	0	0	0	0	0	0	0	0	0	0	0	0	0	0	0	0	0	0	0	0	0	0	0	0	0	0	0	0	0	0	0	0	0	0	0	0
Garbanzol	1	0	0	1.5	0	0.5	0.5	0.5	-0.5	0	2	0	0	0.5	0.5	0	0	1	0	0.5	1.5	0	1	1.5	0.5	0	1.5	1	0.5	1.5	0	-1	0	0.5	0	0	0.5	0	0	0	-0.5	0	0.5	0.5
4,5-Dihydro-4-hydroxy-5-S-glutathionyl-benzo_LBK_a_RBK_pyrene	-18	-3	-6	-8	-5	-9	-7	-6	0	-4	-7	-5	0	-6	-7	-6	-1	-10	1	-5	-7	-1	0	-4	-5	-1	-7	-1	-7	-8	0	0	-5	-5	-1	-6	-1	0	-1	-6	-2	-1	-3	-5
_LPR_1S,4R_RPR_-Iso-dihydrocarvone	0	0	0	0	0	0	0	0	0	0	0	0	0	0	0	0	0	0	0	0	0	0	0	0	0	0	0	0	0	0	0	0	0	0	0	0	0	0	0	0	0	0	0	0
Methylmalonate	-1.66666666666666	0.333333333333333	1.33333333333333	-0.333333333333333	0.666666666666666	-0.666666666666666	-0.333333333333333	2	0.999999999999999	-0.666666666666666	-0.333333333333333	1.33333333333333	0	0.333333333333333	-0.666666666666666	0.333333333333333	-0.333333333333333	-0.333333333333333	0	2	-0.666666666666666	0	1.66666666666666	-0.666666666666666	2	0	-0.999999999999999	0	0.666666666666666	-0.999999999999999	0	0.666666666666666	0.666666666666666	0	0	0.999999999999999	1.66666666666666	1.33333333333333	0	0.999999999999999	0	0	0.333333333333333	0
3'-Keto-3'-deoxy-AMP	3	0	1	0	1	1	0	0	0	1	-1	1	0	1	1	1	0	1	-1	0	1	0	-1	1	0	0	1	-1	0	1	0	0	1	1	0	1	-2	0	0	1	-1	0	-2	0
Trichloroacetate	-1.66666666666666	-1.66666666666666	-1.66666666666666	-0.999999999999999	-1.33333333333333	-1.66666666666666	-1.33333333333333	-1.66666666666666	-0.999999999999999	-1.66666666666666	-0.999999999999999	-0.999999999999999	0	-1.66666666666666	-1.66666666666666	-1.66666666666666	0	-1.33333333333333	-1.33333333333333	-1.66666666666666	-1.66666666666666	0	-0.999999999999999	-1.66666666666666	-1.66666666666666	-0.666666666666666	-1.66666666666666	-1.66666666666667	-1.66666666666666	-1.66666666666666	0	-0.666666666666666	-1.33333333333333	-1.66666666666666	0	-1.33333333333333	-0.999999999999999	-2.33333333333333	0	-1.33333333333333	-1.33333333333333	0	-1.33333333333333	-0.999999999999999
Dichloromethane	0	0	0	0	0	0	0	0	0	0	0	0	0	0	0	0	0	0	0	0	0	0	0	0	0	0	0	0	0	0	0	0	0	0	0	0	0	0	0	0	0	0	0	0
2-Chloro-4-hydroxy-6-amino-1,3,5-triazine	1	0	0	0	0	0	0	0	0	0	0	-1	0	1	0	0	0	0	0	0	0	0	0	0	0	0	0	-1	0	0	0	0	0	-1	0	-1	0	0	0	-1	0	0	0	0
Guaiacyl_lignin	-3	0	0	-1	0	-2	-1	0	-1	-2	-1	0	-1	-2	-2	0	-1	-3	-2	0	-2	-1	0	-2	0	-1	-2	0	0	-2	-1	-1	0	0	-1	0	0	0	-1	0	-1	-1	-3	1
Tetracosenoyl-CoA	3	0	0	0	-1	0	0	0	0	0	0	0	0	0	0	0	0	0	0	0	0	0	0	0	0	0	0	0	0	0	0	0	0	0	0	0	1	0	0	0	0	0	0	0
D-Fructose_1,6-bisphosphate	-1.5	-1	0	1.5	0	1	0.5	0	1.5	0	1.5	0	0	0	0	0	0	1	0.5	-0.5	0.5	0	0	0.5	-0.5	0	0.5	1	0	0.5	0	1	0	0.5	0	0	0	0.5	0	0.5	0.5	0	0.5	0
6-Fluorocyclohexadiene-cis,cis-1,2-diol-1-carboxylate	-5	-1	0	-2	-1	-3	-3	1	-2	0	-3	-1	0	-1	-2	-1	0	-2	0	-1	-2	0	-1	-2	-1	-1	-2	0	0	-2	0	-2	0	-1	0	0	-1	-1	0	-1	-1	0	-1	-1
N1-Methyl-4-pyridone-5-carboxamide	0	0	0	0	0	0	0	0	0	0	0	0	0	0	0	0	0	0	0	0	0	0	0	0	0	0	0	0	0	0	0	0	0	0	0	0	0	0	0	0	0	0	0	0
L-Fuculose	0	0	0.5	0.5	0.5	0.5	0.5	0.5	0.5	0.5	0.5	0.5	0.5	0.5	0	0.5	0.5	0.5	1	0.5	0	0.5	0.5	0	0.5	0.5	0	0.5	0.5	0	0.5	0.5	0.5	0.5	0.5	0.5	0.5	0.5	0	0.5	1	0.5	0.5	0.5
Glutathionylspermine	0	0	0	0	0	0	0	0	0	0	0	0	0	0	0	0	0	0	0	0	0	0	0	0	0	0	0	0	0	0	0	0	0	0	0	0	0	0	0	0	0	0	0	0
D-Cathine	18	2	6	7	6	4	7	6	1	3	7	6	0	6	5	5	0	4	4	6	6	0	5	6	6	-1	6	0	7	5	0	-1	6	3	0	7	4	1	0	6	3	0	5	5
5-Acetylamino-6-formylamino-3-methyluracil	-1	-1	-1	-1	-1	-1	-1	-1	-1	-1	-1	-1	0	-1	-1	-1	0	-1	-1	-1	-1	0	-1	-1	-1	-1	-1	-1	-1	-1	0	-1	-1	-1	0	-1	-1	-1	-1	-1	-1	0	-1	-1
N-Ethylammelide	0	0	0	0	0	0	0	0	0	0	0	0	0	0	0	0	0	0	0	0	0	0	0	0	0	0	0	0	0	0	0	0	0	0	0	0	0	0	0	0	0	0	0	0
2,4-Dichlorophenoxyacetate	1.5	0	0	1	0	1	1	0	0.5	1	1	0	0	1.5	0.5	0	0.5	1	0.5	0	0.5	0	0	0.5	0	0	0.5	0	0	0.5	0	0.5	0	0	0	0	0	0	0	0	0	0.5	0.5	0
22alpha-Hydroxy-campest-4-en-3-one	1.5	1	1.5	1.5	1.5	2.5	1.5	2.5	1.5	2.5	1.5	1.5	0	2.5	1.5	1.5	0	1.5	1	1.5	1	0	0.5	1	1.5	0	1	1.5	1.5	1	0	2.5	1.5	2	0	1	0.5	1	0	1.5	0.5	0	1.5	1.5
Valproic_acid	5	5	5	3	4	5	4	5	3	5	3	3	0	5	5	5	0	4	4	5	5	0	3	5	5	2	5	2	5	5	0	2	4	5	0	4	3	4	0	4	4	0	4	3
4-Hydroxy-3-methoxyphenyl-beta-hydroxypropionyl-CoA	0	0	0	0	0	0	0	0	0	0	0	0	0	0	0	0	0	0	0	0	0	0	0	0	0	0	0	0	0	0	0	0	0	0	0	0	0	0	0	0	0	0	0	0
1-Acylglycerophosphoinositol	5	0	1	0	1	1	0	1	-1	2	-1	1	0	2	3	0	0	2	0	1	2	-1	0	3	1	1	2	0	1	3	0	0	0	2	0	1	0	1	0	1	-1	0	-1	0
Thiobenzamide_S-oxide	0	0	0	0	0	0	0	0	0	0	0	0	0	0	0	0	0	0	0	0	0	0	0	0	0	0	0	0	0	0	0	0	0	0	0	0	0	0	0	0	0	0	0	0
3-Aminopropanal	2	-0.999999999999998	-1.66666666666666	0.666666666666666	-1.08333333333333	0.999999999999999	0.666666666666666	-2.33333333333333	-0.999999999999999	0.999999999999999	0.666666666666666	-2	0	2.22044604925031e-16	0.999999999999999	-0.999999999999998	0.333333333333333	0.666666666666666	0	-2.33333333333333	0.999999999999999	0.333333333333333	-1.66666666666666	0.666666666666666	-2.33333333333333	0.333333333333333	1.33333333333333	0	-0.999999999999999	1.33333333333333	0	-0.666666666666666	-0.999999999999999	-0.333333333333333	0.333333333333333	-1.33333333333333	-1.66666666666666	-1.33333333333333	0	-1.33333333333333	0	0.333333333333333	2.22044604925031e-16	-0.333333333333333
Acetoacetyl-CoA	-0.428571428571431	0.0714285714285721	-0.0535714285714289	-0.285714285714287	-0.035714285714286	0.0178571428571431	-0.285714285714287	-0.125	-0.0892857142857141	0.0535714285714292	-0.250000000000001	-0.035714285714286	0	-0.142857142857144	-0.214285714285715	-0.035714285714286	-0.017857142857143	-0.250000000000001	-0.0178571428571429	-0.125	-0.250000000000001	0	-0.0357142857142848	-0.0714285714285718	-0.125	0	-0.250000000000001	-0.0357142857142859	-0.0714285714285718	-0.196428571428572	0	-0.0535714285714279	-0.035714285714286	0	0	-1.11022302462516e-16	-0.017857142857142	0.0535714285714292	-0.0178571428571429	-0.035714285714286	-0.0357142857142859	0	-0.196428571428572	-0.053571428571429
O-Acetyl-L-serine	0.1	0	2	1	3.5	0.4	2.8	3.6	0.9	0.3	2.5	3.5	0.9	1.3	1.2	2	0	2.1	1.4	2.7	2.1	0.6	0.8	2.1	2.7	0	1.2	1	3.3	1.8	0	0	3.5	3.1	0.6	3.5	0.8	0.9	0	3.5	1.5	0	2.1	1.8
trans,cis-Lauro-2,6-dienoyl-CoA	0	0	0	0	0	0	0	0	0	0	0	0	0	0	0	0	0	0	0	0	0	0	0	0	0	0	0	0	0	0	0	0	0	0	0	0	0	0	0	0	0	0	0	0
Choline_phosphate	0	0	0	1	0	0	0.5	0	0	0	1	0	0	0	0	0	0	0	0	0	0	0	0	0	0	0	0	0	0	0	0	0	0	0	0	0	0	0	0	0	0.5	0	0	0
Citrate	-0.0333333333333311	0.0666666666666661	0.2	0.166666666666667	-0.033333333333333	0.133333333333334	0.166666666666667	-0.033333333333333	0.2	0.0666666666666661	0	0.133333333333334	0	0	0	0.133333333333334	0	0	0	0.133333333333334	-0.033333333333333	0	0	-0.033333333333333	0.133333333333334	0	-0.033333333333333	0.166666666666667	0.133333333333334	-0.033333333333333	0	0.266666666666666	0.133333333333334	-0.033333333333333	0	0.133333333333334	0	-0.166666666666667	0	0.2	0	0	0.166666666666667	0.166666666666667
4-Hydroxylamino-2,6-dinitrotoluene	-6	-2	1	1	0	0	-2	-1	0	-1	0	1	0	-3	-1	-1	0	-3	1	0	-4	0	-1	-2	0	-1	-4	2	-1	-4	0	0	0	0	0	0	0	-1	0	-1	0	0	-2	0
Lupinate	0	0	0	0	0	0	0	0	0	0	0	0	0	0	0	0	0	0	0	0	0	0	0	0	0	0	0	0	0	0	0	0	0	0	0	0	0	0	0	0	0	0	0	0
2-Polyprenylphenol	3	1	0	1	0	0	1	0	0	0	1	0	0	0	0	0	0	0	0	0	0	0	0	0	0	0	0	0	0	0	0	0	0	0	0	0	0	1	0	0	0	0	0	0
2-Methoxyestradiol-17beta	-1	-1	-1	-1	-1	-1	-1	-1	-1	-1	-1	-1	0	-1.5	-1.5	-1	0	-1	-1	-1	-1.5	0	-1	-1.5	-1	0	-1.5	-1	-1	-1.5	0	-1	-1	-1	0	-1	-1	-2	0	-1	-1	0	-1	-1
4-Methylaminobutyrate	0	0	0	1	0	0	1	0	1	0	1	0	0	0	0	0	0	0	1	0	0	0	1	0	0	0	0	0	0	0	0	1	0	0	0	0	1	0	0	0	1	0	1	0
6-Thiourate	-1	0	0	-1	0	0	0	0	0	0	0	0	0	-1	0	0	0	-1	0	0	0	0	0	0	0	0	0	0	0	0	0	0	0	0	0	0	0	0	0	0	0	0	0	0
Pentahomomethionine	-2.5	0	-1	-1.5	-1	-1.5	-1	-1.5	-1	-2	-1	-0.5	0	-2.5	-2	-1	0	-2	-2	-1	-2.5	0.5	-0.5	-1.5	-1	-0.5	-2.5	-0.5	-1	-2.5	0	-2	-1	-1.5	0	-1	-0.5	-0.5	0	-1	-1	0	-1.5	-1.5
11-cis-Retinol	0	0	0	0	0	0	0	0	0	0	0	0	0	0	0	0	0	0	0	0	0	0	0	0	0	0	0	0	0	0	0	0	0	0	0	0	0	0	0	0	0	0	0	0
Phosphatidyl-N-dimethylethanolamine	0	0	0	0	0	0	0	0	0	0	0	0	0	0	0	0	0	0	0	0	0	0	0	0	0	0	0	0	0	0	0	0	0	0	0	0	0	0	0	0	0	0	0	0
2-Octaprenylphenol	-3	-1	0	-1	0	0	-1	0	0	0	-1	0	0	0	0	0	0	0	0	0	0	0	0	0	0	0	0	0	0	0	0	0	0	0	0	0	0	-1	0	0	0	0	0	0
all-trans-Heptaprenyl_diphosphate	0	0	0	0	0	0	0	0	0	0	0	0	0	0	0	0	0	0	0	0	0	0	0	0	0	0	0	0	0	0	0	0	0	0	0	0	0	0	0	0	0	0	0	0
Sitosterol	0	0	0	0	0	0	0	0	0	0	0	0	0	0	0	0	0	0	0	0	0	0	0	0	0	0	0	0	0	0	0	0	0	0	0	0	0	0	0	0	0	0	0	0
dTDP-4-dehydro-6-deoxy-L-mannose	1	1	2	2	2	-1	1	2	0	1	0	2	1	1	-1	1	1	-2	-1	3	-1	1	0	-1	3	0	-2	2	0	-2	0	2	2	2	1	2	2	1	1	1	-1	1	1	0
4-Hydroxycinnamyl_aldehyde	0.5	-0.5	0	0	0	-0.5	-0.5	-0.5	0	-0.5	0	0	0	-0.5	0	0	0	0	0	0	0	0	0	0	0	0	0	0	0	0	0	-0.5	0	0	0	0	0	0	0	0	0	0	0	0
15,16-Dihydrobiliverdin	0	0	0	0	0	0	0	0	0	0	0	0	0	0	0	0	0	0	0	0	0	0	0	0	0	0	0	0	0	0	0	0	0	0	0	0	0	0	0	0	0	0	0	0
4-Sulfocatechol	0	0	0	0	0	0	0	0	0	0	0	0	0	0	0	0	0	0	0	0	0	0	0	0	0	0	0	0	0	0	0	0	0	0	0	0	0	0	0	0	0	0	0	0
_LPR_4S_RPR_-Limonene-1,2-epoxide	0	0	0	0	0	0	0	0	0	0	0	0	0	0	0	0	0	0	0	0	0	0	0	0	0	0	0	0	0	0	0	0	0	0	0	0	0	0	0	0	0	0	0	0
Avermectin_B2a_monosaccharide	0	0	0	0	0	0	0	0	0	0	0	0	0	0	0	0	0	0	0	0	0	0	0	0	0	0	0	0	0	0	0	0	0	0	0	0	0	0	0	0	0	0	0	0
Holo-_LBK_carboxylase_RBK_	2.33333333333333	-0.25	0.416666666666666	-0.333333333333332	0.416666666666666	0.416666666666666	-0.166666666666666	0.416666666666666	0.166666666666666	0.166666666666666	0.416666666666666	0.416666666666666	0	-1.33226762955019e-15	0.166666666666666	0.416666666666666	0	0.166666666666666	-0.666666666666666	0.416666666666666	-1.33226762955019e-15	0	0	0.166666666666666	0.416666666666666	0	-1.33226762955019e-15	0.416666666666666	0.416666666666666	0.166666666666666	0	-0.0833333333333344	0.416666666666666	0.416666666666666	0	0.166666666666666	0	0.416666666666666	0	0.416666666666666	0.416666666666666	0	0.416666666666666	0.416666666666666
4-Cresol	-1	0	0	0	0	1	0	1	0	1	0	0	0	1	0	0	0	0	0	-1	0	0	0	0	-1	0	0	0	0	0	0	1	0	0	0	0	0	0	0	0	0	0	0	0
Codeine-6-glucuronide	0	0	0	0	0	0	0	0	0	0	0	0	0	1	1	0	0	0	0	0	1	0	0	1	0	0	1	0	0	1	0	0	0	0	0	0	0	2	0	0	0	0	0	0
all-trans-Decaprenyl_diphosphate	0	0	0	0	0	0	0	0	0	0	0	0	0	0	0	0	0	0	0	0	0	0	0	0	0	0	0	0	0	0	0	0	0	0	0	0	0	0	0	0	0	0	0	0
Oxalyl-CoA	0	0	0	0	0	0	0	0	0	0	0	0	0	0	0	0	0	0	0	0	0	0	0	0	0	0	0	0	0	0	0	0	0	0	0	0	0	0	0	0	0	0	0	0
_LPR_9Z,15Z_RPR_-_LPR_13S_RPR_-12,13-Epoxyoctadeca-9,11,15-trienoic_acid	0	0	0	0	0	0	0	0	0	0	0	0	0	0	0	0	0	0	0	0	0	0	0	0	0	0	0	0	0	0	0	0	0	0	0	0	0	0	0	0	0	0	0	0
4-Phospho-D-erythronate	0	0	0	0	0	0	0	0	0	0	0	0	0	0	0	0	0	0	0	0	0	0	0	0	0	0	0	0	0	0	0	0	0	0	0	0	0	0	0	0	0	0	0	0
_LPR_S_RPR_-Hydroxyhexanoyl-CoA	0	0	0	0	0	0	0	0	0	0	0	0	0	0	0	0	0	0	0	0	0	0	0	0	0	0	0	0	0	0	0	0	0	0	0	0	0	0	0	0	0	0	0	0
N-Acetyl-L-glutamate_5-semialdehyde	1	1	1	0	1	1	-2	1	0	-1	-1	1	0	0	1	1	0	0	-1	1	1	0	-1	0	1	0	1	-1	1	1	0	0	1	1	0	1	-1	-1	0	1	-1	0	-1	1
_LPR_2E_RPR_-Octadecenoyl-_LBK_acp_RBK_	0	0	0	0	0	0	0	0	0	0	0	0	0	0	0	0	0	0	0	0	0	0	0	0	0	0	0	0	0	0	0	0	0	0	0	0	0	0	0	0	0	0	0	0
3-Coumaric_acid	1	-1	0	0	0	-1	0	-1	0	-1	0	0	0	-1	0	0	0	0	0	0	0	0	0	0	0	0	0	0	0	0	0	-1	0	0	0	0	0	0	0	0	0	0	0	0
unsym-Bis_LPR_4'-chlorophenyl_RPR_ethylene	0	0	0	0	0	0	0	0	0	0	0	0	0	0	0	0	0	0	0	0	0	0	0	0	0	0	0	0	0	0	0	0	0	0	0	0	0	0	0	0	0	0	0	0
_LPR_S_RPR_-2-_LPR_Hydroxymethyl_RPR_glutarate	0	0	0	0	0	0	0	0	0	0	0	0	0	0	0	0	0	0	0	0	0	0	0	0	0	0	0	0	0	0	0	0	0	0	0	0	0	0	0	0	0	0	0	0
cis-2-Methyl-5-isopropylhexa-2,5-dienoyl-CoA	10	0	3	4	4	6	4	1	2	2	3	4	0	3	5	4	-1	5	0	-1	4	-1	3	4	-1	0	4	2	4	3	0	3	1	3	-1	0	2	-3	1	1	4	0	3	3
Ephedrine	-18	-2	-6	-7	-6	-4	-7	-6	-1	-3	-7	-6	0	-6	-5	-5	0	-4	-4	-6	-6	0	-5	-6	-6	1	-6	0	-7	-5	0	1	-6	-3	0	-7	-4	-1	0	-6	-3	0	-5	-5
_LPR_R,R_RPR_-Butane-2,3-diol	0	0	0	0	0	0	0	0	0	0	0	0	1	0	0	0	1	0	0	0	0	1	0	0	0	1	0	0	0	0	0	0	0	0	1	1	0	0	1	0	1	0	0	0
Premithramycin_B	-1	0	2	2	2	1	2	1	1	0	2	2	1	0	1	2	2	0	3	3	1	1	2	2	3	1	0	1	2	0	0	0	2	3	1	3	2	1	1	4	1	2	1	2
dTDP-3-amino-3,4,6-trideoxy-D-glucose	12	3	4	4	4	2	5	4	-1	0	5	5	0	2	1	3	0	0	0	4	1	1	4	3	4	-2	1	-1	5	0	0	-4	4	0	0	5	3	0	0	4	1	0	2	2
_LPR_S_RPR_-Norcoclaurine	0	0	0	0	0	0	0	0	0	0	0	0	0	0	0	0	0	0	0	0	0	0	0	0	0	0	0	0	0	0	0	0	0	0	0	0	0	0	0	0	0	0	0	0
Shikimate_3-phosphate	0.5	0.5	0	0.5	0.5	0	0.5	0	1	0.5	0	0.5	0	1	0.5	0	0	0.5	0	0	0.5	0.5	0.5	0.5	0	0	0.5	1	0	0.5	0	1	0.5	1	0.5	0.5	0.5	1	0	0.5	0	0	0	0
Phosphonoacetaldehyde	1	-0.5	0	0.5	0	0.5	0.5	0	0	0.5	1	0	0	0.5	1	0	0	1	0	0	1	0	0	1	0	0	1	0	0	1	0	0.5	0	0	0	0.5	0	0	0	0	0	0	0	0.5
Gentiodelphin	-5	0	-1	0	-1	-1	0	-1	1	-2	1	-1	0	-2	-3	0	0	-2	0	-1	-2	1	0	-3	-1	-1	-2	0	-1	-3	0	0	0	-2	0	-1	0	-1	0	-1	1	0	1	0
16-Glucuronide-estriol	0	0	0	0	0	0	0	0	0	0	0	0	0	1	1	0	0	0	0	0	1	0	0	1	0	0	1	0	0	1	0	0	0	0	0	0	0	2	0	0	0	0	0	0
p-Cumic_alcohol	-1	1	0	0	0	1	0	1	0	1	0	0	0	1	0	0	0	0	0	0	0	0	0	0	0	0	0	0	0	0	0	1	0	0	0	0	0	0	0	0	0	0	0	0
11_LPR_R_RPR_-HPETE	0	0	0	0	0	0	0	0	0	0	0	0	0	0	0	0	0	0	0	0	0	0	0	0	0	0	0	0	0	0	0	0	0	0	0	0	0	0	0	0	0	0	0	0
Geraniol	0	0	0	0	0	0	0	0	0	0	0	0	0	0	0	0	0	0	0	0	0	0	0	0	0	0	0	0	0	0	0	0	0	0	0	0	0	0	0	0	0	0	0	0
2-Methoxyestradiol-17beta_3-sulfate	0	0	0	0	0	0	0	0	0	0	0	0	0	0	0	0	0	0	0	0	0	0	0	0	0	0	0	0	0	0	0	0	0	0	0	0	0	0	0	0	0	0	0	0
Benzo_LBK_a_RBK_pyrene-cis-9,10-dihydrodiol	0	1	1	1	1	1	1	0	2	0	1	1	0	1	0	1	0	0	1	0	0	0	1	1	0	0	0	0	1	0	0	2	1	1	0	1	1	1	0	1	0	0	1	0
Homotrypanothione	4	2	2	-1.5	3	1	-0.5	0	0.5	1	-1.5	2	0	1	1	2	1	2	2	3	1	0	0.5	1	3	0	1	1.5	3	1	0	0.5	3	0	0	3	0.5	2	0	2	1.5	0	1	1.5
Dextrin	-1	-1.5	-0.5	-1	-0.5	1	-0.5	-0.5	-0.5	0	-1	-0.5	0	-0.5	2	-0.5	0	1	-0.5	-1	2	0	-0.5	2	-1	0	2	-0.5	-1	2	0	-0.5	-0.5	0	0	-1	-0.5	-1	0	-0.5	-0.5	0	-0.5	-0.5
Chelirubine	0	0	0	0	0	0	0	0	0	0	0	0	0	0	0	0	0	0	0	0	0	0	0	0	0	0	0	0	0	0	0	0	0	0	0	0	0	0	0	0	0	0	0	0
Phosphatidylglycerophosphate	4	4	5	4	4	5	3	5	5	4	3	4	0	3	3	5	1	5	4	5	3	-1	5	4	5	4	3	1	3	1	0	5	4	4	0	4	5	5	0	4	6	0	6	5
Levopimarinal	-1	1	0	0	0	1	0	1	0	1	0	0	0	1	0	0	0	0	0	0	0	0	0	0	0	0	0	0	0	0	0	1	0	0	0	0	0	0	0	0	0	0	0	0
GDP-6-deoxy-D-mannose	0	0	0	0	0	0	0	0	0	0	0	0	0	0	0	0	0	0	0	0	0	0	0	0	0	0	0	0	0	0	0	0	0	0	0	0	0	0	0	0	0	0	0	0
2,4-Dichloro-3-oxoadipate	0	1	0	0	0	0	0	1	0	0	0	0	0	0	0	0	0	0	0	0	0	0	0	0	0	1	0	0	0	0	0	2	0	0	0	0	0	1	0	0	0	0	0	0
2-Hydroxy-3-oxosuccinate	0	0	0	-0.333333333333334	0	0	-0.666666666666668	-0.333333333333334	-0.333333333333334	0	-0.333333333333334	0	0	0	0	0	0	0	-0.333333333333334	-0.333333333333334	0	0	-0.333333333333334	0	-0.333333333333334	0	0	0	-0.333333333333334	0	0	-0.333333333333334	0	-0.333333333333334	0	0	-0.333333333333334	0	0	0	0	0	-0.333333333333334	-0.333333333333334
cis,cis-2,4-Dihydroxy-5-methyl-6-oxo-2,4-hexadienoate	0	0	0	-1	0	0	-1	0	-1	0	-1	0	0	0	0	0	0	0	-1	0	0	0	-1	0	0	0	0	0	0	0	0	-1	0	0	0	0	-1	0	0	0	-1	0	-1	0
3alpha,7alpha,12alpha-Trihydroxy-5beta-cholestanoate	0	0	0	0	0	0	0	0	0	0	0	0	0	0	0	0	0	0	0	0	0	0	0	0	0	0	0	0	0	0	0	0	0	0	0	0	0	0	0	0	0	0	0	0
2,3,5-Trichloromaleylacetate	-3	-2	-1	0	-1	-2	0	-2	-1	-2	0	-1	0	-1	-2	-1	0	-1	-1	-1	-1	0	-1	-1	-1	-1	-1	-1	-1	-1	0	-2	0	-1	0	0	-1	-2	0	-1	-1	0	-1	-1
Dolichyl_phosphate	0.333333333333333	-0.666666666666666	0.333333333333333	-0.666666666666666	0.333333333333333	0	-0.333333333333333	0	-0.666666666666666	0.333333333333333	-0.999999999999999	0.333333333333333	0	0	0	0.333333333333333	0	0	0	0	0	0	-0.333333333333333	0.333333333333333	0	0	0.333333333333333	0	0	0.333333333333333	0	-0.333333333333333	0	0.333333333333333	0	0	-0.666666666666666	-0.666666666666666	0	0	0.333333333333333	0	-0.333333333333333	-0.333333333333333
Aureusidin_6-O-glucoside	0	0	0	0	0	0	0	0	0	0	0	0	0	0	0	0	0	0	0	0	0	0	0	0	0	0	0	0	0	0	0	0	0	0	0	0	0	0	0	0	0	0	0	0
Malonylglycitin	0	0	0	0	0	0	0	0	0	0	0	0	0	0	0	0	0	0	0	0	0	0	0	0	0	0	0	0	0	0	0	0	0	0	0	0	0	0	0	0	0	0	0	0
4-Chlorobenzaldehyde	0	0	0	0	0	0	0	0	0	0	0	0	0	0	0	0	0	0	0	0	0	0	0	0	0	0	0	0	0	0	0	0	0	0	0	0	0	0	0	0	0	0	0	0
Itaconate	0.333333333333334	0	0	-0.333333333333334	0	0	-0.333333333333334	0	0	0	0	0	0	0	0	0	0	0	0	0	0	0	0	0	0	0	0	0	0	0	0	0	0	0	0	0	0	0	0	0	0	0	0	0
Chloral	-1.66666666666666	-1.66666666666666	-1.66666666666666	-0.666666666666666	-1.33333333333333	-1.66666666666666	-0.999999999999999	-1.66666666666666	-0.999999999999999	-1.66666666666666	-0.666666666666666	-0.999999999999999	0	-1.66666666666666	-1.66666666666666	-1.66666666666666	0	-1.33333333333333	-1.33333333333333	-1.66666666666666	-1.33333333333333	0	-0.999999999999999	-1.33333333333333	-1.66666666666666	-0.666666666666666	-1.33333333333333	-0.666666666666666	-1.66666666666666	-1.33333333333333	0	-0.666666666666666	-1.33333333333333	-1.66666666666666	0	-1.33333333333333	-0.999999999999999	-1.33333333333333	0	-1.33333333333333	-1.33333333333333	0	-1.33333333333333	-0.999999999999999
Dethiobiotin	1	0	1	0	1	0	0	0	0	0	0	1	0	0	0	1	0	0	1	1	0	0	0	0	1	0	0	1	1	0	0	0	1	0	0	1	0	0	0	1	1	0	1	0
3-Hydroxycarbamazepine	-5	-5	-5	-3	-4	-5	-4	-5	-3	-5	-3	-3	0	-5	-5	-5	0	-4	-4	-5	-5	0	-3	-5	-5	-2	-5	-2	-5	-5	0	-2	-4	-5	0	-4	-3	-4	0	-4	-4	0	-4	-3
Peonidin-3-_LPR_p-coumaroyl_RPR_-rutinoside-5-glucoside	-18	-2	-6	-7	-6	-4	-7	-6	-1	-3	-7	-6	0	-6	-5	-5	0	-4	-4	-6	-6	0	-5	-6	-6	1	-6	0	-7	-5	0	1	-6	-3	0	-7	-4	-1	0	-6	-3	0	-5	-5
7,8-Dihydro-7-hydroxy-8-S-glutathionyl-benzo_LBK_a_RBK_pyrene	-18	-3	-6	-8	-5	-9	-7	-6	0	-4	-7	-5	0	-6	-7	-6	-1	-10	1	-5	-7	-1	0	-4	-5	-1	-7	-1	-7	-8	0	0	-5	-5	-1	-6	-1	0	-1	-6	-2	-1	-3	-5
2,4-Dichlorotoluene	0	0	0	0	0	0	0	0	0	0	0	0	0	0	0	0	0	0	0	0	0	0	0	0	0	0	0	0	0	0	0	0	0	0	0	0	0	0	0	0	0	0	0	0
1-_LPR_1-Alkenyl_RPR_-sn-glycero-3-phosphoethanolamine	0.5	0	0	0	0	0	0	0	0	0	0	0	0	0	0	0	0	0	0	0	0	0	0	0	0	0	0	0	0	0	0	0	0	0	0	0	0	0	0	0	0	0	0	-0.5
Melibiitol	0	0	0	0	0	0	0	0	0	0	0	0	0	0	0	0	0	0	0	0	0	0	0	0	0	0	0	0	0	0	0	0	0	0	0	0	0	0	0	0	0	0	0	0
4-Fumarylacetoacetate	-1	-1	-2	-1	-2	0	-1	-2	-4	-2	-2	-3	0	-3	0	-1	0	-1	-2	-2	0	0	-1	0	-2	0	0	-2	-2	0	0	-4	-2	-2	0	-4	-1	-1	0	-2	-1	0	-1	0
_LPR_Indol-3-yl_RPR_glycolaldehyde	0	0	0	0	0	0	0	0	0	0	0	0	0	0	0	0	0	0	0	0	0	0	0	0	0	0	0	0	0	0	0	0	0	0	0	0	0	0	0	0	0	0	0	0
TCE_epoxide	-2	-1.33333333333333	-1.66666666666666	-0.666666666666666	-1.33333333333333	-1.33333333333333	-0.999999999999999	-1.33333333333333	-0.999999999999999	-1.33333333333333	-0.666666666666666	-0.999999999999999	0	-1.33333333333333	-1.66666666666666	-1.66666666666666	0	-1.33333333333333	-1.33333333333333	-1.66666666666666	-1.33333333333333	0	-0.999999999999999	-1.33333333333333	-1.66666666666666	-0.666666666666666	-1.33333333333333	-0.666666666666666	-1.66666666666666	-1.33333333333333	0	-0.333333333333333	-1.33333333333333	-1.66666666666666	0	-1.33333333333333	-0.999999999999999	-1.33333333333333	0	-1.33333333333333	-1.33333333333333	0	-1.33333333333333	-0.999999999999999
Senecionine_N-oxide	0	0	0	0	0	0	0	0	0	0	0	0	0	0	0	0	0	0	0	0	0	0	0	0	0	0	0	0	0	0	0	0	0	0	0	0	0	0	0	0	0	0	0	0
dTDP-D-forosamine	-18	-2	-6	-7	-6	-4	-7	-6	-1	-3	-7	-6	0	-6	-5	-5	0	-4	-4	-6	-6	0	-5	-6	-6	1	-6	0	-7	-5	0	1	-6	-3	0	-7	-4	-1	0	-6	-3	0	-5	-5
Cyclohexane	0	0	0	0	0	0	0	0	0	0	0	0	0	0	0	0	0	0	0	0	0	0	0	0	0	0	0	0	0	0	0	0	0	0	0	0	0	0	0	0	0	0	0	0
Acrylamide	4	1	2	0	2	3	1	1	2	2	0	3	0	0	4	2	0	4	2	1	3	-1	0	3	1	-1	4	1	1	4	0	2	2	1	0	2	0	4	0	2	1	1	1	2
16_LPR_R_RPR_-HETE	-5	-5	-5	-3	-4	-5	-4	-5	-3	-5	-3	-3	0	-5	-5	-5	0	-4	-4	-5	-5	0	-3	-5	-5	-2	-5	-2	-5	-5	0	-2	-4	-5	0	-4	-3	-4	0	-4	-4	0	-4	-3
Orthophosphate	-2	1	1	0	1	1	0	1	1	1	0	1	0	2	2	2	0	0	2	1	2	0	2	2	1	0	2	2	1	2	0	1	1	1	0	1	2	1	0	1	2	0	2	1
Trichloroethene	2.9	1.2	1.6	1.2	1.3	1.8	1.3	1.5	0.6	1.3	1.1	1.1	0	1.5	1.7	1.6	0.0999999999999996	1.8	0.7	1.5	1.5	0.0999999999999996	0.6	1.2	1.5	0.5	1.5	0.5	1.7	1.6	0	0.299999999999999	0.9	1.5	0.0999999999999996	1	0.7	0.8	0.0999999999999996	1.4	1	0.0999999999999996	1.1	1.1
3,4',5-Trihydroxystilbene	0	0	0	-1	0	0	-1	0	0	0	-1	0	0	0	0	0	0	0	0	0	-1	0	0	-1	0	0	-1	0	0	-1	0	0	0	0	0	0	0	0	0	0	0	0	0	0
dTMP	4.1	-0.5	-2.8	0	-3.3	1.1	0.5	-3.2	-0.700000000000001	0.8	0.2	-3	-0.300000000000001	0.6	2.7	-1.9	0	2.7	-0.4	-4.5	2.5	0	-1.6	3.3	-4.5	-0.6	2.5	-0.800000000000001	-2.8	2.8	-0.5	0.7	-2.9	-2.8	0	-3.3	-1.8	-1	0.299999999999999	-3	-0.699999999999999	0	0	-1.4
Naphthyl-2-methyl-succinic_acid	0	0	0	0	0	0	0	0	0	0	0	0	0	0	0	0	0	0	0	0	0	0	0	0	0	0	0	0	0	0	0	0	0	0	0	0	0	0	0	0	0	0	0	0
Bis_LPR_glutathionyl_RPR_spermine	0	0	0	0.5	0	0	0.5	0	0.5	0	0.5	0	0	0	0	0	0	0	0	0	0	0	0.5	0	0	0	0	0.5	0	0	0	0.5	0	0	0	0	0.5	0	0	0	0.5	0	0	0.5
D-Glyceraldehyde	-0.41666666666667	-0.041666666666667	0.166666666666668	0.0833333333333341	0.0833333333333341	2.22044604925031e-16	0	0.291666666666669	0.333333333333336	-0.0833333333333339	0.0833333333333341	0.166666666666668	0	0.0416666666666671	-0.125000000000001	0.0416666666666671	-0.041666666666667	2.22044604925031e-16	0.0833333333333339	0.250000000000002	-0.0833333333333339	0	0.250000000000002	-0.0833333333333339	0.250000000000002	0	-0.125000000000001	0.0833333333333341	0.125000000000001	-0.125000000000001	0	0.250000000000002	0.0833333333333341	0.041666666666667	0	0.125000000000001	0.250000000000002	0.208333333333335	0	0.166666666666668	0.0833333333333339	-0.041666666666667	0.125000000000001	0
3-Ethylmalate	0	0	0	0	0	0	0	0	0	0	0	0	0	0	0	0	0	0	0	0	0	0	0	0	0	0	0	0	0	0	0	0	0	0	0	0	0	0	0	0	0	0	0	0
Campest-4-en-3-one	3	-0.5	1.5	2	1.5	1	2	1	1.5	1	2	1.5	0	1	1.5	1.5	0	1.5	1	1.5	1.5	0	0.5	1.5	1.5	0	1.5	1.5	1.5	1.5	0	1	1.5	2	0	1	0.5	1	0	1.5	0.5	0	1.5	1.5
Palustradienol	0	0	0	0	0	0	0	0	0	0	0	0	0	0	0	0	0	0	0	0	0	0	0	0	0	0	0	0	0	0	0	0	0	0	0	0	0	0	0	0	0	0	0	0
trans-1,2-Cyclohexanediol	0	0	0	0	0	0	0	0	0	0	0	0	0	0	0	0	0	0	0	0	0	0	0	0	0	0	0	0	0	0	0	0	0	0	0	0	0	0	0	0	0	0	0	0
_LBK_6_RBK_-Gingerol	0	0	0	0	0	0	0	0	0	0	0	0	0	0	0	0	0	0	0	0	0	0	0	0	0	0	0	0	0	0	0	0	0	0	0	0	0	0	0	0	0	0	0	0
Divinyl_chlorophyllide_a	-1	-1	-1	-1	-1	0	-1	-1	0	0	-1	-1	1	0	-1	-1	0	0	-1	-1	0	0	-1	0	-1	0	0	0	-1	-1	0	0	-1	-1	1	-1	-1	-1	1	-1	-1	0	-1	-1
Choline	1.63333333333334	-0.833333333333333	-0.6	-0.0666666666666664	-0.0999999999999992	-0.433333333333333	0.266666666666668	-0.6	-0.900000000000001	-0.766666666666667	0.266666666666668	-0.766666666666667	0.333333333333334	0.266666666666668	-0.933333333333334	0.100000000000001	-0.166666666666667	-0.133333333333332	0.100000000000001	-1.26666666666667	-0.433333333333333	0.166666666666667	-0.700000000000001	-1.13333333333333	-1.26666666666667	0.166666666666667	-0.433333333333333	-0.566666666666667	-1.26666666666667	-0.0999999999999992	-0.333333333333334	-0.900000000000001	-0.0999999999999992	0.433333333333335	0	-0.6	-0.700000000000001	-0.4	0	-0.433333333333333	0.466666666666668	0.166666666666667	0.600000000000002	0.300000000000001
5-Carboxy-2-oxohept-3-enedioate	-1	-4	1	0	0	1	-1	-1	1	0	-1	0	0	2	0	1	0	1	2	2	0	0	0	0	2	0	0	1	-1	0	0	0	0	1	0	0	0	2	0	0	-1	1	0	0
2-_LPR_alpha-Hydroxyethyl_RPR_thiamine_diphosphate	1.19047619047619	-0.142857142857145	-0.333333333333334	0.666666666666666	-0.333333333333334	0.380952380952379	0.57142857142857	-0.571428571428573	0.190476190476189	0.285714285714283	0.619047619047618	-0.0952380952380958	0	0.523809523809521	0.714285714285714	-0.333333333333334	0	0.285714285714283	0.238095238095237	-0.428571428571429	0.380952380952379	-0.238095238095238	0	0.523809523809521	-0.428571428571429	0	0.619047619047618	0.285714285714283	-0.333333333333334	0.285714285714283	0	0.190476190476189	-0.333333333333334	0.0476190476190452	0	-0.333333333333334	0.238095238095237	0.0952380952380933	0	-0.80952380952381	0.142857142857141	0.142857142857141	0.285714285714283	0.0952380952380933
4-Bromophenol-2,3-epoxide	-5	-5	-5	-3	-4	-5	-4	-5	-3	-5	-3	-3	0	-5	-5	-5	0	-4	-4	-5	-5	0	-3	-5	-5	-2	-5	-2	-5	-5	0	-2	-4	-5	0	-4	-3	-4	0	-4	-4	0	-4	-3
2-Isopropylmaleate	0	0	0	0	0	0	0	0	0	0	0	0	0	0	0	0	0	0	0	0	0	0	0	0	0	0	0	0	0	0	0	0	0	0	0	0	0	0	0	0	0	0	0	0
3-Carboxy-2,5-dihydro-5-oxofuran-2-acetate	0	0	0	0	0	0	0	0	0	0	0	0	0	0	0	0	0	0	0	0	0	0	0	0	0	0	0	0	0	0	0	0	0	0	0	0	0	0	0	0	0	0	0	0
2-Acetolactate	-5.5	0	1	-3	0.5	-2	-3	2	-1	-2	-3	0	0	-3	-3	1	0	-2	-1	2	-2	1	0	-3	2	0	-3	-2	1	-2	0	-1	1	-1	0	0.5	-1	-1	0	2.5	-1	-1	-2	-1
Neamine	-5	1	-2	-3	-2	-2	-2	-2	-3	-3	-2	-1	0	-4	-4	-3	0	-4	-4	-2	-5	0	-1	-3	-2	-1	-5	-1	-2	-4	0	-3	-2	-3	0	-2	-1	-1	0	-2	-2	0	-3	-3
2-_LPR_S-Glutathionyl_RPR_acetyl_chloride	0	0	0	0	0	0	0	0	0	0	0	0	0	0	0	0	0	0	0	0	0	0	0	0	0	0	0	0	0	0	0	0	0	0	0	0	0	0	0	0	0	0	0	0
1-Hydroxy-2-aminoethylphosphonate	-1	0	-1	-1	-1	-1	-1	-1	-1	-1	-1	-1	0	-1	-1	-1	0	-1	0	-1	-1	0	-1	-1	-1	0	-1	-1	-1	0	0	-1	-1	-1	0	-1	-1	1	0	-1	-1	0	0	-1
GDP-6-deoxy-D-talose	0	0	0	0	0	0	0	0	0	0	0	0	0	0	0	0	0	0	0	0	0	0	0	0	0	0	0	0	0	0	0	0	0	0	0	0	0	0	0	0	0	0	0	0
Dopaxanthin	5	0	0	0	-2	3	0	0	-2	0	0	-1	0	-1	1	0	0	3	-2	0	1	0	-5	1	0	-2	1	-2	-2	1	0	-2	0	0	0	-2	-2	-2	0	0	-3	0	-3	-2
Glyoxylate	-0.404306220095695	0.0909090909090909	0.0239234449760767	-0.122009569377991	-0.0909090909090909	0.0382775119617226	-0.0622009569377993	-0.150717703349282	-0.0526315789473684	-0.0143540669856459	-0.0693779904306223	-0.0837320574162681	0	-0.105263157894737	0.167464114832536	-0.0382775119617226	0	-0.0454545454545454	-0.174641148325359	-0.143540669856459	0.167464114832536	0	0.00717703349282295	0.167464114832536	-0.143540669856459	0	0.167464114832536	-0.105263157894737	-0.0909090909090911	0.122009569377991	0	0	5.55111512312578e-17	-0.0215311004784687	0	0.00717703349282289	0.00717703349282295	-0.0454545454545455	0	-0.0837320574162681	-0.251196172248804	0	-0.212918660287082	-0.0837320574162681
6-Methylpretetramide	-18	-2	-6	-8	-6	-4	-8	-6	-1	-3	-8	-6	0	-6	-5	-5	0	-4	-4	-6	-7	0	-5	-7	-6	1	-7	0	-7	-6	0	1	-6	-3	0	-7	-4	-1	0	-6	-3	0	-5	-5
_LPR_S_RPR_-5-Oxo-2,5-dihydrofuran-2-acetate	0	0	0	0	0	0	0	0	0	0	0	0	0	0	0	0	0	0	0	0	0	0	0	0	0	0	0	0	0	0	0	0	0	0	0	0	0	0	0	0	0	0	0	0
Coenzyme_F420-0	0	0	0	0	0	0	0	0	0	0	0	0	0	0	0	0	0	0	0	0	0	0	0	0	0	0	0	0	0	0	0	0	0	0	0	0	0	0	0	0	0	0	0	0
Precorrin_8X	3	-1	0	-2	-1	-1	0	0	0	0	0	0	-1	0	-1	-1	0	1	0	-2	-4	1	0	-3	-2	-3	-2	0	0	-3	-1	0	0	-3	0	0	0	0	-2	0	0	-2	0	0
D-1-Aminopropan-2-ol_O-phosphate	0	0	0	0	0	0	0	0	0	-1	0	0	0	0	0	0	0	-1	0	0	0	0	0	0	0	0	0	0	0	0	0	0	0	0	0	0	0	0	0	0	-1	0	-1	0
CDP-ribitol	0	0	0	0	0	0	0	0	0	0	0	0	0	0	0	0	0	0	0	0	0	0	0	0	0	0	0	0	0	0	0	0	0	0	0	0	0	0	0	0	0	0	0	0
6-Deoxyerythronolide_B	-1	0	-1	2	0	-1	-1	-1	-1	-1	17	-1	0	-1	-1	-1	0	-1	-1	-1	-2	0	54	-2	-1	-1	-2	-1	-1	-2	0	13	-1	-1	3	-1	0	-1	3	-1	-1	0	-1	3
D-Ribose_1,5-bisphosphate	1	0	0	0	0	0	0	0	1	0	0	0	0	0	0	0	0	0	0	0	0	0	1	0	0	0	0	0	0	0	0	1	0	0	0	0	0	0	0	0	0	0	0	0
Deethylatrazine	0	0	0	0	0	0	0	0	0	0	0	0	0	0	0	0	0	0	0	0	0	0	0	0	0	0	0	0	0	0	0	0	0	0	0	0	0	0	0	0	0	0	0	0
2-Acyl-1-_LPR_1-alkenyl_RPR_-sn-glycero-3-phosphate	-2	-1	-1.5	0.5	-1.5	-1	0	-1.5	-1.5	-1.5	0.5	-1.5	0	-0.5	-2.5	-1	-1	-1.5	-2	-1.5	-2	0.5	-1.5	-2.5	-1.5	-2	-2	-2	-1.5	-2.5	0	-2	-1	-2	-1	-1.5	-1.5	-1.5	-1	-1.5	-1	-1	-1	-2
D-Ribulose	0	0	0	0	0	0	0	0	0	0	0	0	0	0	0	0	0	0	0	0	0	0	0	0	0	0	0	0	0	0	0	0	0	0	0	0	0	0	0	0	0	0	0	0.25
cis-1,2-Dihydrobenzene-1,2-diol	0	0	0	0	0	0	0	0	0	1	0	0	0	0	0	0	0	0	0	0	0	0	0	0	0	0	0	0	1	0	0	0	0	0	0	0	0	0	0	0	0	0	1	0
Cyanidin_3-O-3'',6''-O-dimalonylglucoside	-5	0	-1	0	-1	-1	0	-1	1	-2	1	-1	0	-2	-3	0	0	-2	0	-1	-2	1	0	-3	-1	-1	-2	0	-1	-3	0	0	0	-2	0	-1	0	-1	0	-1	1	0	1	0
10-Deacetyl-2-debenzoylbaccatin_III	0	0	0	0	0	0	0	0	0	0	0	0	0	0	0	0	0	0	0	0	0	0	0	0	0	0	0	0	0	0	0	0	0	0	0	0	0	0	0	0	0	0	0	0
D-4'-Phosphopantothenate	0	0	0	0	0	0.5	0	0	0	0.5	0	0	0	0.5	0	0	0	0	0	0	-0.5	0	0	0	0	0	-0.5	0	0	0	0	0	0	0	0	0	0	0	0	0	0	0	0	0
Bisphenol_A	0.5	-0.5	0	-0.5	0	-0.5	-0.5	-0.5	0	-0.5	-0.5	0	0	-0.5	0	0	0	0	0	0	-0.5	0	0	-0.5	0	0	-0.5	0	0	-0.5	0	-0.5	0	0	0	0	0	0	0	0	0	0	0	0
Guanidinoacetate	0	0	0	0.333333333333333	0	0	0.333333333333333	0	0	0	0	0	0	0	0	0	0	0	0	0	0	0	0	0	0	0	0	0	0	0	0	0	0	0	0	0	0	0	0	0	0	0	0	0
Sclareol	0	0	0	0	0	0	0	0	0	0	0	0	0	0	0	0	0	0	0	0	0	0	0	0	0	0	0	0	0	0	0	0	0	0	0	0	0	0	0	0	0	0	0	0
N-Desmethyltamoxifen	-4.88498130835069e-15	-4.88498130835069e-15	-4.88498130835069e-15	-2.88657986402541e-15	-3.88578058618805e-15	-4.88498130835069e-15	-3.88578058618805e-15	-4.88498130835069e-15	-2.88657986402541e-15	-4.88498130835069e-15	-2.88657986402541e-15	-2.88657986402541e-15	0	-4.88498130835069e-15	-4.88498130835069e-15	-4.88498130835069e-15	0	-3.88578058618805e-15	-3.88578058618805e-15	-4.88498130835069e-15	-4.88498130835069e-15	0	-2.88657986402541e-15	-4.88498130835069e-15	-4.88498130835069e-15	-1.77635683940025e-15	-4.88498130835069e-15	-1.77635683940025e-15	-4.88498130835069e-15	-4.88498130835069e-15	0	-1.77635683940025e-15	-3.88578058618805e-15	-4.88498130835069e-15	0	-3.88578058618805e-15	-2.88657986402541e-15	-3.88578058618805e-15	0	-3.88578058618805e-15	-3.88578058618805e-15	0	-3.88578058618805e-15	-2.88657986402541e-15
Urocortisol	0	0	0	1	0	0	1	1	1	0	0	0	0	1	0	0	0	0	1	1	0	0	0	0	1	1	0	0	0	0	0	1	0	0	0	0	0	0	0	0	0	0	1	0
_LPR_R_RPR_-3-Hydroxybutanoyl-CoA	0	0	0	0	0	0	0	0	0	0	0	0	0	0	0	0	0	0	0	0	0	0	0	0	0	0	0	0	0	0	0	0	0	0	0	0	0	0	0	0	0	0	0	0
beta-D-Glucose_6-phosphate	0.56666666666667	-0.033333333333333	-0.333333333333334	-0.033333333333334	-0.266666666666667	0.033333333333334	0.2	-0.2	0.266666666666667	0.100000000000001	0.166666666666667	-0.333333333333334	0	-0.0333333333333331	0.033333333333334	-0.2	0	0.100000000000001	0.233333333333334	-0.333333333333334	0.033333333333334	0	0.366666666666667	0.033333333333334	-0.333333333333334	0.066666666666667	0.033333333333334	0.233333333333334	-0.2	0.033333333333334	0	0.266666666666667	-0.2	-0.2	0	-0.333333333333334	0.366666666666667	0.033333333333334	0	-0.2	0.533333333333334	0	0.233333333333334	-0.2
2-Hydroxy-5-carboxymethylmuconate_semialdehyde	0	0	0	0	0	0	0	0	0	0	0	0	0	0	0	0	0	0	0	0	0	0	0	0	0	0	0	0	0	0	0	0	0	0	0	0	0	0	0	0	0	0	0	0
5-Hydroxyferuloyl-CoA	0.5	0	0.5	0.5	0.5	0	0.5	0.5	0.5	0.5	0.5	0.5	0	0.5	0.5	0.5	0	0.5	0.5	0.5	0.5	0	0	0.5	0.5	0	0.5	0.5	0.5	0.5	0	0.5	0.5	0.5	0	0.5	0	0	0	0.5	0.5	0	0.5	0.5
5-Methoxyindoleacetate	-1	1	-1	-1	-1	-1	-1	-1	-1	-1	-1	-1	0	0	-1	-1	0	-1	-1	-1	-1	0	-1	-1	-1	0	-1	-1	-1	-1	0	-1	-1	0	0	-1	0	-1	0	-1	-1	0	-1	-1
Fe3plus	-1.5	0	0	0	0.5	-0.5	0	0.5	0	-1	0	0.5	0	0.5	-0.5	0	0	-0.5	0	0.5	-0.5	0	0	-0.5	0.5	0	-0.5	0	0.5	-0.5	0	0	0.5	0	0	0.5	0	-1	0	0.5	0	0	0	0
2,4,5-Trichloro-2,5-cyclohexadiene-1-ol	0	0	0	0	0	0	0	0	0	0	0	0	0	0	0	0	0	0	0	0	0	0	0	0	0	0	0	0	0	0	0	0	0	0	0	0	0	0	0	0	0	0	0	0
trans-3-Chloroallyl_aldehyde	-7	-2	-2	1	-3	3	0	-7	0	5	-1	-3	-1	-1	7	-2	2	1	-1	-2	4	0	-2	7	-2	0	5	1	0	3	2	2	-3	-3	0	-2	-2	-4	1	-3	-2	0	-5	-3
4-Hydroxy-3-methoxy-benzaldehyde	0	0	0	0	0	0	0	0	0	0	0	0	0	0	0	0	0	0	0	0	0	0	0	0	0	0	0	0	0	0	0	0	0	0	0	0	0	0	0	0	0	0	0	0
Stachyose	0	0	0	-0.999999999999999	0	0	-0.999999999999999	0	-0.333333333333333	0	-0.999999999999999	0	0	0	0	0	0	0	0	0	0	0	-0.333333333333333	0	0	0	0	0	0	0	0	-0.333333333333333	0	0	0	0	0	-0.333333333333333	0	-0.333333333333333	0	0	0	0
Glucoiberverin	0	0	0	0	0	0	0	0	0	0	0	0	0	0	0	0	0	0	0	0	0	0	0	0	0	0	0	0	0	0	0	0	0	0	0	0	0	0	0	0	0	0	0	0
5-Methylhex-4-enoyl-CoA	2	-1	2	2	2	1	2	3	1	2	2	2	0	1	1	2	0	1	0	3	1	0	-1	1	3	-1	1	2	2	2	0	3	2	3	0	1	-1	2	0	2	-1	0	1	2
Cyclopropanecarboxylate	6	-1	1	5	1	1	5	-1	2	2	5	0	0	5	3	0	1	5	3	-1	4	1	0	4	-1	1	4	3	1	4	0	2	1	2	1	-1	0	-2	0	0	3	1	4	3
Oxidized_ferredoxin	1.5	1	0.5	0.5	0.5	0	0.5	-0.5	-0.5	0.5	1	0.5	0	0	0.5	0.5	0	0.5	0	0.5	0.5	0	0	0.5	0.5	0	1	1	0.5	0.5	0	0	0.5	1	-0.5	0.5	0	0.5	0	0.5	0.5	0	1	0.5
2-Deoxystreptamine	-4	0	-4	-5	-4	-4	-4	-4	-3	-4	-4	-3	-1	-5	-5	-4	-2	-4	-7	-5	-6	0	-3	-5	-5	-2	-5	-2	-4	-5	0	-4	-4	-6	-1	-5	-3	-2	-1	-6	-3	-2	-4	-5
_LPR_3R_RPR_-3-Hydroxypalmitoyl-_LBK_acyl-carrier_protein_RBK_	0	0	0	0	0	0	0	0	0	0	0	0	0	0	0	0	0	0	0	0	0	0	0	0	0	0	0	0	0	0	0	0	0	0	0	0	0	0	0	0	0	0	0	0
_LPR_5R_RPR_-6-Hydroxy-5-isopropenyl-2-methylhexanoate	0	0	0	0	0	0	0	0	0	0	0	0	0	0	0	0	0	0	0	0	0	0	0	0	0	0	0	0	0	0	0	0	0	0	0	0	0	0	0	0	0	0	0	0
Vindoline	0	0	0	0	0	0	0	0	0	0	0	0	0	0	0	0	0	0	0	0	0	0	0	0	0	0	0	0	0	0	0	0	0	0	0	0	0	0	0	0	0	0	0	0
Delphinidin_3-O-beta-D-glucoside_5-O-_LPR_6-coumaroyl-beta-D-glucoside_RPR_	0	0	0	0	0	0	0	0	0	0	0	0	0	0	0	0	0	0	0	0	0	0	0	0	0	0	0	0	0	0	0	0	0	0	0	0	0	0	0	0	0	0	0	0
Coproporphyrinogen_III	1.5	-0.5	0	0.5	0.5	0	0.5	0.5	-0.5	0.5	0.5	0	0	0.5	-1	0.5	0	0	0	0.5	-1	0	0.5	-1	0.5	0	-1	0.5	0.5	-1	0	-0.5	0.5	0.5	0	0.5	0.5	0.5	0	0.5	0.5	0	0.5	0.5
Digalacturonate	0	0	0	1	0	0	1	0	0	0	0	0	0	0	0	0	0	0	0	0	0	0	0	0	0	0	0	0	0	0	0	0	0	0	0	0	0	0	0	0	0	0	0	0
_LPR_S_RPR_-4-Amino-5-oxopentanoate	3	1	2	2	2	1	0	2	2	0	2	2	0	0	2	2	0	2	1	2	2	0	1	2	2	0	2	2	2	2	0	2	2	2	0	2	1	2	0	2	2	0	1	2
_LPR_5Z,8Z,11Z,14Z,17Z_RPR_-Icosapentaenoic_acid	0	0	0	0	0	0	0	0	0	0	0	0	0	0	0	0	0	0	0	0	0	0	0	0	0	0	0	0	0	0	0	0	0	0	0	0	0	0	0	0	0	0	0	0
Lanosterol	0	0	0	0	0	0	0	0	0	0	0	0	0	0	0	0	0	0	0	0	0	0	-0.5	0	0	0	0	0	0	0	0	0	0	0	0	0	0	0	0	0	0	0	0	-0.5
Melibiose	0	0	0	0	0	0	0	0	0.5	0	0	0	0	0	0	0	0	0	0	0	0	0	0.5	0	0	0	0	0	0	0	0	0.5	0	0	0	0	0	0.5	0	0.5	0	0	0	0
N-Formimino-L-aspartate	0	0	0	0	0	0	0	0	0	0	0	0	0	0	0	0	0	0	0	0	0	0	0	0	0	0	0	0	0	0	0	0	0	0	0	0	0	0	0	0	0	0	0	0
_LPR_2R_RPR_-O-Phospho-3-sulfolactate	0	0	0	0	0	0	0	0	0	0	0	0	0	0	0	0	0	0	0	0	0	0	0	0	0	0	0	0	0	0	0	0	0	0	0	0	0	0	0	0	0	0	0	0
_LPR_R_RPR_-3,3-Dimethylmalate	0	0	0	0	0	0	0	0	0	0	0	0	0	0	0	0	0	0	0	0	0	0	0	0	0	0	0	0	0	0	0	0	0	0	0	0	0	0	0	0	0	0	0	0
p-Hydroxybenzyldesulphoglucosinolate	0	0	0	0	0	0	0	0	0	0	0	0	0	0	0	0	0	0	0	0	0	0	0	0	0	0	0	0	0	0	0	0	0	0	0	0	0	0	0	0	0	0	0	0
L-2-Aminoadipate_6-semialdehyde	0	0	-0.25	-0.15	-0.15	-0.05	-0.45	-0.15	-0.75	-0.05	-0.55	0	0	0	0	-0.15	0	0	-0.3	0	0	0	-0.4	0	0	0	0	-0.65	-0.15	0	0	-0.35	-0.15	0	0	-0.45	-0.4	0	0	0	-0.3	0	-0.4	-0.65
Benzoyl_phosphate	1	0	1	1	1	1	1	1	1	1	1	1	0	0	1	1	0	1	1	1	1	0	1	1	1	0	1	1	1	1	0	1	1	1	0	1	1	1	0	1	1	0	1	1
de-Hypoxanthine_futalosine	0	0	0	0	0	0	0	0	0	0	0	0	0	0	0	0	0	0	0	0	0	0	0	0	0	0	0	0	0	0	0	0	0	0	0	0	0	0	0	0	0	0	0	0
L-Threonine_O-3-phosphate	-2	-1	-1	2	-1	-1	2	-1	0	-1	1	-1	0	0	-1	-1	0	-1	0	-1	-1	0	0	-1	-1	0	-1	-1	-1	-1	0	-1	-1	-1	0	-1	0	-1	-1	-1	1	0	-1	-1
3-Fluorocatechol	0.5	0	-1	0.5	-2	0.5	0.5	-1.5	0	0	0.5	-1	0	0	0	0	0	0	-0.5	-1	0	0	0	0	-1	-1	-0.5	-1.5	-2	0	0	-3	-1	0	0	-3	0	-1	0	-1	-0.5	0	-0.5	0
Cobalt-factor_III	-1	0	0	0	0	0	0	0	0	0	0	0	0	0	-1	0	0	-1	0	0	-1	0	0	-1	0	0	-1	0	0	-1	-1	0	0	0	0	0	0	0	0	0	0	0	0	0
3-_LPR_2-Hydroxyphenyl_RPR_propanoate	-1	0.5	-0.5	0	-0.5	0	0	0.5	0	0	-0.5	-0.5	0	-0.5	-0.5	-0.5	0	-0.5	1	-0.5	-0.5	0	0	-0.5	-0.5	0	-0.5	0	0	-0.5	0	-0.5	0	-0.5	0	0	0	1	0	0.5	0	0	0	-0.5
dTDP-2,6-dideoxy-L-erythro-hexos-3-ulose	6	-1	2	3	2	2	2	2	2	3	2	1	0	4	4	2	0	4	4	2	5	-1	1	3	2	1	5	1	2	5	0	3	2	3	0	2	1	1	0	2	2	0	3	3
_LPR_1R,2S,4R_RPR_-Neo-dihydrocarveol	0	0	0	0	0	0	0	0	0	0	0	0	0	0	0	0	0	0	0	0	0	0	0	0	0	0	0	0	0	0	0	0	0	0	0	0	0	0	0	0	0	0	0	0
5-Deoxystrigol	1	-1	0	0	0	-1	0	-1	0	-1	0	0	0	-1	0	0	0	0	0	0	0	0	0	0	0	0	0	0	0	0	0	-1	0	0	0	0	0	0	0	0	0	0	0	0
Dihydromacarpine	0	0	0	0	0	0	0	0	0	0	0	0	0	0	0	0	0	0	0	0	0	0	0	0	0	0	0	0	0	0	0	0	0	0	0	0	0	0	0	0	0	0	0	0
2-Amino-4-nitrotoluene	0	0	0	0	0	0	0	0	0	0	0	0	0	0	0	0	0	0	0	0	0	0	0	0	0	0	0	0	0	0	0	0	0	0	0	0	0	0	0	0	0	0	0	0
_LPR_1S_RPR_-Hydroxy-_LPR_2S_RPR_-glutathionyl-1,2-dihydronaphthalene	-18	-3	-6	-8	-5	-9	-7	-6	0	-4	-7	-5	0	-6	-7	-6	-1	-10	1	-5	-7	-1	0	-4	-5	-1	-7	-1	-7	-8	0	0	-5	-5	-1	-6	-1	0	-1	-6	-2	-1	-3	-5
gamma-Glutamyl-beta-cyanoalanine	-4	0	-2	-3	-2	-1	-2	-2	0	-2	-2	-2	0	-1	-1	-2	0	-3	1	-2	-1	0	-1	-2	-2	0	-1	-2	-2	-1	0	-1	-2	0	0	-2	-1	-2	0	-2	-3	0	-1	-1
Ethylbenzene	0	-0.5	-0.5	-0.5	-0.5	-0.5	-0.5	0	-1	0	-0.5	-0.5	0	-0.5	0	-0.5	0	0	-0.5	0	0	0	-0.5	-0.5	0	0	0	0	-0.5	0	0	-1	-0.5	-0.5	0	-0.5	-0.5	-0.5	0	-0.5	0	0	-0.5	0
Streptomycin	0	0	0	0	0	0	0	0	0	0	0	0	0	0	0	0	0	0	0	0	0	0	0	0	0	0	0	0	0	0	0	0	0	0	0	0	0	0	0	0	0	0	0	0
6-Hydroxycyclohex-1-enecarbonyl-CoA	0.5	-0.5	0.5	0.5	0.5	0	0	0	-0.5	-0.5	0	0.5	-0.5	0	0.5	0	0	0	0	0.5	0.5	-0.5	0	0.5	0.5	0	0.5	0	0	0.5	0	0	0.5	0.5	-0.5	0	0	0	-0.5	0.5	0	-0.5	-0.5	0.5
Avermectin_A2b	-2	1	2	2	2	2	2	2	1	1	2	2	1	1	1	2	2	0	3	3	1	1	2	2	3	1	0	1	2	0	0	1	2	3	1	3	2	1	1	4	1	2	1	2
Methanethiol	-1	0	1	0	1	0	0	1	1	0	0	1	0	0	-1	1	0	0	1	1	-1	0	1	0	1	0	-1	0	1	-1	0	1	1	1	0	2	1	1	0	1	1	0	0	1
Cyanuric_acid	0	0	0	0	0	0	0	0.5	0	0.25	0	0	0	0	0	0	0	0	0	0.5	0	0	0	0	0.5	0	0	0	0.5	0	0	0	0	0.75	0	0	0	0	0	0	0	0	0	0
_LPR_Indol-3-yl_RPR_acetamide	4	1.5	3	0.5	1.5	3	1.5	2	2.5	2	1	3.5	0	0	4	2.5	0	4	2.5	1.5	3	-1	0.5	3	1.5	-0.5	4	1.5	1.5	4	0	2.5	1.5	2	0	3	0.5	4	0	2	1.5	1	2	2.5
5,10-Methenyltetrahydromethanopterin	-0.166666666666667	0	0	0.166666666666667	0	0	0.166666666666667	0	0	0.166666666666667	0.166666666666667	0	0	0	0	0	0	0	0	0	0.166666666666667	0	0	0.166666666666667	0	0	0.166666666666667	0.100000000000001	0.166666666666667	0.166666666666667	0	0	0	0	0	0	0	0	0	0	0	0	0.166666666666667	0.100000000000001
Hydrogenobyrinate_a,c_diamide	1	-4	1	1	1	1	1	1	1	-1	1	1	-7	1	2	-2	0	0	1	0	1	-5	1	2	0	-5	1	1	1	1	-4	1	1	1	-5	1	1	1	-8	0	1	-5	1	1
4,6-Dihydroxyquinoline	-2	3	0	1	1	-2	0	2	0	-2	0	1	0	-1	-2	1	0	-2	0	2	-1	0	0	-2	2	0	-1	2	0	-1	0	0	1	0	0	1	0	0	0	2	-1	0	-2	1
Quercetin_3,3'-bissulfate	0	0	0	0	0	0	0	0	0	0	0	0	0	0	0	0	0	0	0	0	0	0	0	0	0	0	0	0	0	0	0	0	0	0	0	0	0	0	0	0	0	0	0	0
Carbamoyl_phosphate	0.766666666666674	-0.233333333333335	-0.400000000000004	0.299999999999999	0.366666666666663	0	-0.233333333333335	-0.300000000000003	-1.00000000000001	-0.066666666666666	-0.166666666666669	0.033333333333331	0	-0.133333333333332	0.600000000000002	-0.400000000000004	0	0.633333333333337	-0.833333333333339	0.0666666666666618	0.46666666666667	-0.166666666666667	-0.333333333333338	0.566666666666671	0.0666666666666618	0.066666666666666	0.566666666666671	-1.4	-0.400000000000004	0.366666666666669	0	-0.966666666666671	-0.033333333333335	-0.133333333333336	0	-0.033333333333335	-0.333333333333338	-2.16666666666667	0	-0.200000000000002	0.266666666666666	0	0.0666666666666678	0.233333333333331
Malonyl-CoA	0.702020202020204	0.0757575757575758	0.136363636363637	0.287878787878787	0.212121212121212	0.212121212121212	0.126262626262626	0.136363636363637	-0.53030303030303	0.46969696969697	-0.494949494949495	0.212121212121212	0	0.46969696969697	0.803030303030304	-0.196969696969697	0	0.46969696969697	0.126262626262626	0.136363636363637	0.46969696969697	-0.333333333333334	0.035353535353535	0.803030303030304	0.136363636363637	0.297979797979798	0.46969696969697	-0.161616161616162	0.191919191919192	0.873737373737374	0	-0.161616161616162	-0.121212121212121	0.46969696969697	0	0.212121212121212	-0.0353535353535355	0.171717171717172	0	0.212121212121212	-0.53030303030303	0	-0.53030303030303	-0.121212121212121
Glucosylceramide	0.5	-0.5	-1	-0.5	0	-1.5	0	-1	-0.5	-0.5	-1	-1	-0.5	0.5	-1	-1	-1	-0.5	-1	-0.5	-1	-0.5	-0.5	-1.5	-0.5	-0.5	-0.5	-0.5	-1	-0.5	0	-0.5	0	-1.5	-0.5	-0.5	-1	-0.5	-0.5	-1	0	-1	0	-1
_LPR_R_RPR_-Methylmalonyl-CoA	0.166666666666667	0.166666666666667	0	0.166666666666667	0	0.166666666666667	0	0	0	0.166666666666667	0.166666666666667	0	0	0.166666666666667	0.166666666666667	0	0	0.166666666666667	0.166666666666667	0	0.166666666666667	0	0.166666666666667	0.166666666666667	0	0	0.166666666666667	-0.166666666666667	0	0.166666666666667	0	-0.166666666666667	0	0	0	0	0.166666666666667	0	0	0	0.166666666666667	0	0.166666666666667	-0.166666666666667
Benzo_LBK_a_RBK_pyrene-trans-11,12-dihydrodiol	0	0	0	0	0	0	0	0	0	0	0	0	0	0	0	0	0	0	0	0	0	0	0	0	0	0	0	0	0	0	0	0	0	0	0	0	0	0	0	0	0	0	0	0
Monobromobisphenol_A	0	0	0	0	0	0	0	0	0	0	0	0	0	0	0	0	0	0	0	0	0	0	0	0	0	0	0	0	0	0	0	0	0	0	0	0	0	0	0	0	0	0	0	0
Aniline	0	0	0	-1	0	0	-1	0	0	0	-1	0	0	0	0	0	0	0	0	0	-1	0	0	-1	0	0	-1	0	0	-1	0	0	0	0	0	0	0	0	0	0	0	0	0	0
2-_LPR_2'-Methylthio_RPR_ethylmalic_acid	0	0	0	0	0	0	0	0	0	0	0	0	0	0	0	0	0	0	0	0	0	0	0	0	0	0	0	0	0	0	0	0	0	0	0	0	0	0	0	0	0	0	0	0
Melatonin	1.5	3.5	1.5	0.5	1	1.5	1	1.5	0.5	1.5	0.5	0.5	0	2.5	1.5	1.5	0	1	1	1.5	1.5	0	0.5	1.5	1.5	1	1.5	0	1.5	1.5	0	0	1	2.5	0	1	1.5	1	0	1	1	0	1	0.5
Serotonin	4	-0.2	2.2	1.2	2	1.2	1.4	1.8	0.2	2	1.4	1.8	0	2.4	1.4	1.8	0	1.2	0.8	1.8	1.4	0	0.8	1.6	1.8	-0.2	1.4	-0.6	2.2	1.2	0	-0.2	1.8	1.4	0	2.2	0.6	0	0	1.6	1.8	0	1.4	2.6
3alpha,7alpha,26-Trihydroxy-5beta-cholestane	0	0	0	0	0	0	0	0	0	0	0	0	0	0	0	0	0	0	0	0	0	0	0	0	0	0	0	0	0	0	0	0	0	0	0	0	0	0	0	0	0	0	0	0
_LPR_6S_RPR_-Hydroxyhyoscyamine	0	0	0	0	0	0	0	0	0	0	0	0	0	0	0	0	0	0	0	0	0	0	0	0	0	0	0	0	0	0	0	0	0	0	0	0	0	0	0	0	0	0	0	0
2-Formylaminobenzaldehyde	0	0	0	0	0	0	0	0	0	0	0	0	0	0	0	0	0	0	0	0	0	0	0	0	0	0	0	0	0	0	0	0	0	0	0	0	0	0	0	0	0	0	0	0
Tryparedoxin	4.33333333333333	0.333333333333333	0.666666666666666	1.33333333333333	0.333333333333333	0.666666666666666	1.33333333333333	0.666666666666666	0	0.333333333333333	1.33333333333333	0.666666666666666	0	0.999999999999999	0.333333333333333	0.666666666666666	0	0.666666666666666	-0.333333333333333	0.666666666666666	0.333333333333333	0	0	0.333333333333333	0.666666666666666	0	0.333333333333333	0.333333333333333	0.666666666666666	0.333333333333333	0	0.333333333333333	0.333333333333333	0.999999999999999	0	0.666666666666666	0	0.333333333333333	0	0.666666666666666	0	0	0.333333333333333	1.33333333333333
Sphingosine	-1.33333333333333	-0.666666666666666	-0.666666666666666	-0.999999999999999	-0.666666666666666	-0.666666666666666	-0.666666666666666	-0.666666666666666	-0.333333333333333	-0.666666666666666	-0.666666666666666	-0.666666666666666	0	-0.999999999999999	-0.666666666666666	-0.666666666666666	0	-0.666666666666666	-0.333333333333333	-0.666666666666666	-0.666666666666666	0	-0.333333333333333	-0.666666666666666	-0.666666666666666	0	-0.666666666666666	-0.333333333333333	-0.666666666666666	-0.666666666666666	0	-0.333333333333333	-0.666666666666666	-0.666666666666666	0	-0.666666666666666	-0.333333333333333	-0.333333333333333	0	-0.666666666666666	-0.333333333333333	0	-0.333333333333333	-0.333333333333333
_LPR_-_RPR_-Glyceollin_II	0	0	0	0	0	0	0	0	0	0	0	0	0	0	0	0	0	0	0	0	0	0	0	0	0	0	0	0	0	0	0	0	0	0	0	0	0	0	0	0	0	0	0	0
Chloroethane	1	0	0	1	0	0	0	0	0	0	1	0	0	1	1	0	0	1	0	-1	1	0	-1	1	-1	0	1	0	0	1	1	0	0	0	0	0	-1	0	0	0	0	0	0	0
2-Hydroxy-6-oxo-7-methylocta-2,4-dienoate	-3	-1	0	-2	0	0	-2	0	-1	0	-2	0	0	0	0	0	0	0	-1	0	0	0	-1	0	0	0	0	0	0	0	0	-1	0	0	0	0	-1	-1	0	0	-1	0	-1	0
2-Propynal	1.5	-1.5	-2.5	-1	-1.5	0.5	-1	-3.5	-2	2	-1	-2.5	0	-2	2	-1	0.5	1.5	-1.5	-4	2	0	-2.5	1	-4	0	2.5	-2	-1.5	1.5	0	-1.5	-2	-0.5	0	-2.5	-2.5	-4	0	-2	-1	0	-1.5	-1.5
Precorrin_6X	0	0	1	1	1	0	1	1	1	0	1	1	0	0	0	1	0	0	0	1	0	0	1	0	1	0	0	1	1	0	0	1	1	1	0	1	1	1	0	1	0	0	0	1
4alpha-Methylfecosterol	0	0	0	0	0	0	0	0	0	0	0	0	0	0	0	0	0	0	0	0	0	0	0	0	0	0	0	0	0	0	0	0	0	0	0	0	0	0	0	0	0	0	0	0
L-erythro-3-Methylmalyl-CoA	0	0	0	0	0	0	0	0	0	0	0	0	0	0	0	0	0	0	0	0	0	0	0	0	0	0	0	0	0	0	0	0	0	0	0	0	0	0	0	0	0	0	0	0
gamma-L-Glutamyl-L-cysteine	-0.25	0	0	0	0	0	0	0	0	0	0	0	0	0	0	0	0	0	0	1	0	0	0	0	1	0	0	0	0	0	0	0	0	0	0	-0.25	0	0	0	0	0	0	0	0
3alpha,7alpha,12alpha-Trihydroxy-5beta-24-oxocholestanoyl-CoA	-4	0	-1	-3	-2	0	-3	-1	2	2	-2	-2	0	-1	0	-1	0	0	0	-2	-1	0	2	-1	-2	0	-1	1	-2	0	0	1	-2	-1	0	-2	2	-1	0	-2	-1	0	-1	-2
Genistein_7-O-beta-D-glucoside	0	0	0	0	0	0	0	0	0	0	0	0	0	0	0	0	0	0	0	0	0	0	0	0	0	0	0	0	0	0	0	0	0	0	0	0	0	0	0	0	0	0	0	0
D-Mannose_1-phosphate	-1.83333333333334	-0.166666666666668	-0.166666666666668	0.166666666666667	-0.166666666666667	-0.166666666666667	-0.333333333333334	0.499999999999999	-1.33226762955019e-15	0.166666666666666	-0.166666666666667	0.166666666666666	0.333333333333333	0.166666666666666	0.333333333333333	0.833333333333333	0	-2.22044604925031e-15	-0.166666666666667	0.5	0.166666666666665	-0.166666666666667	-0.166666666666667	-0.166666666666668	0.5	0	-2.22044604925031e-15	0.166666666666666	0.666666666666666	0.333333333333332	0.333333333333334	-0.166666666666668	-2.22044604925031e-15	-4.44089209850063e-16	-0.166666666666667	-0.166666666666668	-0.333333333333334	-1.33226762955019e-15	0	0.166666666666666	-0.166666666666668	0	-0.166666666666668	-0.166666666666667
alpha-Cryptoxanthin	1	-1	0	0	0	-1	0	-1	0	-1	0	0	0	-1	0	0	0	0	0	0	0	0	0	0	0	0	0	0	0	0	0	-1	0	0	0	0	0	0	0	0	0	0	0	0
Cyclohexane-1-carboxyl-CoA	-6	1	-1	-5	-1	-1	-5	1	-2	-2	-5	0	0	-5	-3	0	-1	-5	-3	1	-4	-1	0	-4	1	-1	-4	-3	-1	-4	0	-2	-1	-2	-1	1	0	2	0	0	-3	-1	-4	-3
4,5-Dihydroxyphthalate	0	0	0	0	0	0	0	0	0	0	0	0	0	0	0	0	0	0	0	0	0	0	0	0	0	0	0	0	0	0	0	0	0	0	0	0	0	0	0	0	0	0	0	0
2,4-Dichlorobenzoyl-CoA	-6	1	-1	-5	-1	-1	-5	1	-2	-2	-5	0	0	-5	-3	0	-1	-5	-3	1	-4	-1	0	-4	1	-1	-4	-3	-1	-4	0	-2	-1	-2	-1	1	0	2	0	0	-3	-1	-4	-3
9,10-Dihydroxybenzo_LBK_a_RBK_pyrene	0	0	0	0	0	0	0	0	0	0	0	0	0	0	0	0	0	0	0	0	0	0	0	0	0	0	0	0	0	0	0	0	0	0	0	0	0	0	0	0	0	0	0	0
Lindane	0	0	0	0	0	0	0	0	0	0	0	0	0	0	0	0	0	0	0	0	0	0	0	0	0	0	0	0	0	0	0	0	0	0	0	0	0	0	0	0	0	0	0	0
7-Methyl-3-oxo-6-octenoyl-CoA	2.5	1	1	2	2.5	2	2	0	2	1.5	2	1.5	0	2.5	2.5	1	0	2.5	2.5	1.5	2.5	0	2	3	1.5	1	2.5	1.5	1	1.5	0	0	2	1.5	0	2	2	1	0	1	2	0	2	1
1-Oxa-2-oxo-3-hydroxycycloheptane	-5	-1	-5	-4	-5	-1	-5	-5	-5	-1	-5	-4	-1	-5	-5	-4	0	-5	-3	-5	-5	-1	-3	-5	-5	-3	-5	-4	-5	-5	0	-5	-5	-4	-1	-4	-3	-4	0	-5	-4	-1	-3	-5
4-_LPR_2-Amino-3-hydroxyphenyl_RPR_-2,4-dioxobutanoate	0	0	0	0	0	0	0	0	0	0	0	0	0	0	0	0	0	0	0	0	0	0	0	0	0	0	0	0	0	0	0	0	0	0	0	0	0	0	0	0	0	0	0	0
3,4-Dihydroxybenzoate	0.375	0	-0.125	0	-0.125	0.125	0.0416666666666666	-0.0416666666666667	-1.11022302462516e-16	5.55111512312578e-17	-0.0833333333333334	0.0833333333333332	0.166666666666667	0.0416666666666666	0.166666666666667	-0.125	0	0.166666666666667	0	-0.166666666666667	-0.125	0.0833333333333333	-0.291666666666667	0.166666666666667	-0.166666666666667	0	-0.125	-0.166666666666667	0	-0.125	0.166666666666667	-0.166666666666667	-0.0833333333333334	0.25	0	-0.125	-0.291666666666667	-0.0833333333333333	0.166666666666667	-1.11022302462516e-16	0	0.0416666666666666	0.0416666666666666	-0.166666666666667
Aclacinomycin_Y	0	0	0	0	0	0	0	0	0	0	0	0	0	0	0	0	0	0	0	0	0	0	0	0	0	0	0	0	0	0	0	0	0	0	0	0	0	0	0	0	0	0	0	0
Protein_lysine	0	0	0	0	0	0	0	0	0	0	0	0	0	0	0	0	0	0	0	0	0	0	0	0	0	0	0	0	0	0	0	0	0	0	0	0	0	0	0	0	0	0	0	0
Quercetin_3-O-glucoside	0	0	0	0	0	0	0	0	0	0	0	0	0	0	0	0	0	0	0	0	0	0	0	0	0	0	0	0	0	0	0	0	0	0	0	0	0	0	0	0	0	0	0	0
_LPR_R_RPR_-S-Lactoylglutathione	-1	1.5	0	-2	-2	2.5	-2	-0.5	0.5	2.5	-2	-0.5	0	0	0	-1	0	0.5	-1.5	0	0	0	-1.5	-0.5	0	0	0	-1	-0.5	-0.5	0	0.5	-0.5	-1	0	-0.5	-1	-1.5	0	-0.5	-1.5	1	-2	-0.5
Dihydrosanguinarine	0	0	0	0	0	0	0	0	0	0	0	0	0	0	0	0	0	0	0	0	0	0	0	0	0	0	0	0	0	0	0	0	0	0	0	0	0	0	0	0	0	0	0	0
Tetrahydrofolyl-_LBK_Glu_RBK__LPR_2_RPR_	0	0	0	0	0	0	0	0	0	0	0	0	0	0	0	0	0	0	0	0	0	0	0	0	0	0	0	0	0	0	0	0	0	0	0	0	0	0	0	0	0	0	0	0
4-Amino-2-nitrotoluene	0	0	0	0	0	0	0	0	0	0	0	0	0	0	0	0	0	0	0	0	0	0	0	0	0	0	0	0	0	0	0	0	0	0	0	0	0	0	0	0	0	0	0	0
_LPR_11Z,14Z,17Z_RPR_-Icosatrienoyl-CoA	3	0	0	0	-1	0	0	0	0	0	0	0	0	0	0	0	0	0	0	0	0	0	0	0	0	0	0	0	0	0	0	0	0	0	0	0	1	0	0	0	0	0	0	0
3-Isochromanone	0	0	0	0	0	0	0	0	0	0	0	0	0	0	0	0	0	0	0	0	0	0	0	0	0	0	0	0	0	0	0	0	0	0	0	0	0	0	0	0	0	0	0	0
Nitrate	0.5	0.25	0.25	0	0.25	0.25	0	0.25	0.25	0.25	0	0.25	0	0.25	0.25	0.25	0	0.25	0.25	0.25	0.25	0	0.25	0.25	0.25	0	0.25	0.25	0.25	0.25	0	0.25	0.25	0.25	0	0.25	0.25	0	0	0.25	0.25	0	0.25	0.25
5-Chloro-1,2,4-trihydroxybenzene	-1	1	0	0	0	1	0	1	0	1	0	0	0	1	0	0	0	0	0	0	0	0	0	0	0	0	0	0	0	0	0	1	0	0	0	0	0	0	0	0	0	0	0	0
Cysteine	0	0	0	0	0	0	0	0	0	0	0	0	0	0	0	0	0	0	0	0	0	0	0	0	0	0	0	0	0	0	0	0	0	0	0	0	0	0	0	0	0	0	0	0
_LPR_-_RPR_-Carvone	0	0	0	0	0	0	0	0	0	0	0	0	0	0	0	0	0	0	0	0	0	0	0	0	0	0	0	0	0	0	0	0	0	0	0	0	0	0	0	1	0	0	0	0
1-_LPR_5-Phospho-D-ribosyl_RPR_-5-amino-4-imidazolecarboxylate	0	0	0	0	0	0	0	0	0	0	0	0	0	0	0	0	0	0	0	0	0	0	0	0	0	0	0	0	0	0	0	0	0	0	0	0	0	0	0	0	0	0	0	0
Oxalureate	0	0	0	0	0	0	0	0	0	0	0	0	0	0	0	0	0	0	0	0	0	0	0	0	0	0	0	0	0	0	0	0	0	0	0	0	0	0	0	0	0	0	0	0
Triethanolamine	0	0	0	0	0	0	0	0	0	0	0	0	0	0	0	0	0	0	0	0	0	0	0	0	0	0	0	0	0	0	0	0	0	0	0	0	0	0	0	0	0	0	0	0
10-Formyltetrahydrofolate	-0.542857142857141	-0.257142857142857	0.0285714285714282	0.714285714285714	0.8	0.085714285714285	0.457142857142857	0.171428571428571	0.142857142857142	0.0571428571428569	0.714285714285714	0.571428571428571	0.4	0.2	0.485714285714286	0.171428571428571	0	0.485714285714286	-0.0571428571428579	0.342857142857142	0.742857142857143	0	-0.0285714285714289	0.428571428571429	0.342857142857142	0	0.342857142857143	0.457142857142857	0.171428571428571	0.342857142857143	0.457142857142857	0.142857142857142	0.8	0	0	0.171428571428571	-0.0285714285714289	0.8	0	0.4	0.542857142857143	0	0.4	0.457142857142857
1,6,6-Trimethyl-2,7-dioxabicyclo_LBK_3.2.2_RBK_nonan-3-one	0	0	0	0	0	0	0	0	0	0	0	0	0	0	0	0	0	0	0	0	0	0	0	0	0	0	0	0	0	0	0	0	0	0	0	0	0	0	0	0	0	0	0	0
dTDP-L-ristosamine	12	3	4	4	4	2	5	4	-1	0	5	5	0	2	1	3	0	0	0	4	1	1	4	3	4	-2	1	-1	5	0	0	-4	4	0	0	5	3	0	0	4	1	0	2	2
Sinapoyl_malate	0	0	0	0	0	0	0	0	0	0	0	0	0	0	0	0	0	0	0	0	0	0	0	0	0	0	0	0	0	0	0	0	0	0	0	0	0	0	0	0	0	0	0	0
Lidocaine	4.99999999999999	3	3.66666666666666	1.33333333333333	2.66666666666666	3.66666666666666	2	3.33333333333333	1.66666666666667	3.33333333333333	0.666666666666666	2.33333333333333	0.333333333333333	3.66666666666666	3.66666666666666	3.66666666666666	0.333333333333333	3.33333333333333	2	3.33333333333333	3.33333333333333	0.333333333333333	0.999999999999999	3.33333333333333	3.33333333333333	1.66666666666667	3.33333333333333	0.999999999999999	3.33333333333333	3.33333333333333	0.333333333333333	0.666666666666666	3	3	0.333333333333333	2.33333333333333	0.999999999999999	2.66666666666666	0.333333333333333	3	2	0.333333333333333	1.66666666666666	2.33333333333333
3-Butynoate	0	0	0	0	0	0	0	0	0	0	0	0	0	0	0	0	0	0	0	0	0	0	0	0	0	0	0	0	0	0	0	0	0	0	0	0	0	0	0	0	0	0	0	0
Trinitrotoluene	6	2	-1	-1	0	0	2	1	0	1	0	-1	0	3	1	1	0	3	-1	0	4	0	1	2	0	1	4	-2	1	4	0	0	0	0	0	0	0	1	0	1	0	0	2	0
Indoleglycerol_phosphate	0	0	0	0	0	0	0	0	0	0	0	0	0	0	0	0	0	0	0	0	0	0	0	0	0	0	0	0	0	0	0	0	0	0	0	0	0	0	0	0	0	0	0	0
3-Hydroxyoctadecanoyl-CoA	1	1	0	-1	0	1	1	0	1	2	1	0	1	1	0	1	0	1	0	0	0	1	0	0	0	0	0	1	0	0	0	0	0	0	1	1	0	1	1	0	0	2	2	-1
N-Acetylornithine	-0.75	-0.5	0	0	-0.25	-0.25	0.75	0	-0.25	0.75	0.5	0	0	0.25	-0.25	0	0	0.25	-0.25	-0.25	-0.25	0	0.25	0.25	-0.25	0	-0.25	0.5	0	-0.25	0	-0.25	0	0	0	0	0.25	0.5	0	0	0.25	0	0.5	0
Biotinyl-CoA	0	0	0	0	0	0	0	0	0	0	0	0	0	0	0	0	0	0	0	0	0	0	0	0	0	0	0	0	0	0	0	0	0	0	0	0	0	0	0	0	0	0	0	0
Phosphoribosyl-AMP	0	0	0	0	0	-1	0	0	0	0	0	0	0	0	0	0	0	0	-1	0	0	0	-1	0	0	0	0	0	0	0	0	0	0	0	0	0	-1	0	0	0	0	0	0	0
D-myo-Inositol_1,2,4,5,6-pentakisphosphate	0	0	0	0.5	0	0.5	0.5	0.5	0.5	0	0	0	0	0	0.5	0	0	0.5	0.5	0	0.5	0	0.5	0.5	0	0	0.5	0	0	0.5	0	0.5	0	0	0	0	0.5	0	0	0	0.5	0	0	0
_LPR_R_RPR_-3-Hydroxybutanoate	0	0	0	0	0	0	0	0	0	0	0	0	0	0	0	0	0	0	0	0	0	0	0	0	0	0	0	0	0	0	0	0	0	0	0	0	0	0	0	0	0	0	0	0
3,4,6-Trichlorocatechol	1	0	-1	1	-2	1	1	-2	0	0	1	-1	0	0	0	0	0	0	0	-1	0	0	0	0	-1	-1	0	-2	-2	0	0	-3	-1	0	0	-3	0	-1	0	-1	0	0	0	0
2-Hydroxyiminostilbene	-5	-5	-5	-3	-4	-5	-4	-5	-3	-5	-3	-3	0	-5	-5	-5	0	-4	-4	-5	-5	0	-3	-5	-5	-2	-5	-2	-5	-5	0	-2	-4	-5	0	-4	-3	-4	0	-4	-4	0	-4	-3
6,7,4'-Trihydroxyflavanone	-1	1	0	0	0	1	0	1	0	1	0	0	0	1	0	0	0	0	0	0	0	0	0	0	0	0	0	0	0	0	0	1	0	0	0	0	0	0	0	0	0	0	0	0
4-Sulfolactone	0	0	0	0	0	0	0	0	0	0	0	0	0	0	0	0	0	0	0	0	0	0	0	0	0	0	0	0	0	0	0	0	0	0	0	0	0	0	0	0	0	0	0	0
Dopaquinone	0	0	0	0	0	0	0	0.5	0	0	0	0	0	0	0	0	0	0	0	0	0	0	0	0	0	0	0	0.5	0	0	0	0	0	0	0	0	0	0	0	0	0.5	0	0	0
Formyl_phosphate	0	0	0	0	0	0	0	0	0	0	0	0	0	0	0	0	0	0	0	0	0	0	0	0	0	0	0	0	0	0	0	0	0	0	0	0	0	0	0	0	0	0	0	0
Discadenine	0	0	0	0	0	0	0	0	0	0	0	0	0	0	0	0	0	0	0	0	0	0	0	0	0	0	0	0	0	0	0	0	0	0	0	0	0	0	0	0	0	0	0	0
2-Methoxyestrone_3-sulfate	0	0	0	0	0	0	0	0	0	0	0	0	0	0	0	0	0	0	0	0	0	0	0	0	0	0	0	0	0	0	0	0	0	0	0	0	0	0	0	0	0	0	0	0
D-erythro-1-_LPR_Imidazol-4-yl_RPR_glycerol_3-phosphate	1	-1	0	0	-0.5	0	0.5	0.5	1	0	0	-0.5	0	-1	0	1	0	-1	0	0	0	1	0	0	0	-0.5	0	-1	0	-0.5	0	0	-0.5	0	0	-0.5	0	-1	0	-0.5	0	0	0	0
3-_LPR_2-Carboxyvinyl_RPR_naphthalene-2-carboxylic_acid	0	0	0	0	0	0	0	0	0	0	0	0	0	0	0	0	0	0	0	0	0	0	0	0	0	0	0	0	0	0	0	0	0	0	0	0	0	0	0	0	0	0	0	0
N-Cyclopropylammeline	0	0	0	0	0	0	0	0	0	0	0	0	0	0	0	0	0	0	0	0	0	0	0	0	0	0	0	0	0	0	0	0	0	0	0	0	0	0	0	0	0	0	0	0
Didemethylcitalopram	-3	-8	-5	-4	-5	-3	-4	-7	-3	-3	-3	-4	0	-4	-3	-6	0	-2	-4	-7	-4	0	-3	-3	-7	-2	-4	-4	-5	-4	0	-2	-5	-5	0	-5	-3	-4	0	-6	-3	0	-2	-4
Avermectin_B2b	-2	1	2	2	2	2	2	2	1	1	2	2	1	1	1	2	2	0	3	3	1	1	2	2	3	1	0	1	2	0	0	1	2	3	1	3	2	1	1	4	1	2	1	2
2,5-Dihydroxypyridine	0	0	0	0	0	0	0	0	0	0	0	0	0	0	0	0	0	0	0	0	0	0	0	0	0	0	0	0	0	0	0	0	0	0	0	0	0	0	0	0	0	0	0	0
11beta-Hydroxyandrost-4-ene-3,17-dione	1.5	1	1	1	0.5	0	0.5	1	0.5	0	0.5	0.5	-0.5	0.5	0.5	0.5	0	1	-0.5	0.5	1	0	-1	0.5	0.5	0	0.5	-0.5	0.5	1	-0.5	0.5	0	1	0.5	0.5	-1	-0.5	0	0	-0.5	0	0.5	0.5
Littorine	-5	0	-1	0	-1	-1	0	-1	1	-2	1	-1	0	-2	-3	0	0	-2	0	-1	-2	1	0	-3	-1	-1	-2	0	-1	-3	0	0	0	-2	0	-1	0	-1	0	-1	1	0	1	0
N2-Succinyl-L-arginine	-1	0	0	0	0	0	0	0	2	0	0	0	0	0	-1	0	0	-1	0	0	-1	0	3	-1	0	0	-1	2	0	-1	0	2	0	0	0	0	3	2	0	0	0	0	0	0
5-Guanidino-2-oxopentanoate	0.166666666666667	0.333333333333333	0	0.166666666666667	0	0.166666666666667	0.166666666666667	0	0.5	0.166666666666667	0.166666666666667	0.5	0	0.166666666666667	0.166666666666667	0	0	0.166666666666667	0.166666666666667	0	0.166666666666667	0	0.666666666666666	0.166666666666667	0	0	0.166666666666667	0.5	0	0.166666666666667	0	0.5	0	0.5	0.5	0	0.666666666666666	0.666666666666666	0	0	0.166666666666667	0	0.166666666666667	0.5
Tetradecanoyl-CoA	4.06666666666667	-1.13333333333333	2.13333333333333	2.8	1.53333333333333	1.53333333333333	2.8	1.46666666666667	2.2	1.86666666666667	2.6	1.33333333333333	0.199999999999999	2.8	2	1.53333333333333	0	2.2	1.53333333333333	1.46666666666667	2.2	0.399999999999999	1.13333333333333	2.2	1.46666666666667	0.0666666666666655	2.2	2.46666666666667	1.93333333333333	2.13333333333333	0	2.06666666666667	1.53333333333333	1.73333333333333	0.399999999999999	1.33333333333333	0.933333333333333	0.6	0	1.33333333333333	1.93333333333333	0.399999999999999	2.4	2.93333333333333
Apiforol	-1	0	0	-0.5	0	-0.5	-0.5	-0.5	0.5	0	-1	0	0	-0.5	-0.5	0	0	-1	0	-0.5	-0.5	0	0	-0.5	-0.5	0	-0.5	0	-0.5	-0.5	0	1	0	-0.5	0	0	0.5	0	0	0	0.5	0	-0.5	-0.5
3,6-Dideoxy-3-oxo-dTDP-D-glucose	0	0	0	0	0	0	0	0	0	0	0	0	0	0	0	0	0	0	0	0	0	0	0	0	0	0	0	0	0	0	0	0	0	0	0	0	0	0	0	0	0	0	0	0
_LPR_R_RPR_-Mevalonate	0	0	0	0	0	0	0	0	0	0	0	0	0	0	0	0	0	0	0	0	0	0	0	0	0	0	0	0	0	0	0	0	0	0	0	0	0	0	0	-0.5	0	0	0	-0.5
Adenine	0.666666666666668	-0.488888888888889	0	0.555555555555556	0.088888888888889	-0.0222222222222219	0.666666666666667	0.088888888888889	-0.088888888888889	-0.0222222222222219	0.555555555555556	0.088888888888889	0	0.333333333333334	0.244444444444445	0	0	0.133333333333334	0	-0.2	0.244444444444445	0	0.088888888888889	0.244444444444445	-0.2	0	0.244444444444445	0	0.088888888888889	0.244444444444445	0	0	0.088888888888889	0.088888888888889	0	0.088888888888889	0.088888888888889	0	0	0.088888888888889	0	0	0.266666666666667	-0.111111111111111
Sulfoacetate	0	0	0	0	0	0	0	0	0	0	0	0	0	0	0	0	0	0	0	0	0	0	0	0	0	0	0	0	0	0	0	0	0	0	0	0	0	0	0	0	0	0	0	0
4-Amino-2,6-dinitrotoluene	0	0	0	0	0	0	0	0	0	0	0	0	0	0	0	0	0	0	0	0	0	0	0	0	0	0	0	0	0	0	0	0	0	0	0	0	0	0	0	0	0	0	0	0
L-Fucose_1-phosphate	0	0	0	0	0	0	0	0	0	0	0	0	0	0	0	0	0	0	0	0	0	0	0	0	0	0	0	0	0	0	0	0	0	0	0	0	0	0	0	0	0	0	0	0
3,7-Dimethyluric_acid	-1	0	0	-1	0	0	0	0	0	0	0	0	0	-1	0	0	0	-1	0	0	0	0	0	0	0	0	0	0	0	0	0	0	0	0	0	0	0	0	0	0	0	0	0	0
2-Deoxy-D-ribose_5-phosphate	0	0	0	0	0	0	0	0	0	0	0	0	0	0	0	0	0	0	0	0	0	0	0	0	0	0	0	0	0	0	0	0	0	0	0	0	0	0	0	0	0	0	0	0
D-Glucono-1,5-lactone	0.7	-0.5	-0.2	-1.2	-1.3	-0.6	-0.7	-0.5	-1.4	-1.1	-1.5	-0.2	0.3	-1.1	-0.5	1.11022302462516e-16	0.3	0.2	-2.8	-1.8	-0.3	0.3	-0.2	0.5	-1.8	0.5	-0.6	-1.8	0.1	0.6	0.3	-2.1	-1.3	-0.1	0.3	-1.8	-0.2	-2	0.3	-1.8	-0.7	0.3	-0.4	0.5
2,5-Dichloro-carboxymethylenebut-2-en-4-olide	3	1	1	0	1	2	0	1	1	2	0	1	0	1	2	1	0	1	1	1	1	0	1	1	1	0	1	1	1	1	0	0	0	1	0	0	1	1	0	1	1	0	1	1
UDP-L-iduronate	0	1	0	1	0	0	0	1	2	0	1	0	0	0	0	0	0	0	0	1	0	0	1	0	1	0	0	1	1	0	0	2	0	0	0	0	1	2	0	0	0	0	0	1
L-Sorbose	4	-1	0	-0.5	-0.5	1.5	0.5	0	-3	1.5	0	-0.5	0	-1.5	1	0	0	1.5	-1.5	0	0.5	0	-2	1	0	-0.5	1	0	0	1	0	-1.5	-0.5	-1	0	-0.5	-1.5	-0.5	0	-0.5	-2.5	0	-1	-1
3alpha,7alpha-Dihydroxy-5beta-cholestanate	0	0	0	0	0	0	0	0	0	0	0	0	0	0	0	0	0	0	0	0	0	0	0	0	0	0	0	0	0	0	0	0	0	0	0	0	0	0	0	0	0	0	0	0
N-Phosphotaurocyamine	0	0	0	0	0	0	0	0	0	0	0	0	0	0	0	0	0	0	0	0	0	0	0	0	0	0	0	0	0	0	0	0	0	0	0	0	0	0	0	0	0	0	0	0
2-_LPR_Methylthio_RPR_ethanesulfonate	-7.2	-0.8	-2.4	-2.8	-2.4	-1.6	-2.8	-2.4	-0.499999999999999	-1.2	-2.8	-2.4	0	-2.4	-2	-2	0	-1.6	-1.6	-2.4	-2.5	0	-2	-2.4	-2.4	0.4	-2.4	0	-2.8	-2	0	0.3	-2.4	-1.3	0	-2.8	-1.6	-0.399999999999999	0	-2.4	-1.2	0	-2	-2
meso-Tartaric_acid	0	0	0	0	0	0	0	0	0	0	0	0	0	0	0	0	0	0	0	0	0	0	0	0	0	0	0	0	0	0	0	0	0	0	0	0	0	0	0	0	0	0	0	0
N-Methylserotonin	0	0	0	0	0	0	0	0	0	0	0	0	0	0	0	0	0	0	0	0	0	0	0	0	0	0	0	0	0	0	0	0	0	0	0	0	0	0	0	0	0	0	0	0
_LPR_6Z,9Z,12Z_RPR_-Octadecatrienoic_acid	-0.5	0	-0.5	-0.5	-0.5	0	-0.5	-0.5	-0.5	0	-0.5	-0.5	0	-0.5	-0.5	-0.5	0	-0.5	-0.5	-0.5	-0.5	0	-0.5	-0.5	-0.5	0	-0.5	-0.5	-0.5	-0.5	0	-0.5	-0.5	-0.5	0	-0.5	-0.5	-0.5	0	-0.5	-0.5	0	-0.5	-0.5
3beta,7alpha-Dihydroxy-5-cholestenoate	0	0	0	0	0	0	0	0	0	0	0	0	0	0	0	0	0	0	0	0	0	0	0	0	0	0	0	0	0	0	0	0	0	0	0	0	0	0	0	0	0	0	0	0
N-Methylethanolamine_phosphate	0	0	0	0	0	0	0	0	0	0	0	0	0	0	0	0	0	0	0	0	0	0	0	0	0	0	0	0	0	0	0	0	0	0	0	0	0	0	0	0	0	0	0	0
_LPR_S_RPR_-Malate	-0.300000000000001	0.0142857142857141	0.357142857142857	0.1	0.0714285714285715	0.114285714285714	0	0.228571428571429	0.0714285714285714	0.114285714285714	-0.0285714285714286	0.0714285714285715	0	0.0142857142857141	0.0571428571428569	0.228571428571429	0	0.0571428571428569	0.0428571428571428	0.2	0.0571428571428569	0	0.128571428571429	0.0571428571428569	0.2	0	0.0571428571428569	0.0428571428571428	0.0571428571428572	0.0571428571428569	0	0.0428571428571428	0.0714285714285715	0.0714285714285713	0	0.0714285714285715	0.128571428571429	-0.0142857142857145	0	0.1	0.0428571428571428	0	0.0428571428571428	0.1
_LPR_9Z,12Z,15Z_RPR_-Octadecatrienoyl-CoA	0.5	0	0.5	0.5	0.5	0	0.5	0.5	0.5	0	0.5	0.5	0	0.5	0.5	0.5	0	0.5	0.5	0.5	0.5	0	0.5	0.5	0.5	0	0.5	0.5	0.5	0.5	0	0.5	0.5	0.5	0	0.5	0.5	0.5	0	0.5	0.5	0	0.5	0.5
Tetrahydrofolyl-_LBK_Glu_RBK__LPR_n_RPR_	0	0	0	0	0	0	0	0	0	0	0	0	0	0	0	0	0	0	0	0	0	0	0	0	0	0	0	0	0	0	0	0	0	0	0	0	0	0	0	0	0	0	0	0
2-Methylmaleate	0	0	0	0	0	0	0	0	0	0	0	0	0	0	0	0	0	0	0	0	0	0	0	0	0	0	0	0	0	0	0	0	0	0	0	0	0	0	0	0	0	0	0	0
N-Cyclopropylammelide	0	0	0	0	0	0	0	0	0	0	0	0	0	0	0	0	0	0	0	0	0	0	0	0	0	0	0	0	0	0	0	0	0	0	0	0	0	0	0	0	0	0	0	0
2-Hydroxy-6-oxo-6-_LPR_2-hydroxyphenoxy_RPR_-hexa-2,4-dienoate	0	0	0	0	0	0	0	-1	0	0	0	0	0	0	0	-1	0	0	0	-1	0	0	0	0	-1	0	0	0	0	0	0	0	0	-1	0	0	0	-1	0	0	0	0	0	0
3-Vinylcatechol	0	-2	0	0	0	0	0	0	-3	0	0	-1	0	-1	0	0	0	0	-2	-1	0	-1	0	-1	-1	0	0	0	0	0	0	-2	-1	0	0	-2	0	-1	0	0	-2	0	0	0
4-Hydroxybenzoyl-CoA	2	-0.5	1	1.5	1	-1	1.5	1	1	-1.5	1.5	1	0	1	0.5	1	-0.5	1	1.5	1	0.5	-0.5	1.5	0.5	1	0.5	0.5	0.5	1	0.5	-0.5	1	1	1	-0.5	1	1.5	0.5	-0.5	1	0.5	-0.5	1.5	1
D-Fructose	0.389743589743589	0.0410256410256409	0.107692307692308	-0.0461538461538463	0.107692307692308	0.251282051282051	0.0769230769230769	0.107692307692308	-0.317948717948718	0.194871794871795	0.753846153846154	0.107692307692308	0.0102564102564103	-0.18974358974359	0.317948717948718	0.107692307692308	0	0.394871794871795	-0.241025641025641	0.174358974358974	0.230769230769231	0.0102564102564103	-0.307692307692308	0.241025641025641	0.174358974358974	-0.0666666666666666	0.230769230769231	0.0871794871794871	0.107692307692308	0.241025641025641	0	-0.087179487179487	0.107692307692308	-0.0461538461538462	0.0102564102564103	0.107692307692308	-0.230769230769231	-0.123076923076923	0.0102564102564103	0.0307692307692306	-0.405128205128205	0	-0.143589743589743	-0.0666666666666667
dTDP-6-deoxy-L-mannose	-2	0	-1	-1	-1	0.5	-0.5	-0.5	0.5	0	0	-1	0	-0.5	0	0	-0.5	1	0	-1.5	0.5	0	0	0	-1.5	0	0.5	-0.5	0	0.5	0	-0.5	-1	-0.5	0	-0.5	-1	0.5	0	-1	0	0	0	-0.5
4-Amino-5-hydroxymethyl-2-methylpyrimidine	1	0	2	0	2	0	0	2	0	0	0	2	0	0	0	2	0	0	0	2	0	0	0	0	2	0	0	0	2	0	0	0	2	2	0	2	0	0	0	2	0	0	0	0
_LPR_R_RPR_-Reticuline	9	1	3	3.5	3	2	3.5	3	0.5	1.5	3.5	3	0	3	2.5	2.5	0	2	2	3	3	0	2.5	3	3	-0.5	3	0	3.5	2.5	0	-0.5	3	1.5	0	3.5	2	0.5	0	3	1.5	0	2.5	2.5
Cardiolipin	-2.33333333333333	0	-0.999999999999999	-0.666666666666666	-0.999999999999999	-0.999999999999999	0	-0.999999999999999	-0.333333333333333	-1.33333333333333	0.333333333333333	-0.999999999999999	0	-1.33333333333333	-1.66666666666666	-0.666666666666666	0	-1.33333333333333	0	-0.999999999999999	-1.33333333333333	0.333333333333333	0	-1.66666666666666	-0.999999999999999	-0.333333333333333	-1.33333333333333	0	-0.999999999999999	-1.66666666666666	0	-0.666666666666666	-0.666666666666666	-1.33333333333333	0	-0.999999999999999	0	-0.999999999999999	0	-0.999999999999999	0.333333333333333	0	0.333333333333333	-0.666666666666666
_LPR_6Z,9Z,12Z,15Z,18Z,21Z_RPR_-3-Oxotetracosahexa-6,9,12,15,18,21-enoyl-CoA	-0.999999999999999	-0.333333333333333	-0.333333333333333	-0.666666666666666	-0.333333333333333	-0.666666666666666	-0.666666666666666	0	-0.666666666666666	-0.333333333333333	-0.666666666666666	-0.333333333333333	0	-0.666666666666666	-0.666666666666666	-0.333333333333333	0	-0.666666666666666	-0.666666666666666	0	-0.666666666666666	0	-0.666666666666666	-0.666666666666666	0	-0.333333333333333	-0.666666666666666	-0.333333333333333	-0.333333333333333	-0.333333333333333	0	0	-0.333333333333333	-0.333333333333333	0	-0.333333333333333	-0.666666666666666	0	0	-0.333333333333333	-0.666666666666666	0	-0.666666666666666	-0.333333333333333
Phytoene	0	0	0	0	0	0	0	0	0	0	0	0	0	0	0	0	0	0	0	0	0	0	0	0	0	0	0	0	0	0	0	0	0	0	0	0	0	0	0	0	0	0	0	0
Taurocholate	0	0	0	1	0	0	1	0	0	0	1	0	0	0	0	0	0	0	0	0	0	0	-1	0	0	0	0	0	0	0	0	0	0	0	0	0	-1	0	0	0	0	0	0	0
Glycerone_phosphate	0.236263736263736	0.0934065934065932	-0.0274725274725276	-0.192307692307692	-0.0274725274725276	-0.192307692307692	-0.0824175824175826	-0.0164835164835166	-0.192307692307692	-0.0824175824175825	-0.197802197802198	-0.0274725274725276	0	-0.0219780219780221	-0.0219780219780221	-0.0274725274725276	-0.00549450549450559	-0.214285714285714	-0.076923076923077	0.0274725274725273	-0.076923076923077	0	-0.087912087912088	-0.076923076923077	0.0274725274725273	-0.00549450549450559	-0.076923076923077	-0.126373626373626	-0.0219780219780221	-0.076923076923077	0	-0.137362637362637	-0.0274725274725276	-0.0824175824175826	0	-0.0329670329670331	-0.0824175824175825	-0.131868131868132	0	-0.0824175824175826	-0.076923076923077	0	-0.0824175824175826	-0.0274725274725276
beta-Alanyl-L-lysine	0	0	0	0	0	0	0	0	0	0	0	0	0	0	0	0	0	0	0	0	0	0	0	0	0	0	0	0	0	0	0	0	0	0	0	0	0	0	0	0	0	0	0	0
Protochlorophyllide	0.5	0.5	0.5	0.5	0.5	0	0.5	0.5	0	0	0.5	0.5	-0.5	0	0.5	0.5	0	0	0.5	0.5	0	0	0.5	0	0.5	0	0	0	0.5	0.5	0	0	0.5	0.5	-0.5	0.5	0.5	0.5	-0.5	0.5	0.5	0	0.5	0.5
di-trans,poly-cis-Undecaprenyl_phosphate	-0.500000000000001	1.5	0	-0.5	0	0.5	0	0	0	0.5	0	0	0	1	1	0.5	0	0	0.5	0	1	0	0.5	1	0	0	1	0.5	0	1	0	0	0	0	0	0	0.5	0	0	0	0.5	0	0.5	0
2-Naphthoyl-CoA	-5	0	-1	0	-1	-1	0	-1	1	-2	1	-1	0	-2	-3	0	0	-2	0	-1	-2	1	0	-3	-1	-1	-2	0	-1	-3	0	0	0	-2	0	-1	0	-1	0	-1	1	0	1	0
3,5-Dibromo-4-hydroxybenzoate	-2	-1	-1	1	-1.5	-0.5	0.5	0	0	-0.5	1	-1	0	-0.5	-0.5	-1	-0.5	-1	-1	-1.5	-0.5	0	0	-0.5	-1.5	0	-0.5	-0.5	-1.5	-0.5	0	0	-1.5	0	0	-1.5	0	-1	0	-1	-0.5	0	-0.5	-0.5
Cobalt-sirohydrochlorin	1	0	0	0	0	0	0	0	0	0	0	0	0	0	1	0	0	1	0	0	1	0	0	1	0	0	1	0	0	1	1	0	0	0	0	0	0	0	0	0	0	0	0	0
3-_LPR_3'-Methylthio_RPR_propylmalic_acid	1	-1	1	1	1	0	0	0	-1	-1	0	1	-1	0	1	0	0	0	0	1	1	-1	0	1	1	0	1	0	0	1	0	0	1	1	-1	0	0	0	-1	1	0	-1	-1	1
6-Methylmercaptopurine	6	-2	0	3	1	1	2	1	-1	1	3	1	0	3	2	0	0	3	0	0	2	0	1	2	0	0	2	0	1	3	0	0	1	1	0	1	1	0	0	1	0	0	1	1
9,10-EOT	0	0	0	0	0	0	0	0	0	0	0	0	0	0	0	0	0	0	0	0	0	0	0	0	0	0	0	0	0	0	0	0	0	0	0	0	0	0	0	0	0	0	0	0
O-Succinyl-L-homoserine	1	0	-0.833333333333335	0	-0.666666666666668	0.166666666666667	0	0	-0.833333333333335	0	0	-0.666666666666668	0	0	0.166666666666667	-0.833333333333335	0	0.166666666666667	-0.833333333333335	0	0.166666666666667	0	-0.833333333333335	0.166666666666667	0	0	0.166666666666667	-0.166666666666667	0	0.166666666666667	0	-0.833333333333335	-0.666666666666668	0	0	-0.666666666666668	-0.833333333333335	-0.833333333333335	0	-0.666666666666668	-1	0	-0.666666666666668	0
Limonene-1,2-diol	0	0	0	0	0	0	0	0	0	0	0	0	0	0	0	0	0	0	0	0	0	0	0	0	0	0	0	0	0	0	0	0	0	0	0	0	0	0	0	0	0	0	0	0
5-Chrysenecarboxylate	-3	-1	0	-1	0	0	-1	0	0	0	-1	0	0	0	0	0	0	0	0	0	0	0	0	0	0	0	0	0	0	0	0	0	0	0	0	0	0	-1	0	0	0	0	0	0
Malonyldaidzin	0	0	0	0	0	0	0	0	0	0	0	0	0	0	0	0	0	0	0	0	0	0	0	0	0	0	0	0	0	0	0	0	0	0	0	0	0	0	0	0	0	0	0	0
Phenol	-0.25	0	-0.25	0.5	-0.25	-0.25	0.5	0	0	-0.25	0.5	-0.25	0	0	0	0	0	-0.25	0	0	0.25	0	0	0.25	0	0	0.25	-0.25	-1.75	0.25	0	0	-0.25	0	0	-0.25	0	0	0	-0.25	0	0	-0.25	-0.25
Acetylene	0.5	0	0	0	0	0	0	0	0	0	0	0	0	0	0	0	0	0	0	0	-3	0	0	0	0	-0.5	0	0	0	-3	0	0	0	0	0	0	0	0	0	0	0	0	0	0
3alpha,7alpha,12alpha,26-Tetrahydroxy-5beta-cholestane	0	0	0	0	0	0	0	0	0	0	0	0	0	0	0	0	0	0	0	0	0	0	0	0	0	0	0	0	0	0	0	0	0	0	0	0	0	0	0	0	0	0	0	0
_LPR_R_RPR_-Chiral_alcohol	-1	1	-1	-1	-1	0	0	0	1	1	0	-1	1	0	-1	0	0	0	0	-1	-1	1	0	-1	-1	0	-1	0	0	-1	0	0	-1	-1	1	0	0	0	1	-1	0	1	1	-1
Undecaprenyl-diphospho-N-acetylmuramoyl-_LPR_N-acetylglucosamine_RPR_-L-alanyl-D-isoglutaminyl-L-lysyl-D-alanyl-D-alanine	0	0	0	0	0	0	0	0	0	0	0	0	0	0	0	0	0	0	0	0	0	0	0	0	0	0	0	0	0	0	0	0	0	0	0	0	0	0	0	0	0	0	0	0
cis-3-Chloroacrylic_acid	-5	1	4	-1	2	-2	-1	6	3	-2	-1	4	0	1	-2	1	-1	-1	0	6	-2	0	5	-2	6	0	-3	-1	2	-3	0	2	2	0	0	3	5	3	0	3	0	0	1	0
Levan	0	0	0	0	0	0	0	0	0	0	0	0	0	0	0	0	0	0	0	0	0	0	0	0	0	0	0	0	0	0	0	0	0	0	0	0	0	0	0	0	0	0	0	0
Chlorohydroquinone	0	0	0	0	0	0	0	0	0	0	0	0	0	0	0	0	0	0	0	0	0	0	0	0	0	0	0	0	0	0	0	0	0	0	0	0	0	0	0	0	0	0	0	0
L-Galactose_1-phosphate	3	1	1	2	1	1	1	1	0	1	1	1	0	2	1	1	0	1	0	1	1	0	0	1	1	0	1	0	1	1	0	0	1	1	0	1	0	0	0	1	0	0	0	0
Capsanthin	0	0	0	0	0	0	0	0	0	0	0	0	0	0	0	0	0	0	0	0	0	0	0	0	0	0	0	0	0	0	0	0	0	0	0	0	0	0	0	0	0	0	0	0
N-Acetyl-L-phenylalanine	0	0	0	0	0	0	0	0	0	0	0	0	0	0	0	0	0	0	0	0	0	0	0	0	0	0	0	0	0	0	0	0	0	0	0	0	0	0	0	0	0	0	0	0
Lipoxin_A4	0	0	0	0	0	0	0	0	0	0	0	0	0	0	0	0	0	0	0	0	0	0	0	0	0	0	0	0	0	0	0	0	0	0	0	0	0	0	0	0	0	0	0	0
_LPR_S_RPR_-1-Phenylethanol	0	0	0	0	0	0	0	0	0	0	0	0	0	0	0	0	0	0	0	0	0	0	0	0	0	0	0	0	0	0	0	0	0	0	0	0	0	0	0	0	0	0	0	0
_LPR_11Z,14Z_RPR_-Icosadienoyl-CoA	3	0	0	0	-1	0	0	0	0	0	0	0	0	0	0	0	0	0	0	0	0	0	0	0	0	0	0	0	0	0	0	0	0	0	0	0	1	0	0	0	0	0	0	0
N-Ribosylnicotinamide	-0.333333333333334	0.833333333333333	1	0.5	1.5	1.33333333333333	-0.333333333333333	1	1	1.33333333333333	0	1.5	0.5	0.166666666666666	0.166666666666666	1	0	0.166666666666666	1	1.5	0.666666666666666	0	1	0.166666666666666	1.5	0	0.666666666666666	0.5	1	0.666666666666666	0.5	0.5	1.5	1	0	1.5	1.5	1	0	1.5	0.5	0	0.833333333333333	1
_LPR_S,S_RPR_-Butane-2,3-diol	0	0	0	0	0	0	0	0	0	0	0	0	0	0	0	0	0	0	0	0	0	0	0	0	0	0	0	0	0	0	0	0	0	0	0	0	0	0	0	0	0	0	0	0
Quercetin_3,4'-bissulfate	0	0	0	0	0	0	0	0	0	0	0	0	0	0	0	0	0	0	0	0	0	0	0	0	0	0	0	0	0	0	0	0	0	0	0	0	0	0	0	0	0	0	0	0
Longifolene	0	0	0	0	0	0	0	0	0	0	0	0	0	0	0	0	0	0	0	0	0	0	0	0	0	0	0	0	0	0	0	0	0	0	0	0	0	0	0	0	0	0	0	0
3,4-Dihydrospheroidene	-18	-2	-6	-7	-6	-4	-7	-6	-1	-3	-7	-6	0	-6	-5	-5	0	-4	-4	-6	-6	0	-5	-6	-6	1	-6	0	-7	-5	0	1	-6	-3	0	-7	-4	-1	0	-6	-3	0	-5	-5
2-Aminophenol	0	0	0	0	0	0	0	0	0	0	0	0	0	0	0	0	0	0	0	0	0	0	0	0	0	0	0	0	0	0	0	0	0	0	0	0	0	0	0	0	0	0	0	0
3-Phospho-D-glycerate	0.766666666666671	0.066666666666667	-0.033333333333334	-0.300000000000001	0.0999999999999991	-0.300000000000001	-0.166666666666667	-0.333333333333335	-8.88178419700125e-16	-0.300000000000001	-0.166666666666667	-0.100000000000001	0.066666666666667	-0.166666666666667	0.066666666666667	0.0333333333333331	0	-0.1	-0.233333333333335	-0.266666666666668	0	0	-0.100000000000001	0	-0.266666666666668	0.066666666666667	0.133333333333334	-0.066666666666667	-0.133333333333334	0.200000000000001	0	-0.0666666666666679	0.0999999999999991	0	0.133333333333334	0.0666666666666661	-0.100000000000001	-0.166666666666668	0	0.0333333333333331	-0.266666666666668	0	-0.200000000000001	-0.133333333333334
_LPR_6Z,9Z,12Z,15Z,18Z_RPR_-Tetracosapentaenoyl-CoA	0	0	0	0	0	0	0	0	0	0	0	0	0	0	0	0	0	0	-1	0	0	0	0	0	0	0	0	0	0	0	0	0	0	-1	0	0	0	0	0	0	0	0	0	0
Hexanoyl-CoA	4.66666666666667	-1.33333333333333	2.13333333333333	2.4	1.33333333333333	1.13333333333333	2.6	-0.133333333333332	1.4	1.46666666666667	2	0.933333333333334	0.4	2.8	2.2	1.53333333333333	0	2.4	0.933333333333334	0.266666666666667	2.4	0.4	1.13333333333333	2.4	0.266666666666667	0.466666666666667	2.4	2.06666666666667	1.13333333333333	2.33333333333333	0	1.06666666666667	1.33333333333333	1.53333333333333	0.4	1.13333333333333	0.933333333333334	-0.199999999999999	0	1.33333333333333	2.13333333333333	0.4	2	2.53333333333333
trans-9_LPR_S_RPR_,10_LPR_S_RPR_-Dihydrodiolphenanthrene	0	0	0	0	0	0	0	0	0	0	0	0	0	0	0	0	0	0	0	0	0	0	0	0	0	0	0	0	0	0	0	0	0	0	0	0	0	0	0	0	0	0	0	0
2,3,2',3'-Tetrakis_LPR_3-hydroxytetradecanoyl_RPR_-D-glucosaminyl-1,6-beta-D-glucosamine_1-phosphate	1	1	0	0	0	0	0	1	1	0	2	0	0	0	0	0	0	0	0	1	0	0	0	0	1	0	0	0	1	0	0	1	0	0	0	0	0	1	0	0	0	0	0	1
4-Acetamido-2-amino-6-nitrotoluene	-1	-1	-1	-1	-1	-1	-1	-1	-1	-1	-1	-1	0	-1	-1	-1	0	-1	-1	-1	-1	0	-1	-1	-1	-1	-1	-1	-1	-1	0	-1	-1	-1	0	-1	-1	-1	-1	-1	-1	0	-1	-1
_LPR_-_RPR_-beta-Pinene	0	0	0	0	0	0	0	0	0	0	0	0	0	0	0	0	0	0	0	0	0	0	0	0	0	0	0	0	0	0	0	0	0	0	0	0	0	0	0	0	0	0	0	0
Sinapine	0	0	0	0	0	0	0	0	0	0	0	0	0	0	0	0	0	0	0	0	0	0	0	0	0	0	0	0	0	0	0	0	0	0	0	0	0	0	0	0	0	0	0	0
Avermectin_A1b_monosaccharide	0	0	0	0	0	0	0	0	0	0	0	0	0	0	0	0	0	0	0	0	0	0	0	0	0	0	0	0	0	0	0	0	0	0	0	0	0	0	0	0	0	0	0	0
2,3-Dimethyl-5-phytylquinol	-18	-2	-6	-7	-6	-4	-7	-6	-1	-3	-7	-6	0	-6	-5	-5	0	-4	-4	-6	-6	0	-5	-6	-6	1	-6	0	-7	-5	0	1	-6	-3	0	-7	-4	-1	0	-6	-3	0	-5	-5
Ononin	0	0	0	0	0	0	0	0	0	0	0	0	0	0	0	0	0	0	0	0	0	0	0	0	0	0	0	0	0	0	0	0	0	0	0	0	0	0	0	0	0	0	0	0
dTDP-4-amino-4,6-dideoxy-D-glucose	0	0	0	0	0	0	0	0	0	0	0	0	0	0	0	0	0	0	0	0	0	0	0	0	0	0	0	0	0	0	0	0	0	0	0	0	0	0	0	0	0	0	0	0
Pyridoxamine	0.2	0	0	0	0	0.2	0	0	0	0	0	0	0	0	0.2	0	0	0.2	0	0	0.2	0	0	0	0	0	0.2	0	0	0.2	0	0	0	0	0	0	0	0	0	0	0	0	0	0
2-Naphthaldehyde	-10	-1	0	-1	-1	2	-1	-2	1	4	-2	1	-1	0	6	-2	1	1	-1	4	3	0	3	6	4	1	3	1	0	1	2	4	-1	-3	0	1	3	0	1	0	-2	0	-4	-3
Indole-3-acetate	-3.4	0	0.8	-0.2	0.6	-1	-0.4	1.2	0.8	-0.4	-0.2	0.6	0	0.2	-1.4	0.399999999999999	-0.2	-1.2	0.4	1	-1.2	0.2	1.6	-1.2	1	0.4	-1.6	0.2	0.4	-1.6	0	0.399999999999999	0.6	0	0	0.4	1.6	1.2	0	1	0.4	-0.2	0.2	-0.2
Acetate	0.5	-0.166666666666666	-0.163043478260869	0.75	0.0869565217391305	0.278985507246377	0.528985507246377	-0.115942028985507	0.0833333333333334	0.195652173913044	0.615942028985507	-0.0362318840579708	0	0.202898550724638	0.398550724637681	-0.00362318840579684	0.0398550724637681	0.394927536231884	0.206521739130435	-0.155797101449275	0.478260869565217	0.0869565217391304	0.0833333333333335	0.478260869565217	-0.155797101449275	-0.0398550724637681	0.518115942028985	0.202898550724638	0.130434782608696	0.565217391304348	0	0.0833333333333334	0.00362318840579728	0.119565217391304	0.0869565217391304	-0.115942028985507	-0.0398550724637681	-0.365942028985507	-0.0398550724637681	0.00362318840579728	0.369565217391304	0	0.539855072463768	0.286231884057971
N-_LPR_L-Arginino_RPR_succinate	-1	0	-1	1	0	1	-1	0	0	-1	1	-1	0	1	1	0	0	-1	-1	-1	1	0	0	1	-1	-1	0	-1	0	1	0	0	-1	0	0	0	0	0	0	-1	0	0	1	0
Nogalonic_acid_methyl_ester	-18	-2	-6	-7	-6	-4	-7	-6	-1	-3	-7	-6	0	-6	-5	-5	0	-4	-4	-6	-6	0	-5	-6	-6	1	-6	0	-7	-5	0	1	-6	-3	0	-7	-4	-1	0	-6	-3	0	-5	-5
1,2-Dehydroreticuline	0	0	0	0	0	0	0	0	0	0	0	0	0	0	0	0	0	0	0	0	0	0	0	0	0	0	0	0	0	0	0	0	0	0	0	0	0	0	0	0	0	0	0	0
Coniferyl_aldehyde	0.999999999999999	-0.666666666666666	0	0	0	-0.333333333333333	-0.333333333333333	-0.666666666666666	0	-0.333333333333333	0	0	0	-0.666666666666666	0	0	0	0	0	-0.333333333333333	0	0	0	0	-0.333333333333333	0	0	0	0	-0.333333333333333	0	-0.333333333333333	0	0	0	0	0	-0.999999999999999	0	0	0	0	0	0
Squalene	0	0	0	0	0	0	0	0	0	0	0	0	0	0	0	0	0	0	0	0	0	0	0	0	0	0	0	0	0	0	0	0	0	0	0	0	0	0	0	0	0	0	0	0
15-OxoETE	0	0	0	0	0	0	0	0	0	0	0	0	0	0	0	0	0	0	0	0	0	0	0	0	0	0	0	0	0	0	0	0	0	0	0	0	0	0	0	0	0	0	0	0
_LPR_1R,2R,4R_RPR_-Dihydrocarveol	0	0	0	0	0	0	0	0	0	0	0	0	0	0	0	0	0	0	0	0	0	0	0	0	0	0	0	0	0	0	0	0	0	0	0	0	0	0	0	0	0	0	0	0
L-2,4-Diaminobutanoate	-2	-2	-1	-1	-1	-1	2	-1	0	-1	2	0	0	-1	-2	0	0	-1.5	2	-1	-2	-1	1	-2	-1	-1	-2	-1	-1	-2	0	0	-1	-1	-1	-1	1	-1	0	-1	0	-1	1	-1
Acyl-CoA	3	0.5	0.5	0.75	0.5	0	0.75	0	0.25	-0.25	0.75	0.5	0	0.5	1	0.25	0	0.75	0	0	1.25	0	0	0.75	0	0.25	1.25	0.25	0.75	1	0.25	0.25	0.25	0.5	0	0.75	0	0.25	0	0.25	0	0	-0.25	0.25
3-_LPR_7'-Methylthio_RPR_heptylmalic_acid	1	-1	1	1	1	0	0	0	-1	-1	0	1	-1	0	1	0	0	0	0	1	1	-1	0	1	1	0	1	0	0	1	0	0	1	1	-1	0	0	0	-1	1	0	-1	-1	1
_LPR_S_RPR_-N-Methylcoclaurine	0	0	0	0	0	0	0	0	0	0	0	0	0	0	0	0	0	0	0	0	0	0	0	0	0	0	0	0	0	0	0	0	0	0	0	0	0	0	0	0	0	0	0	0
Selenophosphate	0	0	0	0	0	0	0	0	0	0	0	0	0	0	0	0	0	0	0	0	0	0	0	0	0	0	0	0	0	0	0	0	0	0	0	0	0	0	0	0	0	0	0	0
Lumichrome	0	0	0	0	0	0	0	0	0	0	0	0	0	0	0	0	0	0	0	0	0	0	0	0	0	0	0	0	0	0	0	0	0	0	0	0	0	0	0	0	0	0	0	0
5-Hydroxy-2-oxo-4-ureido-2,5-dihydro-1H-imidazole-5-carboxylate	2	1	0	1	0	0	1	0	0	0	1	0	0	-1	1	0	0	0	1	0	1	0	2	1	0	0	1	1	0	1	0	0	0	0	0	0	2	1	0	0	1	0	1	0
_LPR_3S,5S_RPR_-3,5-Diaminohexanoate	0	0	0	0	0	0	0	0	0	0	0	0	0	0	0	0	0	0	0	0	0	0	0	0	0	0	0	0	0	0	0	0	0	0	0	0	0	0	0	0	0	0	0	0
_LPR_R_RPR_-3-_LPR__LPR_R_RPR_-3-Hydroxybutanoyloxy_RPR_butanoate	0	0	0	0	0	0	0	0	0	0	0	0	0	0	0	0	0	0	0	0	0	0	0	0	0	0	0	0	0	0	0	0	0	0	0	0	0	0	0	0	0	0	0	0
11,12-EET	-5	-5	-5	-3	-4	-5	-4	-5	-3	-5	-3	-3	0	-5	-5	-5	0	-4	-4	-5	-5	0	-3	-5	-5	-2	-5	-2	-5	-5	0	-2	-4	-5	0	-4	-3	-4	0	-4	-4	0	-4	-3
2-Bromomaleylacetate	0	-1	0	0	0	0	0	-1	0	0	0	0	0	0	0	0	0	0	0	0	0	0	0	0	0	-1	0	0	0	0	0	-2	0	0	0	0	0	-1	0	0	0	0	0	0
Macarpine	0	0	0	0	0	0	0	0	0	0	0	0	0	0	0	0	0	0	0	0	0	0	0	0	0	0	0	0	0	0	0	0	0	0	0	0	0	0	0	0	0	0	0	0
Dimethyl_selenide	0	0	0	0	0	0	0	0	0	0	0	0	0	0	0	0	0	0	0	0	0	0	0	0	0	0	0	0	0	0	0	0	0	0	0	0	0	0	0	0	0	0	0	0
4-Aminobutanoate	-0.31111111111111	0.555555555555555	0.733333333333332	-0.488888888888889	0.199999999999999	-0.133333333333333	-0.422222222222222	0.933333333333332	0.11111111111111	-0.311111111111111	-0.4	0.422222222222221	0	0.0222222222222221	-0.355555555555555	0.288888888888888	-0.111111111111111	-0.0444444444444438	-0.755555555555556	0.622222222222221	-0.355555555555555	-0.111111111111111	-1.16573417585641e-15	-0.244444444444444	0.622222222222221	-0.111111111111111	-0.466666666666666	-0.088888888888889	0.399999999999999	-0.466666666666666	0	-0.222222222222223	0.177777777777777	-0.044444444444445	-0.111111111111111	0.288888888888888	-1.16573417585641e-15	0.266666666666666	0	0.288888888888888	-0.377777777777778	-0.111111111111111	-0.177777777777778	-0.155555555555556
1-Guanidino-1-deoxy-scyllo-inositol_4-phosphate	0	0	0	0	0	0	0	0	0	0	0	0	0	0	0	0	0	0	0	0	0	0	0	0	0	0	0	0	0	0	0	0	0	0	0	0	0	0	0	0	0	0	0	0
Isochorismate	2	-0.75	-0.5	0.75	-0.5	0.25	0.75	0	-1	0.5	0.25	-0.5	0	0.25	0.75	-0.75	-0.25	1.5	0	0.5	0.75	-0.5	0.75	0.75	0.5	-0.5	0.75	-0.5	0.25	1	0.25	-0.75	-0.75	0.25	0	-0.25	0.75	-0.5	-0.5	-0.25	0.25	-0.5	0.5	0.75
3-Methylbutyraldehyde_oxime	-1	1	0	0	0	1	0	1	0	1	0	0	0	1	0	0	0	0	0	0	0	0	0	0	0	0	0	0	0	0	0	1	0	0	0	0	0	0	0	0	0	0	0	0
2-Amino-4-hydroxy-6-_LPR_D-erythro-1,2,3-trihydroxypropyl_RPR_-7,8-dihydropteridine	-10	-3	-3	0.5	-0.5	-3.5	-1	-1.5	0.5	-3.5	-0.5	-1.5	0.5	-2	-2	-0.5	0.5	-4	-1	-0.5	-3	0	0	-3	-0.5	-1.5	-3.5	2	-0.5	-2.5	0.5	-1	-2	-2	0	-2	-1	-0.5	0.5	-1.5	-1	0.5	-1	-2.5
3-_LPR_4'-Methylthio_RPR_butylmalic_acid	1	-1	1	1	1	0	0	0	-1	-1	0	1	-1	0	1	0	0	0	0	1	1	-1	0	1	1	0	1	0	0	1	0	0	1	1	-1	0	0	0	-1	1	0	-1	-1	1
17alpha,20alpha-Dihydroxycholesterol	0	0	0	0	0	0	0	0	0	0	0	0	0	0	0	0	0	0	0	0	0	0	0	0	0	0	0	0	0	0	0	0	0	0	0	0	0	0	0	0	0	0	0	0
2'-Deoxy-5-hydroxymethylcytidine-5'-diphosphate	1	0	0	0	0	0	0	0	0	0	0	0	0	0	0	0	0	0	0	0	0	0	0	0	0	0	0	0	0	0	0	0	0	0	0	0	0	0	0	0	0	0	0	0
2-Hydroxy-7-hydroxymethylchromene-2-carboxylate	0	0	0	0	0	0	0	0	0	0	0	0	0	0	0	0	0	0	0	0	0	0	0	0	0	0	0	0	0	0	0	0	0	0	0	0	0	0	0	0	0	0	0	0
Homocystine	0	0	0	0	0	0	0	0	0	0	0	0	0	0	0	0	0	0	0	0	0	0	0	0	0	0	0	0	0	0	0	0	0	0	0	0	0	0	0	0	0	0	0	0
6-Deoxoteasterone	0	0	0	0	0	0	0	0	0	0	0	0	0	0	0	0	0	0	0	0	0	0	0	0	0	0	0	0	0	0	0	0	0	0	0	0	0	0	0	0	0	0	0	0
4-Hydroxy-2-oxohexanoic_acid	0	0	-1	0	0	1	-1	-1	0	0	-1	-1	0	0	1	0	0	0	0	-1	1	0	0	0	-1	0	1	0	0	1	0	1	-2	0	-1	-2	0	-1	0	0	0	0	0	-1
3-Hexaprenyl-4,5-dihydroxybenzoate	0	0	0	0	0	0	0	0	0	0	0	0	0	0	0	0	0	0	0	0	0	0	0	0	0	0	0	0	0	0	0	0	0	0	0	0	0	0	0	0	0	0	0	0
_LPR_S_RPR_-3-Hydroxyhexadecanoyl-CoA	0	0	0	0	0	0	0	0	0	0	0	0	0	0	0	0	0	0	0	0	0	0	0	0	0	0	0	0	0	0	0	0	0	0	0	0	0	0	0	0	0	0	0	0
_LPR_-_RPR_-Menthone	0	0	0	0	0	0	0	0	0	0	0	0	0	0	0	0	0	0	0	0	0	0	0	0	0	0	0	0	0	0	0	0	0	0	0	0	0	0	0	0	0	0	0	0
_LPR_-_RPR_-Norephedrine	18	2	6	7	6	4	7	6	1	3	7	6	0	6	5	5	0	4	4	6	6	0	5	6	6	-1	6	0	7	5	0	-1	6	3	0	7	4	1	0	6	3	0	5	5
7alpha-Hydroxyandrost-4-ene-3,17-dione	-5	-5	-5	-3	-4	-5	-4	-5	-3	-5	-3	-3	0	-5	-5	-5	0	-4	-4	-5	-5	0	-3	-5	-5	-2	-5	-2	-5	-5	0	-2	-4	-5	0	-4	-3	-4	0	-4	-4	0	-4	-3
1-Hydroxy-2-naphthoate	-1	0	1	0.5	0	-0.5	0	0.5	1	-0.5	0	0	0	0	-0.5	0.5	0	-0.5	0	0	-0.5	0	0	-0.5	0	-0.5	-0.5	0	1	-0.5	0	0	0	0	0	0	0	0	0	0	0	0	0	0
5-_LPR_2'-Formylethyl_RPR_-4,6-dihydroxypicolinate	2	0	-2	-1	0	1	0	-1	-2	1	0	0	0	0	1	-1	0	1	0	0	1	0	0	1	0	1	1	0	-2	1	0	0	0	0	0	0	0	0	0	0	0	0	0	0
1,2-Diacyl-3-beta-D-galactosyl-sn-glycerol	0	0	0	0.333333333333333	0	0	0.333333333333333	0	0	0	0.333333333333333	0	0	0	0	0	0	0	0	0	0	0	0	0	0	0	0	0	0	0	0	0	0	0	0	0	0	0	0	0	0	0	0	0
Procollagen_5-hydroxy-L-lysine	0	0	0	0	0	0	0	0	0	0	0	0	0	0	0	0	0	0	0	0	0	0	0	0	0	0	0	0	0	0	0	0	0	0	0	0	0	0	0	0	0	0	0	0
D-Glucosamine	-0.4	0	-0.05	0	-0.05	-0.15	-0.05	-0.05	0.15	-0.15	-0.05	-0.05	0	0.05	-0.1	-0.05	0	-0.2	0.2	-0.05	-0.1	0	0.2	-0.1	-0.05	0.05	-0.1	-0.05	-0.05	-0.1	0	0.05	-0.05	0	0	-0.05	0.15	0.05	0	-0.05	0.3	0	0.15	0.05
Sinalbin	0	0	0	0	0	0	0	0	0	0	0	0	0	0	0	0	0	0	0	0	0	0	0	0	0	0	0	0	0	0	0	0	0	0	0	0	0	0	0	0	0	0	0	0
6-Methylthioguanosine_monophosphate	-1	0	0	0	0	0	-1	0	0	0	0	0	0	0	0	0	0	0	0	0	0	0	0	0	0	0	0	0	0	1	0	0	0	0	0	0	0	0	0	0	0	0	0	0
1-_LPR_1-Alkenyl_RPR_-sn-glycerol	-1	0	0	0	0	0	0	0	0	0	0	0	0	0	0	0	0	0	0	0	0	0	0	0	0	0	0	0	0	0	0	0	0	0	0	0	0	0	0	0	0	0	0	1
1,2-Dihydrophthalic_acid	0	0	0	0	0	0	0	0	0	0	0	0	0	0	0	0	0	0	0	0	0	0	0	0	0	0	0	0	0	0	0	0	0	0	0	0	0	0	0	0	0	0	0	0
Sulfatide	0.999999999999999	-1.33333333333333	0.333333333333333	0.333333333333333	0.333333333333333	0.666666666666666	0.333333333333333	-0.333333333333333	0.666666666666666	0.333333333333333	0.333333333333333	0	0	0.666666666666666	0.666666666666666	0.333333333333333	0	0.666666666666666	0.333333333333333	-0.333333333333333	0.666666666666666	0	0	0.666666666666666	-0.333333333333333	-0.666666666666666	0.666666666666666	0.333333333333333	0	0.666666666666666	0	0.666666666666666	0	-0.333333333333333	0	0	0.333333333333333	-2.33333333333333	0	0.333333333333333	0.666666666666666	0.333333333333333	0.666666666666666	0.333333333333333
Bis_LPR_4'-chlorophenyl_RPR_methane	-3	-1	0	-1	0	0	-1	0	0	0	-1	0	0	0	0	0	0	0	0	0	0	0	0	0	0	0	0	0	0	0	0	0	0	0	0	0	0	-1	0	0	0	0	0	0
UDP-L-Ara4O	0	0	0	0	0	0	0	0	0	0	0	0	0	0	0	0	0	0	0	0	0	0	0	0	0	0	0	0	0	0	0	0	0	0	0	0	0	0	0	0	0	0	0	0
L-Hyoscyamine	0	0	0	0	0	0	0	0	0	0	0	0	0	0	0	0	0	0	0	0	0	0	0	0	0	0	0	0	0	0	0	0	0	0	0	0	0	0	0	0	0	0	0	0
_LPR_S_RPR_-4-Hydroxymandelonitrile	0	0	0	0	0	0	0	0	0	0	0	0	0	0	0	0	0	0	0	0	0	0	0	0	0	0	0	0	0	0	0	0	0	0	0	0	0	0	0	0	0	0	0	0
Delphinidin_3-O-_LPR_6-O-malonyl-beta-D-glucoside_RPR_	2.5	0	0.5	0	0.5	0.5	0	0.5	-0.5	1	-0.5	0.5	0	1	1.5	0	0	1	0	0.5	1	-0.5	0	1.5	0.5	0.5	1	0	0.5	1.5	0	0	0	1	0	0.5	0	0.5	0	0.5	-0.5	0	-0.5	0
Stearidonic_acid	0	0	0	0	0	0	0	0	0	0	0	0	0	0	0	0	0	0	0	0	0	0	0	0	0	0	0	0	0	0	0	0	0	0	0	0	0	0	0	0	0	0	0	0
cis-4-_LPR_1'-Hydroxynaphth-2'-yl_RPR_-2-oxobut-3-enoate	1	0	1	1	1	1	1	0	-1	0	1	1	0	0	1	1	0	1	0	0	1	0	0	1	0	0	1	1	0	1	0	-1	1	1	0	1	0	0	0	1	0	1	0	0
_LPR_25S_RPR_-3alpha,7alpha-Dihydroxy-5beta-cholestanoyl-CoA	-1	1	-1	-1	-1	0	-1	0	0	0	0	-1	0	-1	0	-1	0	0	0	-1	0	0	0	0	-1	1	0	0	-1	1	0	0	-1	0	0	0	0	2	0	-1	1	0	-1	-1
Irinotecan	4.99999999999999	3	3.66666666666666	1.33333333333333	2.66666666666666	3.66666666666666	2	3.33333333333333	1.66666666666666	3.33333333333333	0.666666666666666	2.33333333333333	0.333333333333333	3.66666666666666	3.66666666666666	3.66666666666666	0.333333333333333	3.33333333333333	2	3.33333333333333	3.33333333333333	0.333333333333333	0.999999999999999	3.33333333333333	3.33333333333333	1.66666666666667	3.33333333333333	0.999999999999999	3.33333333333333	3.33333333333333	0.333333333333333	0.666666666666666	3	3	0.333333333333333	2.33333333333333	0.999999999999999	2.66666666666666	0.333333333333333	3	2	0.333333333333333	1.66666666666666	2.33333333333333
2-Hydroxy-6-ketononatrienedioate	0	0	0	-1	0	0	-1	0	-1	0	-1	0	0	0	0	1	0	0	-1	0	0	0	-1	0	0	0	0	0	0	0	0	-1	0	1	0	0	-1	0	0	0	-1	0	-1	0
Chenodeoxycholoyl-CoA	0	1	0	-0.666666666666666	0	0	-0.666666666666666	0	0	0	-0.666666666666666	0	0	0	0	0	0	0	0	0	0	0	0	0	0	0	0	0.5	0	0	0	0	0	0	0	0	0	1	0	0	0	0	0	0
alpha-Hydroxy_fatty_acid	-5	-5	-5	-3	-4	-5	-4	-5	-3	-5	-3	-3	0	-5	-5	-5	0	-4	-4	-5	-5	0	-3	-5	-5	-2	-5	-2	-5	-5	0	-2	-4	-5	0	-4	-3	-4	0	-4	-4	0	-4	-3
Digalactosyl-diacylglycerol	0	0	0	-1	0	0	-1	0	0	0	-1	0	0	0	0	0	0	0	0	0	0	0	0	0	0	0	0	0	0	0	0	0	0	0	0	0	0	0	0	0	0	0	0	0
L-1-Pyrroline-3-hydroxy-5-carboxylate	1.5	0	-0.5	0	0	0	0	-0.5	-0.5	0	0	-0.5	0	0	0	0	0	0	0	-0.5	0	0	0	0	-0.5	0	0	0	0	0	0	-0.5	0	-0.5	0	0	0	-0.5	0	0	0	0	0	0
Butin	0	0	0	-1	0	0	0	0	0	0	-1	0	0	0	0	0	0	0	0	0	-1	0	-1	-1	0	0	-1	-1	0	-1	0	0	0	0	0	0	-1	0	0	0	0	0	0	0
2-trans,6-trans-Farnesal	0	0	0	0	0	0	0	0	0	0	0	0	0	0	0	0	0	0	0	0	0	0	0	0	0	0	0	0	0	0	0	0	0	0	0	0	0	0	0	0	0	0	0	0
9-Hydroxybenzo_LBK_a_RBK_pyrene	5	5	5	3	4	5	4	5	3	5	3	3	0	5	5	5	0	4	4	5	5	0	3	5	5	2	5	2	5	5	0	2	4	5	0	4	3	4	0	4	4	0	4	3
Phosphatidylinositol-3,4,5-trisphosphate	0	0	0	0	0	0	0	0	0	0	0	0	0	0	0	0	0	0	0	0	0	0	0	0	0	0	0	0	0	0	0	0	0	0	0	0	0	0	0	0	0	0	0	0
L-Histidinol_phosphate	-2	-1	-1.5	-1.5	-1.5	-1	-1	-1.5	-0.5	-1	-1	-1.5	-0.5	-1	-1	-1.5	0	-1	0	-1	-1	0	-0.5	-1	-1	0	-1	-0.5	-1.5	-1	0	-0.5	-1.5	-1.5	0	-1.5	-0.5	0	0	-1.5	0	0	0	-1.5
5-Hydroxykynurenine	2	-1.5	-0.5	0.5	-0.5	0	0	-0.5	0	0	0	-1	0	0.5	1	-0.5	0	1	2	-0.5	1.5	-0.5	0.5	0.5	-0.5	0.5	1.5	-0.5	-0.5	1.5	0	0.5	-0.5	0	0	-0.5	0.5	-0.5	0	-0.5	0.5	0	0.5	-0.5
Dolichyl_beta-D-glucosyl_phosphate	0	0	0	0	0	0	0	0	0	0	0	0	0	0	0	0	0	0	0	0	0	0	0	0	0	0	0	0	0	0	0	0	0	0	0	0	0	0	0	0	0	0	0	0
5-Methylcytosine	0	0	0	0	0	0	0	0	0	0	0	0	0	0	0	0	0	0	0	0	0	0	0	0	0	0	0	0	0	0	0	0	0	0	0	0	0	0	0	0	0	0	0	0
_LPR_S_RPR_-1-Pyrroline-5-carboxylate	0.166666666666668	0	-0.166666666666667	0	0	0	0	-0.166666666666667	-0.166666666666667	0	0	-0.166666666666667	0	0	0	0	0	0	0	-0.166666666666667	0	0	0	0	-0.166666666666667	0	0	0	0	0	0	-0.166666666666667	0	-0.166666666666667	0	0	0	-0.166666666666667	0	0	0.333333333333333	0	0	0
Palmatine	0	0	0	0	0	0	0	0	0	0	0	0	0	0	0	0	0	0	0	0	0	0	0	0	0	0	0	0	0	0	0	0	0	0	0	0	0	0	0	0	0	0	0	0
Tylosin	0	0	0	0	0	0	0	0	0	1	0	0	0	0	0	0	0	0	0	0	0	0	0	0	0	0	0	0	0	0	0	0	0	0	0	0	0	0	0	1	0	0	0	0
alpha-D-Glucose	0.0050505050505035	0.222222222222222	0.287878787878788	0.323232323232324	0.247474747474747	0.106060606060605	0.121212121212122	0.222222222222222	-0.0858585858585856	0.06060606060606	0.439393939393941	0.222222222222222	-0.0454545454545455	0.222222222222222	0.131313131313131	0.287878787878788	-0.090909090909091	0.242424242424242	-0.106060606060605	0.494949494949495	0.131313131313131	-0.0454545454545455	0.00505050505050539	0.131313131313131	0.494949494949495	0	0.196969696969696	0.0252525252525255	0.313131313131313	0.196969696969696	0	-0.0404040404040401	0.247474747474747	0.131313131313131	-0.0454545454545455	0.338383838383839	-0.0858585858585856	0.176767676767676	-0.0454545454545455	0.358585858585858	-0.217171717171717	-0.090909090909091	-0.106060606060605	0.353535353535353
2,3-Dihydroxy_1,1,1-Trichloro-2,2-bis_LPR_4'-chlorophenyl_RPR_ethane	0	0	0	0	0	0	0	0	0	0	0	0	0	0	0	0	0	0	0	0	0	0	0	0	0	0	0	0	0	0	0	0	0	0	0	0	0	0	0	0	0	0	0	0
Ammeline	0	0	0	0	0	0	0	0	0	0	0	0	0	0	0	0	0	0	0	0	0	0	0	0	0	0	0	0	0	0	0	0	0	0	0	0	0	0	0	0	0	0	0	0
Hydrogenobyrinate	-3	1	0	2	1	1	0	0	0	0	0	0	1	0	0	1	0	-2	0	2	3	-1	0	2	2	3	1	0	0	2	1	0	0	3	0	0	0	0	2	0	0	2	0	0
Cyanidin-3-O-_LPR_6''-O-malonyl-2''-O-glucuronyl_RPR_glucoside	-2	1	2	2	2	2	2	2	1	1	2	2	1	1	1	2	2	0	3	3	1	1	2	2	3	1	0	1	2	0	0	1	2	3	1	3	2	1	1	4	1	2	1	2
o-Nitrobenzoate	0	0	0	0	0	0	0	0	0	0	0	0	0	0	0	0	0	0	0	0	0	0	0	0	0	0	0	0	0	0	0	0	0	0	0	0	0	0	0	0	0	0	0	0
_LPR_Z_RPR_-Phenylacetaldehyde_oxime	-1	1	0	-0.5	0	1	-0.5	1	0	1	-0.5	0	0	1	0	0	0	0	0	0	-0.5	0	0	-0.5	0	0	-0.5	0	0	-0.5	0	1	0	0	0	0	0	0	0	0	0	0	0	0
L-3,4-Dihydroxybutan-2-one_4-phosphate	0	0	1	0	1	0	0	1	0	0	0	1	0	0	0	1	0	0	0	1	0	0	0	0	1	0	0	0	1	0	0	0	1	1	0	1	0	0	0	1	0	0	0	1
2-Methyl-1-hydroxybutyl-ThPP	0	0	0	0	0	0	0	0	0	0	0	0	0	0	0	0	0	0	0	0	0	0	0	0	0	0	0	0	0	0	0	0	0	0	0	0	0	0	0	0	0	0	0	0
Rhodomycin_D	-2	1	2	2	2	2	2	2	1	1	2	2	1	1	1	2	2	0	3	3	1	1	2	2	3	1	0	1	2	0	0	1	2	3	1	3	2	1	1	4	1	2	1	2
N,N-Dihydroxy-L-tyrosine	0	0	0	0	0	0	0	0	0	0	0	0	0	0	0	0	0	0	0	0	0	0	0	0	0	0	0	0	0	0	0	0	0	0	0	0	0	0	0	0	0	0	0	0
Cyanoglycoside	5	1	1	-1	1	3	0	1	2	3	-1	1	1	4	3	1	2	2	2	1	3	1	2	3	1	0	3	1	1	3	0	1	1	1	1	1	2	1	1	1	3	2	2	1
7,10,13,16-Docosatetraenoic_acid	-3	0	0	0	1	0	0	0	0	0	0	0	0	0	0	0	0	0	0	0	0	0	0	0	0	0	0	0	0	0	0	0	0	0	0	0	-1	0	0	0	0	0	0	0
L-Allothreonine	0	0	0	0	0	0	0	0	0	0	0	0	0	0	0	0	0	0	0	0	0	0	0	0	0	0	0	0	0	0	0	0	0	0	0	0	0	0	0	0	0	0	0	0
1-_LPR_5-Phosphoribosyl_RPR_imidazole-4-acetate	0	0	0	0	0	0	0	0	0	0	0	0	0	0	0	0	0	0	0	0	0	0	0	0	0	0	0	0	0	0	0	0	0	0	0	0	0	0	0	0	0	0	0	0
Cyclohexane-1-carboxylate	6	-1	1	5	1	1	5	-1	2	2	5	0	0	5	3	0	1	5	3	-1	4	1	0	4	-1	1	4	3	1	4	0	2	1	2	1	-1	0	-2	0	0	3	1	4	3
Levomethadyl_acetate	5	5	5	3	4	5	4	5	3	5	3	3	0	5	5	5	0	4	4	5	5	0	3	5	5	2	5	2	5	5	0	2	4	5	0	4	3	4	0	4	4	0	4	3
3,4-Dihydroxymandelaldehyde	2	1.75	-0.5	0.5	0.75	-1.25	0.25	1.25	-0.75	-1.75	0.5	0.25	0.25	-0.5	-2.25	0.75	-0.25	-1	0.25	0	-1	0	-0.75	-2.25	0	0	-1	0.75	-0.5	-0.5	-0.5	-1	0.75	0.75	0	0.25	-0.75	0	-0.25	1	0	0	0	1.25
6-Thioinosine-5'-monophosphate	-1.33333333333334	1.66666666666667	0.333333333333333	-1.16666666666667	-0.166666666666667	-1.16666666666667	-0.833333333333334	-0.166666666666667	0.5	-1.5	-1.16666666666667	-0.166666666666667	0	-1.5	-0.333333333333334	0.333333333333333	-0.333333333333333	-1.5	0.333333333333333	0.333333333333333	-0.333333333333334	-0.333333333333333	-0.166666666666667	-0.333333333333334	0.333333333333333	-0.333333333333333	-0.333333333333334	0.333333333333333	-0.166666666666667	-0.666666666666667	-0.333333333333333	0	-0.166666666666667	-0.5	-0.333333333333333	-0.166666666666667	-0.166666666666667	0	-0.333333333333333	-0.166666666666667	0.333333333333333	-0.333333333333333	-0.166666666666667	-0.166666666666667
Sinapyl_alcohol	1.5	0	0	0.5	0	1	0.833333333333333	0	0.5	1	0.5	0	0.5	1	1	0	0.5	1.5	1	0	1	0.5	0	1	0	0.5	1	0	0	1	0.5	0.5	0	0	0.5	0	0	0	0.5	0	0.5	0.5	1.5	-0.5
N-Carbamoylsarcosine	0	0	-0.5	0	1	0	0	2	0	0	0	1	0	0	0	0	0	0	0	0.5	0	0	1	0	0.5	0	0	0	1	0	0	0	1	0	0	2	0	0	0	1	0	0	0	0
3-Iodo-L-tyrosine	0	0	0	0	0	0	0	0	0	0	0	0	0	0	0	0	0	0	0	0	0	0	0	0	0	0	0	0	0	0	0	0	0	0	0	0	0	0	0	0	0	0	0	0
3-_LPR_4-Methylpent-3-en-1-yl_RPR_pent-2-enedioyl-CoA	-1	0	-1	-1	-1	0	-1	-1	1	0	-1	-1	0	-1	-1	-1	0	-1	0	-1	-1	0	0	-1	-1	0	-1	0	-1	-1	0	1	-1	-1	0	-1	0	0	0	-1	0	0	-1	-1
_LPR_1R,4S_RPR_-1-Hydroxy-2-oxolimonene	0	0	0	0	0	0	0	0	0	0	0	0	0	0	0	0	0	0	0	0	0	0	0	0	0	0	0	0	0	0	0	0	0	0	0	0	0	0	0	0	0	0	0	0
Kaempferol_3-O-beta-D-glucosyl-_LPR_1->2_RPR_-beta-D-glucosyl-_LPR_1->2_RPR_-beta-D-glucoside	0	0	0	0	0	0	0	0	0	0	0	0	0	0	0	0	0	0	0	0	0	0	0	0	0	0	0	0	0	0	0	0	0	0	0	0	0	0	0	0	0	0	0	0
5-Oxoavermectin_''1a''_aglycone	0	0	0	1	0	0	1	0	0	0	1	0	0	0	0	0	0	0	0	0	1	0	0	1	0	0	1	0	0	1	0	0	0	0	0	0	0	0	0	0	0	0	0	0
4-Hydroxycyclophosphamide	0	0	0	0	0	0	0	0	0	0	0	0	0	0	0	0	0	0	0	0	0	0	0	0	0	0	0	0	0	0	0	0	0	0	0	0	0	0	0	0	0	0	0	0
Urdamycin_B	-2	1	2	2	2	2	2	2	1	1	2	2	1	1	1	2	2	0	3	3	1	1	2	2	3	1	0	1	2	0	0	1	2	3	1	3	2	1	1	4	1	2	1	2
Reduced_coenzyme_F420	0	0	0	0	0	0	0	0	0	0	0	0	0	0	0	0	0	0	0	0	0	0	0	0	0	0	0	0	0	0	0	0	0	0	0	0	0	0	0	0	0	0	0	0
2-Hydroxyethylenedicarboxylate	1.5	0.5	0	0.5	0	0	0.5	0	0	0	0.5	0	0	0	0	0	0	0	0	0	0	0	0	0	0	0	0	0	0	0	0	0	0	0	0	0	0	0.5	0	0	0	0	0	0
Carbonic_acid	0	0	0	0	0	0	0	0	0	0	0	0	0	0	0	0	0	0	0	0	0	0	0	0	0	0	0	0	0	0	0	0	0	0	0	0	0	0	0	0	0	0	0	0
alpha-Fluoro-beta-alanine	0	1	2	2	2	0	1	2	1	0	2	3	0	0	0	2	0	0	1	1	0	0	1	0	1	0	0	1	1	0	0	1	1	1	0	2	1	1	0	2	1	0	1	1
Albaflavenone	0	0	0	0	0	0	0	0	0	0	0	0	0	0	0	0	0	0	0	0	0	0	0	0	0	0	0	0	0	0	0	0	0	0	0	0	0	0	0	0	0	0	0	0
Perillyl_alcohol	0	0	0	0	0	0	0	0	0	0	0	0	0	0	0	0	0	0	0	0	0	0	0	0	0	0	0	0	0	0	0	0	0	0	0	0	0	0	0	0	0	0	0	0
4-Methylthio-2-oxobutanoic_acid	-1.9	0.3	-1.2	-0.9	-0.6	-0.8	-0.6	-0.6	-0.6	-1.5	-0.6	-0.5	0	-1.2	-1.2	-0.8	0	-1.2	-1.2	-0.6	-1.5	0.3	-0.3	-0.9	-0.6	-0.3	-1.5	-0.3	-0.8	-1.5	0	-0.9	-0.8	-0.9	0	-0.6	-0.3	-0.3	0	-0.6	-0.6	0	-0.9	-1.3
Tryparedoxin_disulfide	-4.33333333333333	-0.333333333333333	-0.666666666666666	-1.33333333333333	-0.333333333333333	-0.666666666666666	-1.33333333333333	-0.666666666666666	0	-0.333333333333333	-1.33333333333333	-0.666666666666666	0	-0.999999999999999	-0.333333333333333	-0.666666666666666	0	-0.666666666666666	0.333333333333333	-0.666666666666666	-0.333333333333333	0	0	-0.333333333333333	-0.666666666666666	0	-0.333333333333333	-0.333333333333333	-0.666666666666666	-0.333333333333333	0	-0.333333333333333	-0.333333333333333	-0.999999999999999	0	-0.666666666666666	0	-0.333333333333333	0	-0.666666666666666	0	0	-0.333333333333333	-1.33333333333333
Aklavinone	0.5	0	-2	-2	-2	-1.5	-1	-1.5	0.5	0	-1	-2	0.5	-1	-1.5	-1	-1	0	-1.5	-2.5	-1.5	0.5	-1	-2	-2.5	-0.5	-1	-0.5	-1	-1	0	-1	-2	-2.5	0.5	-1.5	-1	-0.5	0.5	-3	-0.5	0	0.5	-2
3-alpha_LPR_S_RPR_-Strictosidine	0	0	0	0	0	0	0	0	0	0	0	0	0	0	0	0	0	0	0	0	0	0	0	0	0	0	0	0	0	0	0	0	0	0	0	0	0	0	0	0	0	0	0	0
cis-3-_LPR_Carboxy-ethyl_RPR_-3,5-cyclo-hexadiene-1,2-diol	-1	0	-1	-1	-1	-1	-1	-1	-1	-1	-1	-1	0	-1	-1	-1	0	-1	-1	-1	-1	0	-1	2	-1	0	-1	-1	-1	-1	0	0	0	-1	0	0	-1	-1	0	-1	-1	0	-1	-1
3-Hydroxypropanoate	0	0	0	0	0	0	0	0	0	0	0	0	0	0	0	0	0	0	0	0	0	0	0	0	0	0	0	0	0	0	0	0	0	0	0	0	0	0	0	0	0	0	0	0
5-Oxoavermectin_''2a''_aglycone	0	0	0	1	0	0	1	0	0	0	1	0	0	0	0	0	0	0	0	0	1	0	0	1	0	0	1	0	0	1	0	0	0	0	0	0	0	0	0	0	0	0	0	0
4-Aminobutyryl-_LBK_acp_RBK_	3	-2	1	4	1	1	4	-1	2	2	4	0	0	5	3	0	1	5	3	-1	4	1	0	4	-1	1	4	3	1	4	0	2	1	2	1	-1	0	-3	0	0	3	1	4	3
Precorrin_3A	0	0	0	0	0	0	0	0	0	0	0	0	0	0	0	0	0	0	0	0	0	0	1	0	0	0	0	0	0	0	-1	0	0	0	0	0	0	0	0	0	0	0	0	0
3-Hydroxy-N6,N6,N6-trimethyl-L-lysine	1	0	1	1	1	1	1	0	-1	0	1	1	0	0	1	1	0	1	0	0	1	0	0	1	0	0	1	1	0	1	0	-1	1	1	0	1	0	0	0	1	0	1	0	0
Siroheme	-1	0	0	0	0	0	0	0	0	0	0	0	0	0	0	0	0	0	0	0	0	0	0	0	0	0	0	0	0	0	0	0	0	0	0	0	0	0	0	0	0	0	0	0
Medicarpin_3-O-glucoside-6'-malonate	0	0	0	0	0	0	0	0	0	0	0	0	0	0	0	0	0	0	0	0	0	0	0	0	0	0	0	0	0	0	0	0	0	0	0	0	0	0	0	0	0	0	0	0
Phosphatidylcholine	0.968253968253967	0.777777777777777	0.857142857142856	0.888888888888888	0.857142857142856	0.888888888888888	0.777777777777777	0.857142857142856	0.857142857142856	0.888888888888888	0.777777777777777	0.857142857142856	0	0.888888888888888	0.857142857142856	0.857142857142856	0.222222222222222	0.746031746031745	0.666666666666666	0.857142857142856	0.857142857142856	0	0.555555555555555	0.857142857142856	0.857142857142856	0.333333333333333	0.857142857142856	0.888888888888888	0.857142857142856	0.857142857142856	0	0.857142857142856	0.857142857142856	0.857142857142856	0.222222222222222	0.857142857142856	0.444444444444444	0.777777777777777	0.222222222222222	0.857142857142856	0.666666666666666	0.222222222222222	0.888888888888888	0.746031746031745
Perillyl-CoA	-4	1	0	-5	0	0	-4	1	-2	-1	-4	1	0	-4	-2	1	-1	-4	-3	2	-3	-1	0	-3	2	-1	-3	-2	-1	-3	0	-2	0	-1	-1	2	0	3	0	1	-3	0	-3	-3
L-Histidinal	0	0	0	0	0	0	0	0	0	0	0	0	0	0	0	0	0	0	0	0	0	0	0	0	0	0	0	0	0	0	0	0	0	0	0	0	0	0	0	0	0	0	0	0
_LPR_-_RPR_-Epicatechin	0	0	0	0	0	0	0	0	0	0	0	0	0	0	0	0	0	0	0	0	0	0	0	0	0	0	0	0	0	0	0	0	0	0	0	0	0	0	0	0	0	0	0	0
2-Methoxy-estradiol-17beta_3-glucuronide	0	0	0	0	0	0	0	0	0	0	0	0	0	1	1	0	0	0	0	0	1	0	0	1	0	0	1	0	0	1	0	0	0	0	0	0	0	2	0	0	0	0	0	0
Formyl-N-acetyl-5-methoxykynurenamine	0	0	0	0	0	0	0	0	0	0	0	0	0	0	0	0	0	0	0	0	0	0	0	0	0	0	0	0	0	0	0	0	0	0	0	0	0	0	0	0	0	0	0	0
2'-N-Acetylparomamine	2	3	4	0	5	3	1	2	1	2	0	4	1	2	2	4	3	2	5	6	2	1	2	3	6	1	1	2	5	1	0	1	5	3	1	6	2	3	1	6	2	2	2	3
5-Oxoavermectin_''2b''_aglycone	0	0	0	1	0	0	1	0	0	0	1	0	0	0	0	0	0	0	0	0	1	0	0	1	0	0	1	0	0	1	0	0	0	0	0	0	0	0	0	0	0	0	0	0
Bromobenzene	5	5	5	3	4	5	4	5	3	5	3	3	0	5	5	5	0	4	4	5	5	0	3	5	5	2	5	2	5	5	0	2	4	5	0	4	3	4	0	4	4	0	4	3
Nicotinamide	0.25	0.125	0	0.25	0.25	-0.125	0.375	0	-0.25	-0.125	0.25	0.25	0	0	0.25	0	0.25	0.25	0.25	0.25	0.25	0	0	0.25	0.25	0	0.25	0	0.25	0.25	0	0	0.25	0	0	0.25	0	0.25	0	0	0	0	0.125	0
S-_LPR_Hydroxyphenylacetothiohydroximoyl_RPR_-L-cysteine	1	0	0	1	0	0	1	0	0	0	1	0	0	0	0	0	0	0	0	0	1	0	0	1	0	0	1	0	0	1	0	0	0	0	0	0	0	0	0	0	0	0	0	0
1,2-Dihydroxy-5-_LPR_methylthio_RPR_pent-1-en-3-one	0	0	-1	0	-1	-1	0	-1	-1	-1	0	-1	0	-1	-1	-1	-1	-1	-1	-1	-1	0	-1	0	-1	0	-1	0	-1	-1	0	-1	-1	-1	0	-1	-1	0	0	-1	-1	0	-1	-1
_LPR_6aR,11aR_RPR_-3,9-Dihydroxypterocarpan	0	0	0	0	0	0	0	0	0	0	0	0	0	0	0	0	0	0	0	0	0	0	0	0	0	0	0	0	0	0	0	0	0	0	0	0	0	0	0	0	0	0	0	0
4-Phospho-L-aspartate	1	-2	-3	0	-2	-2	-1	-2	-6	0	-1	-2	-1	-2	1	-1	0	5	-1	-3	2	-1	-3	2	-3	0	0	-4	-1	0	0	-5	-2	-1	0	-2	-3	-4	-1	-2	-1	0	-1	-4
17alpha,20alpha-Dihydroxypregn-4-en-3-one	0	0	0	0	0	0	0	0	0	0	0	0	0	0	0	0	0	0	0	1	0	0	0	0	1	0	0	0	0	0	0	0	0	0	0	1	0	0	0	0	0	0	0	0
3-Hydroxyphenylacetate	1.5	1	1	1.5	1.5	1.5	1	0.5	1	1.5	1.5	1.5	0	1	1.5	1.5	0	1.5	1	0.5	1.5	0	0.5	1.5	0.5	0	1.5	1.5	1	1.5	0	0.5	1.5	1	0	1	0.5	1	0	1	1.5	0	1	1
Tabersonine	0	0	0	0	0	0	0	0	0	0	0	0	0	0	0	0	0	0	0	0	0	0	0	0	0	0	0	0	0	0	0	0	0	0	0	0	0	0	0	0	0	0	0	0
21-Hydroxy-5beta-pregnane-3,11,20-trione	0	0	0	-1	0	0	-1	-1	-1	0	-1	0	0	-1	0	0	0	0	-1	-1	0	0	0	0	-1	-1	0	0	0	0	0	-1	0	0	0	0	0	0	0	0	0	0	-1	0
17alpha,21-Dihydroxypregnenolone	0.333333333333333	0.333333333333333	0	0	0	0	0	0	0	0	0	0	0.333333333333333	0.333333333333333	0	0	0.333333333333333	0.333333333333333	0	0	0	0.333333333333333	0	-0.333333333333333	0	0.333333333333333	0	0	0	0	0.333333333333333	0	0	0	0.333333333333333	0	0	-0.333333333333333	0.333333333333333	0	0	0.333333333333333	0	0
Chitosan	-2	0	1	0	0	0	1	0	3	0	1	0	0	-2	0	1	0	0	2	0	0	0	3	0	0	0	0	4	0	0	0	3	0	0	0	1	2	1	0	0	0	0	1	1
dADP	0	0	0	0	0	0	0	0	0	0	0	0	0	0	0	0	0	0	0	0	0	0	0	0	0	0	0	0	0	0	0	0	0	0	0	0	0	0	0	0	0	0	0	0
Acetylcholine	0	0	0	0	0	0	0	0	0	0	0	0	0	0	0	0	0	0	0	0	0	0	0	0	0	0	0	0	0	0	0	0	0	0	0	0	0	0	0	0	0	0	0	0
Homoisocitrate	0	0	0	0	0	0	0	0	0	0	0	0	0	0	0	0	0	0	0	0	0	0	0	0	0	0	0	0	0	0	0	0	0	0	0	0	0	0	0	0	0	0	0	0
Feruloylagmatine	0	0	0	0	0	0	0	0	0	0	0	0	0	0	0	0	0	0	0	0	0	0	0	0	0	0	0	0	0	0	0	0	0	0	0	0	0	0	0	0	0	0	0	0
Bracteatin_6-O-glucoside	0	0	0	0	0	0	0	0	0	0	0	0	0	0	0	0	0	0	0	0	0	0	0	0	0	0	0	0	0	0	0	0	0	0	0	0	0	0	0	0	0	0	0	0
Benzamide	4	1	2	0	2	3	1	1	2	2	0	3	0	0	4	2	0	4	2	1	3	-1	0	3	1	-1	4	1	1	4	0	2	2	1	0	2	0	4	0	2	1	1	1	2
Maleic_acid	0	0	-0.166666666666667	0	0.166666666666666	0	0	0.166666666666666	0	0	0	0.166666666666666	0	0	0	0	0	0	0.166666666666666	-1.0547118733939e-15	0	0	0	0	-1.0547118733939e-15	0	0	0	0.166666666666666	0	0	-0.166666666666667	0.166666666666666	0.166666666666666	0	0.166666666666666	0	0	0	0.166666666666666	0	0	0	0
2-_LPR_5'-Methylthio_RPR_pentylmalic_acid	0	0	0	0	0	0	0	0	0	0	0	0	0	0	0	0	0	0	0	0	0	0	0	0	0	0	0	0	0	0	0	0	0	0	0	0	0	0	0	0	0	0	0	0
Hexadecanal	0	0	0	0	0	0	0	0	0	0	0	0	0	0	0	0	0	0	0	0	0	0	0	0	0	0	0	0	0	0	0	0	0	0	0	0	0	0	0	0	0	0	0	0
Aclacinomycin_A	0	0	0	0	0	0	0	0	0	0	0	0	0	0	0	0	0	0	0	0	0	0	0	0	0	0	0	0	0	0	0	0	0	0	0	0	0	0	0	0	0	0	0	0
Propanal	0	0.5	0.5	0	0	0	0.5	0.5	0	0	0.5	0.5	0	0	0	0.5	0	0	0	1	0	0	0	0.5	1	0	0	0	0	0	0	0	1	1	0.5	1	0	0.5	0	0	0	0	0	0.5
3-Hydroxypropionyl-CoA	0.76666666666666	-0.0999999999999992	0.199999999999998	0.499999999999995	0.233333333333331	0.266666666666664	0.466666666666662	-0.033333333333333	0.166666666666665	0.166666666666665	0.433333333333329	0.166666666666665	-0.033333333333333	0.433333333333329	0.399999999999996	0.133333333333332	0.033333333333333	0.499999999999995	0.199999999999998	-0.066666666666666	0.433333333333329	0	0.0999999999999992	0.433333333333329	-0.066666666666666	0.0666666666666662	0.433333333333329	0.266666666666664	0.199999999999998	0.399999999999996	0	0.233333333333331	0.133333333333332	0.266666666666664	0	-0.0666666666666662	0.066666666666666	-0.233333333333331	2.22044604925031e-16	0.0666666666666662	0.33333333333333	0.0333333333333332	0.33333333333333	0.33333333333333
_LPR_7Z,10Z,13Z,16Z_RPR_-Docosatetraenoyl-CoA	3	0	0	0	-1	0	0	0	0	0	0	0	0	0	0	0	0	0	0	0	0	0	0	0	0	0	0	0	0	0	0	0	0	0	0	0	1	0	0	0	0	0	0	0
Cob_LPR_I_RPR_yrinate_a,c_diamide	2	1	1	1	1	1	0	1	1	0	1	1	0	1	1	1	0	1	1	1	1	0	1	1	1	-1	1	1	1	1	0	1	1	1	0	1	1	1	0	1	1	0	1	1
5-Amino-4-imidazole_carboxylate	3	1	0	1	0	0	1	0	0	0	1	0	0	0	0	0	0	0	0	0	0	0	0	0	0	0	0	0	0	0	0	0	0	0	0	0	0	1	0	0	0	0	0	0
Curcumin_monoglucoside	0	0	0	0	0	0	0	0	0	0	0	0	0	0	0	0	0	0	0	0	0	0	0	0	0	0	0	0	0	0	0	0	0	0	0	0	0	0	0	0	0	0	0	0
1-Alkyl-2-acetyl-sn-glycerol	0	0	0	0	0	0	0	0	0	0	0	0	0	0	0	0	0	0	0	0	0	0	0	0	0	0	0	0	0	0	0	0	0	0	0	0	0	0	0	0	0	0	0	0
11-cis-Retinal	0.5	-0.5	0.5	0.5	0.5	0	0	0	-0.5	-0.5	0	0.5	-0.5	0	0.5	0	0	0	0	0.5	0.5	-0.5	0	0.5	0.5	0	0.5	0	0	0.5	0	0	0.5	0.5	-0.5	0	0	0	-0.5	0.5	0	-0.5	-0.5	0.5
Formononetin_7-O-glucoside-6''-O-malonate	0	0	0	0	0	0	0	0	0	0	0	0	0	0	0	0	0	0	0	0	0	0	0	0	0	0	0	0	0	0	0	0	0	0	0	0	0	0	0	0	0	0	0	0
cis-4,5-Dihydroxycyclohexa-1_LPR_6_RPR_,2-diene-1,2-dicarboxylate	-3	0	-3	-2	-3	0	-3	-2	-2	-1	-3	-3	0	-3	-3	-3	0	-3	-2	-2	-3	0	-1	-3	-2	0	-3	-3	-1	-3	0	-2	-3	-3	0	-3	-1	-3	0	-3	-3	0	-1	-2
cis-1,2-Dichloroethene	0	0	0	0	0	0	0	0	0	0	0	0	0	0	0	0	0	0	0	0	0	0	0	0	0	0	0	0	0	0	0	0	0	0	0	0	0	0	0	0	0	0	0	0
10-Oxogeranial	-1	1	-1	-1	-1	0	0	0	1	1	0	-1	1	0	-1	0	0	0	0	-1	-1	1	0	-1	-1	0	-1	0	0	-1	0	0	-1	-1	1	0	0	0	1	-1	0	1	1	-1
Stemod-13_LPR_17_RPR_-ene	0	0	0	0	0	0	0	0	0	0	0	0	0	0	0	0	0	0	0	0	0	0	0	0	0	0	0	0	0	0	0	0	0	0	0	0	0	0	0	0	0	0	0	0
Glycitein	0	0	0	0	0	0	0	0	0	0	0	0	0	0	0	0	0	0	0	0	0	0	0	0	0	0	0	0	0	0	0	0	0	0	0	0	0	0	0	0	0	0	0	0
N-Carbamoylputrescine	-1	1	0	-1	0	-1	-1	0	0	-1	-1	0	0	0	-1	0	-1	-1	0	1	-1	-1	0	-1	1	-1	-1	2	1	-1	0	0	0	1	-1	0	-1	1	-1	0	0	-1	0	2
Pentanoyl-CoA	0	0	0	0	0	0	0	0	0	0	0	0	0	0	0	0	0	0	0	0	0	0	0	0	0	0	0	0	0	0	0	0	0	0	0	0	0	0	0	0	0	0	0	0
Leucodelphinidin	-2	0	0	-1	0	-1	-1	-1	1	0	-2	0	0	-1	-1	0	0	-2	0	-1	-1	0	0	-1	-1	0	-1	0	-1	-1	0	2	0	-1	0	0	1	0	0	0	1	0	-1	-1
Malonate	0	0	0	0	0	0	0	0	0	0	0	0	0	0	0	0	0	0	0	0	0	0	0	0	0	0	0	0	0	0	0	0	0	0	0	0	0	0	0	0	0	0	0	0
Indolelactate	0	0	0	0	0	0	0	0	0	0	0	0	0	0	0	0	0	0	0	0	0	0	0	0	0	0	0	0	0	0	0	0	0	0	0	0	0	0	0	0	0	0	0	0
Pretetramid	18	2	6	7	6	4	7	6	1	3	7	6	0	6	5	5	0	4	4	6	6	0	5	6	6	-1	6	0	7	5	0	-1	6	3	0	7	4	1	0	6	3	0	5	5
4-Glutathionyl_cyclophosphamide	-18	-3	-6	-8	-5	-9	-7	-6	0	-4	-7	-5	0	-6	-7	-6	-1	-10	1	-5	-7	-1	0	-4	-5	-1	-7	-1	-7	-8	0	0	-5	-5	-1	-6	-1	0	-1	-6	-2	-1	-3	-5
_LPR_-_RPR_-Linalool	0	0	0	0	0	0	0	0	0	0	0	0	0	0	0	0	0	0	0	0	0	0	0	0	0	0	0	0	0	0	0	0	0	0	0	0	0	0	0	0	0	0	0	0
2',4,4',6'-Tetrahydroxychalcone_4'-O-glucoside	0	0	0	0	0	0	0	0	0	0	0	0	0	0	0	0	0	0	0	0	0	0	0	0	0	0	0	0	0	0	0	0	0	0	0	0	0	0	0	0	0	0	0	0
Daidzein	0	0	0	0	0	0	0	0	0	0	0	0	0	0	0	0	0	0	0	0	0	0	0	0	0	0	0	0	0	0	0	0	0	0	0	0	0	0	0	0	0	0	0	0
4-Hydroxyphenylglyoxylate	1	0	1	1	1	1	1	-1	0	1	1	1	0	1	1	1	0	1	1	1	1	0	0	1	1	0	1	1	1	1	0	-1	1	1	0	1	0	1	0	1	1	0	1	1
Fluoren-9-ol	0	0.5	0.5	0.5	0.5	0.5	0.5	0	1	0	0.5	0.5	0	0.5	0	0.5	0	0	0.5	0	0	0	0.5	0.5	0	0	0	0	0.5	0	0	1	0.5	0.5	0	0.5	0.5	0.5	0	0.5	0	0	0.5	0
Imidazole-4-acetaldehyde	5	-1	-4	1	-2	2	1	-6	-3	2	1	-4	0	-1	2	-1	1	1	0	-6	2	0	-5	2	-6	0	3	0	-2	3	0	-2	-2	0	0	-3	-5	-4	0	-3	0	0	-1	0
N,N-Dimethylformamide	0	0	0	0	0	0	0	0	0	0	0	0	0	0	0	0	0	0	0	0	0	0	0	0	0	0	0	0	0	0	0	0	0	0	0	0	0	0	0	0	0	0	0	0
Betanidin	2	-1	-2	-2	-2	-2	-2	-2	-1	-1	-2	-2	-1	-1	-1	-2	-2	0	-3	-3	-1	-1	-2	-2	-3	-1	0	-1	-2	0	0	-1	-2	-3	-1	-3	-2	-1	-1	-4	-1	-2	-1	-2
_LPR_S_RPR_-3-Methyl-2-oxopentanoic_acid	-1.19999999999999	0.333333333333333	1.46666666666666	1.2	1.06666666666667	0.466666666666668	1.06666666666667	0.599999999999999	2.13333333333333	1	1.06666666666667	0.466666666666666	0	1.06666666666667	0.200000000000002	0.933333333333332	-0.133333333333332	2.44249065417534e-15	0.933333333333332	0.799999999999999	0.200000000000002	0	1.6	0.333333333333335	0.799999999999999	0.133333333333333	0.333333333333335	1.4	0.733333333333332	0.200000000000002	0	1.73333333333333	0.733333333333332	1.13333333333333	-0.133333333333332	0.466666666666666	1.6	1.86666666666666	-0.133333333333332	0.733333333333332	0.266666666666667	-0.133333333333332	-0.133333333333331	0.466666666666666
D-Xylulose_5-phosphate	-0.642857142857145	0.142857142857143	1.41428571428572	1.15714285714286	0.72857142857143	-2.22044604925031e-16	1	0.285714285714286	0.942857142857145	0.557142857142857	0.842857142857145	0.471428571428571	0	0.600000000000001	-0.0857142857142861	0.785714285714287	0	-0.128571428571429	1.4	0.285714285714286	0.0428571428571431	0.0428571428571429	0.500000000000001	-0.0857142857142861	0.285714285714286	-0.0857142857142861	-0.0428571428571429	0.957142857142859	0.242857142857143	0	0	0.314285714285715	0.642857142857143	0.82857142857143	0	0.414285714285715	0.771428571428573	0.871428571428573	0	0.742857142857144	0.771428571428572	0	0.642857142857143	0.242857142857143
2-Hydroxy-6-oxo-6-_LPR_4'-chlorophenyl_RPR_-hexa-2,4-dienoate	-1	-1	-1	0	-1	0	0	-1	-1	-1	0	-1	0	-1	0	-2	0	0	-1	-1	0	0	0	1	-1	0	0	-1	-1	0	0	0	0	-1	0	0	0	-1	0	-1	-1	0	-1	-1
DHK-OH	0	0	0	0	0	0	0	0	0	0	0	0	0	0	0	0	0	0	0	0	0	0	0	0	0	0	0	0	0	0	0	0	0	0	0	0	0	0	0	0	0	0	0	0
3-Methylcrotonyl-CoA	-0.25	-0.25	-0.25	-0.5	-0.25	-0.5	-0.25	0	-0.5	-0.25	-0.5	-0.25	0	-0.5	-0.5	-0.25	0	-0.5	-0.5	0	-0.5	0	-0.5	-0.5	0	-0.25	-0.5	-0.25	-0.25	-0.25	0	0	-0.25	-0.25	0	-0.25	-0.5	0	0	-0.25	-0.5	0	-0.5	-0.25
N-Hydroxy-amino_acid	0	0	0	0	0	0	0	0	0	0	0	0	0	0	0	0	0	0	0	0	0	0	0	0	0	0	0	0	0	0	0	0	0	0	0	0	0	0	0	0	0	0	0	0
2-Hydroxychromene-2-carboxylate	0	0	0	0	0	0	0	0	0	0	0	0	0	0	0	0	0	0	0	0	0	0	0	0	0	0	0	0	0	0	0	0	0	0	0	0	0	0	0	0	0	0	0	0
Carnitine	-2	-2	-2	-2	-2	-1	-2	-2	-1	-2	-2	-2	0	-2	-2	-2	1	-2	-1	-2	-2	1	-1	-2	-2	-1	-2	-1	-2	-2	1	-1	-2	-2	1	-2	-1	-1	1	-2	-2	1	-2	-1
4-Fluorobenzoyl-CoA	0	0	0	0	0	0	0	0	0	0	0	0	0	0	0	0	0	0	0	0	0	0	0	0	0	0	0	0	0	0	0	0	0	0	0	0	0	0	0	0	0	0	0	0
2',3'-Cyclic_GMP	1	1	0	1	0	0	1	0	1	1	1	0	0	1	-4	0	0	0	0	-1	-3	0	0	-4	-1	0	-1	1	0	-3	0	1	0	-1	0	0	0	1	-1	1	0	0	0	1
L-Alanine	0.319444444444446	-0.027777777777778	0.152777777777778	0.138888888888889	0.166666666666667	0.0277777777777781	0.138888888888889	0.125	-0.0416666666666668	0.0138888888888891	0.0277777777777781	0.152777777777778	0	-0.0277777777777777	0.111111111111112	0.152777777777778	0	0.111111111111112	-0.0138888888888891	0.097222222222222	0.0833333333333341	0	0.0138888888888891	0.111111111111112	0.097222222222222	0	0.0833333333333341	0.0277777777777779	0.0416666666666669	0.097222222222223	0	-0.0277777777777777	0.166666666666667	0.180555555555556	0	0.166666666666667	0.0277777777777779	0.0277777777777781	0	0.138888888888889	0.152777777777778	0	0.166666666666667	0.194444444444445
L-2-Amino-6-oxoheptanedioate	0	0	0	0	0	0	0	0	0	0	0	0	0	0	0	0	0	0	0	0	0	0	0	0	0	0	0	0	0	0	0	0	0	0	0	0	0	0	0	0	0	0	0	0
_LPR_R_RPR_-2-Ethylmalate	0	0	0	0	0	0	0	0	0	0	0	0	0	0	0	0	0	0	0	0	0	0	0	0	0	0	0	0	0	0	0	0	0	0	0	0	0	0	0	0	0	0	0	0
Pentahydroxyflavanone	0	0	0	-0.5	0	0	0	0	0	0	-0.5	0	0	0	0	0	0	0	0	0	-0.5	0	-0.5	-0.5	0	0	-0.5	-0.5	0	-0.5	0	0	0	0	0	0	-0.5	0	0	0	0	0	0	0
Adenosyl_cobinamide	-1.16666666666666	-0.333333333333333	-0.333333333333333	-0.333333333333333	-0.333333333333333	-0.333333333333333	0	-0.333333333333333	-0.333333333333333	0.666666666666666	-0.333333333333333	-0.333333333333333	0	-0.333333333333333	-0.333333333333333	-0.333333333333333	0	0.333333333333333	-0.333333333333333	-0.333333333333333	-0.333333333333333	0	-0.333333333333333	-0.333333333333333	-0.333333333333333	0.333333333333333	-0.333333333333333	-0.333333333333333	-0.333333333333333	-0.333333333333333	0	-0.333333333333333	-0.333333333333333	-0.333333333333333	0	-0.333333333333333	-0.333333333333333	-0.333333333333333	0	-0.333333333333333	0.333333333333333	0	0.333333333333333	-0.333333333333333
trans-4,5-Dihydroxy-4,5-dihydropyrene	0	0	0	0	0	0	0	0	0	0	0	0	0	0	0	0	0	0	0	0	0	0	0	0	0	0	0	0	0	0	0	0	0	0	0	0	0	0	0	0	0	0	0	0
3-beta-D-Galactosyl-sn-glycerol	0	0	0	-0.333333333333334	0	0	-0.333333333333334	0	0	0	-0.333333333333334	0	0	0	0	0	0	0	0	0	0	0	0	0	0	0	0	0	0	0	0	0	0	0	0	0	0	0	0	0	0	0	0	0
Pregnanediol	0	0	0	0	0	0	0	0	0	0	1	0	0	0	0	0	0	0	0	0	0	0	0	0	0	0	0	0	0	0	0	0	0	0	0	0	0	0	0	0	0	0	0	0
1-Phosphatidyl-D-myo-inositol	-1.33333333333333	0.333333333333334	8.88178419700125e-16	0.333333333333334	-0.166666666666666	8.88178419700125e-16	0.333333333333334	8.88178419700125e-16	0.666666666666667	-0.333333333333332	0.666666666666667	8.88178419700125e-16	0	-0.333333333333332	-0.666666666666665	0.333333333333334	0	-0.333333333333332	0	8.88178419700125e-16	-0.333333333333332	0.333333333333333	0	-0.666666666666665	8.88178419700125e-16	-0.333333333333333	-0.333333333333332	0.166666666666667	8.88178419700125e-16	-0.666666666666665	0	0.333333333333334	0.166666666666667	-0.333333333333332	0	8.88178419700125e-16	-0.166666666666667	8.88178419700125e-16	0	8.88178419700125e-16	0.333333333333333	0	0.666666666666667	0.166666666666667
2,3-Bis_LPR_4-hydroxyphenyl_RPR_-1,2-propanediol	0	0	0	1	0	0	1	0	0	0	1	0	0	0	0	0	0	0	0	0	1	0	0	1	0	0	1	0	0	1	0	0	0	0	0	0	0	0	0	0	0	0	0	0
5alpha-Androstane-3,17-dione	-1	1	0	-1.5	0	-1	-1.5	-0.5	-0.5	0	-1.5	0	0	-0.5	0	0	0	0	-0.5	-0.5	0	0	-1	0	-0.5	-0.5	0	0	0	0	0	-0.5	0	0	0	0	0	0	0	0	0	0	-0.5	0
1,3,7-Trimethyluric_acid	0	0	0	-1	0	0	0	0	0	0	0	0	0	0	0	0	0	0	0	0	0	0	0	0	0	0	0	0	0	0	0	0	0	0	0	0	0	0	0	0	0	0	0	0
Phosphatidylglycerol	-4	-1.5	-1.5	-0.5	-1.5	-1.5	-1	-1.5	-0.5	-1.5	-0.5	-1.5	0	-1	-2	-1	-0.5	-2	-2	-1.5	-1.5	1	-2.5	-2	-1.5	-2.5	-1.5	-0.5	-1	-1	0	-1	-1	-2	0	-1.5	-3	-1.5	0	-1.5	-2.5	0	-1.5	-1.5
8_LPR_R_RPR_-HPETE	0	0	0	0	0	0	0	0	0	0	0	0	0	0	0	0	0	0	0	0	0	0	0	0	0	0	0	0	0	0	0	0	0	0	0	0	0	0	0	0	0	0	0	0
L-Glutamine	-1.32467532467533	-0.162337662337662	-0.155844155844156	-0.811688311688312	-0.0779220779220779	0.201298701298701	-0.558441558441559	-0.0129870129870138	-0.409090909090909	0.181818181818182	-0.62987012987013	-0.123376623376624	0	-0.272727272727273	-0.558441558441559	-0.155844155844156	0	-0.662337662337662	-0.370129870129871	0.0974025974025972	-0.480519480519481	-0.0389610389610393	-0.123376623376624	-0.51948051948052	0.0974025974025972	-0.116883116883117	-0.597402597402598	-0.0844155844155847	-0.0519480519480522	-0.597402597402598	0	-0.194805194805195	-0.0844155844155847	-0.0844155844155847	0.0389610389610384	0.0259740259740255	-0.123376623376624	0.201298701298701	0.0779220779220777	-0.0844155844155847	-0.558441558441559	0	-0.40909090909091	0.181818181818182
Penicilloic_acid	-9	1	-3	-4	3	1	-4	-1	-2	-3	-4	-1	1	-4	-1	-2	3	-3	-6	0	-2	2	-3	-2	0	4	-2	-1	2	-1	2	-4	-3	-3	4	-3	-4	0	3	-3	-5	4	-6	-4
Campesterol	1	-1	0	0	0	-1	0	-1	0	-1	0	0	0	-1	0	0	0	0	0	0	0	0	0	0	0	0	0	0	0	0	0	-1	0	0	0	0	0	0	0	0	0	0	0	0
D-Arginine	0	0	0	0	0	0	0	0	0	0	0	0	0	0	0	0	0	0	0	0	0	0	0	0	0	0	0	0	0	0	0	0	0	0	0	0	0	0	0	0	0	0	0	0
7-Methylxanthosine	0	0	0	0	0	0	0	0	0	0	0	0	0	0	0	0	0	0	0	0	0	0	0	0	0	0	0	0	0	0	0	0	0	0	0	0	0	0	0	0	0	0	0	0
2-Hydroxy-5-methyl-cis,cis-muconate	0	0	0	0	-1	0	0	0	-1	0	0	-1	0	0	0	0	0	0	0	0	0	0	-1	1	0	-1	0	-1	0	0	0	-1	0	1	0	-1	-1	-1	0	-1	0	0	0	0
L-Palmitoylcarnitine	0	0	0	0	0	0	0	0	0	0	0	0	0	0	0	0	0	0	0	0	0	0	0	0	0	0	0	0	0	0	0	0	0	0	0	0	0	0	0	0	0	0	0	0
2-Hexaprenyl-3-methyl-5-hydroxy-6-methoxy-1,4-benzoquinone	-1	1	0	0	0	1	0	1	0	1	0	0	0	1	0	0	0	0	0	0	0	0	0	0	0	0	0	0	0	0	0	1	0	0	0	0	0	0	0	0	0	0	0	0
D-glycero-D-manno-Heptose_1-phosphate	-1	-1	-1	-2	-1	-1	-1	-1	0	-1	-1	-1	0	-2	-1	-1	0	-1	0	-1	-1	0	0	-1	-1	0	-1	0	-1	-1	0	0	-1	-1	0	-1	0	0	0	-1	0	0	0	0
Polyneuridine_aldehyde	0	0	0	0	0	0	0	0	0	0	0	0	0	0	0	0	0	0	0	0	0	0	0	0	0	0	0	0	0	0	0	0	0	0	0	0	0	0	0	0	0	0	0	0
gamma-Oxalocrotonate	1.5	0.5	0.5	0.5	0.5	0	0.5	-1	0	0	1	0.5	0	0.5	0	0.5	0	0	0	-1	0	0	1	-1	-1	0.5	0	0.5	-0.5	0	0	0.5	-1	0.5	0	-1	1	0.5	0	0.5	0.5	0	0	0
Tetradecanoyl-_LBK_acp_RBK_	1.53333333333333	0.5	0.666666666666667	0.0999999999999999	0.266666666666667	0.8	0.4	0.566666666666667	-4.44089209850063e-16	0.7	0.2	0.166666666666667	-2.22044604925031e-16	0.133333333333334	1.1	0.0666666666666667	0.0999999999999999	0.9	-0.0333333333333334	0.566666666666667	1.1	-0.1	-2.22044604925031e-16	1.3	0.566666666666667	-0.033333333333333	1.1	0.333333333333333	0.666666666666667	1.8	0.0999999999999999	0.2	-0.0333333333333332	0.666666666666667	-2.22044604925031e-16	0.466666666666667	-2.22044604925031e-16	0.633333333333333	-2.22044604925031e-16	0.166666666666667	-0.0333333333333334	0.0999999999999999	0.0666666666666667	0.166666666666667
Stizolobate	0	0	0	0	0	0	0	0	0	0	0	0	0	0	0	0	0	0	0	0	0	0	0	0	0	0	0	0	0	0	0	0	0	0	0	0	0	0	0	0	0	0	0	0
4-_LPR_beta-Acetylaminoethyl_RPR_imidazole	-5	0	-1	0	-1	-1	0	-1	1	-2	1	-1	0	-2	-3	0	0	-2	0	-1	-2	1	0	-3	-1	-1	-2	0	-1	-3	0	0	0	-2	0	-1	0	-1	0	-1	1	0	1	0
2-Polyprenyl-3-methyl-5-hydroxy-6-methoxy-1,4-benzoquinone	3	1.5	1.5	2.5	2	3.5	2.5	2	0.5	1.5	2.5	2	0	3	2	1.5	0	2	1	1.5	2.5	0	0	3	1.5	-0.5	2.5	-1	2	2	0	1.5	2	1.5	0	2	-0.5	0.5	0	2	1.5	0	2	1.5
Transferrin_LBK_Fe_LPR_III_RPR__RBK_2	0	0	0	0	0	0	0	0	0	0	0	0	0	0	0	0	0	0	0	0	0	0	0	0	0	0	0	0	0	0	0	0	0	0	0	0	0	0	0	0	0	0	0	0
1-Fluorocyclohexadiene-cis,cis-1,2-diol	0	0	0	0	0	0	0	0	0	0	0	0	0	0	0	0	0	0	0	0	0	0	0	0	0	0	0	0	0	0	0	0	0	0	0	0	0	0	0	0	0	0	0	0
alpha-Oxo-benzeneacetic_acid	0.5	0	0.5	0.5	0.5	0.5	0.5	-0.5	0	0.5	0.5	0.5	0	0.5	0.5	0.5	0	0.5	0.5	0.5	0.5	0	0	0.5	0.5	0	0.5	0.5	0.5	0.5	0	-0.5	0.5	0.5	0	0.5	0	0.5	0	0.5	0.5	0	0.5	0.5
4-Coumaryl_alcohol	1.5	0	0	0.5	0	1	1	0	0.5	1	0.5	0	0.5	1	1	0	0.5	1.5	1	0	1	0.5	0	1	0	0.5	1	0	0	1	0.5	0.5	0	0	0.5	0	0	0	0.5	0	0.5	0.5	1.5	-0.5
Zeaxanthin	2	0.5	0	0	0	-0.5	0	0	-0.5	0	0	-0.5	-0.5	-0.5	0.5	0	-1	1	-1	-0.5	0.5	-0.5	0	0	-0.5	0	1	0.5	0	1	0	0	0	-0.5	-0.5	-1	0	0.5	-0.5	-1	0.5	-1	0.5	0
Methylimidazole_acetaldehyde	-2	3	0	1	1	-2	0	2	0	-2	0	1	0	-1	-2	1	0	-2	0	2	-1	0	0	-2	2	0	-1	2	0	-1	0	0	1	0	0	1	0	0	0	2	-1	0	-2	1
alpha-Hydroxy-N-desmethyltamoxifen	-5	-5	-5	-3	-4	-5	-4	-5	-3	-5	-3	-3	0	-5	-5	-5	0	-4	-4	-5	-5	0	-3	-5	-5	-2	-5	-2	-5	-5	0	-2	-4	-5	0	-4	-3	-4	0	-4	-4	0	-4	-3
Cellohexaose	0	0	0	0	0	0	0	0	0	0	0	0	0	0	0	0	0	0	0	0	0	0	0	0	0	0	0	0	0	0	0	0	0	0	0	0	0	0	0	0	0	0	0	0
9,10-Dihydroxyanthracene	0	0	0	0	0	0	0	0	0	0	0	0	0	0	0	0	0	0	0	0	0	0	0	0	0	0	0	0	0	0	0	0	0	0	0	0	0	0	0	0	0	0	0	0
Prostaglandin_F2alpha	-2	0.5	-1	-0.5	-1	-0.5	-0.5	-1	-1	0	-0.5	-1	0	0	-0.5	-1	0	-1	0	0	-0.5	0	-1	-0.5	0	0	-0.5	-1	-1	-0.5	0	-1	-1	-1	0	-1	-1	0	0	-1	0	0	-0.5	-1
Sucrose_6'-phosphate	0	0	0	0	0	0	0	1	0	0	0	0	0	0	0	0	0	0	0	0	0	0	0	1	0	0	0	0	0	0	0	0	0	0	0	0	0	0	0	0	0	0	0	0
11alpha-Hydroxyprogesterone	0	0	0	0	0	0	0	0	0	0	0	0	0	0	0	0	0	0	0	0	0	0	0	0	0	0	0	0	0	0	0	0	0	0	0	0	0	0	0	0	0	0	0	0
_LPR_R_RPR_-4-Phosphopantoate	0	0	0	0	0	0	0	0	0	0	0	0	0	0	0	0	0	0	0	0	0	0	0	0	0	0	0	0	0	0	0	0	0	0	0	0	0	0	0	0	0	0	0	0
21-Hydroxypregnenolone	0.5	0.5	0	0	0	0	0	0	0	0	0	0	0.5	0.5	0	0	0.5	0.5	0	0	0	0.5	0	-0.5	0	0.5	0	0	0	0	0.5	0	0	0	0.5	0	0	-0.5	0.5	0	0	0.5	0	0
Aclacinomycin_N	0	0	0	0	0	0	0	0	0	0	0	0	0	0	0	0	0	0	0	0	0	0	0	0	0	0	0	0	0	0	0	0	0	0	0	0	0	0	0	0	0	0	0	0
Ifosfamide	5	5	5	3	4	5	4	5	3	5	3	3	0	5	5	5	0	4	4	5	5	0	3	5	5	2	5	2	5	5	0	2	4	5	0	4	3	4	0	4	4	0	4	3
3-Oxostearoyl-CoA	-4	-1	0	1	0	-1	0	-1	0	-3	1	0	-1	-2	-2	0	0	-2	0	0	-1	0	0	-2	0	-1	-1	0	-1	-2	0	0	1	-1	-1	-1	0	-1	-1	0	1	-1	0	1
4-Methyl-2-oxopentanoate	-1.53333333333333	0.333333333333333	0.866666666666665	0.200000000000001	0.733333333333332	-0.199999999999998	0.0666666666666684	0.599999999999999	1.13333333333333	0.200000000000002	0.0666666666666684	0.466666666666666	0	0.0666666666666684	-0.466666666666663	0.599999999999999	-0.133333333333333	-0.33333333333333	0.599999999999999	0.466666666666666	-0.466666666666663	0	1.26666666666666	-0.33333333333333	0.466666666666666	0.133333333333333	-0.33333333333333	0.733333333333332	0.733333333333332	-0.466666666666663	0	0.733333333333332	0.733333333333332	0.466666666666666	-0.133333333333333	0.466666666666666	1.26666666666666	0.866666666666665	-0.133333333333333	0.733333333333332	-0.0666666666666662	-0.133333333333333	-0.466666666666664	0.466666666666666
2,2',3-Trihydroxydiphenylether	0	0	0	0	0	0	0	0	0	0	0	0	0	0	0	0	0	0	0	0	0	0	0	0	0	0	0	0	0	0	0	0	0	0	0	0	0	0	0	0	0	0	0	0
Cobalt-precorrin_6	1	0	0	0	0	0	0	0	0	0	0	0	0	0	1	0	0	1	0	0	1	0	0	1	0	0	1	0	0	1	0	0	0	0	0	0	0	0	0	0	0	0	0	0
Barbiturate	0	0	0	0	0	0	0	0	0	0	0	0	0	0	0	0	0	0	0	0	0	0	0	0	0	0	0	0	0	0	0	0	0	0	0	0	0	0	0	0	0	0	0	0
Diploptene	0	0	0	0	0	0	0	0	0	0	0	0	0	0	0	0	0	0	0	0	0	0	0	0	0	0	0	0	0	0	0	0	0	0	0	0	0	0	0	0	0	0	0	0
trans-4-Hydroxy-L-proline	-0.5	0	0.25	0.25	0	0.25	0.25	0.25	0.25	0.25	0.25	0.25	0	0	0.25	0	0	0.25	0	0.25	0.25	0	0	0.25	0.25	0	0.25	0	0	0.25	0	0.25	0	0.5	0	0	0	0.25	0	0	0	0	0	0
Sphinganine	-0.666666666666667	-0.166666666666667	-0.166666666666667	-0.416666666666667	-0.166666666666667	-0.166666666666667	-0.166666666666667	-0.166666666666667	0.083333333333333	-0.166666666666667	-0.166666666666667	-0.166666666666667	0	-0.416666666666667	-0.166666666666667	-0.166666666666667	0	-0.166666666666667	0.083333333333333	-0.166666666666667	-0.166666666666667	0	0.083333333333333	-0.166666666666667	-0.166666666666667	0	-0.166666666666667	0.083333333333333	-0.166666666666667	-0.166666666666667	0	0.083333333333333	-0.166666666666667	-0.166666666666667	0	-0.166666666666667	0.083333333333333	0.083333333333333	0	-0.166666666666667	0.083333333333333	0	0.083333333333333	0.083333333333333
Eriodictyol	0.4	0	0	0	0	0.2	0.2	0.2	-0.2	0	0.2	0	0	0.2	0.2	0	0	0.4	0	0.2	0	0	-0.2	0	0.2	0	0	-0.2	0.2	0	0	-0.4	0	0.2	0	0	-0.4	0	0	0	-0.2	0	0.2	0.2
Proclavaminic_acid	0	0	0	0	0	0	0	-1	0	0	0	0	0	0	-1	0	0	-1	0	-1	-1	0	0	-1	-1	0	-1	0	-1	-1	0	-1	0	-1	0	0	0	0	0	0	0	0	0	0
_LPR_3R_RPR_-3-Isopropenyl-6-oxoheptanoyl-CoA	-6	1	-1	-5	-1	-1	-5	1	-2	-2	-5	0	0	-5	-3	0	-1	-5	-3	1	-4	-1	0	-4	1	-1	-4	-3	-1	-4	0	-2	-1	-2	-1	1	0	2	0	0	-3	-1	-4	-3
N-Acetyl-D-mannosamine_6-phosphate	0	0	0	-0.333333333333333	0	0.333333333333333	-0.333333333333333	0	0	0	-0.333333333333333	0	0	0	0	0	0	0	0	0	0	0	0	0	0	0	0	0	0	0	0	0	0	0	0	0	0	0.333333333333333	0	0	0	0	0	0
Staphyloxanthin	-5	0	-1	0	-1	-1	0	-1	1	-2	1	-1	0	-2	-3	0	0	-2	0	-1	-2	1	0	-3	-1	-1	-2	0	-1	-3	0	0	0	-2	0	-1	0	-1	0	-1	1	0	1	0
3-Methoxy-4-hydroxymandelate	0.5	0.5	0.5	0.5	0.5	0.5	0.5	0.5	0.5	0.5	0.5	0.5	0	0.5	0.5	0.5	0	0.5	0.5	0.5	0.5	0	0.5	0.5	0.5	0	0.5	0.5	0.5	0.5	0	0.5	0.5	0.5	0	0.5	0.5	0.5	0	0.5	0.5	0	0.5	0.5
TDE	0	0	0	0	0	0	0	0	0	0	0	0	0	0	0	0	0	0	0	0	0	0	0	0	0	0	0	0	0	0	0	0	0	0	0	0	0	0	0	0	0	0	0	0
1-Phenanthrol	17	3	6	7	6	5	7	7	1	4	7	6	0	7	5	5	0	4	4	6	6	0	5	6	6	-1	6	0	7	5	0	0	6	3	0	7	4	1	0	6	3	0	5	5
2-Hydroxy-3-_LPR_4-hydroxyphenyl_RPR_propenoate	0	0	0	0	0	0	0	0	0	0	0	0	0	0	0	0	0	0	0	0	0	0	0	0	0	0	0	0	0	0	0	0	0	0	0	0	0	0	0	0	0	0	0	0
18-Hydroxycorticosterone	0	0	0	0	0	0	0	0	0	0	0	0	0	0	0	0	0	0	0	0	0	0	0	0	0	0	0	0	0	0	0	0	0	0	0	0	0	0	0	0	0	0	0	0
Terephthalate	0	0	0	0	0	0	0	0	0	0	0	0	0	0	0	0	0	0	0	0	0	0	0	0	0	0	0	0	0	0	0	0	0	0	0	0	0	0	0	0	0	0	0	0
9_LPR_S_RPR_-HPETE	0	0	0	0	0	0	0	0	0	0	0	0	0	0	0	0	0	0	0	0	0	0	0	0	0	0	0	0	0	0	0	0	0	0	0	0	0	0	0	0	0	0	0	0
3-Phosphonopyruvate	2	-0.333333333333333	1.33333333333333	0.999999999999999	0.666666666666666	0.666666666666666	0.666666666666666	0.333333333333333	0.666666666666666	1.66666666666667	0.333333333333333	1	0	1.33333333333333	1.33333333333333	0.666666666666666	0	1.33333333333333	1.33333333333333	1.33333333333333	1.66666666666666	-0.333333333333333	1	0.999999999999999	1.33333333333333	0.333333333333333	1.66666666666666	1	0.666666666666666	1.66666666666666	0	0.999999999999999	0.666666666666666	0.999999999999999	0	0.666666666666666	1	-2.22044604925031e-16	0	1.33333333333333	1.33333333333333	0	1.66666666666667	1.66666666666667
Abietal	0	0	0	0	0	0	0	0	0	0	0	0	0	0	0	0	0	0	0	0	0	0	0	0	0	0	0	0	0	0	0	0	0	0	0	0	0	0	0	0	0	0	0	0
3',4',5-Trihydroxy-3,7-dimethoxyflavone	0	0	0	0	0	0	0	0	0	0	0	0	0	0	0	0	0	0	0	0	0	0	0	0	0	0	0	0	0	0	0	0	0	0	0	0	0	0	0	0	0	0	0	0
Lathosterol	0.5	0	-0.5	0.5	0	0.5	0.5	0	-1	-0.5	0.5	0	0	0.5	0	-0.5	0	0.5	0.5	-1	0	0	0	0.5	-1	0	0	0.5	-0.5	0	0	-0.5	0	0	0	0	0	-0.5	0	0	0.5	-1	0.5	0
Jadomycin_B	-2	1	2	2	2	2	2	2	1	1	2	2	1	1	1	2	2	0	3	3	1	1	2	2	3	1	0	1	2	0	0	1	2	3	1	3	2	1	1	4	1	2	1	2
_LPR_4R,7R_RPR_-4-Isopropenyl-7-methyl-2-oxo-oxepanone	0	0	0	0	0	0	0	0	0	0	0	0	0	0	0	0	0	0	0	0	0	0	0	0	0	0	0	0	0	0	0	0	0	0	0	0	0	0	0	0	0	0	0	0
6-Oxocineole	0	0	0	0	0	0	0	0	0	0	0	0	0	0	0	0	0	0	0	0	0	0	0	0	0	0	0	0	0	0	0	0	0	0	0	0	0	0	0	0	0	0	0	0
Phenyllactate	0	0	0	0	0	0	0	0	0	0	0	0	0	0	0	0	0	0	0	0	0	0	0	0	0	0	0	0	0	0	0	0	0	0	0	0	0	0	0	0	0	0	0	0
Aldophosphamide	9.99999999999999	1.33333333333333	1.33333333333333	2.66666666666666	2	2.66666666666666	2.66666666666666	2.33333333333333	-1	0.333333333333332	3	1.33333333333333	0.333333333333332	2	0.666666666666666	2.33333333333333	0	3.33333333333333	0	0.333333333333332	1.66666666666666	0.333333333333332	-1	-0.333333333333332	0.333333333333332	0.333333333333332	1.66666666666666	0	1.66666666666666	2.66666666666666	-0.666666666666666	-1.33333333333333	2	2.66666666666666	0.333333333333332	1.66666666666666	-0.666666666666666	0	0	2	1.33333333333333	0.333333333333332	2.33333333333333	2.66666666666666
3-Dehydroteasterone	0	0	0	0	0	0	0	0	0	0	0	0	0	0	0	0	0	0	0	0	0	0	0	0	0	0	0	0	0	0	0	0	0	0	0	0	0	0	0	0	0	0	0	0
Dihydrokaempferol	0.4	0	0	0.7	0	0.2	0.2	0.2	-0.2	0	0.9	0	0	0.2	0.2	0	0	0.4	0	0.2	0.7	0	0.5	0.7	0.2	0	0.7	0.5	0.2	0.7	0	-0.4	0	0.2	0	0	0.3	0	0	0	-0.2	0	0.2	0.2
5-Hydroxyisourate	1	0	0	1	0	0	0	0	0	0	0	0	0	1	-1	0	0	0	-1	0	-1	0	-2	-1	0	0	-1	-1	0	-1	0	0	0	0	0	0	-2	0	0	0	-1	0	-1	0
Neohesperidin	0	0	0	0	0	0	0	0	0	0	0	0	0	0	0	0	0	0	0	0	0	0	0	0	0	0	0	0	0	0	0	0	0	0	0	0	0	0	0	0	0	0	0	0
cis-Zeatin	0	0	0	0	0	0	0	0	0	0	0	0	0	0	0	0	0	0	0	0	0	0	0	0	0	0	0	0	0	0	0	0	0	0	0	0	0	0	0	0	0	0	0	0
3-Hydroxy-1-indanone	0	0	0	0	0	0	0	0	0	0	0	0	0	0	0	0	0	0	0	0	0	0	0	0	0	0	0	0	0	0	0	0	0	0	0	0	0	0	0	0	0	0	0	0
UDP-N-acetylmuramoyl-L-alanyl-D-glutamyl-6-carboxy-L-lysyl-D-alanyl-D-alanine	0	0	0	0	0	0	0	0	0	0	0	0	0	0	0	0	0	0	0	0	0	0	0	0	0	0	0	0	0	0	0	0	0	0	0	0	0	0	0	0	0	0	0	0
Myrcene	0	0	0	0	0	0	0	0	0	0	0	0	0	0	0	0	0	0	0	0	0	0	0	0	0	0	0	0	0	0	0	0	0	0	0	0	0	0	0	0	0	0	0	0
1,2,4-Trichlorobenzene	0	0	0	0	0	0	0	0	0	0	0	0	0	0	0	0	0	0	0	0	0	0	0	0	0	0	0	0	0	0	0	0	0	0	0	0	0	0	0	0	0	0	0	0
15H-11,12-EETA	0	0	0	0	0	0	0	0	0	0	0	0	0	0	0	0	0	0	0	0	0	0	0	0	0	0	0	0	0	0	0	0	0	0	0	0	0	0	0	0	0	0	0	0
4-Aminobenzenesulfonate	0	0	0	0	0	0	0	0	0	0	0	0	0	0	0	0	0	0	0	0	0	0	0	0	0	0	0	0	0	0	0	0	0	0	0	0	0	0	0	0	0	0	0	0
3-Hydroxybenzyl_alcohol	-1	1	0	0	0	1	0	1	0	1	0	0	0	1	0	0	0	0	0	0	0	0	0	0	0	0	0	0	0	0	0	1	0	0	0	0	0	0	0	0	0	0	0	0
2-Oxoglutarate	0.567226890756303	0.0714285714285714	-0.172268907563025	0.138655462184874	-0.00840336134453801	0	0.138655462184874	-0.0294117647058827	-0.26890756302521	0.046218487394958	0.0798319327731092	0.0168067226890756	0	0.294117647058823	0.26890756302521	-0.197478991596639	-0.0126050420168068	0.176470588235294	-0.105042016806723	-0.147058823529412	0.210084033613445	0	0.0756302521008402	0.26890756302521	-0.147058823529412	0	0.256302521008403	0.0126050420168068	-0.0798319327731094	0.197478991596639	0	-0.046218487394958	-0.00840336134453801	0	0	-0.113445378151261	0.0756302521008402	0.0504201680672268	0	0.00420168067226867	0.0126050420168068	0	0.176470588235294	0.0126050420168068
_LPR_S_RPR_-2,3-Epoxysqualene	0	0	0	0	0	0	0	0	0	0	0	0	0	0	0	0	0	0	0	0	0	0	0	0	0	0	0	0	0	0	0	0	0	0	0	0	0	0	0	0	0	0	0	0
Undecaprenyl-diphospho-N-acetylmuramoyl-_LPR_N-acetylglucosamine_RPR_-L-alanyl-D-isoglutaminyl-L-lysyl-_LPR_glycyl_RPR_3-D-alanyl-D-alanine	0	0	0	0	0	0	0	0	0	0	0	0	0	0	0	0	0	0	0	0	0	0	0	0	0	0	0	0	0	0	0	0	0	0	0	0	0	0	0	0	0	0	0	0
cis-1,2-Dihydroxy-1,2-dihydro-8-methylnaphthalene	0	1	1	1	1	1	1	0	2	0	1	1	0	1	0	1	0	0	1	0	0	0	1	1	0	0	0	0	1	0	0	2	1	1	0	1	1	1	0	1	0	0	1	0
4-Methyl-5-nitrocatechol	1	0	0	1	0	0	0	0	0	0	1	0	0	1	1	0	0	1	0	-1	1	0	-1	1	-1	0	1	0	0	1	1	0	0	0	0	0	-1	0	0	0	0	0	0	0
Toluate	0	0	0	1	0.5	0	1	0	1	0	1	0.5	0	1	0	0	0	0	1	1	0	0	0	0	1	0	0	0.5	0.5	0	0	1	0.5	0.5	0	1	0.5	0	0	0	0	0	0.5	0
19-Oxotestosterone	0	0	0	0	0	0	0	0	0	0	0	0	0	0	0	0	0	0	0	0	0	0	0	0	0	0	0	0	0	0	0	0	0	0	0	0	0	0	0	0	0	0	0	0
5,6-Indolequinone-2-carboxylic_acid	0	0	0	0	0	0	0	0	0	0	0	0	0	0	0	0	0	0	0	0	0	0	0	0	0	0	0	0	0	0	0	0	0	0	0	0	0	0	0	0	0	0	0	0
1,4-Dihydroxy-2-naphthoate	3	0	-0.5	0	0	0.5	0	0	-0.5	0	0	0	0	0	0	-0.5	0	0	-0.5	0	0	0	-0.5	0	0	0	0	-0.5	0	0	0	-0.5	0	0	0	0	-0.5	-0.5	0	0	-1	0	0	0
dTTP	-6	-0.25	0.75	1	1.5	0.25	1.75	0.5	0	0.75	1.5	1.25	-0.5	0.25	0	0.5	-0.75	0	0	1	-0.25	-0.75	0.5	0	1	0.25	0	0	0.5	0.5	-0.25	0.75	0.75	0.5	-0.75	0.75	0	0	-0.5	1	-0.25	-1	0	-0.25
N-Acetyl-L-glutamate	-1	0	0	0	0	0	0	0	1	1	0	0	0	1	0	0	0	0	0	0	0	0	0	0	0	0	0	0	0	0	0	0	0	0	0	0	0	0	0	0	1	0	0	0
1-_LPR_5'-Phosphoribosyl_RPR_-5-formamido-4-imidazolecarboxamide	0	0	0	0	0	0	0	0	0	0	0	0	0	0	0	0	0	0	0	0	0	0	0	0	0	0	0	0	0	0	0	0	0	0	0	0	0	0	0	0	0	0	0	0
Spermidine	-1.28571428571429	-0.089285714285714	-0.428571428571428	0.0357142857142858	-0.553571428571428	-0.303571428571428	-0.0892857142857142	0.285714285714286	-0.0892857142857142	-0.0714285714285712	0.0357142857142858	-0.428571428571428	0	-0.303571428571428	0.160714285714286	-0.428571428571428	-0.125	-0.196428571428571	-0.482142857142857	-0.553571428571428	0.160714285714286	0	0.142857142857143	0.160714285714286	-0.553571428571428	0	0.160714285714286	0.0178571428571428	-0.607142857142857	0.160714285714286	0	-0.0892857142857142	-0.553571428571428	-0.178571428571428	0	-0.553571428571428	-0.0892857142857142	-0.142857142857143	0	-0.428571428571428	-0.214285714285714	0	-0.0714285714285712	-0.446428571428571
Methyl_jasmonate	0	0	0	0	0	0	0	0	0	0	0	0	0	0	0	0	0	0	0	0	0	0	0	0	0	0	0	0	0	0	0	0	0	0	0	0	0	0	0	0	0	0	0	0
Thiamine_acetic_acid	0	0	0	0	0	0	0	0	0	0	0	0	0	0	0	0	0	0	0	0	0	0	0	0	0	0	0	0	0	0	0	0	0	0	0	0	0	0	0	0	0	0	0	0
Pyrene-1,2-oxide	0	0	0	1	0	0	1	0	0	0	1	0	0	0	0	0	0	0	0	0	1	0	0	1	0	0	1	0	0	1	0	0	0	0	0	0	0	0	0	0	0	0	0	0
Nerolidol	0	0	0	0	0	0	0	0	0	0	0	0	0	0	0	0	0	0	0	0	0	0	0	0	0	0	0	0	0	0	0	0	0	0	0	0	0	0	0	0	0	0	0	0
Thiamin_diphosphate	-0.349999999999999	-0.2	-0.15	-0.183333333333333	-0.15	-0.266666666666666	-0.216666666666666	-0.166666666666667	-0.0499999999999997	-0.299999999999999	-0.149999999999999	-0.133333333333333	0	-0.283333333333332	-0.116666666666666	-0.15	0	-0.399999999999999	0.0166666666666668	0.0333333333333331	-0.366666666666666	-0.0166666666666667	-0.0999999999999998	-0.483333333333332	0.0333333333333331	0	-0.249999999999999	-0.233333333333333	-0.15	-0.499999999999999	0	-0.0499999999999997	-0.15	-0.249999999999999	0	-0.15	0.0166666666666668	-0.183333333333333	0	-0.183333333333333	-0.116666666666666	-0.216666666666666	-0.233333333333333	-0.183333333333333
Methanol	3.42857142857143	0.142857142857143	0.714285714285715	1	0.714285714285715	1	0.857142857142858	0.714285714285715	-0.285714285714286	0.857142857142858	0.571428571428572	0.571428571428572	0.142857142857143	0.857142857142858	0.571428571428572	0.571428571428572	0	0.857142857142858	0.571428571428572	0.285714285714286	0.857142857142858	0	0.142857142857143	0.857142857142858	0.285714285714286	-0.142857142857143	0.857142857142858	-0.857142857142859	0.571428571428572	0.714285714285715	0	-0.285714285714286	0.714285714285715	-4.44089209850063e-16	0	0.714285714285714	0.285714285714286	0	0	0.571428571428572	0.142857142857142	0	0.714285714285715	0.428571428571429
5,10-Methylenetetrahydromethanopterin	-0.261904761904762	-0.142857142857143	-0.142857142857143	-0.166666666666667	-0.142857142857143	0	-0.30952380952381	0	0.142857142857143	0.119047619047619	-0.30952380952381	-0.142857142857143	0	0	-0.285714285714286	-0.142857142857143	0	-0.142857142857143	-0.142857142857143	0	-0.452380952380953	0	0	-0.452380952380953	0	0	-0.452380952380953	-0.214285714285715	-0.166666666666667	-0.452380952380953	0	0	-0.142857142857143	-0.142857142857143	0	0	0	0	0	-0.142857142857143	-0.142857142857143	-0.142857142857143	-0.30952380952381	-0.214285714285715
O-Alkylglycerone_phosphate	-1	0	-1	-1	-1	0	-1	-1	-1	0	-1	-1	0	-1	-1	-1	0	-1	-1	-1	-1	0	0	-1	-1	0	-1	-1	-1	-1	0	-1	-1	-1	0	-1	0	0	0	-1	-1	0	-1	-1
N1-Amidinostreptamine_6-phosphate	-3	-1	-1	2	-1	-1	2	-1	0	-1	1	-1	0	0	-1	-1	0	-1	0	-1	-1	0	0	-1	-1	0	-1	-1	-1	-1	0	-1	-1	-1	0	-1	0	-1	-1	-1	1	0	-1	-1
Feruloyl-diketide-CoA	0	0	0	0	0	0	0	0	0	0	0	0	0	0	0	0	0	0	0	0	0	0	0	0	0	0	0	0	0	0	0	0	0	0	0	0	0	0	0	0	0	0	0	0
alpha-D-Galactose_1-phosphate	0	0	0	0	0	0	0	0	0	0	0	0	0	0	0	0	0	0	0	0	0	0	0	0	0	0	0	0	0	0	0	0	0	0	0	0	0	0	0	0	0	0	0	0
Cyanidin_5-O-glucoside	0	0	0	0	0	0	0	0	0	0	0	0	0	0	0	0	0	0	0	0	0	0	0	0	0	0	0	0	0	0	0	0	0	0	0	0	0	0	0	0	0	0	0	0
Estrone_3-sulfate	0.999999999999999	-1.33333333333333	0.333333333333333	0.333333333333333	0.333333333333333	0.666666666666666	0.333333333333333	-0.333333333333333	0.666666666666666	0.666666666666666	0.333333333333333	0	0	0.666666666666666	0.666666666666666	0.333333333333333	0	0.666666666666666	0.333333333333333	-0.333333333333333	0.666666666666666	0	0	0.666666666666666	-0.333333333333333	-0.666666666666666	0.666666666666666	0.333333333333333	0	0.666666666666666	0	0.666666666666666	0	-0.333333333333333	0	0	0.333333333333333	-2.33333333333333	0	0.333333333333333	0.666666666666666	0.333333333333333	0.666666666666666	0.333333333333333
N-Phospho-D-lombricine	0	0	0	0	0	0	0	0	0	0	0	0	0	0	0	0	0	0	0	0	0	0	0	0	0	0	0	0	0	0	0	0	0	0	0	0	0	0	0	0	0	0	0	0
1-Alkyl-2-acylglycerophosphoethanolamine	0	0	0	0	0	0	0	0	0	0	0	0	0	0	0	0	0	0	0	0	0	0	0	0	0	0	0	0	0	0	0	0	0	0	0	0	0	0	0	0	0	0	0	0
Pyruvate	0.376417233560088	0.0748299319727888	-0.0408163265306127	0.0340136054421759	-0.0929705215419505	0.19501133786848	0.0113378684807251	-0.151927437641724	-0.0929705215419501	0.233560090702947	0.108843537414965	-0.0158730158730163	0	0.242630385487527	0.249433106575963	-0.0521541950113383	0	0.172335600907028	0.0634920634920632	-0.222222222222222	0.235827664399092	-0.0408163265306123	-0.0816326530612248	0.362811791383219	-0.222222222222222	0.0113378684807256	0.301587301587301	0.183673469387754	-0.0975056689342407	0.265306122448979	0.0113378684807257	-0.08843537414966	-0.0498866213151932	0.124716553287981	0.0113378684807258	-0.0907029478458053	-0.0362811791383225	0.0566893424036278	0.020408163265306	-0.217687074829933	0.0634920634920627	0.111111111111111	0.117913832199545	0.0453514739229018
20,26-Dihydroxyecdysone	0	0	0	1	0	0	1	0	0	0	1	0	0	0	0	0	0	0	0	0	1	0	0	1	0	0	1	0	0	1	0	0	0	0	0	0	0	0	0	0	0	0	0	0
3-_LPR_2'-Methylthio_RPR_ethylmalic_acid	1	-1	1	1	1	0	0	0	-1	-1	0	1	-1	0	1	0	0	0	0	1	1	-1	0	1	1	0	1	0	0	1	0	0	1	1	-1	0	0	0	-1	1	0	-1	-1	1
_LPR_1S,4R_RPR_-1-Hydroxy-2-oxolimonene	0	0	0	0	0	0	0	0	0	0	0	0	0	0	0	0	0	0	0	0	0	0	0	0	0	0	0	0	0	0	0	0	0	0	0	0	0	0	0	0	0	0	0	0
8-_LBK__LPR_1R,2R_RPR_-3-Oxo-2-{_LPR_Z_RPR_-pent-2-enyl}cyclopentyl_RBK_octanoate	6	0	1	5	1	1	5	-1	2	2	5	0	0	5	3	0	1	5	3	-1	4	1	0	4	-1	1	4	3	1	4	0	2	1	2	1	-1	0	-2	0	0	3	1	4	3
5-_LPR_L-Alanin-3-yl_RPR_-2-hydroxy-cis,cis-muconate_6-semialdehyde	0	0	0	0	0	0	0	0	0	0	0	0	0	0	0	0	0	0	0	0	0	0	0	0	0	0	0	0	0	0	0	0	0	0	0	0	0	0	0	0	0	0	0	0
Xanthohumol	-18	-2	-6	-7	-6	-4	-7	-6	-1	-3	-7	-6	0	-6	-5	-5	0	-4	-4	-6	-6	0	-5	-6	-6	1	-6	0	-7	-5	0	1	-6	-3	0	-7	-4	-1	0	-6	-3	0	-5	-5
Aldehyde	-0.250000000000004	0.333333333333333	0.500000000000001	-0.583333333333333	0.25	-0.916666666666666	-0.5	1.25	0.166666666666668	-0.749999999999999	-0.416666666666667	0.583333333333334	0.0833333333333326	-0.083333333333333	-0.916666666666665	-3.88578058618805e-16	-0.333333333333333	-0.25	-0.25	0.500000000000002	-0.666666666666666	0	1	-0.916666666666665	0.500000000000002	0	-0.916666666666666	-0.749999999999999	9.43689570931383e-16	-0.75	-0.166666666666666	-0.166666666666665	-0.0833333333333334	-0.0833333333333343	0	9.99200722162641e-16	1	0.333333333333334	-0.083333333333333	0.416666666666667	0.166666666666666	0	0.583333333333332	-0.0833333333333343
Deoxyadenosine	-0.333333333333332	0.166666666666666	0.166666666666666	0.166666666666666	0.249999999999999	0.166666666666666	0	0.166666666666666	0.166666666666666	0.166666666666666	0	0.249999999999999	0.083333333333333	-0.083333333333333	-0.083333333333333	0.166666666666666	0	0	0.166666666666666	0.249999999999999	0	0	0.166666666666666	-0.083333333333333	0.249999999999999	0	0	0.083333333333333	0.166666666666666	0	0.083333333333333	0.083333333333333	0.249999999999999	0.166666666666666	0	0.249999999999999	0.249999999999999	0.166666666666666	0	0.249999999999999	0.083333333333333	0.083333333333333	0.0833333333333329	0.166666666666666
2-Chloro-cis,cis-muconate	-1	0	1	-1	2	-1	-1	2	0	0	-1	1	0	0	0	0	0	0	0	1	0	0	0	0	1	1	0	2	2	0	0	3	1	0	0	3	0	1	0	1	0	0	0	0
Nerol	0	0	0	0	0	0	0	0	0	0	0	0	0	0	0	0	0	0	0	0	0	0	0	0	0	0	0	0	0	0	0	0	0	0	0	0	0	0	0	0	0	0	0	0
Abietinol	0	0	0	0	0	0	0	0	0	0	0	0	0	0	0	0	0	0	0	0	0	0	0	0	0	0	0	0	0	0	0	0	0	0	0	0	0	0	0	0	0	0	0	0
Propynoate	-1.66666666666666	0.333333333333333	1.66666666666666	0	0.999999999999999	-0.333333333333333	0	2.33333333333333	1.33333333333333	-0.666666666666666	0	1.66666666666666	0	0.666666666666666	-0.666666666666666	0.666666666666666	-0.333333333333333	-0.333333333333333	0.333333333333333	2.66666666666666	-0.666666666666666	0	1.66666666666666	-0.666666666666666	2.66666666666666	0	-0.999999999999999	0.666666666666666	0.999999999999999	-0.999999999999999	0	0.999999999999999	1.33333333333333	0.333333333333333	0	1.66666666666666	1.66666666666666	2	0	1.33333333333333	0	0	0.333333333333333	0.333333333333333
4'-Hydroxyacetophenone	-0.5	0.5	-0.5	-0.5	-0.5	0	0	0	0.5	0.5	0	-0.5	0.5	0	-0.5	0	0	0	0	-0.5	-0.5	0.5	0	-0.5	-0.5	0	-0.5	0	0	-0.5	0	0	-0.5	-0.5	0.5	0	0	0	0.5	-0.5	0	0.5	0.5	-0.5
Phenylglyoxylyl-CoA	0	0	0	0	0	0	0	0	0	0	0	0	0	0	0	0	0	0	0	0	0	0	0	0	0	0	0	0	0	0	0	0	0	0	0	0	0	0	0	0	0	0	0	0
_LPR_S_RPR_-3-Hydroxyoctanoyl-CoA	0	0	0	0	0	0	0	0	0	0	0	0	0	0	0	0	0	0	0	0	0	0	0	0	0	0	0	0	0	0	0	0	0	0	0	0	0	0	0	0	0	0	0	0
Peptide	3	-1	0	-2	1	1	-3	0	-3	2	-2	1	0	2	2	1	0	2	-3	0	2	0	-4	2	0	-2	2	-1	0	2	0	-2	1	1	0	1	-4	0	0	1	-3	1	-3	1
UDP-4-keto-rhamnose	0.5	-0.5	0.5	0.5	0.5	0	0	0	-0.5	-0.5	0	0.5	-0.5	0	0.5	0	0	0	0	0.5	0.5	-0.5	0	0.5	0.5	0	0.5	0	0	0.5	0	0	0.5	0.5	-0.5	0	0	0	-0.5	0.5	0	-0.5	-0.5	0.5
Glutathionylaminopropylcadaverine	-1.33333333333333	-0.666666666666666	-0.666666666666666	0.333333333333332	-0.999999999999999	-0.333333333333333	-1.11022302462516e-15	0	-0.333333333333334	-0.333333333333333	0.333333333333332	-0.666666666666666	0	-0.333333333333333	-0.333333333333333	-0.666666666666666	-0.333333333333333	-0.666666666666666	-0.666666666666666	-0.999999999999999	-0.333333333333333	0	-0.333333333333334	-0.333333333333333	-0.999999999999999	0	-0.333333333333333	-0.666666666666667	-0.999999999999999	-0.333333333333333	0	-0.333333333333334	-0.999999999999999	0	0	-0.999999999999999	-0.333333333333334	-0.666666666666666	0	-0.666666666666666	-0.666666666666667	0	-0.333333333333333	-0.666666666666667
4-Ethylphenol	1	-1	0	0	0	-1	0	-1	0	-1	0	0	0	-1	0	0	0	0	0	0	0	0	0	0	0	0	0	0	0	0	0	-1	0	0	0	0	0	0	0	0	0	0	0	0
Alcophosphamide	-12	-1	2	0	-1	1	-1	-1	3	3	-2	1	-1	0	5	-1	1	0	-1	4	2	0	3	5	4	0	2	1	2	0	2	4	-1	-3	0	1	3	0	1	0	-2	0	-4	-3
_LPR_5S_RPR_-Albaflavenol	0	0	0	0	0	0	0	0	0	0	0	0	0	0	0	0	0	0	0	0	0	0	0	0	0	0	0	0	0	0	0	0	0	0	0	0	0	0	0	0	0	0	0	0
Heme	1	0	-0.5	0	0	0.5	0	0	-0.5	0	0	0	0	0	0.5	-0.5	0	0.5	-0.5	0	1.5	0	-0.5	0.5	0	0	0.5	-0.5	0	1.5	0	-0.5	0	0	0	0	-0.5	-0.5	0	0	-1	0	0	0
GDP-L-galactose	0	0	0	0	0	0	0	0	0	0	0	0	0	0	0	0	0	0	0	0	0	0	0	0	0	0	0	0	0	0	0	0	0	0	0	0	0	0	0	0	0	0	0	0
2-Oxoglutaramate	0	0	0	0	0	0	0	0	0	0	0	0	0	0	0	0	0	0	0	0	0	0	0	0	0	0	0	0	0	0	0	0	0	0	0	0	0	0	0	0	0	0	0	0
Ethanolamine	-0.333333333333336	-0.833333333333335	-0.500000000000001	-0.333333333333334	-0.500000000000001	-0.500000000000001	-0.333333333333334	-0.500000000000001	-0.333333333333334	-1	-0.333333333333334	-0.500000000000001	0	-0.333333333333334	-0.500000000000001	-0.333333333333334	0	-1.33333333333333	-0.333333333333334	-0.500000000000001	-0.500000000000001	0	-0.5	-0.666666666666668	-0.500000000000001	0	-0.500000000000001	-0.333333333333334	-0.500000000000001	-0.500000000000001	0	-0.333333333333334	-0.500000000000001	-0.333333333333334	0	-0.500000000000001	-0.5	-0.333333333333334	0	-0.500000000000001	-0.166666666666667	0	-0.333333333333334	-0.166666666666667
Pelargonidin_3-O-rutinoside	0	0	0	0	0	0	0	0	0	0	0	0	0	0	0	0	0	0	0	0	0	0	0	0	0	0	0	0	0	0	0	0	0	0	0	0	0	0	0	0	0	0	0	0
2-Deoxy-5-keto-D-gluconic_acid_6-phosphate	0	0	0	1	0	0	0	0	1	0	1	0	0	0	0	0	0	0	1	0	0	0	1	0	0	0	0	0	0	0	0	1	0	0	0	0	1	0	0	0	1	0	1	0
Phenanthrene-3,4-diol	0	0	0	0	0	0	0	0	0	0	0	0	0	0	0	0	0	0	0	0	0	0	0	0	0	0	0	0	0	0	0	0	0	0	0	0	0	0	0	0	0	0	0	0
L-Tryptophan	-3.45	-1.63333333333333	-2.2	-1.55	-1.43333333333333	1.03333333333333	-1.03333333333333	-1.6	-0.516666666666667	3.13333333333333	-1.63333333333333	-1.43333333333333	0	2.18333333333333	1.11666666666667	-1.95	0	1.11666666666667	-1.8	-0.916666666666667	1.63333333333333	0	-2.15	1.63333333333333	-0.916666666666667	-0.6	1.11666666666667	-1.55	-1.43333333333333	0.600000000000001	0	-0.6	-1.43333333333333	-1.51666666666667	0	-1.51666666666667	-2.15	-2.15	0	-1.51666666666667	-1.51666666666667	0	-2.15	-1.83333333333333
Epimelibiose	0	0	0	0	0	0	0	0	0	0	0	0	0	0	0	0	0	0	0	0	0	0	0	0	0	0	0	0	0	0	0	0	0	0	0	0	0	0	0	0	0	0	0	0
5-Fluorouridine_monophosphate	-2.5	-2	-1	-2	-1.5	-1	-2	-1	-1	-0.5	-2	-1	0	-1	-1.5	-1	0	-1.5	-1	-1.5	-1.5	-0.5	-1.5	-2	-1.5	-0.5	-2	-1	-1.5	-1.5	0	-2	-1.5	-0.5	0	-1.5	-1.5	-1	0	-1.5	-1.5	0	-2	-0.5
D-Fructose_6-phosphate	0.416666666666669	-0.166666666666667	-1.41666666666667	-0.916666666666669	-0.833333333333335	0.166666666666667	-0.666666666666669	-1.11022302462516e-15	-0.750000000000002	-0.416666666666668	-1.11022302462516e-15	-0.416666666666668	0	-0.500000000000001	0.166666666666667	-0.833333333333335	0	0.166666666666667	-1.25	-0.083333333333334	0.166666666666667	0	-0.083333333333334	0.166666666666667	-0.083333333333334	0	0.166666666666667	-0.750000000000002	-0.166666666666667	0.166666666666667	0	-0.166666666666667	-0.833333333333335	-0.833333333333335	0	-0.583333333333334	-0.416666666666668	-0.583333333333336	0	-0.833333333333335	-0.416666666666668	0	-0.500000000000001	-0.083333333333334
Pelargonidin_3-O-_LPR_6-O-malonyl-beta-D-glucoside_RPR_	5	0	1	0	1	1	0	1	-1	2	-1	1	0	2	3	0	0	2	0	1	2	-1	0	3	1	1	2	0	1	3	0	0	0	2	0	1	0	1	0	1	-1	0	-1	0
Cocaine	0	-1	0	-2	-1	0	-2	-1	0	-2	-3	0	1	-1	-2	1	1	0	-2	-1	-2	2	-3	-3	-1	0	-2	-1	-1	-3	1	-2	1	-3	1	-2	-3	-1	1	0	-1	1	-2	1
S-Methyl-5-thio-D-ribose_1-phosphate	0.5	0	-0.5	0	-0.5	0	0	-0.5	-0.5	-0.5	0	-0.5	0	-0.5	0	-0.5	0	-0.5	-0.5	-0.5	0	0	-0.5	0	-0.5	0	0	0	-0.5	0	0	-0.5	-0.5	-0.5	0	-0.5	-0.5	0	0	-0.5	-0.5	0	-0.5	-0.5
trans-Hexadec-2-enoyl-_LBK_acp_RBK_	0	0	0	0	0	0	0	0	0	0	0	0	0	0	0	0	0	0	0	0	0	0	0	0	0	0	0	0	0	0	0	0	0	0	0	0	0	0	0	0	0	0	0	0
3-_LPR_3,4-Dihydroxyphenyl_RPR_lactate	0	0	0	0	0	0	0	0	0	0	0	0	0	0	0	0	0	0	0	0	0	0	0	0	0	0	0	0	0	0	0	0	0	0	0	0	0	0	0	0	0	0	0	0
Protoporphyrin	0	0	1	-1	0.5	2	-0.5	0	-0.5	0	-1	0	0	-0.5	3	0	-1.5	1	-1	1.5	1.5	-0.5	0	2	1.5	-0.5	1	-0.5	0	1.5	0	-0.5	-0.5	1	0	-0.5	0	-0.5	-0.5	0	0	1	-2	0
Pinocembrin	0	0	0	-0.5	0	0	0	0	0	0	-0.5	0	0	0	0	0	0	0	0	0	-0.5	0	-0.5	-0.5	0	0	-0.5	-0.5	0	-0.5	0	0	0	0	0	0	-0.5	0	0	0	0	0	0	0
2-Methyl-3-oxoadipate	0	1	0	0	0	0	0	1	0	0	0	0	0	0	0	0	0	0	0	0	0	0	0	0	0	1	0	0	0	0	0	2	0	0	0	0	0	1	0	0	0	0	0	0
2-Hydroxyhepta-2,4-dienedioate	0	1.5	-0.5	-1	-0.5	-0.5	0	0	0.5	0	0	-0.5	0	0	-0.5	-0.5	0	-0.5	0.5	-0.5	-0.5	0	0	-0.5	-0.5	0	-0.5	-0.5	0	-0.5	0	1.5	-0.5	-0.5	0	-0.5	0	-0.5	0	-0.5	0.5	-0.5	-0.5	0
UDP-3-O-_LPR_3-hydroxytetradecanoyl_RPR_-D-glucosamine	1	-2	-1	2	-2	0	1	1	-1	1	1	-1	0	1	2	-2	-1	0	-2	-2	1	-1	0	2	-2	1	1	-1	-2	2	0	0	-3	2	0	-2	0	-1	0	-1	-2	0	-2	-1
4-Hydroxyphenylethanol	2	0	-2	-2	-2	-2	-2	-2	-1	-1	-2	-2	-1	-1	-1	-2	-2	0	-3	-3	-1	-1	-2	-2	-3	0	0	-1	-1	0	0	-1	-2	-3	-1	-1	-2	-1	-1	-4	-1	-2	-1	-2
Aclacinomycin_T	0	0	0	0	0	0	0	0	0	0	0	0	0	0	0	0	0	0	0	0	0	0	0	0	0	0	0	0	0	0	0	0	0	0	0	0	0	0	0	0	0	0	0	0
Methanophenazine	-2	0	1	0	0	-1	-1	0	1	-1	-1	0	0	-1	1	1	0	0	0	-1	1	0	0	-1	-1	0	-1	0	1	-1	0	0	0	0	0	-1	0	2	0	0	0	0	0	0
2,5-Diamino-6-_LPR_5-phospho-D-ribosylamino_RPR_pyrimidin-4_LPR_3H_RPR_-one	2	0	-1	0	0	0	0	0	0	0	0	1	0	0	0	0	0	0	-1	-1	0	0	-1	0	-1	0	0	0	0	0	0	0	0	0	0	0	-1	0	0	0	0	0	0	0
Hydrogen	-0.3	-0.2	-0.0999999999999999	-0.0999999999999999	-0.0999999999999999	0	-0.0999999999999999	0.1	0.1	-0.0999999999999999	-0.2	-0.0999999999999999	0	0	-0.0999999999999999	-0.0999999999999999	0	-0.0999999999999999	0	-0.0999999999999999	-0.0999999999999999	0	0	-0.0999999999999999	-0.0999999999999999	0	-0.2	-0.2	-0.0999999999999999	-0.0999999999999999	0	0	-0.0999999999999999	-0.2	0.1	-0.0999999999999999	0	-0.0999999999999999	0	-0.0999999999999999	-0.0999999999999999	0	-0.2	-0.0999999999999999
Dopamine	0.3	0.05	0.35	-0.25	-0.05	0.85	-0.15	0.65	-0.1	0.8	-0.15	0.15	0	0.6	0.4	0.25	0	0.35	-0.35	0.15	0.3	0	-0.4	0.4	0.15	-0.2	0.3	-0.05	0.15	0.3	0	0.15	0.25	0.1	0	0.0499999999999999	-0.1	-0.1	0	0.15	0.15	0	-0.25	0.3
Benzoylsuccinyl-CoA	1	2	0	-3	-1	1	-3	0	1	4	-3	-1	0	1	3	-1	0	2	0	-1	1	-1	2	2	-1	1	1	2	-1	3	0	1	-2	1	0	-1	2	2	0	-1	-2	0	-2	-2
UDPMurAc_LPR_oyl-L-Ala-D-gamma-Glu-L-Lys-D-Ala-D-Ala_RPR_	0	0	0	0	0	0	0	0	0	0	0	0	0	0	0	0	0	0	0	0	0	0	0	0	0	0	0	0	0	0	0	0	0	0	0	0	0	0	0	0	0	0	0	0
3-Carboxy-1-hydroxypropyl-ThPP	0	0	0	0	0	0	0	0	0	0	0	0	0	0	0	0	0	0	0	0	0	0	0	0	0	0	0	0	0	0	0	0	0	0	0	0	0	0	0	0	0	0	0	0
Urocanate	-9	-3	-2	3	-3	2	1	-2	5	3	3	-1	0	1	0	-1	-1	0	6	-3	0	1	2	-2	-3	0	-3	2	-1	-1	0	5	-2	0	0	-3	2	3	-1	-3	4	1	6	1
Rutin	0	0	0	0	0	0	0	0	0	0	0	0	0	0	0	0	0	0	0	0	0	0	0	0	0	0	0	0	0	0	0	0	0	0	0	0	0	0	0	0	0	0	0	0
1D-1-Guanidino-1-deoxy-3-dehydro-scyllo-inositol	0	0	0	0	0	0	0	0	0	0	0	0	0	0	0	0	0	0	0	0	0	0	0	0	0	0	0	0	0	0	0	0	0	0	0	0	0	0	0	0	0	0	0	0
D-Galactonate	0	0	0	-0.5	-0.5	0	-0.5	0	-0.5	0	-0.5	0	0	-0.5	0	0	0	0	-0.5	0	0	0	0	0	0	0	0	-0.5	0	0	0	-0.5	-0.5	0	0	-0.5	0	-0.5	0	-0.5	-0.5	0	-0.5	0
Pinobanksin	0	0	0	1	0	0	0	0	0	0	1	0	0	0	0	0	0	0	0	0	1	0	1	1	0	0	1	1	0	1	0	0	0	0	0	0	1	0	0	0	0	0	0	0
_LPR_plus_RPR_-cis-Isopulegone	0	0	0	0	0	0	0	0	0	0	0	0	0	0	0	0	0	0	0	0	0	0	0	0	0	0	0	0	0	0	0	0	0	0	0	0	0	0	0	0	0	0	0	0
S-Substituted_N-acetyl-L-cysteine	0	0	0	0	0	0	0	0	0	0	0	0	0	0	0	0	0	0	0	0	0	0	0	0	0	0	0	0	0	0	0	0	0	0	0	0	0	0	0	0	0	0	0	0
3alpha-Hydroxy-5beta-pregnane-20-one	0	0	0	1	0	0	1	1	1	0	0	0	0	1	0	0	0	0	1	1	0	0	0	0	1	1	0	0	0	0	0	1	0	0	0	0	0	0	0	0	0	0	1	0
10-Hydroxygeraniol	1	-1	1	1	1	0	0	0	-1	-1	0	1	-1	0	1	0	0	0	0	1	1	-1	0	1	1	0	1	0	0	1	0	0	1	1	-1	0	0	0	-1	1	0	-1	-1	1
2-Hydroxy-6-oxo-6-_LPR_2-hydroxyphenyl_RPR_-hexa-2,4-dienoate	0	0	0	0	0	0	0	-1	0	0	0	0	0	0	0	-1	0	0	0	-1	0	0	0	0	-1	0	0	0	0	0	0	0	0	-1	0	0	0	-1	0	0	0	0	0	0
N-Methyltyramine	18	2	6	7	6	4	7	6	1	3	7	6	0	6	5	5	0	4	4	6	6	0	5	6	6	-1	6	0	7	5	0	-1	6	3	0	7	4	1	0	6	3	0	5	5
Avermectin_A1a	-2	1	2	2	2	2	2	2	1	1	2	2	1	1	1	2	2	0	3	3	1	1	2	2	3	1	0	1	2	0	0	1	2	3	1	3	2	1	1	4	1	2	1	2
Laudanine	-18	-2	-6	-7	-6	-4	-7	-6	-1	-3	-7	-6	0	-6	-5	-5	0	-4	-4	-6	-6	0	-5	-6	-6	1	-6	0	-7	-5	0	1	-6	-3	0	-7	-4	-1	0	-6	-3	0	-5	-5
Benzene	0	0	0	0	0	0	0	0	0	-1	0	0	0	0	0	0	0	0	0	0	0	0	0	0	0	0	0	0	-1	0	0	0	0	0	0	0	0	0	0	0	0	0	-1	0
2-Acetyl-1-alkyl-sn-glycero-3-phosphate	0	0	0	0	0	0	0	0	0	0	0	0	0	0	0	0	0	0	0	0	0	0	0	0	0	0	0	0	0	0	0	0	0	0	0	0	0	0	0	0	0	0	0	0
2,4,5-Trichlorophenol	0	0	0	0	0	0	0	0	0	0	0	0	0	0	0	0	0	0	0	0	0	0	0	0	0	0	0	0	0	0	0	0	0	0	0	0	0	0	0	0	0	0	0	0
Tyramine	9.71445146547012e-16	-0.666666666666668	0.5	-0.666666666666667	0.166666666666666	0.166666666666667	-0.5	-0.166666666666668	0	0.666666666666667	-0.5	0.333333333333333	0	0.5	0.333333333333334	0.333333333333333	0	-0.166666666666666	-0.5	0.166666666666666	0.166666666666667	0	0	0.333333333333334	0.166666666666666	0	0.166666666666667	-0.500000000000001	0.5	0.166666666666667	0	-0.166666666666667	0.333333333333333	0	0	0.333333333333333	0	0	0	0.166666666666666	2.77555756156289e-17	0	-0.166666666666666	0.833333333333333
Benzo_LBK_a_RBK_pyrene-7,8-oxide	-3	-4	-3	-1	-2	-4	-2	-3	-6	-4	-1	-1	0	-5	-5	-3	0	-3	-4	-3	-4	0	-4	-5	-3	-1	-4	-7	-4	-3	-1	-3	-2	-3	0	-2	-4	-4	0	-2	-5	0	-3	-1
cis-1,2-Dihydro-3-ethylcatechol	0	0	0	0	0	0	0	0	0	0	0	0	0	0	0	0	0	0	0	0	0	0	0	0	0	0	0	0	0	0	0	0	0	0	0	0	0	0	0	0	0	0	0	0
N-Formiminoglycine	0	0	0	0	0	0	0	0	0	0	0	0	0	0	0	0	0	0	0	0	0	0	0	0	0	0	0	0	0	0	0	0	0	0	0	0	0	0	0	0	0	0	0	0
trans-Oct-2-enoyl-CoA	-2.41666666666668	0.750000000000003	-1.58333333333334	-1.83333333333334	-1	-0.916666666666671	-1.83333333333334	-1.25	-1.75000000000001	-1.33333333333334	-1.75000000000001	-0.916666666666671	-0.166666666666667	-1.91666666666667	-1.25000000000001	-1.08333333333334	0	-1.25000000000001	-1.25	-1.41666666666667	-1.41666666666667	-0.333333333333334	-0.91666666666667	-1.41666666666667	-1.41666666666667	-0.0833333333333339	-1.41666666666667	-1.75000000000001	-1.33333333333334	-1.33333333333334	0	-1.33333333333334	-1.25	-1.16666666666667	-0.333333333333334	-1.33333333333334	-0.833333333333336	-0.916666666666666	0.083333333333333	-1.16666666666667	-1.25000000000001	-0.250000000000001	-1.66666666666667	-2.08333333333334
Demethylcitalopram	-1.5	-4	-2.5	-2	-2.5	-1.5	-2	-3.5	-1.5	-1.5	-1.5	-2	0	-2	-1.5	-3	0	-1	-2	-3.5	-2	0	-1.5	-1.5	-3.5	-1	-2	-2	-2.5	-2	0	-1	-2.5	-2.5	0	-2.5	-1.5	-2	0	-3	-1.5	0	-1	-2
Hesperetin	0	0	0	0	0	0	0	0	0	0	0	0	0	0	0	0	0	0	0	0	0	0	0	0	0	0	0	0	0	0	0	0	0	0	0	0	0	0	0	0	0	0	0	0
Gibberellin_A15_open_lactone	0	0	0	0	0	0	0	0	0	0	0	0	0	0	0	0	0	0	0	0	0	0	0	0	0	0	0	0	0	0	0	0	0	0	0	0	0	0	0	0	0	0	0	0
all-trans-Octaprenyl_diphosphate	3	0	-0.5	0	0	0.5	0	0	-0.5	0	0	0	0	0	0	-0.5	0	0	-0.5	0	0	0	-0.5	0	0	0	0	-0.5	0	0	0	-0.5	0	0	0	0	-0.5	-0.5	0	0	-1	0	0	0
4-Hydroxybenzoate	0.966666666666665	0	-0.516666666666667	0	-0.2	0.4	-0.0666666666666669	-0.266666666666667	-0.25	0.216666666666667	-0.0666666666666669	-0.2	0	0	0.2	-0.516666666666667	0.0666666666666667	0.133333333333333	-0.383333333333334	-0.133333333333334	0.183333333333333	0.0666666666666667	-0.466666666666667	0.133333333333333	-0.133333333333334	-0.0666666666666669	0.116666666666666	-0.35	-0.2	0.116666666666666	0.0666666666666667	-0.183333333333334	-0.2	-0.133333333333334	0.0666666666666667	-0.133333333333334	-0.4	-0.333333333333333	0.0666666666666667	-0.266666666666667	-0.7	0.0666666666666667	-0.2	-0.15
Galactosylceramide	0.166666666666665	0.333333333333335	-0.833333333333333	-0.666666666666666	-0.833333333333333	-1	-0.666666666666666	-0.499999999999999	-0.666666666666667	-0.5	-0.666666666666666	-0.666666666666666	-0.333333333333333	-0.666666666666667	-0.666666666666667	-0.833333333333333	-0.666666666666666	-0.333333333333334	-1.16666666666667	-0.833333333333332	-0.666666666666667	-0.333333333333333	-0.666666666666666	-1	-0.833333333333332	9.99200722162641e-16	-0.333333333333334	-0.5	-0.666666666666666	-0.333333333333334	0	-0.666666666666667	-0.666666666666666	-0.833333333333332	-0.333333333333333	-0.999999999999999	-0.833333333333333	0.833333333333336	-0.333333333333333	-1.5	-0.666666666666667	-0.833333333333333	-0.666666666666667	-0.833333333333333
4-Bromophenol	5	5	5	3	4	5	4	5	3	5	3	3	0	5	5	5	0	4	4	5	5	0	3	5	5	2	5	2	5	5	0	2	4	5	0	4	3	4	0	4	4	0	4	3
Phenanthrene	0.75	-0.75	0	0	0	-0.75	0	-0.75	0	-0.75	0	0	0	-0.75	0	0	0	0	0	0	0	0	0	0	0	0	0	0	0	0	0	-0.75	0	0	0	0	0	0	0	0	0	0	0	0
4-Hydroxymethylcatechol	-2	-1	-1	0	0	0	0	0	0	0	0	0	0	0	0	-1	0	0	0	0	0	0	-1	1	0	0	-1	-1	1	-1	0	0	0	0	0	1	-1	-1	0	0	0	0	-1	0
5-Methoxytryptamine	-18	-2	-6	-7	-6	-4	-7	-6	-1	-3	-7	-6	0	-6	-5	-5	0	-4	-4	-6	-6	0	-5	-6	-6	1	-6	0	-7	-5	0	1	-6	-3	0	-7	-4	-1	0	-6	-3	0	-5	-5
5-Hydroxykynurenamine	2	-3	1	-1	0	2	0	-1	0	3	0	0	0	2	2	0	0	2	0	-1	1	0	0	2	-1	0	1	-2	1	1	0	0	0	1	0	0	0	0	0	-1	2	0	2	1
3-Methoxy-4-hydroxyphenylethyleneglycol	-1	-1	-1	-1	-1	-1	-1	-1	-1	-1	-1	-1	0	-1	-1	-1	0	-1	-1	-1	-1	0	-1	-1	-1	0	-1	-1	-1	-1	0	-1	-1	-1	0	-1	-1	-1	0	-1	-1	0	-1	-1
5-Hydroxyferulate	-1	1	0	0	0	1	0	1	0	1	0	0	0	1	0	0	0	0	0	0	0	0	0	0	0	0	0	0	0	0	0	1	0	0	0	0	0	0	0	0	0	0	0	0
NPC	0	-6	-4	-5	-4	-4	-6	-5	-4	-5	-7	-2	1	-4	-4	-4	1	-2	-6	-5	-5	1	-6	-5	-5	-1	-5	-3	-5	-5	1	-4	-3	-6	1	-5	-6	-4	1	-3	-6	1	-7	-2
Delphinidin_3-glucoside_5-caffoyl-glucoside	0	0	0	0	0	0	0	0	0	0	0	0	0	0	0	0	0	0	0	0	0	0	0	0	0	0	0	0	0	0	0	0	0	0	0	0	0	0	0	0	0	0	0	0
Sedoheptulose_7-phosphate	0.142857142857144	-0.047619047619048	-0.0714285714285731	-0.142857142857144	0.023809523809523	0	-0.142857142857144	0.119047619047619	-0.142857142857144	-0.0952380952380961	-0.047619047619048	0.0714285714285709	0	-0.0952380952380961	-0.166666666666667	0.023809523809523	0	0	-0.285714285714288	0.119047619047619	-0.166666666666667	0	-0.047619047619048	-0.166666666666667	0.119047619047619	0	-0.166666666666667	-0.142857142857144	0.119047619047619	-0.166666666666667	0	-0.047619047619048	0.023809523809523	0.023809523809523	0	0.0714285714285709	-0.0952380952380961	-0.142857142857144	0	0.023809523809523	-0.0952380952380961	0	-0.0952380952380961	0.119047619047619
gamma-Glutamyl-gamma-aminobutyraldehyde	1	1	-3	-2	-1	0	-1	-2	-3	0	-1	-1	0	-1	0	-2	0	0	-1	-1	0	0	0	0	-1	1	0	0	-3	0	0	-1	-1	0	0	-1	0	0	0	-1	-1	0	-1	1
Selenite	0	0	0	0	0	0	0	0	0	0	0	0	0	0	0	0	0	0	0	0	0	0	0	0	0	0	0	0	0	0	0	0	0	0	0	0	0	0	0	0	0	0	0	0
4-Hydroxyphenylacetyl-CoA	-3.5	1	-0.5	-5	-0.5	-0.5	-5	1.5	-2.5	-1	-5.5	0.5	0	-4	-1.5	0	-1	-4	-3	1.5	-3	-1.5	0	-2.5	1.5	-0.5	-3	-3	-0.5	-2.5	0	-2	-1	-1	-1	1.5	0	2.5	0	0.5	-3.5	-1	-4.5	-3
D-Ribitol_5-phosphate	0	0	0	0	0	0	0	0	0	0	0	0	0	0	0	0	0	0	0	0	0	0	0	0	0	0	0	0	0	0	0	0	0	0	0	0	0	0	0	0	0	0	0	0
L-Xylulose_5-phosphate	0.166666666666666	0	0.083333333333333	0	0.083333333333333	0	0	0.083333333333333	0	0	0	0.083333333333333	0	0	-0.0833333333333329	0.083333333333333	0	0	0	0.083333333333333	-0.0833333333333329	0	0	-0.0833333333333329	0.083333333333333	0	-0.0833333333333329	0	0.083333333333333	-0.0833333333333329	0	0	0.083333333333333	0.083333333333333	0	0.083333333333333	0	0	0	0.083333333333333	0	0	0	0.083333333333333
Phloroglucinol	0	0	0	0	0	0	0	0	0	0	0	0	0	0	0	0	0	0	0	0	0	0	0	0	0	0	0	0	0	0	0	0	0	0	0	0	0	0	0	0	0	0	0	0
4-Chloroaniline	0	0	0	-1	0	0	-1	0	0	0	-1	0	0	0	0	0	0	0	0	0	-1	0	0	-1	0	0	-1	0	0	-1	0	0	0	0	0	0	0	0	0	0	0	0	0	0
2,3,6-Trihydroxypyridine	0	0	0	0	0	0	0	0	0	0	0	0	0	0	0	0	0	0	0	0	0	0	0	0	0	0	0	0	0	0	0	0	0	0	0	0	0	0	0	0	0	0	0	0
4alpha-Methylzymosterol	0	0	0	0	0	0	0	0	0	0	0	0	0	0	0	0	0	0	0	0	0	0	0	0	0	0	0	0	0	0	0	0	0	0	0	0	0	0	0	0	0	0	0	0
Dibenzo-p-dioxin	0	0	0	0	0	0	0	0	0	0	0	0	0	0	0	0	0	0	0	0	0	0	0	0	0	0	0	0	0	0	0	0	0	0	0	0	0	0	0	0	0	0	0	0
gamma-L-Glutamyl-4-amino-2-hydroxybutyryl-_LBK_acp_RBK_	0	0	0	0	0	0	0	0	0	0	0	0	0	0	0	0	0	0	0	0	0	0	0	0	0	0	0	0	0	0	0	0	0	0	0	0	0	0	0	0	0	0	0	0
13,16-Docosadienoic_acid	-3	0	0	0	1	0	0	0	0	0	0	0	0	0	0	0	0	0	0	0	0	0	0	0	0	0	0	0	0	0	0	0	0	0	0	0	-1	0	0	0	0	0	0	0
2-Deoxy-5-keto-D-gluconic_acid	0	0	0	-1	0	0	0	0	-1	0	-1	0	0	0	0	0	0	0	-1	0	0	0	-1	0	0	0	0	0	0	0	0	-1	0	0	0	0	-1	0	0	0	-1	0	-1	0
Cortisone	-0.5	0.5	-0.5	-0.5	-0.5	0	0	0	0.5	0.5	0	-0.5	0.5	0	-0.5	0	0	0	0	-0.5	-0.5	0.5	0	-0.5	-0.5	0	-0.5	0	0	-0.5	0	0	-0.5	-0.5	0.5	0	0	0	0.5	-0.5	0	0.5	0.5	-0.5
Chenodeoxycholate	0	0	0	0	0	0	0	0	0	0	0	0	0	0	0	0	0	0	0	0	0	0	0.666666666666666	0	0	0	0	0	0	0	0	0	0	0	0	0	0.666666666666666	0	0	0	0	0	0	0
Malonylgenistin	0	0	0	0	0	0	0	0	0	0	0	0	0	0	0	0	0	0	0	0	0	0	0	0	0	0	0	0	0	0	0	0	0	0	0	0	0	0	0	0	0	0	0	0
Geranylhydroquinone	0	0	0	0	0	0	0	0	0	0	0	0	0	0	0	0	0	0	0	0	0	0	0	0	0	0	0	0	0	0	0	0	0	0	0	0	0	0	0	0	0	0	0	0
UDP-N-acetylmuramate	10	5	2	-5	3	1	-2	2	1	-6	-5	3	0	-3	0	2	-1	5	-3	2	0	-1	3	2	2	1	3	1	2	0	0	2	3	0	-1	4	3	2	1	3	6	0	4	1
1-Methyluric_acid	-1	0	0	-1	0	0	0	0	0	0	0	0	0	-1	0	0	0	-1	0	0	0	0	0	0	0	0	0	0	0	0	0	0	0	0	0	0	0	0	0	0	0	0	0	0
3alpha,7alpha,12alpha-Trihydroxy-5beta-cholestane	0	0	0	1	0	0	1	1	1	0	1	0	0	1	0	0	0	0	1	1	0	0	0	0	1	1	0	0	0	0	0	1	0	0	0	0	0	0	0	0	0	0	1	0
_LPR_3R_RPR_-3-Isopropenyl-6-oxoheptanoate	6	-1	1	5	1	1	5	-1	2	2	5	0	0	5	3	0	1	5	3	-1	4	1	0	4	-1	1	4	3	1	4	0	2	1	2	1	-1	0	-2	0	0	3	1	4	3
alpha-N-Phenylacetyl-L-glutamine	0	0	0	0	0	0	0	0	0	0	0	0	0	0	0	0	0	0	0	0	0	0	0	0	0	0	0	0	0	0	0	0	0	0	0	0	0	0	0	0	0	0	0	0
NADplus	-1.22619047619048	-0.345238095238096	-0.11904761904762	-0.523809523809525	-0.261904761904762	-0.428571428571429	-0.261904761904762	-0.404761904761905	0.142857142857143	-0.428571428571429	-0.202380952380953	-0.238095238095239	-0.142857142857143	-0.142857142857143	-0.261904761904762	-0.11904761904762	-0.142857142857143	-0.321428571428572	0.0238095238095237	-0.11904761904762	-0.261904761904762	0	0.404761904761905	-0.404761904761905	-0.11904761904762	0.142857142857143	-0.261904761904762	0.0833333333333335	-0.11904761904762	-0.261904761904762	0	-0.0595238095238098	-0.261904761904762	-0.321428571428572	0	-0.261904761904762	0.202380952380953	0.0238095238095237	-0.0595238095238098	-0.404761904761905	-0.035714285714286	0.083333333333333	0.0238095238095237	-0.035714285714286
Deacetoxycephalosporin_C	0	0	0	0	0	0	0	0	0	0	0	0	0	0	0	0	0	0	0	0	0	0	0	0	0	0	0	0	0	0	0	0	0	0	0	0	0	0	0	0	0	0	0	0
D-Xylonate	0	0	0	0	0	0	0	0	0	0	0	0	0	0	0	0	0	0	0	0	0	0	0	0	0	0	0	0	0	0	0	0	0	0	0	0	0	0	0	0	0	0	0	0
Bacteriochlorophyllide_a	-6	-2	1	1	0	0	-2	-1	0	-1	0	1	0	-3	-1	-1	0	-3	1	0	-4	0	-1	-2	0	-1	-4	2	-1	-4	0	0	0	0	0	0	0	-1	0	-1	0	0	-2	0
2-Dehydro-3-deoxy-D-arabino-heptonate_7-phosphate	-3	-2	-2	-2	-2	-2	-2	-2	-3	-2	-2	-2	0	-2	-2	-2	0	-2	-2	-2	-2	0	-3	-2	-2	0	-2	-2	-2	-2	0	-3	-2	-2	0	-2	-3	-2	0	-2	-3	0	-2	-4
3-Oxo-OPC4-CoA	1	2	0.5	0.5	0	2	0.5	-0.5	3	2	1	0	0	1.5	2	0.5	0	2	2	-1	1.5	0	3	1.5	-1	1	1.5	2	0	1	0	0.5	0	0.5	0	0	3	0.5	0	0	1.5	0	1.5	0
3-Aminopropiononitrile	1	-1	2	2	2	1	1	2	0	2	1	2	0	1	1	2	0	3	-1	2	1	0	1	2	2	0	1	2	2	1	0	1	2	0	0	2	1	1	0	2	3	0	1	1
1-Methylnicotinamide	0	0	0	0	0	0	0	0	0	0	0	0	0	0	0	0	0	0	0	0	0	0	0	0	0	0	0	0	0	0	0	0	0	0	0	0	0	0	0	0	0	0	0	0
5-Amino-6-_LPR_5'-phospho-D-ribitylamino_RPR_uracil	2	1	1	3	1	1	2	1	1	1	1	1	0	2	1	1	0	1	0	1	1	0	1	1	1	0	1	0	1	1	0	0	1	1	0	1	1	0	0	1	0	0	0	0
Citalopram	4	2.33333333333333	3.33333333333333	1.66666666666667	2.33333333333333	4	2.66666666666666	2.66666666666666	2	4	2	1.66666666666667	0	3.66666666666666	4	3	0	3.33333333333333	2.66666666666666	2.66666666666666	3.66666666666666	0	2	4	2.66666666666666	1.33333333333333	3.66666666666666	0.666666666666667	3.33333333333333	3.66666666666666	0	1.33333333333333	2.33333333333333	3.33333333333333	0	2.33333333333333	2	2.66666666666666	0	2	3	0	3.33333333333333	1.66666666666667
Dihomomethionine	-2.5	0	-1	-1.5	-1	-1.5	-1	-1.5	-1	-2	-1	-0.5	0	-2.5	-2	-1	0	-2	-2	-1	-2.5	0.5	-0.5	-1.5	-1	-0.5	-2.5	-0.5	-1	-2.5	0	-2	-1	-1.5	0	-1	-0.5	-0.5	0	-1	-1	0	-1.5	-1.5
D-Fructose_1-phosphate	-0.400000000000003	0.533333333333332	-0.2	-0.799999999999997	-0.2	-1.13333333333333	-0.466666666666666	-0.2	-0.199999999999997	-0.6	-0.999999999999997	-0.2	0	0.2	-0.4	-0.2	0	-1.2	0.333333333333334	0.0666666666666662	-0.666666666666666	0	0.8	-0.666666666666666	0.0666666666666662	0.2	-0.666666666666666	-0.733333333333331	-0.2	-0.666666666666666	0	-0.333333333333331	-0.2	-0.266666666666666	0	-0.333333333333333	0.6	-0.0666666666666664	0	-0.466666666666666	0.733333333333334	0	0.133333333333334	0.2
Alanine	-2	0	1	0	1	1	0	1	2	2	0	2	0	0	0	2	0	0	1	0	0	0	2	0	0	1	0	1	1	0	0	1	1	1	0	1	2	3	0	2	1	0	1	1
N-_LPR__LPR_R_RPR_-Pantothenoyl_RPR_-L-cysteine	1	0	0	0	0	-0.5	0	0	0	-0.5	0	0	0	-0.5	0	0	0	0	0	0	0.5	0	0	0	0	0	0.5	0	0	0	0	0	0	0	0	0	0	0	0	0	0	0	0	0
3alpha,7alpha-Dihydroxy-5beta-cholest-24-enoyl-CoA	3	0	2	2	3	2	2	2	2	2	2	3	0	3	2	2	0	2	2	2	2	0	2	2	2	1	2	2	2	2	0	2	3	2	0	3	2	2	0	3	2	0	2	2
4,5-Dioxopentanoate	0	0	0	0	0	0	0	0	0	0	0	0	0	0	0	0	0	0	0	0	0	0	0	0	0	0	0	0	0	0	0	0	0	0	0	0	0	0	0	0	0	0	0	0
Erythromycin	0	0	0	1	0	0	1	0	0	0	1	0	0	0	0	0	0	0	0	0	1	0	0	1	0	0	1	0	0	1	0	0	0	0	0	0	0	0	0	0	0	0	0	0
trans-Tetradec-2-enoyl-CoA	-2.41666666666668	0.750000000000003	-1.58333333333334	-1.83333333333334	-1	-0.916666666666671	-1.83333333333334	-1.25	-1.75000000000001	-1.33333333333334	-1.75000000000001	-0.916666666666671	-0.166666666666667	-1.91666666666667	-1.25000000000001	-1.08333333333334	0	-1.25000000000001	-1.25	-1.41666666666667	-1.41666666666667	-0.333333333333334	-0.91666666666667	-1.41666666666667	-1.41666666666667	-0.0833333333333339	-1.41666666666667	-1.75000000000001	-1.33333333333334	-1.33333333333334	0	-1.33333333333334	-1.25	-1.16666666666667	-0.333333333333334	-1.33333333333334	-0.833333333333336	-0.916666666666666	0.083333333333333	-1.16666666666667	-1.25000000000001	-0.250000000000001	-1.66666666666667	-2.08333333333334
_LPR_S_RPR_-Canadine	0	0	0	0	0	0	0	0	0	0	0	0	0	0	0	0	0	0	0	0	0	0	0	0	0	0	0	0	0	0	0	0	0	0	0	0	0	0	0	0	0	0	0	0
_LPR_1R,2S,4S_RPR_-_Neoiso-dihydrocarveol	0	0	0	0	0	0	0	0	0	0	0	0	0	0	0	0	0	0	0	0	0	0	0	0	0	0	0	0	0	0	0	0	0	0	0	0	0	0	0	0	0	0	0	0
2,4,6-Triaminotoluene	0	0	0	0	0	0	0	0	0	0	0	0	0	0	0	0	0	0	0	0	0	0	0	0	0	0	0	0	0	0	0	0	0	0	0	0	0	0	0	0	0	0	0	0
Methaneselenol	1.66666666666665	-1.77635683940025e-15	0.416666666666663	0.583333333333327	0.583333333333329	0.416666666666663	0.583333333333327	0.249999999999995	-0.166666666666668	0.249999999999997	0.583333333333327	0.416666666666663	0.166666666666667	1.08333333333333	0.666666666666663	0.0833333333333293	0	0.416666666666663	0.416666666666664	0.416666666666663	0.999999999999996	0	0.666666666666663	0.749999999999996	0.416666666666663	-0.333333333333333	0.999999999999996	0	0.583333333333328	0.666666666666663	0.166666666666667	-0.333333333333333	0.416666666666663	-0.250000000000003	0	0.666666666666662	0.499999999999997	-0.250000000000001	0	0.583333333333329	0.333333333333331	-0.166666666666667	0.166666666666662	0.249999999999996
3-Methylxanthine	0	0	0	0	0	0	0	0	0	0	0	0	0	0	0	0	0	0	0	0	0	0	0	0	0	0	0	0	0	0	0	0	0	0	0	0	0	0	0	0	0	0	0	0
_LPR_R_RPR_-Malate	0	0	0	0	0	0	0	0	0	0	0	0	0	0	0	0	0	0	0	0	0	0	0	0	0	0	0	0	0	0	0	0	0	0	0	0	0	0	0	0	0	0	0	0
8-Methylthiooctanaldoxime	-1	1	0	0	0	1	0	1	0	1	0	0	0	1	0	0	0	0	0	0	0	0	0	0	0	0	0	0	0	0	0	1	0	0	0	0	0	0	0	0	0	0	0	0
4,4'-Diaponeurosporene	0	0	0	0	0	0	0	0	0	0	0	0	0	1	1	0	0	0	0	0	1	0	0	1	0	0	1	0	0	1	0	0	0	0	0	0	0	0	0	0	0	0	0	0
Glutathione_episulfonium_ion	-18	-3	-6	-8	-5	-9	-7	-6	0	-4	-7	-5	0	-6	-7	-6	-1	-10	1	-5	-7	-1	0	-4	-5	-1	-7	-1	-7	-8	0	0	-5	-5	-1	-6	-1	0	-1	-6	-2	-1	-3	-5
2-trans-Dodecenoyl-CoA	-2.41666666666668	0.750000000000003	-1.58333333333334	-1.83333333333334	-1	-0.916666666666671	-1.83333333333334	-1.25	-1.75000000000001	-1.33333333333334	-1.75000000000001	-0.916666666666671	-0.166666666666667	-1.91666666666667	-1.25000000000001	-1.08333333333334	0	-1.25000000000001	-1.25	-1.41666666666667	-1.41666666666667	-0.333333333333334	-0.91666666666667	-1.41666666666667	-1.41666666666667	-0.0833333333333339	-1.41666666666667	-1.75000000000001	-1.33333333333334	-1.33333333333334	0	-1.33333333333334	-1.25	-1.16666666666667	-0.333333333333334	-1.33333333333334	-0.833333333333336	-0.916666666666666	0.083333333333333	-1.16666666666667	-1.25000000000001	-0.250000000000001	-1.66666666666667	-2.08333333333334
4-_LPR_2-Aminophenyl_RPR_-2,4-dioxobutanoate	0	0	0	0	0	0	0	0	0	0	0	0	0	0	0	0	0	0	0	0	0	0	0	0	0	0	0	0	0	0	0	0	0	0	0	0	0	0	0	0	0	0	0	0
ADP-mannose	0	0	0	0	0	0	0	0	0	0	0	0	0	0	0	0	0	0	0	0	0	0	0	0	0	0	0	0	0	0	0	0	0	0	0	0	0	0	0	0	0	0	0	0
_LBK_Dihydrolipoyllysine-residue__LPR_2-methylpropanoyl_RPR_transferase_RBK__S-_LPR_3-methylbutanoyl_RPR_dihydrolipoyllysine	-1	0	0	-1	0	-1	-1	0	0	-1	-1	0	0	-1	-1	0	0	-1	0	0	-1	0	0	-1	0	0	-1	0	0	-1	0	0	0	0	0	0	0	0	0	0	0	0	0	0
Acetaldehyde	0.364372469635628	0.0971659919028339	-0.194331983805668	-0.0121457489878543	-3.33066907387547e-16	0.0931174089068827	0.040485829959514	-0.117408906882591	-0.0728744939271256	0.0688259109311741	0.0121457489878542	-0.121457489878543	0.0242914979757084	-0.0323886639676114	-0.0850202429149797	-0.0485829959514171	-1.11022302462516e-16	-0.0364372469635627	0.0971659919028339	-0.263157894736842	-0.0121457489878544	0	-0.0688259109311741	-0.109311740890688	-0.263157894736842	0.0485829959514169	0.0121457489878541	0.0242914979757085	-0.121457489878543	0.0850202429149797	-0.101214574898786	-0.149797570850203	-0.121457489878543	-1.11022302462516e-16	-0.0242914979757084	-0.319838056680162	-0.0688259109311741	-0.0971659919028338	-0.0242914979757085	-0.0485829959514171	0.121457489878542	0	0.194331983805668	0.0445344129554658
L-Rhamnulose	0	0	0	0	0	0	0	0	0	0	0	0	0	0	0	0	0	0	0	0	0	0	0	0	0	0	0	0	0	0	0	0	0	0	0	0	0	0	0	0	0	0	0	0
Rhodopin	9	1	3	3.5	3	2	3.5	3	0.5	1.5	3.5	3	0	2.5	2	2.5	0	2	2	3	2.5	0	2.5	2.5	3	-0.5	2.5	0	3.5	2	0	-0.5	3	1.5	0	3.5	2	0.5	0	3	1.5	0	2.5	2.5
Traumatin	-2	0	-2	-2	-2	-2	-2	0	0	-2	-2	-2	0	-2	-2	-2	0	-2	0	-2	-2	0	0	-2	-2	0	-2	-2	0	-2	0	0	-2	-2	0	-2	0	-2	0	-2	0	-2	-2	0
_LPR_4Z,7Z,10Z,13Z,16Z,19Z_RPR_-Docosahexaenoic_acid	0	0	0	0	0	0	0	0	0	0	0	0	0	0	0	0	0	0	0	0	0	0	0	0	0	0	0	0	0	0	0	0	0	0	0	0	0	0	0	0	0	0	0	0
Albireodelphin	5	0	1	0	1	1	0	1	-1	2	-1	1	0	2	3	0	0	2	0	1	2	-1	0	3	1	1	2	0	1	3	0	0	0	2	0	1	0	1	0	1	-1	0	-1	0
Phenylacetic_acid	-1.25	-0.5	-0.75	-0.25	0	-0.75	-0.25	-0.5	-0.75	-0.5	0	-0.5	0	-0.25	-1	-0.25	0	-1	0	-0.5	-0.75	0.25	0	-0.75	-0.5	0.5	-1	-0.5	-0.25	-1	0	-0.75	0	-0.5	0	-0.5	0	0.25	0	0.25	-0.25	-0.25	0	-0.75
beta-Citronellol	0	0	0	0	0	0	0	0	0	0	0	0	0	0	0	0	0	0	0	0	0	0	0	0	0	0	0	0	0	0	0	0	0	0	0	0	0	0	0	0	0	0	0	0
_LPR_S_RPR_-3-Hydroxy-3-methylglutaryl-CoA	0.35	0	0	0	-1.15	0	0	0	0.5	-0.4	0	-0.4	0	-0.4	-0.4	0	0	-0.4	-0.4	-1.2	-0.4	0	0.5	-0.8	-1.2	0	-0.4	-0.4	0	-0.4	0	0.5	-0.75	-0.4	0	-0.8	0.5	-0.8	0	0	0	0	0	0
2,4-Diaminotoluene	0	0	0	0	0	0	0	0	0	0	0	0	0	0	0	0	0	0	0	0	0	0	0	0	0	0	0	0	0	0	0	0	0	0	0	0	0	0	0	0	0	0	0	0
Octanoic_acid	-3	0	0	0	1	0	0	0	0	0	0	0	0	0	0	0	0	0	0	0	0	0	0	0	0	0	0	0	0	0	0	0	0	0	0	0	-1	0	0	0	0	0	0	0
Cyanate	0	0	0	0	0	0	0	0	0	0	0	0	0	0	0	0	0	0	0	0	0	0	0	0	0	0	0	0	0	0	0	0	0	0	0	0	0	0	0	0	0	0	0	0
Anhydrotetracycline	-18	-2	-6	-7	-6	-4	-7	-6	-1	-3	-7	-6	0	-6	-5	-5	0	-4	-4	-6	-6	0	-5	-6	-6	1	-6	0	-7	-5	0	1	-6	-3	0	-7	-4	-1	0	-6	-3	0	-5	-5
4-_LPR_Cytidine_5'-diphospho_RPR_-2-C-methyl-D-erythritol	0	0	0	0	0	1	0	0	0	0	0	0	0	0	0	0	0	0	0	0	0	0	1	1	0	0	1	0	0	1	0	0	0	0	0	0	1	0	0	0	0	0	0	2
Ecdysone	0.999999999999998	1.66666666666667	-1.33333333333333	-1.33333333333333	-1	0	0.666666666666666	0.333333333333333	1	1.33333333333333	0	-1.33333333333333	1	0.999999999999999	-0.666666666666667	0.333333333333333	0	0.999999999999999	-0.333333333333333	-1	0.333333333333332	1	0.333333333333333	-0.333333333333334	-1	0.333333333333333	0.333333333333332	-0.666666666666666	0.333333333333333	0.333333333333332	0	0	-1	-1	1	0	0	0.333333333333333	1	-0.666666666666667	0	1	1.66666666666667	-1
trans-beta-D-Glucosyl-2-hydroxycinnamate	0	0	0	0	0	0	0	0	0	0	0	0	0	0	0	0	0	0	0	0	0	0	0	0	0	0	0	0	0	0	0	0	0	0	0	0	0	0	0	0	0	0	0	0
3-Chloro-cis-1,2-dihydroxycyclohexa-3,5-diene	0	0	0	0	0	0	0	0	0	0	0	0	0	0	0	0	0	0	0	0	0	0	0	0	0	0	0	0	0	0	0	0	0	0	0	0	0	0	0	0	0	0	0	0
_LPR_1S,2R_RPR_-Naphthalene_1,2-oxide	7.66666666666665	-2.66666666666667	-0.333333333333337	2.99999999999999	-3.5527136788005e-15	1.33333333333333	1.33333333333333	-0.333333333333337	-4	-2	2.33333333333333	0.999999999999996	0	-1	-0.333333333333338	-0.333333333333337	0.666666666666666	2.99999999999999	-4.66666666666667	-1	-5.32907051820075e-15	0.666666666666666	-3.33333333333333	-2.33333333333334	-1	-1	-5.32907051820075e-15	-3	-5.32907051820075e-15	0.999999999999994	-0.333333333333333	-2.33333333333333	-3.5527136788005e-15	-1	0.666666666666666	0.666666666666663	-2.66666666666667	-4	0.666666666666666	0.666666666666663	-3	0.666666666666666	-1.66666666666667	0.999999999999996
_LPR_4R_RPR_-7-Hydroxy-4-isopropenyl-7-methyl-2-oxo-oxepanone	0	0	0	0	0	0	0	0	0	0	0	0	0	0	0	0	0	0	0	0	0	0	0	0	0	0	0	0	0	0	0	0	0	0	0	0	0	0	0	0	0	0	0	0
3-Hydroxy-2-methylpyridine-4,5-dicarboxylate	0	0	0	0	0	0	0	0	0	0	0	0	0	0	0	0	0	0	0	0	0	0	0	0	0	0	0	0	0	0	0	0	0	0	0	0	0	0	0	0	0	0	0	0
4-Guanidinobutanoate	-0.5	-0.25	-0.25	1	0	-0.75	0.75	-0.25	-0.25	-0.5	0.75	-0.75	0	1	-0.25	-0.5	0	-0.25	0	-0.25	0	0.25	0	0	-0.25	0.25	-0.25	-0.25	-0.25	-0.25	0	-0.5	0	-0.25	0	-0.5	0	-0.5	0	0	-0.25	-0.25	-0.25	-0.5
_LPR_S_RPR_-Lactaldehyde	-0.5	0.5	0	0	0	-0.25	0.25	0.5	-0.5	0.25	0	0	0	-0.25	-0.5	-0.25	0	-0.5	0.75	0.25	-0.25	0	0.75	-0.25	0.25	0	-0.25	0.5	0.75	-0.25	0	-0.5	0	-0.75	0	0	0.75	0.5	0	0	0.25	0	-0.5	0
3-_LPR_2-Carboxyethenyl_RPR_-cis,cis-muconate	0	0	0	0	0	0	0	0	0	0	0	0	0	0	0	0	0	0	0	0	0	0	0	0	0	0	0	0	0	0	0	0	0	0	0	0	0	0	0	0	0	0	0	0
Arabinan	0	0	0	0	0	0	0	0	0	0	0	0	0	0	0	0	0	0	0	0	0	0	0	0	0	0	0	0	0	0	0	0	0	0	0	0	0	0	0	0	0	0	0	0
Germacrene_B	0	0	0	0	0	0	0	0	0	0	0	0	0	0	0	0	0	0	0	0	0	0	0	0	0	0	0	0	0	0	0	0	0	0	0	0	0	0	0	0	0	0	0	0
2,3,4,5-Tetrahydrodipicolinate	0	0	0	0	0	0	0	0	0	0	0	0	0	0	0	0	0	0.25	0	0	0	0	0	0	0	0	0	-0.25	0	0	0	0	0	0	0	0.25	0	-0.25	0	0	0	0	0	0
Quinolinate	1	0	0	0	0	0	0	0	0	0	0	0	0	0	0	0	0	0	0	0	0	0	0	0	0	0	0	0	0	0	0	0	0	0	0	0	0	0	0	0	0	0	0	0
MurAc_LPR_oyl-L-Ala-D-gamma-Glu-L-Lys-D-Ala-D-Ala_RPR_-diphospho-undecaprenol	1	0	1	0	1	1	0	1	1	0	0	1	0	1	0	1	0	1	1	1	1	0	-1	1	1	0	1	-1	1	0	0	0	1	0	0	1	-1	-1	0	1	1	0	1	1
7-Aminocephalosporanic_acid	0	0	0	0	0	0	0	0	0	0	0	0	0	0	0	0	0	0	0	0	0	0	0	0	0	0	0	0	0	0	0	0	0	0	0	0	0	0	0	0	0	0	0	0
Cobalt-precorrin_4	-3	-1	-1	1	1	-2	2	-1	0	-2	2	0	0	0	-3	-1	0	-2	2	0	-3	0	2	-3	0	0	-3	1	1	-3	0	0	1	-1	0	0	2	-1	0	1	1	0	0	-1
Chloroacetaldehyde	2.25	-3.75	-6.5	-0.75	-4	-0.5	-1.25	-8.5	-4.5	-0.25	-0.75	-5.5	0	-3.75	-0.25	-3.5	1	-0.75	-2.25	-8.5	-0.25	0	-6.5	-0.5	-8.5	-1	0.75	-1.25	-4.5	0.5	0	-3	-4	-2.5	0	-5	-6.5	-6.25	0	-5	-2.25	0	-3.25	-1.75
_LPR_3R_RPR_-3-Hydroxyoctanoyl-_LBK_acyl-carrier_protein_RBK_	0	0	0	0	0	0	0	0	0	0	0	0	0	0	0	0	0	0	0	0	0	0	0	0	0	0	0	0	0	0	0	0	0	0	0	0	0	0	0	0	0	0	0	0
_LPR_R_RPR_-Canadine	0	0	0	0	0	0	0	0	0	0	0	0	0	0	0	0	0	0	0	0	0	0	0	0	0	0	0	0	0	0	0	0	0	0	0	0	0	0	0	0	0	0	0	0
all-trans-4-Hydroxyretinoic_acid	-5	-5	-5	-3	-4	-5	-4	-5	-3	-5	-3	-3	0	-5	-5	-5	0	-4	-4	-5	-5	0	-3	-5	-5	-2	-5	-2	-5	-5	0	-2	-4	-5	0	-4	-3	-4	0	-4	-4	0	-4	-3
1-Nitro-5,6-dihydroxy-dihydronaphthalene	-2	-1	-2	-2	-2	-1	-2	-2	3	-1	-2	-2	0	0	0	-2	0	-1	0	-2	-1	0	1	0	-2	-1	-1	5	-1	-2	1	1	-2	-2	0	-2	1	0	0	-2	1	0	-1	-2
Formate	2.38888888888889	0.166666666666667	-1.38888888888889	0.777777777777779	-1.66666666666667	0.222222222222222	0.277777777777778	-1.11111111111111	0.444444444444444	-1.61111111111111	0.5	-1.05555555555556	0.111111111111111	0.611111111111112	-1.72222222222223	-1.16666666666667	0	-1.5	1.33333333333334	-1.16666666666667	-2.44444444444445	0.277777777777778	-0.277777777777778	-0.611111111111112	-1.16666666666667	-0.555555555555557	-1.77777777777778	-0.777777777777779	-1	-2.05555555555556	0.111111111111111	0.444444444444444	-1.55555555555556	-1.05555555555556	0	-1.22222222222223	-1.11111111111111	-2.77777777777778	0	-1.72222222222223	1.11111111111111	0	0.777777777777779	-1.94444444444445
Tetracosanoic_acid	-3	0	0	0	1	0	0	0	0	0	0	0	0	0	0	0	0	0	0	0	0	0	0	0	0	0	0	0	0	0	0	0	0	0	0	0	-1	0	0	0	0	0	0	0
Thiamin_monophosphate	0.75	0.5	0.5	1.25	1	0.75	0.5	0.5	0	1	0.5	1	0	1	0.75	0.5	0	0.75	0	1	1	0	0.75	1	1	0	0.75	0	0.5	1	0	0	1	0.5	0	1	0.5	0	0	0.5	0	0.25	0	0
_LPR_R_RPR_-2-Hydroxybutane-1,2,4-tricarboxylate	0	0	0	0	0	0	0	0	0	0	0	0	0	0	0	0	0	0	0	0	1	0	0	0	0	0	0	0	0	1	0	0	0	0	0	0	0	0	0	0	0	0	0	0
1-_LPR_1-Alkenyl_RPR_-sn-glycero-3-phosphate	5	0	1	0	1	1	0	1	-1	2	-1	1	0	2	3	0	0	2	0	1	2	-1	0	3	1	1	2	0	1	3	0	0	0	2	0	1	0	1	0	1	-1	0	-1	0
Capecitabine	5	-1	1	-2	0	1	-2	0	-1	0	-4	1	1	1	1	1	1	2	-2	0	0	1	-3	0	0	1	0	-1	0	0	1	-2	1	-1	1	-1	-3	0	1	1	-2	1	-3	1
Premithramycin_A3	-16	-3	-8	-9	-8	-6	-9	-8	-2	-4	-9	-8	-1	-7	-6	-7	-2	-4	-7	-9	-7	-1	-7	-8	-9	0	-6	-1	-9	-5	0	0	-8	-6	-1	-10	-6	-2	-1	-10	-4	-2	-6	-7
Premithramycin_A3'	18	2	6	7	6	4	7	6	1	3	7	6	0	6	5	5	0	4	4	6	6	0	5	6	6	-1	6	0	7	5	0	-1	6	3	0	7	4	1	0	6	3	0	5	5
Glutathionylspermidine	0.8	0.4	0.4	-0.2	0.6	0.2	0	0	0.2	0.2	-0.2	0.4	0	0.2	0.2	0.4	0.2	0.4	0.4	0.6	0.2	0	0.2	0.2	0.6	0	0.2	0.4	0.6	0.2	0	0.2	0.6	0	0	0.6	0.2	0.4	0	0.4	0.4	0	0.2	0.4
cis-1,2-Dihydroxy-1,2-dihydro-7-methylnaphthalene	0	1	1	1	1	1	1	0	2	0	1	1	0	1	0	1	0	0	1	0	0	0	1	1	0	0	0	0	1	0	0	2	1	1	0	1	1	1	0	1	0	0	1	0
3-Oxohexadecanoyl-_LBK_acp_RBK_	6.06060606060605	0.181818181818181	0.121212121212121	1.15151515151515	1.03030303030303	1.93939393939394	1.69696969696969	-0.181818181818182	-2.36363636363636	0.787878787878786	1.87878787878788	2.48484848484848	0.303030303030303	1.6969696969697	3.09090909090909	1.57575757575757	-0.181818181818182	3.81818181818181	-1.87878787878788	-0.424242424242424	2.96969696969697	0.303030303030303	-0.121212121212121	2.48484848484848	-0.424242424242424	0.363636363636363	3.21212121212121	-0.484848484848484	1.33333333333333	2.84848484848484	0.0606060606060606	-2.12121212121212	1.27272727272727	1.45454545454545	-0.424242424242424	-0.727272727272727	-0.121212121212121	-0.909090909090905	0.787878787878787	1.27272727272727	0.909090909090907	0.787878787878787	1.45454545454545	1.45454545454545
_LPR_25R_RPR_-3alpha,7alpha-Dihydroxy-5beta-cholestanoyl-CoA	1	-1	1	1	1	0	1	0	0	0	0	1	0	1	0	1	0	0	0	1	0	0	0	0	1	-1	0	0	1	-1	0	0	1	0	0	0	0	-2	0	1	-1	0	1	1
2,4-Dichloroaniline	0	0	0	0	0	0	0	0	0	0	0	0	0	0	0	0	0	0	0	0	0	0	0	0	0	0	0	0	0	0	0	0	0	0	0	0	0	0	0	0	0	0	0	0
5-Carboxymethyl-2-hydroxymuconate	0.833333333333332	0.333333333333333	0.166666666666666	0.499999999999999	0.499999999999999	0.166666666666666	0.499999999999999	0.333333333333333	-0.666666666666666	0.166666666666666	0.499999999999999	0.499999999999999	0	-0.5	0.499999999999999	0.166666666666666	0	0.166666666666666	-0.999999999999999	-0.166666666666667	0.499999999999999	0	0	0.499999999999999	-0.166666666666667	0	0.499999999999999	0.166666666666666	0.333333333333333	0.499999999999999	0	-0.999999999999999	0.499999999999999	0.166666666666666	0	0.499999999999999	0	-0.166666666666667	0	0.499999999999999	0	0.166666666666666	0.499999999999999	0
CMP-N-trimethyl-2-aminoethylphosphonate	0	0	0	0	0	0	0	0	0	0	0	0	0	0	0	0	0	0	0	0	0	0	0	0	0	0	0	0	0	0	0	0	0	0	0	0	0	0	0	0	0	0	0	0
L-Homoserine	1	0	0.5	0	0.5	0.25	0	0.25	0.5	0	-0.25	0.5	0	0.25	-0.25	0.5	0	0	0.25	0.25	-0.25	0	0	-0.5	0.25	0	-0.25	0	0	-0.25	0	0.5	0.5	0.25	0	0.5	0	0.25	0	0.25	0	0	0	0.25
Guanosine_3'-phosphate	-1	-1	0	-1	0	0	-1	0	-1	-1	-1	0	0	-1	4	0	0	0	0	1	3	0	0	4	1	0	1	-1	0	3	0	-1	0	1	0	0	0	-1	1	-1	0	0	0	-1
Anhydrochlortetracycline	-18	-2	-6	-7	-6	-4	-7	-6	-1	-3	-7	-6	0	-6	-5	-5	0	-4	-4	-6	-6	0	-5	-6	-6	1	-6	0	-7	-5	0	1	-6	-3	0	-7	-4	-1	0	-6	-3	0	-5	-5
4-Hydroxy-L-threonine	-2	0	1	0	1	0	0	0	3	0	0	1	0	0	0	1	0	0	1	0	0	0	1	0	0	0	0	1	0	0	0	3	1	0	0	1	1	1	0	1	0	0	0	1
Toluene	0	0	0	0	0	0	0	0	0	0	0	0	0	0	0	0	0	0	0	0	0	0	0	0	0	0	0	0	-2.4	0	0	0	-0.4	0	0	-0.4	0	0	0	0	0	0	0	0
5-O-Caffeoylshikimic_acid	0	0	0	0	0	0	0	0	0	0	0	0	0	0	0	0	0	0	0	0	0	0	0	0	0	0	0	0	0	0	0	0	0	0	0	0	0	0	0	0	0	0	0	0
Gibberellin_A20	0.999999999999999	0	0	0.666666666666666	0	0.666666666666666	0.666666666666666	0	0.333333333333333	0.666666666666666	0.666666666666666	0	0	0.999999999999999	0.333333333333333	0	0.333333333333333	0.666666666666666	0.333333333333333	0	0.333333333333333	0	0	0.333333333333333	0	0	0.333333333333333	0	0	0.333333333333333	0	0.333333333333333	0	0	0	0	0	0	0	0	0	0.333333333333333	0.333333333333333	0
Glucobrassicin	0	0	0	0	0	0	0	0	0	0	0	0	0	0	0	0	0	0	0	0	0	0	0	0	0	0	0	0	0	0	0	0	0	0	0	0	0	0	0	0	0	0	0	0
Gibberellin_A7	-3	0	0	-2	0	-2	-2	0	-1	-2	-2	0	0	-3	-1	0	-1	-2	-1	0	-1	0	0	-1	0	0	-1	0	0	-1	0	-1	0	0	0	0	0	0	0	0	0	-1	-1	0
Undecaprenyl-diphospho-N-acetylmuramoyl-_LPR_N-acetylglucosamine_RPR_-L-alanyl-D-glutamyl-meso-2,6-diaminopimeloyl-D-alanyl-D-alanine	2	0	-1	0	-1	0	0	-1	0	1	0	-1	0	0	1	-1	0	0	-1	-1	0	0	1	0	-1	0	0	1	-1	1	0	1	-1	0	0	-1	1	1	0	-1	-1	0	-1	-1
p-Hydroxyphenyl_lignin	-3	0	0	-1	0	-2	-1	0	-1	-2	-1	0	-1	-2	-2	0	-1	-3	-2	0	-2	-1	0	-2	0	-1	-2	0	0	-2	-1	-1	0	0	-1	0	0	0	-1	0	-1	-1	-3	1
Amygdalin	0	0	0	0	0	0	0	0	0	0	0	0	0	0	0	0	0	0	0	0	0	0	0	0	0	0	0	0	0	0	0	0	0	0	0	0	0	0	0	0	0	0	0	0
L-Normetanephrine	1	-4	-1	-2	-2	1	-1	-3	-1	1	-1	-2	0	0	1	-2	0	1	-1	-3	0	0	-1	1	-3	0	0	-3	-1	0	0	-1	-2	-1	0	-2	-1	-1	0	-3	0	0	1	-2
Pyridoxal	-0.0505050505050498	-0.0606060606060603	-0.0606060606060603	-0.0606060606060603	-0.0404040404040402	0.0303030303030306	-0.0404040404040402	-0.0202020202020201	0.0404040404040402	-0.0202020202020201	-0.0202020202020201	-0.0606060606060603	0	-0.0606060606060603	0.0303030303030306	-0.0202020202020201	0	-0.0101010101010096	0	-0.0404040404040402	-0.0101010101010096	0	-0.0404040404040402	-0.0808080808080804	-0.0404040404040402	-0.0202020202020201	-0.0101010101010096	-0.0202020202020201	0	0.0101010101010105	0	0.0808080808080804	-0.0404040404040402	-0.0808080808080804	0	-0.0404040404040402	-0.0404040404040402	-0.0404040404040402	0	-0.0606060606060603	-0.0404040404040402	0	-0.1010101010101	-0.0808080808080804
3-_LPR_5'-Methylthio_RPR_pentylmalic_acid	1	-1	1	1	1	0	0	0	-1	-1	0	1	-1	0	1	0	0	0	0	1	1	-1	0	1	1	0	1	0	0	1	0	0	1	1	-1	0	0	0	-1	1	0	-1	-1	1
_LPR_15Z_RPR_-Tetracosenoic_acid	-3	0	0	0	1	0	0	0	0	0	0	0	0	0	0	0	0	0	0	0	0	0	0	0	0	0	0	0	0	0	0	0	0	0	0	0	-1	0	0	0	0	0	0	0
gamma-Linolenoyl-CoA	-1	0	-1	-1	-1	0	-1	-1	-1	0	-1	-1	0	-1	-1	-1	0	-1	-1	-1	-1	0	-1	-1	-1	0	-1	-1	-1	-1	0	-1	-1	-1	0	-1	-1	-1	0	-1	-1	0	-1	-1
HBOA	0	0	0	0	0	0	0	0	0	0	0	0	0	0	0	0	0	0	0	0	0	0	0	0	0	0	0	0	0	0	0	0	0	0	0	0	0	0	0	0	0	0	0	0
Luteolin	0	0	0	0	0	0	0	0	0	0	0	0	0	0	0	0	0	0	0	0	0	0	0	0	0	0	0	0	0	0	0	0	0	0	0	0	0	0	0	0	0	0	0	0
Carboxybiotin-carboxyl-carrier_protein	1.33333333333334	0	1.55431223447522e-15	-0.333333333333335	1.55431223447522e-15	1.55431223447522e-15	-8.88178419700125e-16	1.55431223447522e-15	1.55431223447522e-15	1.55431223447522e-15	0.333333333333335	1.55431223447522e-15	0	0.333333333333335	1.55431223447522e-15	1.55431223447522e-15	0	1.55431223447522e-15	0.333333333333332	1.55431223447522e-15	1.55431223447522e-15	0	0	1.55431223447522e-15	1.55431223447522e-15	0	1.55431223447522e-15	1.55431223447522e-15	1.55431223447522e-15	1.55431223447522e-15	0	0.333333333333335	1.55431223447522e-15	1.55431223447522e-15	0	1.55431223447522e-15	0	1.55431223447522e-15	0	1.55431223447522e-15	1.55431223447522e-15	0	0.333333333333335	1.55431223447522e-15
Isoliquiritigenin	0	0	0	0	0	0	0	0	0.333333333333333	0	0	0	0	0	0	0	0	0	0	0	0	0	0.333333333333333	0	0	0	0	0	0	0	0	0.333333333333333	0	0	0.333333333333333	0	0.333333333333333	0	0.333333333333333	0	0	0	0	0
_LPR_R_RPR_-Pantoate	0.333333333333334	0	0	0	0.0833333333333329	0	-0.083333333333333	0.0833333333333329	0	-0.166666666666667	-0.25	0.0833333333333329	0	-0.25	0	0.0833333333333329	0	-0.083333333333333	0	-0.166666666666667	-0.25	0	-0.166666666666667	-0.25	-0.166666666666667	-0.25	0	0	0	0	-0.25	-0.25	0.0833333333333329	0	0	-0.166666666666667	-0.166666666666667	-0.25	0	0.0833333333333329	0	0	-0.25	-0.25
1-Nitronaphthalene-7,8-oxide	13	-2	1	5	1	4	3	1	-3	-1	4	2	0	1	2	1	1	6	-5	0	2	1	-3	-1	0	-1	2	-1	2	3	0	-2	1	0	1	2	-2	-4	1	2	-2	1	-1	2
N2-Acetyl-L-aminoadipate	0	0	0	0	0	0	0	0	0	0	0	0	0	0	0	0	0	0	0	0	0	0	0	0	0	0	0	0	0	0	0	0	0	0	0	0	0	0	0	0	0	0	0	0
4alpha-Methyl-5alpha-ergosta-8,14,24_LPR_28_RPR_-trien-3beta-ol	0	0	0	0	0	0	0	0	0	0	0	0	0	0	0	0	0	0	0	0	0	0	1	0	0	0	0	0	0	0	0	0	0	0	0	0	0	0	0	0	0	0	0	1
E-Phenylitaconyl-CoA	2	0	1	0	1	1	1	0	0	1	1	1	0	1	1	1	0	1	0	1	1	0	0	1	1	0	1	1	0	1	0	0	1	1	0	1	0	1	0	1	0	1	1	0
Biotinyl-5'-AMP	0.2	0	0	0	0	0	0	0	0	0	0	0	0	0.2	0	0	0	0	0	0	0.2	0	0	0	0	0	0.2	0	0	0	0	0	0	0	0	0	0	0	0	0	0	0	0	0
Pelargonidin_3-O-sophoroside	-2	1	2	2	2	2	2	2	1	1	2	2	1	1	1	2	2	0	3	3	1	1	2	2	3	1	0	1	2	0	0	1	2	3	1	3	2	1	1	4	1	2	1	2
L-Cystathionine	0.333333333333332	0	0	-0.666666666666668	-0.5	0.0833333333333321	-0.166666666666668	-0.333333333333334	-0.0833333333333339	0.0833333333333321	-0.166666666666668	-0.25	0	0.0833333333333321	0.0833333333333321	0	0	0.0833333333333321	-0.166666666666666	-0.333333333333334	0.0833333333333321	0	0.166666666666666	0.0833333333333321	-0.333333333333334	0	0.0833333333333321	-0.25	-0.583333333333334	0.0833333333333321	0	-0.0833333333333339	-0.25	-0.583333333333334	0	-0.75	0.166666666666666	0.083333333333334	0	0	0.5	0	0.083333333333334	-0.333333333333334
_LPR_3Z_RPR_-Phytochromobilin	0	0	0	0	0	0	0	0	0	0	0	0	0	0	0	0	0	0	0	0	0	0	0	0	0	0	0	0	0	0	0	0	0	0	0	0	0	0	0	0	0	0	0	0
17alpha-Hydroxyprogesterone	-0.166666666666666	-0.166666666666666	0	0	0	0	0	0	0	0	0	0	-0.166666666666666	-0.166666666666666	0	0	-0.166666666666666	-0.166666666666666	0	-0.166666666666667	0	-0.166666666666666	0	0.166666666666666	-0.166666666666667	-0.166666666666666	0	0	0	0	-0.166666666666666	0	0	0	-0.166666666666666	-0.166666666666667	0	0.166666666666666	-0.166666666666666	0	0	-0.166666666666666	0	0
Imidazol-5-yl-pyruvate	0	0	0	0	0	0	0	0	0	0	0	0	0	0	0	0	0	0	0	0	0	0	0	0	0	0	0	0	0	0	0	0	0	0	0	0	0	0	0	0	0	0	0	0
5,8,13,13a-Tetrahydrocolumbamine	0	0	0	0	0	0	0	0	0	0	0	0	0	0	0	0	0	0	0	0	0	0	0	0	0	0	0	0	0	0	0	0	0	0	0	0	0	0	0	0	0	0	0	0
7-Hydroxychlorophyllide_a	0	0	0	0	0	0	0	0	0	0	0	0	0	0	0	0	0	0	0	0	0	0	0	0	0	0	0	0	0	0	0	0	0	0	0	0	0	0	0	0	0	0	0	0
2-Hydroxy-1,4-benzoquinone	0	0	0	0	0	0	0	0	0	0	0	0	0	0	0	0	0	0	0	0	0	0	0	0	0	0	0	0	0	0	0	0	0	0	0	0	0	0	0	0	0	0	0	0
CDP-3,6-dideoxy-D-mannose	0	0	0	0	0	0	0	0	0	0	0	0	0	0	0	0	0	0	0	0	0	0	0	0	0	0	0	0	0	0	0	0	0	0	0	0	0	0	0	0	0	0	0	0
2,3-Dihydro-2-S-glutathionyl-3-hydroxy_bromobenzene	-18	-3	-6	-8	-5	-9	-7	-6	0	-4	-7	-5	0	-6	-7	-6	-1	-10	1	-5	-7	-1	0	-4	-5	-1	-7	-1	-7	-8	0	0	-5	-5	-1	-6	-1	0	-1	-6	-2	-1	-3	-5
Amylose	-0.5	-0.75	0.5	0	0	0.5	-0.25	0	1	0.5	-0.25	0.5	0	0	0.25	0.25	0	0.25	-0.25	0.5	0.25	0.25	0.25	0.25	0.5	0	0.25	0.5	0	0.25	0	0.5	-0.25	0.25	0.25	0	0.5	0.5	0	0.25	-0.25	0	-0.25	0.25
2-Hydroxyacetophenone	0	1	1	1	1	1	1	0	2	0	1	1	0	1	0	1	0	0	1	0	0	0	1	1	0	0	0	0	1	0	0	2	1	1	0	1	1	1	0	1	0	0	1	0
o-Xylene	1	-1	0	0	0	-1	0	-1	0	-1	0	0	0	-1	0	0	0	0	0	0	0	0	0	0	0	0	0	0	0	0	0	-1	0	0	0	0	0	0	0	0	0	0	0	0
Hypoxanthine	1.5	0.0333333333333328	0.166666666666667	-0.0666666666666664	0.0666666666666669	0.300000000000001	0.533333333333335	0.0666666666666669	0.266666666666667	0.633333333333335	0.100000000000001	0.233333333333334	0	0.733333333333336	0.266666666666668	0.333333333333334	0	0.500000000000002	0.166666666666667	-0.233333333333334	0.433333333333335	0	0.566666666666667	-0.333333333333333	-0.233333333333334	0	0.333333333333335	-0.166666666666667	0.0666666666666669	0.433333333333335	0	0.166666666666667	0.0666666666666669	-0.1	0	-0.433333333333334	0.566666666666667	0	0	-0.1	-0.166666666666667	0.500000000000001	0.200000000000001	0.500000000000001
Spirilloxanthin	-18	-2	-6	-7	-6	-4	-7	-6	-1	-3	-7	-6	0	-6	-5	-5	0	-4	-4	-6	-6	0	-5	-6	-6	1	-6	0	-7	-5	0	1	-6	-3	0	-7	-4	-1	0	-6	-3	0	-5	-5
Phosphatidyl-N-methylethanolamine	-1	0	-1	-1	-1	0	-1	-1	-1	0	-1	-1	0	-1	-1	-1	0	-1	-1	-1	-1	0	-1	-1	-1	0	-1	-1	-1	-1	0	-1	-1	-1	0	-1	-1	-1	0	-1	-1	0	-1	-1
7,4'-Dihydroxyflavone	0	0	0	0	0	0	0	0	0	0	0	0	0	0	0	0	0	0	0	0	0	0	0	0	0	0	0	0	0	0	0	0	0	0	0	0	0	0	0	0	0	0	0	0
N2-Acetyl-L-aminoadipate_semialdehyde	4	-1	4	4	2	1	2	3	4	2	2	1	0	4	3	3	0	3	4	2	4	-1	1	2	2	0	4	1	4	4	0	3	2	3	0	2	1	1	0	2	2	0	3	3
all-trans-Hexaprenyl_diphosphate	6	0	-1	0	0	1	0	0	-1	0	0	0	0	0	1	-1	0	1	-1	0	1	0	-1	1	0	0	1	-1	0	1	0	-1	0	0	0	0	-1	-1	0	0	-2	0	0	0
Mandelonitrile	0	0	0	0	0	0	0	0	0	0	0	0	0	0	0	0	0	0	0	0	0	0	0	0	0	0	0	0	0	0	0	0	0	0	0	0	0	0	0	0	0	0	0	0
4-Hydroxybutanoic_acid	2.5	0	0	2	0	0.5	2.5	-0.5	1.5	1.5	2.5	-0.5	0.5	2.5	1	0	0.5	2.5	1.5	-1	1.5	1	0	1.5	-1	0.5	1.5	1.5	0.5	1.5	0	1	0	0.5	1	-0.5	0	-1	0.5	-0.5	1.5	1	2.5	1
8-epi-Cedrol	0	0	0	0	0	0	0	0	0	0	0	0	0	0	0	0	0	0	0	0	0	0	0	0	0	0	0	0	0	0	0	0	0	0	0	0	0	0	0	0	0	0	0	0
3-Carboxy-2-hydroxymuconate_semialdehyde	0	0	0	0	0	0	0	0	0	0	0	0	0	0	0	0	0	0	0	0	0	0	0	0	0	0	0	0	0	0	0	0	0	0	0	0	0	0	0	0	0	0	0	0
5-Formyl-5,6,7,8-tetrahydromethanopterin	0	0	0	0	0	0	0	0	0	0	0	0	0	0	0	0	0	0	0	0	0	0	0	0	0	0	0	0	0	0	0	0	0	0	0	0	0	0	0	0	0	0	0	0
alpha,alpha-Trehalose	1.5	0.4	0.7	0.5	0.7	0.8	0.7	0.7	-0.6	0.8	0.7	0.7	0	0.3	1.5	0.7	0	1.9	-0.1	0.7	1.5	0	-0.600000000000001	1.5	0.7	0.1	1.5	0.4	0.7	1.5	0	-0.2	0.7	0.5	0	0.7	-0.4	0	0	0.7	-0.5	0	0.1	0
8_LPR_R_RPR_-HPODE	0	0	0	0	0	0	0	0	0	0	0	0	0	0	0	0	0	0	0	0	0	0	0	0	0	0	0	0	0	0	0	0	0	0	0	0	0	0	0	0	0	0	0	0
2,2',3-Trihydroxybiphenyl	0	0	0	0	0	0	0	0	0	0	0	0	0	0	0	0	0	0	0	0	0	0	0	0	0	0	0	0	0	0	0	0	0	0	0	0	0	0	0	0	0	0	0	0
trans-Cinnamate	0.2	0	0.2	0.2	0.2	0.2	0.2	0.2	0.2	0.2	0.2	0.2	0	0.2	0.2	0.2	0	0.2	0.2	0.2	0.2	0	0.2	-0.4	0.2	0	0.2	0.2	0.2	0.2	0	0	0	0.2	0	-0.2	0.2	0.2	0	0.2	0.2	0	0.2	0.2
7-Methylthioheptanaldoxime	-1	1	0	0	0	1	0	1	0	1	0	0	0	1	0	0	0	0	0	0	0	0	0	0	0	0	0	0	0	0	0	1	0	0	0	0	0	0	0	0	0	0	0	0
Salicin_6-phosphate	-8	0	-1	0	-1	-3	-1	-1	3	-3	-1	-1	0	1	-2	-1	0	-4	3	-1	-2	0	4	-2	-1	1	-2	-1	-1	-2	0	1	-1	0	0	-1	3	1	0	-1	4	0	2	1
5-Deoxyleucopelargonidin	-2	0	0	-1	0	-1	-1	-1	1	0	-2	0	0	-1	-1	0	0	-2	0	-1	-1	0	0	-1	-1	0	-1	0	-1	-1	0	2	0	-1	0	0	1	0	0	0	1	0	-1	-1
_LPR_7R_RPR_-7-_LPR_5-Carboxy-5-oxopentanoyl_RPR_aminocephalosporinate	0	0	0	0	0	0	0	0	0	0	0	0	0	0	0	0	0	0	0	0	0	0	0	0	0	0	0	0	0	0	0	0	0	0	0	0	0	0	0	0	0	0	0	0
Iminoglycine	-2	1	1	0	0	0	0	0	0	0	0	0	0	2	0	1	0	0	1	0	0	0	0	0	0	0	0	0	1	0	0	1	0	1	0	0	0	1	0	0	0	0	1	1
beta-Ketoisocaproate	0	0	0	0	0	0	0	0	0	0	0	0	0	0	0	0	0	0	0	0	0	0	0	0	0	0	0	0	0	0	0	0	0	0	0	0	0	0	0	0	0	0	0	0
Precorrin_2	-5	0	-1	-2	-1	-1	-2	-1	0	-1	-2	-1	0	-1	0.5	-1	0	-0.5	-2	0	0.5	0	-3	0.5	0	0	0.5	-2	-1	0.5	0.5	0	-1	-2	0	-1	-2	-2	0	-1	-2	0	-2	-2
CDP-4-dehydro-6-deoxy-D-glucose	2	1	-1	1	1	1	2	1	0	0	1	0	0	1	0	0	1	1	1	0	0	0	1	-1	0	0	0	1	0	0	0	2	1	2	0	0	1	2	0	1	0	0	1	0
Cyclohex-1-ene-1-carboxyl-CoA	2	0	1	0	1	1	1	0	0	1	1	1	0	1	1	1	0	1	0	1	1	0	0	1	1	0	1	1	0	1	0	0	1	1	0	1	0	1	0	1	0	1	1	0
2-Chloro-2,5-dihydro-5-oxofuran-2-acetate	0	0	0	0	0	0	0	0	0	0	0	0	0	0	0	0	0	0	0	0	0	0	0	0	0	0	0	0	0	0	0	0	0	0	0	0	0	0	0	0	0	0	0	0
Coenzyme_F420-1	0	0	0	0	0	0	0	0	0	0	0	0	0	0	0	0	0	0	0	0	0	0	0	0	0	0	0	0	0	0	0	0	0	0	0	0	0	0	0	0	0	0	0	0
Celloheptaose	0	0	0	0	0	0	0	0	0	0	0	0	0	0	0	0	0	0	0	0	0	0	0	0	0	0	0	0	0	0	0	0	0	0	0	0	0	0	0	0	0	0	0	0
3-Oxododecanoyl-CoA	0	0	0	0	0	0	0	0	0	0	0	0	0	0	0	0	0	0	0	0	0	0	0	0	0	0	0	0	0	0	0	0	0	0	0	0	0	0	0	0	0	0	0	0
Nicotinate_D-ribonucleoside	0.666666666666665	0.5	0.666666666666667	-0.499999999999999	0.833333333333334	0.666666666666667	-0.666666666666666	0.666666666666667	0.333333333333334	0.666666666666667	-0.333333333333333	0.833333333333334	0.166666666666667	-0.166666666666667	0.166666666666666	0.666666666666667	0	0.166666666666666	0.333333333333334	0.833333333333334	0.333333333333333	0	0.333333333333334	0.166666666666666	0.833333333333334	0	0.333333333333333	0.5	0.666666666666667	0.333333333333333	0.166666666666667	0.5	0.833333333333334	0.666666666666667	0	0.833333333333334	0.500000000000001	0.666666666666667	0.333333333333333	0.833333333333334	-0.166666666666666	0	0.5	0.666666666666667
trans-3-Chloro-2-propene-1-ol	10	0	-1	-2	2	-2	-1	1	-3	-3	0	0	1	-1	-5	2	-1	-2	1	-4	-3	0	-3	-6	-4	0	-3	-1	-2	-1	-2	-4	2	3	0	0	-3	3	-1	1	3	0	3	3
10-Hydroxydihydrosanguinarine	0	0	0	0	0	0	0	0	0	0	0	0	0	0	0	0	0	0	0	0	0	0	0	0	0	0	0	0	0	0	0	0	0	0	0	0	0	0	0	0	0	0	0	0
_LPR_Z_RPR_-But-2-ene-1,2,3-tricarboxylate	-1	-0.5	-0.5	-0.5	-0.5	-1	-1	-0.5	-0.5	0	-1	-0.5	0	-0.5	-0.5	-0.5	0	-0.5	0	-0.5	-0.5	0	0	-0.5	-0.5	0	-0.5	0	-0.5	-0.5	0	0.5	-0.5	0	0	-0.5	0	-1	0	-0.5	0	0	-1	-0.5
Monodehydroascorbate	0	0	0.5	0.5	0.5	0	0.5	0.5	0.5	0	0.5	0.5	0	0	0	0.5	0	0	0	0	0.5	0	0	0.5	0	0	0.5	0	0	0.5	0	0.5	0.5	0.5	0	0.5	0	0.5	0	0.5	0	0	0.5	0.5
L-Arginine_phosphate	0	0	0	0	0	0	0	0	0	0	0	0	0	0	0	0	0	0	0	0	0	0	0	0	0	0	0	0	0	0	0	0	0	0	0	0	0	0	0	0	0	0	0	0
3,4-Dihydroxyphenylethyleneglycol	-5.5	0	1.5	0.5	0	1	0	0	2	2	-0.5	1	-0.5	0.5	3	0	0.5	0.5	0	2.5	1.5	0	2	3	2.5	0	1.5	1	1.5	0.5	1	2.5	0	-1	0	1	2	0.5	0.5	0.5	-0.5	0	-1.5	-1
Octadecanoic_acid	-1	-1	-0.5	1	-1	-1	0	-0.5	-0.5	-1	-0.5	-0.5	0.5	-1	-1	-0.5	0	-1	-0.5	-0.5	-1	0	1	-1	-0.5	1	-1	-0.5	-0.5	-1	0	-0.5	-0.5	-0.5	0.5	-0.5	1	-0.5	0.5	-0.5	-0.5	0	-0.5	0
Pinocarvone	0	0	0	0	0	0	0	0	0	0	0	0	0	0	0	0	0	0	0	0	0	0	0	0	0	0	0	0	0	0	0	0	0	0	0	0	0	0	0	0	0	0	0	0
3-Hydroxy-2,6-dimethyl-5-methylene-heptanoyl-CoA	-16	1	-4	-9	-5	-7	-9	0	-4	-4	-8	-4	0	-8	-8	-4	0	-10	-3	2	-8	0	-3	-8	2	-1	-8	-5	-5	-7	0	-5	-2	-5	0	1	-2	5	-1	-1	-7	-1	-7	-6
4-Amino-2-hydroxylamino-6-nitrotoluene	0	0	0	0	0	0	0	0	0	0	0	0	0	0	0	0	0	0	0	0	0	0	0	0	0	0	0	0	0	0	0	0	0	0	0	0	0	0	0	0	0	0	0	0
trans-Hex-2-enoyl-CoA	-2.91666666666668	0.916666666666669	-1.58333333333334	-1.50000000000001	-0.833333333333337	-0.583333333333337	-1.66666666666667	0.0833333333333335	-1.08333333333334	-1	-1.25000000000001	-0.583333333333337	-0.333333333333334	-1.91666666666667	-1.41666666666667	-1.08333333333334	0	-1.41666666666667	-0.750000000000003	-0.416666666666667	-1.58333333333334	-0.333333333333334	-0.91666666666667	-1.58333333333334	-0.416666666666667	-0.416666666666668	-1.58333333333334	-1.41666666666667	-0.666666666666671	-1.50000000000001	0	-0.500000000000004	-1.08333333333334	-1	-0.333333333333334	-1.16666666666667	-0.833333333333336	-0.249999999999998	0.083333333333333	-1.16666666666667	-1.41666666666667	-0.250000000000001	-1.33333333333334	-1.75000000000001
Phenolic_phosphate	0	0	0	0	0	0	0	0	0	0	0	0	0	0	0	0	0	0	0	0	0	0	0	0	0	0	0	0	0	0	0	0	0	0	0	0	0	0	0	0	0	0	0	0
Dihydrobiochanin_A	0	0	0	0	0	0	0	0	0	0	0	0	0	0	0	0	0	0	0	0	0	0	0	0	0	0	0	0	0	0	0	0	0	0	0	0	0	0	0	0	0	0	0	0
13-Deoxydaunorubicin	-18	-2	-6	-7	-6	-4	-7	-6	-1	-3	-7	-6	0	-6	-5	-5	0	-4	-4	-6	-6	0	-5	-6	-6	1	-6	0	-7	-5	0	1	-6	-3	0	-7	-4	-1	0	-6	-3	0	-5	-5
N-Methyltryptamine	0	0	0	0	0	0	0	0	0	0	0	0	0	0	0	0	0	0	0	0	0	0	0	0	0	0	0	0	0	0	0	0	0	0	0	0	0	0	0	0	0	0	0	0
Quercetin_3-O-_LPR_6-O-malonyl-beta-D-glucoside_RPR_	0	0	0	0	0	0	0	0	0	0	0	0	0	0	0	0	0	0	0	0	0	0	0	0	0	0	0	0	0	0	0	0	0	0	0	0	0	0	0	0	0	0	0	0
Deoxyinosine	-1	0.666666666666667	0	1	0	0	0.333333333333333	0	0	0	0.333333333333333	0	0	0.333333333333333	0	0	0	1	0	0	0	0	0	0.333333333333333	0	0	0.333333333333333	0	0	0	0	0	0	0	0	0	0	0	0	0	0	0.666666666666667	0.333333333333333	0
D-myo-Inositol_3,4-bisphosphate	0	0	0	0	0	0	0	0	0	0	0	0	0	0	0	0	0	0	0	0	0	0	0	0	0	0	0	0	0	0	0	0	0	0	0	0	0	0	0	0	0	0	0	0
_LPR_S_RPR_-_LPR_-_RPR_-Citronellal	2	0	-2	-1	0	1	0	-1	-2	1	0	0	0	0	1	-1	0	1	0	0	1	0	0	1	0	1	1	0	-2	1	0	0	0	0	0	0	0	0	0	0	0	0	0	0
3-Hexaprenyl-4-hydroxybenzoate	-6	0	1	0	0	-1	0	0	1	0	0	0	0	0	-1	1	0	-1	1	0	-1	0	1	-1	0	0	-1	1	0	-1	0	1	0	0	0	0	1	1	0	0	2	0	0	0
3-Sulfocatechol	0	-2	0	0	0	0	0	0	-3	0	0	-1	0	-1	0	0	0	0	-2	-1	0	-1	0	-1	-1	0	0	0	0	0	0	-2	-1	0	0	-2	0	-1	0	0	-2	0	0	0
4-Carboxy-4'-sulfoazobenzene	0	0	0	0	0	0	0	0	0	0	0	0	0	0	0	0	0	0	0	0	0	0	0	0	0	0	0	0	0	0	0	0	0	0	0	0	0	0	0	0	0	0	0	0
Sinapoyl_aldehyde	1	-0.5	0	0	0	0	-0.5	-0.5	0	0	0	0	0	-0.5	0	0	0	0	0	-0.5	0	0	0	0	-0.5	0	0	0	0	-0.5	0	0	0	0	0	0	0	-1.5	0	0	0	0	0	0
Urate	-2.33333333333333	-0.333333333333333	-0.333333333333333	0.166666666666666	0	-0.666666666666666	-0.333333333333333	0	-0.666666666666666	-1.33333333333333	0.333333333333333	-0.333333333333333	0	-1.33333333333333	-0.333333333333333	-0.666666666666666	0	-0.666666666666666	-0.333333333333333	0.666666666666666	-0.666666666666666	0	-0.999999999999999	0.666666666666666	0.666666666666666	0	-0.666666666666666	0.333333333333333	0	-0.666666666666666	0	-0.333333333333333	0	0.333333333333333	0	0.999999999999999	-0.999999999999999	0	0	0.333333333333333	0.333333333333333	-0.999999999999999	-0.333333333333333	-0.666666666666666
Iminoaspartate	-1	0	0	0	0	0	0	0	0	0	0	0	0	0	0	0	0	0	0	0	0	0.5	0	0	0	0	0	0	0.5	0	0	0	0	0	0	0	0	0	0	0	0.5	0	0	0
Taxa-4_LPR_20_RPR_,11_LPR_12_RPR_-dien-5alpha-ol	0	0	0	0	0	0	0	0	0	0	0	0	0	0	0	0	0	0	0	0	-0.5	0	0	0	0	0	-0.5	0	0	-0.5	0	0	0	0	0	0	0	0	0	0	0	0	0	0
Cellulose	-4	-0.333333333333334	-0.333333333333334	-1.83333333333333	1	-2.66666666666667	-2.83333333333333	0.833333333333333	-1	-2.16666666666667	-0.666666666666666	1.83333333333333	0	-4.66666666666667	-2.83333333333333	0.166666666666666	0.333333333333334	-3.16666666666667	2.33333333333333	-1	-0.833333333333334	0	1	-0.833333333333334	-1	-0.666666666666666	-0.833333333333334	1.66666666666667	0.5	-0.833333333333334	0.666666666666668	-0.666666666666667	1.83333333333333	-1.16666666666667	0.5	2.16666666666667	1.33333333333333	0.166666666666666	1.33333333333333	1.83333333333333	0.166666666666666	0.333333333333334	1.5	-0.166666666666667
Aminoacetone	0.666666666666666	-0.999999999999999	0	-0.333333333333333	-0.666666666666666	0.666666666666666	0	-0.666666666666666	0	0.666666666666666	0	-0.333333333333333	0	0.333333333333333	0.666666666666666	-0.333333333333333	0	0.666666666666666	0	-0.666666666666666	0.333333333333333	0	0	0.666666666666666	-0.666666666666666	0	0.333333333333333	-0.666666666666666	0	0.333333333333333	0	0	-0.333333333333333	0	0	-0.333333333333333	0	0	0	-0.666666666666666	0.333333333333333	0	0.666666666666666	-0.333333333333333
dUTP	-0.25	0	0	0	0	0	2.5	0	0	-0.5	1	0	0.5	0	0	0	0	0	0	0	0	0	0	0	0	0	0	0	0	0	0	0	0	0	0	0	0	0	0	0	0	0	0	-0.5
_LPR_-_RPR_-Abietadiene	0	0	0	0	0	0	0	0	0	0	0	0	0	0	0	0	0	0	0	0	0	0	0	0	0	0	0	0	0	0	0	0	0	0	0	0	0	0	0	0	0	0	0	0
2-Amino-4-hydroxy-6-hydroxymethyl-7,8-dihydropteridine	0.5	0	0	0	0	0	0	0	0	0	0	0	0	0	0	0	0	0	0	0	0	0	0	0	0	-0.5	0	0	0	0	-0.5	0	0	0	0	0	0	0	0	0	0	0	0	0
Isopimara-7,15-diene	1	-1	0	0	0	-1	0	-1	0	-1	0	0	0	-1	0	0	0	0	0	0	0	0	0	0	0	0	0	0	0	0	0	-1	0	0	0	0	0	0	0	0	0	0	0	0
2-n-Propyl-4-pentenoic_acid	-5	-5	-5	-3	-4	-5	-4	-5	-3	-5	-3	-3	0	-5	-5	-5	0	-4	-4	-5	-5	0	-3	-5	-5	-2	-5	-2	-5	-5	0	-2	-4	-5	0	-4	-3	-4	0	-4	-4	0	-4	-3
2-Oxo-10-methylthiodecanoic_acid	2.5	0	0.5	1	0.5	1	1	1	1.5	2	1	0	0.5	2	1.5	1	0	2	2	0.5	2	0	0.5	1	0.5	0.5	2	0.5	1	2	0	1.5	0.5	1	0.5	1	0.5	0.5	0.5	0.5	1	0.5	2	1
8,9-DHET	0	0	0	0	0	0	0	0	0	0	0	0	0	0	0	0	0	0	0	0	0	0	0	0	0	0	0	0	0	0	0	0	0	0	0	0	0	0	0	0	0	0	0	0
2-Polyprenyl-6-hydroxyphenol	18	2	6	7	6	4	7	6	1	3	7	6	0	6	5	5	0	4	4	6	6	0	5	6	6	-1	6	0	7	5	0	-1	6	3	0	7	4	1	0	6	3	0	5	5
Propenoyl-CoA	0.375000000000004	-0.0892857142857149	0.250000000000002	0.392857142857146	-0.0357142857142843	-0.0178571428571412	0.392857142857146	0.107142857142858	0.267857142857145	0.196428571428573	0.35714285714286	-0.0714285714285701	0.0178571428571428	0.392857142857146	0.321428571428574	0.196428571428573	0	0.375000000000003	0.196428571428573	0.0714285714285721	0.339285714285717	0.035714285714286	0.160714285714287	0.339285714285717	0.0714285714285721	0.0714285714285716	0.339285714285717	0.267857142857145	1.55431223447522e-15	0.303571428571431	0	0.250000000000002	-0.0892857142857131	-0.0178571428571415	0.0535714285714288	-0.142857142857142	0.125000000000001	0.178571428571428	0.0178571428571428	-0.124999999999999	0.303571428571431	0.0714285714285716	0.339285714285717	0.35714285714286
3-Oxoadipyl-CoA	0	1.5	0	-0.5	1.5	1.5	-0.5	0.5	2	1.5	0	0.5	0	0	1	-0.5	0	1	1	0	0.5	0	2	0.5	0	0.5	0.5	1.5	0.5	0.5	0	0.5	1.5	1	0	0.5	2	0.5	0	1.5	0.5	0	0.5	-0.5
Octanoyl-_LBK_acp_RBK_	0.833333333333334	0.3	0.366666666666667	0.3	-0.233333333333333	0.4	0.4	0.166666666666667	0.0999999999999999	0.1	0.3	-0.133333333333333	0.1	-0.466666666666666	0.3	-0.033333333333333	0.1	0.3	-0.133333333333333	0.0666666666666669	0.5	0.1	0.2	0.5	0.0666666666666669	-0.133333333333333	0.5	0.233333333333333	0.266666666666667	0.999999999999999	0.1	0.0999999999999999	-0.133333333333333	0.166666666666667	0.1	0.066666666666667	0.3	0.233333333333333	0.1	-0.133333333333333	0.066666666666667	0.1	0.166666666666667	0.166666666666667
Phenylacetonitrile	1	0	-0.5	0	-1.5	-0.5	0	-0.5	-1	-1	0	-1	0	0	0	-1	0	0	-1.5	0	0	0	-1	0	0	-0.5	0	-0.5	-0.5	0	0	-0.5	-1.5	-0.5	0	-0.5	-1	-2.5	0	-2	-0.5	0	-0.5	-0.5
Fumarate	2.2	0	-0.9	0.6	-0.3	1.3	0.899999999999999	-0.9	0.5	0.9	1	-0.5	0	1.2	1.3	-0.9	0	1.3	-0.2	-1	1.2	0	-0.8	1.3	-1	0.3	1.3	0.8	-0.7	1.4	0	0.7	-0.1	-0.2	0	-0.3	-0.8	0.4	0	-0.6	0.7	0.1	0.7	0.1
Allantoate	-0.166666666666666	-0.166666666666666	-0.166666666666666	0	-0.166666666666666	-0.166666666666666	0	-0.166666666666666	0	-0.166666666666666	0	-0.166666666666666	0	-0.166666666666666	0	-0.166666666666666	0	-0.166666666666666	0	-0.166666666666666	0	0	0	0	-0.166666666666666	0	0	0	-0.166666666666666	0	0	0	-0.166666666666666	-0.166666666666666	0	-0.166666666666666	0	0	0	-0.166666666666666	0	0	0	-0.166666666666666
DIBOA-glucoside	3	0	0	2	0	2	2	0	1	2	2	0	0	3	1	0	1	2	1	0	1	0	0	1	0	0	1	0	0	1	0	1	0	0	0	0	0	0	0	0	0	1	1	0
alpha-D-Galactosyl-_LPR_1->3_RPR_-1D-myo-inositol	0	0	0	0	0	0	0	0	0	0	0	0	0	0	0	0	0	0	0	0	0	0	0	0	0	0	0	0	0	0	0	0	0	0	0	0	0	0	0	0	0	0	0	0
5,6-Dihydrothymine	0	0	0	0	0	0	0	0	0	0	0	0	0	0	0	0	0	0	0	0	0	0	0	0	0	0	0	0	0	0	0	0	0	0	0	0	0	0	0	0	0	0	0	0
Citalopram_propionic_acid	0	0	0	0	0	0	0	0	0	0	0	0	0	0	0	0	0	0	0	0	0	0	0	0	0	0	0	0	0	0	0	0	0	0	0	0	0	0	0	0	0	0	0	0
3,4-Dihydroanhydrorhodovibrin	-18	-2	-6	-7	-6	-4	-7	-6	-1	-3	-7	-6	0	-6	-5	-5	0	-4	-4	-6	-6	0	-5	-6	-6	1	-6	0	-7	-5	0	1	-6	-3	0	-7	-4	-1	0	-6	-3	0	-5	-5
Scopolin	0	0	0	0	0	0	0	0	0	0	0	0	0	0	0	0	0	0	0	0	0	0	0	0	0	0	0	0	0	0	0	0	0	0	0	0	0	0	0	0	0	0	0	0
6-Carboxyhexanoyl-CoA	-1.5	0	-0.5	-0.5	0	-0.5	-0.5	-0.5	-0.5	-0.5	-0.5	-0.5	0	0	-1	0	0	-1	-1	-0.5	-0.5	0	-1	-0.5	-0.5	-0.5	-0.5	-0.5	-0.5	-0.5	0	-1	-1	-0.5	0	0	-1.5	-0.5	-0.5	-0.5	-0.5	0	-0.5	-0.5
Nogalavinone	-1	1	-1	-1	-1	0	0	0	1	1	0	-1	1	0	-1	0	0	0	0	-1	-1	1	0	-1	-1	0	-1	0	0	-1	0	0	-1	-1	1	0	0	0	1	-1	0	1	1	-1
1,4-Dichlorobenzene	0	0	0	0	0	0	0	0	0	0	0	0	0	0	0	0	0	0	0	0	0	0	0	0	0	0	0	0	0	0	0	0	0	0	0	0	0	0	0	0	0	0	0	0
Rosmarinate	0	0	0	0	0	0	0	0	0	0	0	0	0	0	0	0	0	0	0	0	0	0	0	0	0	0	0	0	0	0	0	0	0	0	0	0	0	0	0	0	0	0	0	0
2-Dehydropantoate	0	-0.5	-0.5	-0.5	-1	-0.5	0	-0.5	-0.5	-1	-0.5	-1	0	-0.5	-0.5	-1	0	0	-0.5	-0.5	-0.5	0	-0.5	-0.5	-0.5	0	-0.5	-0.5	0	-0.5	0	-0.5	-1	-0.5	0	-1	-0.5	-0.5	0	-1	-0.5	0	0	0
2'-Hydroxygenistein	0	0	0	0	0	0	0	0	0	0	0	0	0	0	0	0	0	0	0	0	0	0	0	0	0	0	0	0	0	0	0	0	0	0	0	0	0	0	0	0	0	0	0	0
Biochanin_A-beta-D-glucoside	0	0	0	0	0	0	0	0	0	0	0	0	0	0	0	0	0	0	0	0	0	0	0	0	0	0	0	0	0	0	0	0	0	0	0	0	0	0	0	0	0	0	0	0
5-Amino-6-_LPR_1-D-ribitylamino_RPR_uracil	-2.5	-0.5	0.5	-0.5	0	-0.5	0	0	0	-0.5	0.5	-0.5	0	-1.5	-1	0.5	0.5	-0.5	0	0	-1	0.5	0	-1	0	0	0	0	0	-1	0.5	0.5	-0.5	0	0.5	-0.5	0	-0.5	0.5	-0.5	0	0.5	0	0
3-Cresol	0.5	-0.5	0	0	0	-0.5	0	-0.5	0	-0.5	0	0	0	-0.5	0	0	0	0	0	0	0	0	0	0	0	0	0	0	3	0	0	-0.5	0	0	0	0	0	0	0	0	0	0	0	0
Chloroacetyl_chloride	13	-2	1	5	1	4	3	1	-3	-1	4	2	0	1	2	1	1	6	-5	0	2	1	-3	-1	0	-1	2	-1	2	3	0	-2	1	0	1	2	-2	-4	1	2	-2	1	-1	2
8,9-EET	-5	-5	-5	-3	-4	-5	-4	-5	-3	-5	-3	-3	0	-5	-5	-5	0	-4	-4	-5	-5	0	-3	-5	-5	-2	-5	-2	-5	-5	0	-2	-4	-5	0	-4	-3	-4	0	-4	-4	0	-4	-3
Salicylaldehyde	1	0	-1	-0.5	0	0.5	0	-0.5	-1	0.5	0	0	0	0	0.5	-0.5	0	0.5	0	0	0.5	0	0	0	0	0.5	0.5	0	-1	0.5	0	0	0	0	0	-0.5	0	0	0	0	0	0	0	0
Indolylmethyl-desulfoglucosinolate	0	0	0	0	0	0	0	0	0	0	0	0	0	0	0	0	0	0	0	0	0	0	0	0	0	0	0	0	0	0	0	0	0	0	0	0	0	0	0	0	0	0	0	0
Dhurrin	0	0	0	0	0	0	0	0	0	0	0	0	0	0	0	0	0	0	0	0	0	0	0	0	0	0	0	0	0	0	0	0	0	0	0	0	0	0	0	0	0	0	0	0
myo-Inositol_hexakisphosphate	1	0	0.2	-1.2	0.2	0	-1.2	-0.6	-1.2	1	-1.4	-0.2	0	0	0.8	0.2	0	0.8	-1.2	-0.4	0.8	0	-0.8	0.8	-0.4	0	0.8	0.2	-0.4	0.8	0	-0.6	0.2	0.2	0	0.2	-0.8	0.2	0	0.2	-0.4	0	-0.8	0.2
Xanthosine_5'-phosphate	-1.4	-0.4	-0.25	-0.4	-0.7	0.25	-2.22044604925031e-16	-0.3	0.0499999999999998	0.3	-0.2	-0.5	-0.2	0.25	-2.22044604925031e-16	-0.25	0.45	0.45	-0.45	-0.45	-0.2	0.25	-0.7	-0.2	-0.45	0.25	-0.2	-0.05	-0.3	-0.2	0.05	0.2	-0.7	-0.0500000000000003	0.25	-0.7	-0.9	-0.2	0.25	-0.7	-0.25	0.25	-0.3	-0.3
Pelargonidin_3-O-glucoside	2.8	-0.4	-0.4	-0.8	-0.4	-0.4	-0.8	-0.4	-0.800000000000001	0.399999999999999	-1.2	-0.4	-0.4	0.399999999999999	0.8	-0.8	-0.8	0.8	-1.2	-0.8	0.399999999999999	-0.800000000000001	-0.8	0.4	-0.8	0	0.8	-0.4	-0.4	1.2	0	-0.4	-0.8	-0.4	-0.4	-0.8	-0.8	0	-0.4	-1.2	-0.800000000000001	-0.8	-0.800000000000001	-0.8
Biochanin_A	0	0	0	0	0	0	0	0	0	0	0	0	0	0	0	0	0	0	0	0	0	0	0	0	0	0	0	0	0	0	0	0	0	0	0	0	0	0	0	0	0	0	0	0
Homotrypanothione_disulfide	0	0	0	0	0	0	0	0	0	0	0	0	0	0	0	0	0	0	0	0	0	0	0	0	0	0	0	0	0	0	0	0	0	0	0	0	0	0	0	0	0	0	0	0
1-Hydroxypyrene-7,8-oxide	0	0	0	1	0	0	1	0	0	0	1	0	0	0	0	0	0	0	0	0	1	0	0	1	0	0	1	0	0	1	0	0	0	0	0	0	0	0	0	0	0	0	0	0
Macrocin	0	0	0	0	0	0	0	0	0	-1	0	0	0	0	0	0	0	0	0	0	0	0	0	0	0	0	0	0	0	0	0	0	0	0	0	0	0	0	0	-1	0	0	0	0
Androsterone_glucuronide	0	0	0	0	0	0	0	0	0	0	0	0	0	1	1	0	0	0	0	0	1	0	0	1	0	0	1	0	0	1	0	0	0	0	0	0	0	2	0	0	0	0	0	0
Dimethylallyl_diphosphate	-1.75	0	0	0.5	0	0	0.5	0	0.25	0	0.5	0	0	0	-0.25	0	0	0	0.5	0	-0.25	0	0.75	-0.25	0	0.5	-0.25	0	0	-0.25	0	0	0	0	0	0	0.75	0	0	0	0	0	0	0.25
Deoxyuridine	-1.75	0.333333333333333	0.333333333333333	0.25	0.666666666666666	-0.333333333333333	-0.416666666666666	0.333333333333333	0.333333333333333	0.333333333333333	-0.416666666666666	0.999999999999999	0.0833333333333328	-0.749999999999999	0	0.666666666666666	0	-0.416666666666666	-0.333333333333333	0.666666666666666	-2.22044604925031e-16	-0.333333333333333	0.333333333333333	-0.083333333333333	0.666666666666666	-0.333333333333333	0.25	-0.666666666666666	0.333333333333333	-2.22044604925031e-16	0.333333333333333	-2.22044604925031e-16	0.666666666666666	0.333333333333333	-0.333333333333333	0.666666666666666	0.666666666666666	-2.22044604925031e-16	0	0.666666666666666	-0.666666666666666	-0.333333333333333	0.25	0.416666666666666
GDP-L-gulose	0	0	0	0	0	0	0	0	0	0	0	0	0	0	0	0	0	0	0	0	0	0	0	0	0	0	0	0	0	0	0	0	0	0	0	0	0	0	0	0	0	0	0	0
3,4,3',4'-Tetrahydrospirilloxanthin	-18	-2	-6	-7	-6	-4	-7	-6	-1	-3	-7	-6	0	-6	-5	-5	0	-4	-4	-6	-6	0	-5	-6	-6	1	-6	0	-7	-5	0	1	-6	-3	0	-7	-4	-1	0	-6	-3	0	-5	-5
Dolichyl_diphosphate	0	0	0	0	0	0	0	0	0	0	0	0	0	0	0	0	0	0	0	0	0	0	0	0	0	0	0	0	0	0	0	0	0	0	0	0	0	0	0	0	0	0	0	0
Chlorophyll_b	0	0	0	0	0	0	0	0	0	0	0	0	0	0	0	0	0	0	0	0	0	0	0	0	0	0	0	0	0	0	0	0	0	0	0	0	0	0	0	0	0	0	0	0
Dihydroclavaminic_acid	0	0	0	0	0	0	0	0	0	0	0	0	0	0	0	0	0	0	0	0	0	0	0	0	0	0	0	0	0	0	0	0	0	0	0	0	0	0	0	0	0	0	0	0
Magnesium_protoporphyrin_monomethyl_ester	-1	0	0	0	0	0	0	0	0	0	0	0	0	0	0	0	0	0	0	0	0	0	0	0	0	0	0	0	0	0	0	0	0	0	0	0	0	0	0	0	0	0	0	0
Arbutin	8	0	1	0	1	3	1	1	-3	3	1	1	0	-1	2	1	0	4	-3	1	2	0	-4	2	1	-1	2	1	1	2	0	-1	1	0	0	1	-3	-1	0	1	-5	0	-2	-1
1D-myo-Inositol_1,4,5,6-tetrakisphosphate	0	0	0	0	0	0	0	0	0	0	0	0	0	0	0	0	0	0	0	0	0	0	0	0	0	0	0	0	0	0	0	0	0	0	0	0	0	0	0	0	0	0	0	0
1-Methylpyrrolinium	0	0	0	0	1	0	0	0	0	0	0	0	0	0	0	0	0	0	0	0	0	0	0	0	0	0	0	0	0	0	0	0	0	0	0	0	0	0	0	0	0	0	0	0
_LPR_5Z,8Z,11Z,14Z_RPR_-Icosatetraenoic_acid	1.94117647058823	1.88235294117647	1.94117647058823	1.23529411764706	1.58823529411765	1.70588235294118	1.58823529411765	1.94117647058823	1.23529411764706	1.88235294117647	1.23529411764706	1.23529411764706	0	1.94117647058823	1.94117647058823	1.94117647058823	0	1.58823529411765	1.52941176470588	1.94117647058823	1.94117647058823	0	1.17647058823529	1.94117647058823	1.94117647058823	0.705882352941176	1.94117647058823	0.88235294117647	1.94117647058823	1.94117647058823	0	0.88235294117647	1.52941176470588	1.94117647058823	0	1.52941176470588	1.17647058823529	1.58823529411765	0	1.58823529411765	1.52941176470588	0	1.52941176470588	1.23529411764706
1D-1-Guanidino-3-amino-1,3-dideoxy-scyllo-inositol	3	1	1	-2	1	1	-2	1	0	1	-1	1	0	0	1	1	0	1	0	1	1	0	0	1	1	0	1	1	1	1	0	1	1	1	0	1	0	1	1	1	-1	0	1	1
Hepoxilin_A3	0	0	0	0	0	0	0	0	0	0	0	0	0	0	0	0	0	0	0	0	0	0	0	0	0	0	0	0	0	0	0	0	0	0	0	0	0	0	0	0	0	0	0	0
Fatty_acid	0.166666666666661	-0.250000000000003	-0.416666666666669	0.333333333333331	-0.333333333333336	2.08333333333333	1.41666666666667	-0.250000000000001	1.33333333333333	3	0.166666666666664	-1.08333333333334	-0.333333333333334	0.333333333333331	0.749999999999997	0.333333333333331	-0.0833333333333339	-0.0833333333333368	1.41666666666667	-0.750000000000002	0.416666666666663	-0.333333333333334	-0.583333333333334	0.916666666666664	-0.750000000000002	0.5	0.333333333333329	1.83333333333333	0.249999999999998	0.333333333333329	-0.333333333333334	2.66666666666667	-0.750000000000003	0.749999999999998	0	-1	-0.916666666666668	0.833333333333334	-0.333333333333334	-0.250000000000002	0.916666666666666	0	-0.333333333333336	1.41666666666667
2-Carboxy-2,5-dihydro-5-oxofuran-2-acetate	1.5	-1	-1	-1	0	0	0.5	-3.5	-2	-0.5	0.5	0.5	0	0	0	-1	-0.5	0	0	0	-0.5	0	0.5	-1.5	0	0	-0.5	-2	-0.5	-0.5	0	-4	0	-2.5	0	-1.5	0.5	-0.5	0	0	0	0	1	-0.5
Iminoerythrose_4-phosphate	-1	1	5	3	3	0	3	1	3	2	1	2	0	2	0	3	0	0	4	1	0	0	1	0	1	0	0	3	1	0	0	1	3	3	0	2	2	3	0	3	2	0	2	1
Dihydrokalafungin	0	0	0	0	0	0	0	0	0	0	0	0	0	0	0	0	0	0	0	0	0	0	0	0	0	0	0	0	0	0	0	0	0	0	0	0	0	0	0	0	0	0	0	0
Diglucosyl-diacylglycerol	0	1	2	2	2	3	2	1	1	0	2	0	1	0	0	1	2	2	2	2	2	1	0	1	2	1	1	0	1	1	0	1	2	3	1	3	0	1	1	3	1	2	2	1
Retinyl_palmitate	0	0	0	0	0	0	0	0	0	0	0	0	0	0	0	0	0	0	0	0	0	0	0	0	0	0	0	0	0	0	0	0	0	0	0	0	0	0	0	0	0	0	0	0
cis,cis-Muconate	0	0	0.5	0	0.5	0	0	1	-0.5	0	0	0.5	0	0	0	0	0	0	0	0.5	0	0	0	0	0.5	0.5	0	0.5	1	0	0	1.5	0.5	0	0	1	0	0.5	0	0.5	0	0	0	0
Sulfite	0.388888888888885	0.166666666666666	0.333333333333332	0.611111111111109	0.277777777777776	-0.444444444444447	0.777777777777776	0.833333333333332	-0.0555555555555568	-0.111111111111113	0.61111111111111	0.555555555555554	0.222222222222222	-0.222222222222224	-0.333333333333336	0.499999999999999	0	-0.0555555555555579	0.333333333333332	0.888888888888888	-1.88737914186277e-15	0.111111111111111	0.555555555555554	-0.111111111111114	0.888888888888888	-0.111111111111112	-0.222222222222225	0.5	0.666666666666665	-0.222222222222225	0	0.11111111111111	0.277777777777776	0.555555555555554	0.111111111111111	0.111111111111109	0.444444444444443	0.666666666666666	0.333333333333333	0.333333333333331	0.333333333333332	0.333333333333333	0.22222222222222	0.833333333333332
Nonaketamide_monocyclic_intermediate	-2	0	-1	0	-1	-1	-1	0	0	-1	-1	-1	0	-1	-1	-1	0	-1	0	-1	-1	0	0	-1	-1	0	-1	-1	0	-1	0	0	-1	-1	0	-1	0	-1	0	-1	0	-1	-1	0
Glycolaldehyde	-0.2	0	0	0	0	0	0	0	-0.133333333333333	-0.133333333333333	0	0	0	0	0	0	0	0	0	0	0	0	0	0	0	0	0	0	0	0	0	-0.133333333333333	0	-0.133333333333333	0	0	0	-0.133333333333333	0	0	0	0	0	0
Calycosin	0	0	0	0	0	0	0	0	0	0	0	0	0	0	0	0	0	0	0	0	0	0	0	0	0	0	0	0	0	0	0	0	0	0	0	0	0	0	0	0	0	0	0	0
Dehydrodolichol_diphosphate	0	0	0	0	0	0	0	0	0	0	0	0	0	0	0	0	0	0	0	0	0	0	0	0	0	0	0	0	0	0	0	0	0	0	0	0	0	0	0	0	0	0	0	0
Hydroxytamoxifen	0	0	0	0	0	0	0	0	0	0	0	0	0	0	0	0	0	0	0	0	0	0	0	0	0	0	0	0	0	0	0	0	0	0	0	0	0	0	0	0	0	0	0	0
epsilon-Rhodomycinone	1	0	-2	-2	-2	-1	-2	-1	-1	0	-2	-2	-1	0	-1	-2	-2	0	-3	-3	-1	-1	-2	-2	-3	-1	0	-1	-2	0	0	0	-2	-3	-1	-3	-2	-1	-1	-4	-1	-2	-1	-2
2,3-Dihydroxybenzoate	0	0	0.333333333333333	0.333333333333333	0.333333333333333	0.333333333333333	0.333333333333333	0.333333333333333	0	0.333333333333333	0.333333333333333	0.333333333333333	0	0.333333333333333	0	0.333333333333333	0	0.333333333333333	0	0.333333333333333	0	0	0	0	0.333333333333333	0	0	0	0	0	0	0	0.333333333333333	0.333333333333333	0	0.333333333333333	0	0	0	0.333333333333333	0	0	0	0.333333333333333
N6-_LPR_delta2-Isopentenyl_RPR_-adenosine_5'-monophosphate	0	0	0	0	0	0	0	0	0	0	0	0	0	0	0	0	0	0	0	0	0	0	0	0	0	0	0	0	0	0	0	0	0	0	0	0	0	0	0	0	0	0	0	0
Aristolochene	0	0	0	0	0	0	0	0	0	0	0	0	0	0	0	0	0	0	0	0	0	0	0	0	0	0	0	0	0	0	0	0	0	0	0	0	0	0	0	0	0	0	0	0
Indole-5,6-quinone	0	0	0	0	0	0	0	1	0	0	0	0	0	0	0	0	0	0	0	0	0	0	0	0	0	0	0	1	0	0	0	0	0	0	0	0	0	0	0	0	1	0	0	0
dTDP-L-megosamine	-18	-2	-6	-7	-6	-4	-7	-6	-1	-3	-7	-6	0	-6	-5	-5	0	-4	-4	-6	-6	0	-5	-6	-6	1	-6	0	-7	-5	0	1	-6	-3	0	-7	-4	-1	0	-6	-3	0	-5	-5
Cortisol	-0.083333333333333	-0.583333333333333	0.25	0.25	0.25	0	0	0	-0.25	-0.25	0	0.25	-0.583333333333333	-0.333333333333333	0.25	0	-0.333333333333333	-0.333333333333333	0	0.25	0.25	-0.583333333333333	0	0.583333333333333	0.25	-0.333333333333333	0.25	0	0	0.25	-0.333333333333333	0	0.25	0.25	-0.583333333333333	0	0	0.333333333333333	-0.583333333333333	0.25	0	-0.583333333333333	-0.25	0.25
Apigenin_7-O-_LBK_beta-D-apiosyl-_LPR_1->2_RPR_-beta-D-glucoside_RBK_	0	0	0	0	0	0	0	0	0	0	0	0	0	0	0	0	0	0	0	0	0	0	0	0	0	0	0	0	0	0	0	0	0	0	0	0	0	0	0	0	0	0	0	0
Cephalosporin_C	0	0	0	0	0	0	0	0	0	0	0	0	0	0	0	0	0	0	0	0	0	0	0	0	0	0	0	0	0	0	0	0	0	0	0	0	0	0	0	0	0	0	0	0
Thioredoxin	-3	-1	-0.399999999999999	-1.2	1	0.400000000000001	-1.2	-1	0.400000000000001	-0.999999999999999	-1.2	8.88178419700125e-16	1	2.4	-1.6	-1.4	0	-0.6	0.199999999999999	8.88178419700125e-16	-0.2	0.4	0.8	-1.2	8.88178419700125e-16	-1.4	-0.2	1.8	8.88178419700125e-16	-1.2	1	1	8.88178419700125e-16	-1.4	0	1	0.8	0.8	0.4	1	-0.8	-1	-1.8	8.88178419700125e-16
1-Acylglycerol	-7.5	-3.5	-4	-4	-3.5	2	-0.5	-2	2	3	-3.5	-3.5	-1	-4	-3.5	-4	-1	-4.5	0	-4	-4.5	-1	-1	-4	-4	0	-5.5	2.5	-2.5	-5.5	-1	6	-4.5	-2.5	0	-4.5	-2	0	-1	-2.5	-1	0	-4	0
dCDP	-2.5	-0.666666666666666	-0.666666666666666	-0.333333333333333	-0.666666666666666	-0.333333333333333	-0.333333333333333	-0.666666666666666	-0.333333333333333	-0.333333333333333	-0.333333333333333	-0.666666666666666	0	-0.666666666666666	0.333333333333333	-0.666666666666666	0	0	0	-0.666666666666666	0.333333333333333	0	-0.333333333333333	0.333333333333333	-0.666666666666666	0	0.333333333333333	-0.666666666666666	-0.666666666666666	0.333333333333333	0	-0.333333333333333	-0.666666666666666	-0.999999999999999	0	-0.666666666666666	-0.333333333333333	-0.333333333333333	0	-0.666666666666666	-0.333333333333333	0	0	-0.999999999999999
Isomaltose	0	0	0	0	0	0	0	0	0	0	0	0	0	0	0	0	0	0	0	0	0	0	0	0	0	0	0	0	0	0	0	0	0	0	0	0	0	0	0	0	0	0	0	0
beta-D-Glucose_1-phosphate	0.666666666666667	0.666666666666667	0	-1.33333333333333	0	0.666666666666667	-0.666666666666667	0	0	0.666666666666667	0	0	0	0.666666666666667	0.666666666666667	0	0	0.666666666666667	0.666666666666667	0	0.666666666666667	0	0	0.666666666666667	0	0.666666666666667	0.666666666666667	0.666666666666667	0	0.666666666666667	0	0	0	0	0	0	0	0.666666666666667	0	0	0.666666666666667	0	0.666666666666667	0
10-Oxabenzo_LBK_def_RBK_chrysen-9-one	-1	0	0	0	1	0	1	1	1	0	0	1	0	0	0	1	0	0	0	0	0	1	0	0	0	1	0	0	0	0	0	0	1	0	0	1	0	0	0	1	0	0	0	0
Capsorubin	0	0	0	0	0	0	0	0	0	0	0	0	0	0	0	0	0	0	0	0	0	0	0	0	0	0	0	0	0	0	0	0	0	0	0	0	0	0	0	0	0	0	0	0
Acetylpseudotropine	0	0	0	0	0	0	0	0	0	0	0	0	0	0	0	0	0	0	0	0	0	0	0	0	0	0	0	0	0	0	0	0	0	0	0	0	0	0	0	0	0	0	0	0
_LPR_3S_RPR_-3-Carboxy-3-hydroxypropanoyl-CoA	0	0	0	0	0	0	0	0	0	0	0	0	0	0	0	0	0	0	0	0	0	0	0	0	0	0	0	0	0	0	0	0	0	0	0	0	0	0	0	0	0	0	0	0
Formononetin	0	0	0	0	0	0	0	0	0	0	0	0	0	0	0	0	0	0	0	0	0	0	0	0	0	0	0	0	0	0	0	0	0	0	0	0	0	0	0	0	0	0	0	0
Decanoyl-_LBK_acp_RBK_	0.958333333333334	0.375	0.541666666666667	0.375	-0.208333333333333	0.5	0.5	0.416666666666667	0.125	0.125	0.375	-0.0833333333333329	0.125	-0.416666666666666	0.375	0.0416666666666671	0.125	0.375	-0.0833333333333329	0.416666666666667	0.625	0.125	0.25	0.625	0.416666666666667	0.0416666666666671	0.625	0.208333333333333	0.541666666666667	0.999999999999999	0.125	0.125	-0.0833333333333329	0.291666666666667	0.125	0.291666666666667	0.375	0.333333333333333	0.125	-0.0833333333333329	0.166666666666667	0.125	0.291666666666667	0.291666666666667
1-Acyl-sn-glycero-3-phosphocholine	4	-2	-1	1.5	-2	-1	2	-0.5	-2.5	-1.5	1	-1.5	0	-2	0.5	-0.5	0	-0.5	-1	-1	0.5	0	-1.5	0	-1	0.5	0	-1.5	-0.5	0.5	0	-2.5	-1	0	0	-1	-1.5	-1.5	0	-2	-1.5	0	-1	-1.5
Erythromycin_D	7	2	5	5	5	4	5	5	1.5	2.5	5	5	1	4	3.5	4.5	2	2	5	6	3.5	1	4.5	4.5	6	0.5	2.5	1	5.5	2	0	0.5	5	4.5	1	6.5	4	1.5	1	7	2.5	2	3.5	4.5
5-D-Glutamyl-D-glutamyl-peptide	0	0	0	0	0	0	0	0	0	0	0	0	0	0	0	0	0	0	0	0	0	0	0	0	0	0	0	0	0	0	0	0	0	0	0	0	0	0	0	0	0	0	0	0
dTDP-D-desosamine	-16	-3	-8	-9	-8	-6	-9	-8	-2	-4	-9	-8	-1	-7	-6	-7	-2	-4	-7	-9	-7	-1	-7	-8	-9	0	-6	-1	-9	-5	0	0	-8	-6	-1	-10	-6	-2	-1	-10	-4	-2	-6	-7
Luteoforol	-1	0	0	-0.5	0	-0.5	-0.5	-0.5	0.5	0	-1	0	0	-0.5	-0.5	0	0	-1	0	-0.5	-0.5	0	0	-0.5	-0.5	0	-0.5	0	-0.5	-0.5	0	1	0	-0.5	0	0	0.5	0	0	0	0.5	0	-0.5	-0.5
Isonicotinic_acid	-4	-2	-2	2	-3	-1	1	0	0	-1	2	-2	0	-1	-1	-2	-1	-2	-2	-3	-1	0	0	-1	-3	0	-1	-1	-3	-1	0	0	-3	0	0	-3	0	-2	0	-2	-1	0	-1	-1
S-Methyl-5-thio-D-ribulose_1-phosphate	0	0	1	0	1	1	0	1	1	1	0	1	0	1	1	1	0	1	1	1	1	0	1	0	1	0	1	0	1	1	0	1	1	1	0	1	1	0	0	1	1	0	1	1
Protoanemonin	2	1	1	-1	2	1	-1	1	2	2	-1	1	0	1	2	1	0	1	1	1	1	0	1	1	1	0	1	2	1	1	0	0	0	1	0	1	1	1	0	1	1	0	1	1
N-Acetylmuramate	8	0	1	0	1	3	1	1	-3	3	1	1	0	-1	2	1	0	4	-3	1	2	0	-4	2	1	-1	2	1	1	2	0	-1	1	0	0	1	-3	-1	0	1	-5	0	-2	-1
2-Methoxyestrone_3-glucuronide	0	0	0	0	0	0	0	0	0	0	0	0	0	1	1	0	0	0	0	0	1	0	0	1	0	0	1	0	0	1	0	0	0	0	0	0	0	2	0	0	0	0	0	0
4,4'-Dihydroxy-alpha-methylstilbene	-2	0	-1	0	-1	-1	-1	0	0	-1	-1	-1	0	-1	-1	-1	0	-1	0	-1	-1	0	0	-1	-1	0	-1	-1	0	-1	0	0	-1	-1	0	-1	0	-1	0	-1	0	-1	-1	0
Isopimaradienal	-1	1	0	0	0	1	0	1	0	1	0	0	0	1	0	0	0	0	0	0	0	0	0	0	0	0	0	0	0	0	0	1	0	0	0	0	0	0	0	0	0	0	0	0
cis-2,3-Dihydro-2,3-dihydroxy-4'-chlorobiphenyl	0	0	0	0	0	0	1	0	0	0	0	0	0	0	0	0	0	0	1	0	0	0	0	-1	0	0	0	0	0	0	0	1	1	0	0	2	0	0	0	0	0	0	1	0
Paromamine	-4	-2	-2	2	-3	-1	1	0	0	-1	2	-2	0	-1	-1	-2	-1	-2	-2	-3	-1	0	0	-1	-3	0	-1	-1	-3	-1	0	0	-3	0	0	-3	0	-2	0	-2	-1	0	-1	-1
_LPR_2E,6Z,9Z,12Z,15Z,18Z,21Z_RPR_-Tetracosahepta-2,6,9,12,15,18,21-enoyl-CoA	-1	0	-0.5	0	-0.5	-0.5	-0.5	0	0	-0.5	-0.5	-0.5	0	-0.5	-0.5	-0.5	0	-0.5	0.5	-0.5	-0.5	0	0	-0.5	-0.5	0	-0.5	-0.5	0	-0.5	0	0	-0.5	0	0	-0.5	0	-0.5	0	-0.5	0	-0.5	-0.5	0
1-Alkyl-sn-glycero-3-phosphate	2.5	0	0.5	0	0.5	0.5	0	0.5	-0.5	1	-0.5	0.5	0	1	1.5	0	0	1	0	0.5	1	-0.5	0	1.5	0.5	0.5	1	0	0.5	1.5	0	0	0	1	0	0.5	0	0.5	0	0.5	-0.5	0	-0.5	0
2,4-Dichloro-cis,cis-muconate	0	0	0	0	0	0	0	0	0	0	0	0	0	0	0	0	0	0	0	0	0	0	0	0	0	0	0	0	0	0	0	0	0	0	0	0	0	0	0	0	0	0	0	0
Vellosimine	0	0	0	0	0	0	0	0	0	0	0	0	0	0	0	0	0	0	0	0	0	0	0	0	0	0	0	0	0	0	0	0	0	0	0	0	0	0	0	0	0	0	0	0
Aerobactin	0	0	0	0	0	0	3	0	0	0	3	0	0	3	1	0	0	0	0	0	1	0	0	1	0	1	1	0	0	1	0	0	0	0	0	0	0	0	0	0	0	0	0	0
9beta-Pimara-7,15-diene	0	0	0	0	0	0	0	0	0	0	0	0	0	0	0	0	0	0	0	0	0	0	0	0	0	0	0	0	0	0	0	0	0	0	0	0	0	0	0	0	0	0	0	0
_LPR_9Z_RPR_-Octadecenoic_acid	-1	-1	-0.5	1	-1	-1	0	-0.5	-0.5	-1	-0.5	-0.5	0.5	-1	-1	-0.5	0	-1	-0.5	-0.5	-1	0	1	-1	-0.5	1	-1	-0.5	-0.5	-1	0	-0.5	-0.5	-0.5	0.5	-0.5	1	-0.5	0.5	-0.5	-0.5	0	-0.5	0
Cyanohydrin	-3	0	-0.5	0.5	-0.5	-1	0	0	-1	-1	0.5	-0.5	-0.5	-1.5	-1.5	-0.5	-1	-1	-1	-0.5	-1.5	-0.5	-1	-1.5	-0.5	0	-1.5	-0.5	-0.5	-1.5	0	0	-0.5	-0.5	-0.5	-0.5	-1	-0.5	-0.5	-0.5	-1.5	-1	-1	-0.5
Dimethylbenzimidazole	1	0	0	0	0	0	0	0	0	0	0	0	0	0	0	0	0	0	0	0	0	0	0	0	0	0	0	0	0	0	0	0	0	0	0	0	0	0	0	0	0	0	0	0
Norajmaline	0	0	0	0	0	0	0	0	0	0	0	0	0	0	0	0	0	0	0	0	0	0	0	0	0	0	0	0	0	0	0	0	0	0	0	0	0	0	0	0	0	0	0	0
Enzyme_N6-_LPR_lipoyl_RPR_lysine	-3.11111111111111	1.55555555555555	2.22222222222222	-2.44444444444445	0.444444444444444	-0.444444444444447	-2	0.444444444444444	1.11111111111111	-2.22044604925031e-15	-2.22222222222222	0.444444444444444	0	-2.22044604925031e-15	-0.888888888888891	1.33333333333333	0	-0.888888888888892	0.888888888888889	2.44444444444445	-0.444444444444447	0	1.77777777777778	-2.22044604925031e-15	2.44444444444445	0.888888888888889	-0.444444444444447	0.888888888888887	0.444444444444444	-2.22044604925031e-15	0	1.11111111111111	0.444444444444444	2.66666666666667	0	1.33333333333333	1.77777777777778	0.666666666666666	0.888888888888889	0.444444444444444	0.444444444444444	0.444444444444444	-0.888888888888891	-0.222222222222223
2-Amino-3-oxo-4-phosphonooxybutyrate	-3	-1	-1	-1	-1	-1	1	-1	-1	-1	-1	-1	0	2	-1	-1	0	-1	-1	-1	-1	0	-1	-1	-1	0	-1	-1	-1	-1	0	-1	-1	-1	0	-1	-1	0	0	-1	-1	0	-1	-1
Chloral_hydrate	6	0.5	-1	0	0.5	-0.5	0.5	0.5	-1.5	-1.5	1	-0.5	0.5	0	-2.5	0.5	-0.5	0	0.5	-2	-1	0	-1.5	-2.5	-2	0	-1	-0.5	-1	0	-1	-2	0.5	1.5	0	-0.5	-1.5	0	-0.5	0	1	0	2	1.5
Glutaconyl-1-CoA	-0.5	0	0	0	0	0	-0.5	0	0	0	0	0	0	0	0	0	0	0	0	0	0	0	0	0	0	0	0	0	0	0	0	0	0	0	0	0	0	0	0	0	0	0	0	0
4-Fluorocyclohexadiene-cis,cis-1,2-diol	0	0	0	0	0	0	0	0	0	0	0	0	0	0	0	0	0	0	0	0	0	0	0	0	0	0	0	0	0	0	0	0	0	0	0	0	0	0	0	0	0	0	0	0
all-trans-Polyprenyl_diphosphate	3	0	-0.5	0	0	0.5	0	0	-0.5	0	0	0	0	0	0.5	-0.5	0	0.5	-0.5	0	0.5	0	-0.5	0.5	0	0	0.5	-0.5	0	0.5	0	-0.5	0	0	0	0	-0.5	-0.5	0	0	-1	0	0	0
Pheophorbide_a	0	0	0	0	0	0	0	0	0	0	0	0	0	0	0	0	0	0	0	0	0	0	0	0	0	0	0	0	0	0	0	0	0	0	0	0	0	0	0	0	0	0	0	0
4-_LPR_L-Alanin-3-yl_RPR_-2-hydroxy-cis,cis-muconate_6-semialdehyde	0	0	0	0	0	0	0	0	0	0	0	0	0	0	0	0	0	0	0	0	0	0	0	0	0	0	0	0	0	0	0	0	0	0	0	0	0	0	0	0	0	0	0	0
4-Hydroxyphenylacetylglutamic_acid	0	0	0	0	0	0	0	0	0	0	0	0	0	0	0	0	0	0	0	0	0	0	0	0	0	0	0	0	0	0	0	0	0	0	0	0	0	0	0	0	0	0	0	0
CDP-glycerol	0	0	0	0	0	0	0	0	0	0	0	0	0	0	0	0	0	0	0	0	0	0	0	0	0	0	0	0	0	0	0	0	0	0	0	0	0	1	0	0	0	0	0	0
11-cis-Retinyl_palmitate	0	0	0	0	0	0	0	0	0	0	0	0	0	0	0	0	0	0	0	0	0	0	0	0	0	0	0	0	0	0	0	0	0	0	0	0	0	0	0	0	0	0	0	0
3-Sulfopyruvate	0	0	0	0	0	0	0	-0.333333333333333	0	0	-0.333333333333333	0	0	0	0	0	0	0	0	0	0	0	0	0	0	0	0	0	0	0	0	0	0	0	0	0	0	-0.333333333333333	0	0	0	0	-0.333333333333333	0
1-Chloro-2,2-bis_LPR_4'-chlorophenyl_RPR_ethylene	0	0	0	0	0	0	0	0	0	0	0	0	0	0	0	0	0	0	0	0	0	0	0	0	0	0	0	0	0	0	0	0	0	0	0	0	0	0	0	0	0	0	0	0
_LPR_6Z,9Z,12Z,15Z_RPR_-Octadecatetraenoyl-CoA	-1	0	-1	-1	-1	0	-1	-1	-1	0	-1	-1	0	-1	-1	-1	0	-1	-1	-1	-1	0	-1	-1	-1	0	-1	-1	-1	-1	0	-1	-1	-1	0	-1	-1	-1	0	-1	-1	0	-1	-1
2-Hydroxy-6-oxo-octa-2,4-dienoate	0	0	0	-1	0	0	-1	0	-1	0	-1	0	0	0	0	0	0	0	-1	0	0	0	-1	0	0	0	0	0	0	0	0	-1	0	0	0	0	-1	0	0	0	-1	0	-1	0
_LPR_S_RPR_-Cheilanthifoline	0	0	0	0	0	0	0	0	0	0	0	0	0	0	0	0	0	0	0	0	0	0	0	0	0	0	0	0	0	0	0	0	0	0	0	0	0	0	0	0	0	0	0	0
3-Aminoisobutyric_acid	0	1	2	2	2	0	1	2	1	0	2	3	0	0	0	2	0	0	1	1	0	0	1	0	1	0	0	1	1	0	0	1	1	1	0	2	1	1	0	2	1	0	1	1
Codeinone	0	0	0	0	0	0	0	0	0	0	0	0	0	0	0	0	0	0	0	0	0	0	0	0	0	0	0	0	0	0	0	0	0	0	0	0	0	0	0	0	0	0	0	0
L-erythro-4-Hydroxyglutamate	0.666666666666666	-0.666666666666666	-0.999999999999999	-0.666666666666666	-1.33333333333333	0.333333333333333	-0.333333333333333	-2.33333333333333	-0.666666666666666	0.333333333333333	-0.333333333333333	-0.666666666666666	0	-0.333333333333333	0.333333333333333	-1.66666666666667	0	0.333333333333333	-2.33333333333333	-1.66666666666667	0.666666666666666	0	-0.666666666666666	-0.333333333333333	-1.66666666666667	-0.333333333333333	0.666666666666666	0	-0.999999999999999	0.333333333333333	-0.666666666666666	-0.333333333333333	-0.999999999999999	-0.999999999999999	0	-0.999999999999999	-0.666666666666666	-0.999999999999999	0	-0.666666666666666	-0.666666666666666	0.666666666666666	-0.666666666666666	-0.999999999999999
Ceramide_phosphoethanolamine	-1	0	-1	-1	-1	-1	0	-1	-1	-1	0	-1	0	-1	-1	-1	0	-1	0	-1	-1	0	0	-1	-1	0	-1	0	-1	-1	0	-1	-1	-1	0	-1	0	-1	0	-1	0	0	0	-1
2-Hydroxyisophthalic_acid	3	1	0	1	0	0	1	0	0	0	1	0	0	0	0	0	0	0	0	0	0	0	0	0	0	0	0	0	0	0	0	0	0	0	0	0	0	1	0	0	0	0	0	0
2-C-Methyl-D-erythritol_2,4-cyclodiphosphate	0	0	0	0	0	0	0	0	0	0	0	0	0	0	0	0	0	0	0	0	0	0	0	0	0	0	0	0	0	0	0	0	0	0	0	0	0	0	0	0	0	0	0	0
Obtusifoliol	0	0	0	0	0	0	0	0	0	0	0	0	0	0	0	0	0	0	0	0	0	0	-1	0	0	0	0	0	0	0	0	0	0	0	0	0	0	0	0	0	0	0	0	-1
2-Methylbenzyl_alcohol	-1	0	0	0	0	1	0	1	0	1	0	0	0	1	0	0	0	0	0	0	0	0	0	0	0	-1	0	0	-1	0	0	1	0	0	0	-2	0	0	0	0	0	0	0	0
L-Rhamnofuranose	0	0	0	0	0	0	0	0	0	0	0	0	0	0	0	0	0	0	0	0	0	0	0	0	0	0	0	0	0	0	0	0	0	0	0	0	0	0	0	0	0	0	0	0
1'-Hydroxy-gamma-carotene	0	0	0	0	0	0	0	0	0	0	0	0	0	-1	-1	0	0	0	0	0	-1	0	0	-1	0	0	-1	0	0	-1	0	0	0	0	0	0	0	0	0	0	0	0	0	0
2-Hydroxy-4-_LPR_2-oxo-1,3-dihydro-2H-inden-1-ylidene_RPR_but-2-enoic_acid	0	0	0	0	0	0	0	0	0	0	0	0	0	0	0	0	0	0	0	0	0	0	0	0	0	0	0	0	0	0	0	0	0	0	0	0	0	0	0	0	0	0	0	0
D-Ribose_5-phosphate	-1.7	-0.3	-0.4	0.0499999999999998	-0.2	0.175	-0.25	0.125	-0.175	0.0499999999999998	-0.125	-0.175	0.100000000000001	0.0499999999999998	-0.0249999999999995	0.225	0	-0.275	-0.15	0.325	-0.125	-0.0999999999999996	-0.0249999999999999	-0.2	0.325	0	-0.325	-0.0249999999999999	0.125	-0.0249999999999995	0.2	-0.15	-0.3	-0.0750000000000002	-0.0999999999999996	-0.275	-0.175	-0.1	0.0250000000000004	0	-0.275	0	-0.275	-0.0750000000000002
3-O-alpha-Mycarosylerythronolide_B	0	0	0	0	0	0	0	0	0	0	0	0	0	0	0	0	0	0	0	0	0	0	0	0	0	0	0	0	0	0	0	0	0	0	0	0	0	0	0	0	0	0	0	0
Aldosterone	0	0	0	0	0	0	0	0	0	0	0	0	0	0	0	0	0	0	0	0	0	0	0	0	0	0	0	0	0	0	0	0	0	0	0	0	0	0	0	0	0	0	0	0
3-Ureidopropionate	0	0	0	0	0	0	0	0	0	0	0	0	0	0	0	0	0	0	0	0	0	0	0	0	0	0	0	0	0	0	0	0	0	0	0	0	0	0	0	0	0	0	0	0
N6,N6,O-Tridemethylpuromycin-5'-phosphate	0	0	0	0	0	0	0	0	0	0	0	0	0	0	0	0	0	0	0	0	0	0	0	0	0	0	0	0	0	0	0	0	0	0	0	0	0	0	0	0	0	0	0	0
Theobromine	0.416666666666667	0	0	0.416666666666667	0	0	0	0	0	0	0.166666666666667	0	0	0.416666666666667	0.166666666666667	0	0	0.416666666666667	0	-0.166666666666667	0.166666666666667	0	-0.166666666666667	0.166666666666667	-0.166666666666667	0	0.166666666666667	0	0	0.166666666666667	0.166666666666667	0	0	0	0	0	-0.166666666666667	0	0	0	0	0	0	0
Sarcosine	5.66666666666666	1.33333333333333	-1.41666666666667	0	1.25	0.333333333333333	0	-1.5	-2	0.999999999999999	-0.666666666666666	0.666666666666666	0	2	4.33333333333333	-0.999999999999999	0.333333333333333	4.66666666666666	-1.08333333333333	-1.75	4	0.333333333333333	-0.333333333333333	4.66666666666666	-1.75	0.333333333333333	4.25	0.333333333333333	-1.08333333333333	4	0	-1.66666666666667	1.25	1.33333333333333	0.333333333333333	-0.416666666666666	-0.333333333333333	-0.333333333333333	0	1.25	0.999999999999999	0.333333333333333	2.16666666666667	0.999999999999999
o-Toluate	0	0	0	1	0.5	0	1	0	1	0	1	0.5	0	1	0	0	0	0	1	1	0	0	0	0	1	0	0	0.5	0.5	0	0	1	0.5	0.5	0	1	0.5	0	0	0	0	0	0.5	0
4-Hydroxybutyryl-CoA	-6	1	-1	-5	-1	-1	-5	1	-2	-2	-5	0	0	-5	-3	0	-1	-5	-3	1	-4	-1	0	-4	1	-1	-4	-3	-1	-4	0	-2	-1	-2	-1	1	0	2	0	0	-3	-1	-4	-3
NH3	0.316226783968712	0.0972629521016607	0.026881720430107	0.358748778103616	0.0703812316715545	-0.0376344086021508	0.174975562072335	0.0913978494623653	0.16275659824047	-0.286412512218964	0.261974584555229	-0.00342130987292305	0.032258064516129	-0.0219941348973622	-0.0351906158357784	-0.024437927663734	0.00391006842619734	0.0557184750733125	0.145650048875857	-0.0434995112414471	0.12952101661779	-0.0151515151515152	0.0738025415444782	0.0674486803519044	-0.0434995112414471	0.0987292277614862	0.101661779081132	0.286412512218964	0.0268817204301073	0.184750733137828	0.032258064516129	0.202834799608994	0.0933528836754638	0.117790811339198	-0.127077223851417	0.0630498533724335	0.090909090909092	0.195503421309873	-0.127077223851417	0.142717497556207	0.119745845552297	-0.0322580645161291	0.0591397849462365	-0.0835777126099706
Cyclophosphamide	4.99999999999999	4.99999999999999	4.99999999999999	3	4	4.99999999999999	4	4.99999999999999	3	4.99999999999999	3	3	0	4.99999999999999	4.99999999999999	4.99999999999999	0	4	4	4.99999999999999	4.99999999999999	0	3	4.99999999999999	4.99999999999999	2	4.99999999999999	2	4.99999999999999	4.99999999999999	0	2	4	4.99999999999999	0	4	3	4	0	4	4	0	4	3
3-Chloro-2-methylmaleylacetate	-3	-1	-1	0	-1	-2	0	-1	-1	-2	0	-1	0	-1	-2	-1	0	-1	-1	-1	-1	0	-1	-1	-1	0	-1	-1	-1	-1	0	0	0	-1	0	0	-1	-1	0	-1	-1	0	-1	-1
2-Octaprenyl-6-hydroxyphenol	18	2	6	7	6	4	7	6	1	3	7	6	0	6	5	5	0	4	4	6	6	0	5	6	6	-1	6	0	7	5	0	-1	6	3	0	7	4	1	0	6	3	0	5	5
2-Oxo-2,3-dihydrofuran-5-acetate	1.5	0.666666666666667	0.666666666666667	0.166666666666667	0.666666666666667	0.333333333333332	0.333333333333332	1.83333333333333	1	0.166666666666667	0.333333333333332	0.499999999999999	0	0.333333333333333	1.83333333333333	0.333333333333334	0.166666666666667	1.83333333333333	0.333333333333333	0.666666666666666	2.16666666666666	-0.333333333333333	0.499999999999999	2.5	0.666666666666666	0.999999999999999	2.16666666666666	0.833333333333335	0.833333333333333	2.16666666666666	0	1.66666666666667	0.666666666666666	0.833333333333335	0	1.5	0.499999999999999	0.333333333333334	0	0.666666666666666	0.333333333333333	0	0.666666666666665	0.833333333333333
Leukotriene_C4	4	0	2	3	2	1	2	2	0	2	2	2	0	1	1	2	0	3	-1	2	1	0	1	2	2	0	1	2	2	1	0	1	2	0	0	2	1	2	0	2	3	0	1	1
ent-Pimara-8_LPR_14_RPR_,15-diene	0	0	0	0	0	0	0	0	0	0	0	0	0	0	0	0	0	0	0	0	0	0	0	0	0	0	0	0	0	0	0	0	0	0	0	0	0	0	0	0	0	0	0	0
2-Methyl-6-solanyl-1,4-benzoquinol	12	2	7	7	6	3	7	6	2	3	7	6	0	6	4	6	0	3	5	6	5	0	6	5	6	-1	5	1	7	4	0	0	6	3	0	7	5	2	0	6	5	0	5	5
trans-Tetradec-2-enoyl-_LBK_acp_RBK_	0	0	0	0	0	0	0	0	0	0	0	0	0	0	0	0	0	0	0	0	0	0	0	0	0	0	0	0	0	0	0	0	0	0	0	0	0	0	0	0	0	0	0	0
3'-Hydroxy-N-methyl-_LPR_S_RPR_-coclaurine	0	0	0	0	0	0	0	0	0	0	0	0	0	0	0	0	0	0	0	0	0	0	0	0	0	0	0	0	0	0	0	0	0	0	0	0	0	0	0	0	0	0	0	0
2-Mercaptoethanesulfonate	-1	0	0.5	0	0	-0.5	-0.5	0	0	-0.5	-0.5	0	0	-0.5	0.5	0.5	0	0	0	-0.5	0	0	0	-0.5	-0.5	0	-0.5	0	0.5	-0.5	0	-0.5	0	-0.5	0	-0.5	0	1	0	0	0	0	0	0
_LPR_6Z,9Z,12Z,15Z,18Z_RPR_-3-Hydroxytetracosapenta-6,9,12,15,18-enoyl-CoA	0.666666666666666	0	0.333333333333333	0	0.333333333333333	0.333333333333333	0.333333333333333	0	0	0.333333333333333	0.333333333333333	0.333333333333333	0	0.333333333333333	0.333333333333333	0.333333333333333	0	0.333333333333333	0	0.333333333333333	0.333333333333333	0	0	0.333333333333333	0.333333333333333	0	0.333333333333333	0.333333333333333	0	0.333333333333333	0	0	0.333333333333333	0.333333333333333	0	0.333333333333333	0	0.333333333333333	0	0.333333333333333	0	0.333333333333333	0.333333333333333	0
12-Oxo-9_LPR_Z_RPR_-dodecenoic_acid	2	0	2	2	2	2	2	0	0	2	2	2	0	2	2	2	0	2	0	2	2	0	0	2	2	0	2	2	0	2	0	0	2	2	0	2	0	2	0	2	0	2	2	0
Strictosidine_aglycone	0	0	0	0	0	0	0	0	0	0	0	0	0	0	0	0	0	0	0	0	0	0	0	0	0	0	0	0	0	0	0	0	0	0	0	0	0	0	0	0	0	0	0	0
Glutathione	0.725543478260869	0.0298913043478261	0.445652173913043	0.782608695652174	0.402173913043478	0.483695652173913	0.483695652173913	0.595108695652174	-0.105978260869565	0.421195652173913	0.546195652173913	0.445652173913043	0.0190217391304348	0.478260869565217	0.396739130434782	0.426630434782608	-0.0190217391304348	0.769021739130434	-0.230978260869565	0.339673913043478	0.415760869565217	0.0434782608695652	-0.0190217391304348	0.396739130434782	0.339673913043478	0.0244565217391304	0.415760869565217	0.111413043478261	0.426630434782608	0.396739130434782	0.0190217391304348	1.11022302462516e-16	0.383152173913043	0.247282608695652	0.0434782608695652	0.570652173913043	0.0244565217391304	0.116847826086957	-0.0190217391304348	0.508152173913043	0.247282608695652	0.0244565217391304	0.228260869565217	0.203804347826087
alpha-Farnesene	0	0	0	0	0	0	0	0	0	0	0	0	0	0	0	0	0	0	0	0	0	0	0	0	0	0	0	0	0	0	0	0	0	0	0	0	0	0	0	0	0	0	0	0
_LPR_R_RPR_-1-Aminopropan-2-ol	1	0	0	0	0	0	0	0	0	-1	0	0	0	0	0	0	0	-1	0	0	0	0	0	0	0	0	0	0	0	0	0	0	0	0	0	0	0	0	0	0	-1	0	-1	0
_LPR_Hydroxymethylphenyl_RPR_succinyl-CoA	2	-2	0	3	1	-1	2	1	-2	-3	1	1	0	0	-1	0	0	-1	0	1	0	0	-2	0	1	0	0	-3	2	-1	0	-1	1	0	0	1	-2	-2	0	1	1	-1	0	2
2-Hydroxy-3-carboxy-6-oxo-7-methylocta-2,4-dienoate	3	1	0	1	0	0	1	0	0	0	1	0	0	0	0	0	0	0	0	0	0	0	0	0	0	0	0	0	0	0	0	0	0	0	0	0	0	1	0	0	0	0	0	0
4alpha-Methylzymosterol-4-carboxylate	0	0	0	0	0	0	0	0	0	0	0	0	0	0	0	0	0	0	0	0	0	0	0	0	0	0	0	0	0	0	0	0	0	0	0	0	0	0	0	0	0	0	0	0
Phenylacetylglycine	0	0	0	0	0	0	0	0	0	0	0	0	0	0	0	0	0	0	0	0	0	0	0	0	0	0	0	0	0	0	0	0	0	0	0	0	0	0	0	0	0	0	0	0
Propane-1-ol	0	0	0	0	0	0	0	0	0	0	0	0	0	0	0	0	0	0	0	0	0	0	0	0	0	0	0	0	0	0	0	0	0	0	0	0	0	0	0	0	0	0	0	0
2-Hydroxy-6-oxo-6-phenylhexa-2,4-dienoate	-1	-1	-1	0	-1	0	0	-1	-1	-1	0	-1	0	-1	0	-2	0	0	-1	-1	0	0	0	1	-1	0	0	-1	-1	0	0	0	0	-1	0	0	0	-1	0	-1	-1	0	-1	-1
Naringenin_chalcone	1	-0.5	-1	-1	-1	-1	-1	-1	0.5	-0.5	-1	-1	-0.5	-0.5	-0.5	-1	-1	0	-1.5	-1.5	-0.5	-0.5	0	-1	-1.5	-0.5	0	-0.5	-1	0	0	0.5	-1	-1.5	0.5	-1.5	0	-0.5	0.5	-2	-0.5	-1	-0.5	-1
Testosterone	1.05555555555555	0.833333333333332	1.11111111111111	0.777777777777777	0.888888888888888	1.22222222222222	0.999999999999999	1.11111111111111	0.666666666666666	1.11111111111111	0.777777777777777	0.666666666666666	-0.166666666666667	0.833333333333332	0.999999999999999	1.11111111111111	-0.166666666666667	0.722222222222221	0.888888888888888	1.11111111111111	0.999999999999999	-0.166666666666667	0.777777777777777	1.16666666666667	1.11111111111111	0.277777777777777	0.999999999999999	0.444444444444444	1.11111111111111	0.999999999999999	-0.166666666666667	0.444444444444444	0.888888888888888	1.11111111111111	-0.166666666666667	0.888888888888888	0.666666666666666	0.888888888888889	-0.166666666666667	0.888888888888888	0.888888888888888	-0.166666666666667	0.888888888888888	0.666666666666666
Protein_N6,N6-dimethyl-L-lysine	0	0	0	0	0	0	0	0	0	0	0	0	0	0	0	0	0	0	0	0	0	0	0	0	0	0	0	0	0	0	0	0	0	0	0	0	0	0	0	0	0	0	0	0
Morphine-6-glucuronide	0	0	0	0	0	0	0	0	0	0	0	0	0	1	1	0	0	0	0	0	1	0	0	1	0	0	1	0	0	1	0	0	0	0	0	0	0	2	0	0	0	0	0	0
Chrysin	0	0	0	0	0	0	0	0	0	0	0	0	0	0	0	0	0	0	0	0	0	0	0	0	0	0	0	0	0	0	0	0	0	0	0	0	0	0	0	0	0	0	0	0
3-Indoleacetonitrile	1	0	-0.5	0	-1.5	-0.5	0	-0.5	-1	-1	0	-1	0	0	0	-1	0	0	-1.5	0	0	0	-1	0	0	-0.5	0	-0.5	-0.5	0	0	-0.5	-1.5	-0.5	0	-0.5	-1	-2.5	0	-2	-0.5	0	-0.5	-0.5
3-Sulfinylpyruvate	-2.5	1	1.5	1	2	-0.5	0.5	3.5	1	-0.5	0.5	1	0	0.5	-0.5	2.5	0	-0.5	3.5	2.5	-1	0	1	0.5	2.5	0.5	-1	0	1.5	-0.5	1	0.5	1.5	1.5	0	1.5	1	1.5	0	1	1.5	-1	1	1.5
2-Amino-4,6-dinitrotoluene	0	0	0	0	0	0	0	0	0	0	0	0	0	0	0	0	0	0	0	0	0	0	0	0	0	0	0	0	0	0	0	0	0	0	0	0	0	0	0	0	0	0	0	0
cis-4-Hydroxy-D-proline	-0.5	0	0	-0.5	0	-0.5	-0.5	0	0	-0.5	-0.5	0	0	0	-0.5	0	0	-0.5	0	0	-0.5	0	0	-0.5	0	0	-0.5	0	0	-0.5	0	0	0	-0.5	0	0	0	0	0	0	0	0	0	0
Bacteriochlorophyllide_d	12	1	2.5	3.5	3	2.5	3.5	3	0	1.5	3.5	3	0	3	3	2	0	2.5	1.5	3	3.5	0	2	3.5	3	-0.5	3.5	-0.5	3.5	3	0	-1	3	1.5	0	3.5	1.5	0	0	3	0.5	0	2.5	2.5
Mannitol	1.3	-0.033333333333333	0.133333333333334	-0.033333333333333	0.133333333333334	0.500000000000001	0.133333333333334	0.133333333333334	-0.500000000000001	0.466666666666668	0.133333333333334	0.133333333333334	0	-0.166666666666667	0.300000000000001	0.133333333333334	0	0.666666666666668	-0.500000000000001	0.133333333333334	0.333333333333334	0	-0.666666666666668	0.333333333333334	0.133333333333334	-0.166666666666667	0.333333333333334	0.166666666666667	0.133333333333334	0.333333333333334	0	-0.166666666666667	0.133333333333334	0	0	0.133333333333334	-0.500000000000001	-0.2	0	0.133333333333334	-0.833333333333335	0	-0.333333333333334	-0.133333333333334
D-Tagatose_1,6-bisphosphate	0	0	0	0	0	0	0	0	0	0	0	0	0	0	0	0	0	0	0	0	0	0	0	0	0	0	0	0	0	0	0	0	0	0	0	0	0	0	0	0	0	0	0	0
Cyanamide	0	-1	-1	0	0	0	0	0	0	0	0	0	0	0	0	-1	0	0	-1	0	0	0	-1	0	0	0	0	-1	0	0	0	0	0	0	0	0	-1	-1	0	0	-1	0	0	0
Succinyl-CoA	-1.61111111111111	-0.122222222222222	-0.344444444444444	-0.211111111111111	-0.344444444444444	-0.566666666666666	-0.211111111111111	-0.233333333333333	-0.0111111111111108	-0.566666666666666	-0.0111111111111108	-0.344444444444444	0	-0.566666666666666	-0.899999999999999	-0.0111111111111108	0	-0.677777777777777	-0.233333333333333	-0.233333333333333	-0.677777777777777	0.222222222222222	-0.233333333333333	-0.899999999999999	-0.233333333333333	-0.333333333333333	-0.677777777777777	-0.122222222222222	-0.344444444444444	-0.788888888888888	0	-0.0111111111111108	-0.122222222222222	-0.566666666666666	0	-0.344444444444444	-0.233333333333333	-0.233333333333333	0	-0.344444444444444	-0.0111111111111108	0	-0.0111111111111108	-0.122222222222222
Protopine	0	0	0	0	0	0	0	0	0	0	0	0	0	0	0	0	0	0	0	0	0	0	0	0	0	0	0	0	0	0	0	0	0	0	0	0	0	0	0	0	0	0	0	0
trans-2-Methyl-5-isopropylhexa-2,5-dienoyl-CoA	10	0	3	4	4	6	4	1	2	2	3	4	0	3	5	4	-1	5	0	-1	4	-1	3	4	-1	0	4	2	4	3	0	3	1	3	-1	0	2	-3	1	1	4	0	3	3
Mercaptopyruvate	-1.1	0.2	0.7	1	1.4	-0.7	0.7	2.3	0.6	-0.5	0.3	0.8	0	-0.1	-0.3	1.5	0	-0.3	2.1	1.7	-0.6	0	1	0.3	1.7	0.3	-0.6	0	1.1	-0.3	0.2	0.3	1.1	1.3	0	1.1	1	0.9	0	0.8	0.5	-0.6	0.6	1.3
Cobamide_coenzyme	-1.66666666666666	-0.333333333333333	-0.333333333333333	-0.333333333333333	-0.333333333333333	-0.333333333333333	0	-0.333333333333333	-0.333333333333333	0	-0.333333333333333	-0.333333333333333	0	-0.333333333333333	-0.333333333333333	-0.333333333333333	0	-0.333333333333333	-0.333333333333333	-0.333333333333333	-0.333333333333333	0	-0.333333333333333	-0.333333333333333	-0.333333333333333	0.333333333333333	-0.333333333333333	-0.333333333333333	-0.333333333333333	-0.333333333333333	0	-0.333333333333333	-0.333333333333333	-0.333333333333333	0	-0.333333333333333	-0.333333333333333	-0.333333333333333	0	-0.333333333333333	-0.333333333333333	0	-0.333333333333333	-0.333333333333333
4,4-Dimethyl-5alpha-cholesta-8-en-3beta-ol	0	0	0	0	0	0	0	0	0	0	0	0	0	0	0	0	0	0	0	0	0	0	0	0	0	0	0	0	0	0	0	0	0	0	0	0	0	0	0	0	0	0	0	0
Glucoerucin	0	0	0	0	0	0	0	0	0	0	0	0	0	0	0	0	0	0	0	0	0	0	0	0	0	0	0	0	0	0	0	0	0	0	0	0	0	0	0	0	0	0	0	0
3-epi-6-Deoxocathasterone	0	0	0	0	0	0	0	0	0	0	0	0	0	0	0	0	0	0	0	0	0	0	0	0	0	0	0	0	0	0	0	0	0	0	0	0	0	0	0	0	0	0	0	0
2,5-Dichloro-cis,cis-muconate	0	0	0	0	0	0	0	0	0	0	0	0	0	0	0	0	0	0	0	0	0	0	0	0	0	0	0	0	0	0	0	0	0	0	0	0	0	0	0	0	0	0	0	0
_LPR_R_RPR_-4-Dehydropantoate	0	0	0	0	0	0	0	0	0	0	0	0	0	0	0	0	0	0	0	0	0	0	0	0	0	0	0	0	0	0	0	0	0	0	0	0	0	0	0	0	0	0	0	0
Bacteriochlorophyll_c	-6	0	1	0	0	-1	0	0	1	0	0	0	0	0	-1	1	0	-1	1	0	-1	0	1	-1	0	0	-1	1	0	-1	0	1	0	0	0	0	1	1	0	0	2	0	0	0
Prostaglandin_I2	0	0	0	0	0	0	0	0	0	0	0	0	0	0	0	0	0	0	0	0	0	0	0	0	0	0	0	0	0	0	0	0	0	0	0	0	0	0	0	0	0	0	0	0
1-Alkenyl-2-acylglycerol	-1.66666666666666	-0.999999999999999	-0.999999999999999	-1.33333333333333	-0.999999999999999	-0.999999999999999	-0.999999999999999	-0.999999999999999	-0.666666666666666	-0.999999999999999	-0.999999999999999	-0.999999999999999	0	-1.33333333333333	-0.999999999999999	-0.999999999999999	0	-0.999999999999999	0	-0.999999999999999	-0.999999999999999	0	0	-0.999999999999999	-0.999999999999999	0	-0.999999999999999	-0.333333333333333	-0.999999999999999	-0.999999999999999	0	-0.666666666666666	-0.999999999999999	-0.999999999999999	0	-0.999999999999999	0.333333333333333	-0.666666666666666	0	-0.999999999999999	0	0	-0.666666666666666	-0.333333333333333
3,5-Diiodo-L-tyrosine	0	0	0	0	0	0	0	0	0	0	0	0	0	0	0	0	0	0	0	0	0	0	0	0	0	0	0	0	0	0	0	0	0	0	0	0	0	0	0	0	0	0	0	0
beta-D-Glucose	-1.65	-0.2	-0.35	0.350000000000001	-0.125	-0.925	-0.0499999999999998	-0.2	-0.825	-0.925	0.350000000000001	-0.275	-0.475	-1.25	-1.125	-0.35	-0.875	-0.6	-0.7	-0.0499999999999996	-1.125	-0.475	-1.175	-1.2	-0.0499999999999996	-0.075	-1.125	-0.375	-0.35	-1.2	-0.075	-0.35	-0.125	-0.2	-0.475	-0.125	-1.175	-0.125	-0.475	-0.125	-1.3	-0.875	-0.85	-0.275
Nitric_oxide	3	0	3.5	3	3	3	3	3.5	-5	-1.5	3	3	0	3	-3.5	3.5	0	-3.5	3	4	0	0	3.5	-3.5	4	0.5	-4	3	3.5	0	0	-4	3	3	0	3.5	3.5	3	0	3	3	0	3	3.5
5-Methylmaleylacetate	0	0	0	0	0	0	0	0	0	0	0	0	0	0	0	0	0	0	0	0	0	0	0	0	0	0	0	0	0	0	0	0	0	0	0	0	0	0	0	0	0	0	0	0
Petunidin-3-_LPR_p-coumaroyl_RPR_-rutinoside-5-glucoside	0	0	0	0	0	0	0	0	0	0	0	0	0	0	0	0	0	0	0	0	0	0	0	0	0	0	0	0	0	0	0	0	0	0	0	0	0	0	0	0	0	0	0	0
1,2,3-Trihydroxybenzene	0	0	0	0	0	0	0	0	0	0	0	0	0	0	0	0	0	0	0	0	0	0	0	0	0	0	0	0	0	0	0	0	0	0	0	0	0	0	0	0	0	0	0	0
7-Oxateasterone	0	0	0	0	0	0	0	0	0	0	0	0	0	0	0	0	0	0	0	0	0	0	0	0	0	0	0	0	0	0	0	0	0	0	0	0	0	0	0	0	0	0	0	0
2-_LPR_Hydroxymethyl_RPR_-3-_LPR_acetamidomethylene_RPR_succinate	0	0	0	0	0	0	0	0	0	0	0	0	0	0	0	0	0	0	0	0	0	0	0	0	0	0	0	0	0	0	0	0	0	0	0	0	0	0	0	0	0	0	0	0
_LPR_2R_RPR_-2-Hydroxy-2-methylbutanenitrile	0	0	0	0	0	0	0	0	0	0	0	0	0	0	0	0	0	0	0	0	0	0	0	0	0	0	0	0	0	0	0	0	0	0	0	0	0	0	0	0	0	0	0	0
beta-Alanyl-CoA	0	0	0	0	0	0	0	0	0	0	0	0	0	0	0	0	0	0	0	0	0	0	0	0	0	0	0	0	0	0	0	0	0	0	0	0	0	0	0	0	0	0	0	0
3,4-Dihydroxy-L-phenylalanine	0.111111111111111	0	-0.111111111111111	0.111111111111111	-0.111111111111111	0	0.111111111111111	0.027777777777778	0	-0.111111111111111	0.111111111111111	-0.111111111111111	0	-0.111111111111111	0	-0.111111111111111	0	0.111111111111111	0.111111111111111	-0.111111111111111	0	0	0	0	-0.111111111111111	0	0	0.138888888888889	-0.111111111111111	0	0	0	-0.111111111111111	0	0	-0.111111111111111	0	0	0	-0.111111111111111	0.138888888888889	0	0.111111111111111	-0.222222222222222
Docosenoyl-CoA	3	0	0	0	-1	0	0	0	0	0	0	0	0	0	0	0	0	0	0	0	0	0	0	0	0	0	0	0	0	0	0	0	0	0	0	0	1	0	0	0	0	0	0	0
Glyceollin_III	0	0	0	0	0	0	0	0	0	0	0	0	0	0	0	0	0	0	0	0	0	0	0	0	0	0	0	0	0	0	0	0	0	0	0	0	0	0	0	0	0	0	0	0
5beta-Pregnane-3,20-dione	0	0	0	-0.333333333333333	0	0	-0.333333333333333	-0.333333333333333	-0.333333333333333	0	-0.333333333333333	0	0	-0.333333333333333	0	0	0	0	-0.333333333333333	-0.333333333333333	0	0	0	0	-0.333333333333333	-0.333333333333333	0	0	0	0	0	-0.333333333333333	0	0	0	0	0	0	0	0	0	0	-0.333333333333333	0
3alpha,7alpha,24-Trihydroxy-5beta-cholestanoyl-CoA	1	-2	-1	1	-1	-2	1	-1	-4	-4	0	-1	0	-2	-2	-1	0	-2	-2	0	-1	0	-4	-1	0	-1	-1	-4	0	-2	0	-3	-1	-1	0	-1	-4	-3	0	-1	-1	0	-1	0
_LPR_plus_RPR_-_LPR_3S,4R_RPR_-cis-3,4-Dihydroxy-3,4-dihydrofluorene	0	1	1	1	1	1	1	0	2	0	1	1	0	1	0	1	0	0	1	0	0	0	1	1	0	0	0	0	1	0	0	2	1	1	0	1	1	1	0	1	0	0	1	0
Apo-_LBK_acyl-carrier-protein_RBK_	-0.5	0	0.5	0.5	0.5	1.5	0	0.5	1.5	1.5	0	0.5	0	1.5	0.5	0.5	0	0.5	0	0.5	0.5	0	0	0.5	0.5	0	0.5	0	0.5	0.5	0	0.5	0.5	0.5	0	0.5	0	0.5	0	0.5	0	0	0	0.5
2,2-Bis_LPR_4-hydroxyphenyl_RPR_-1-propanol	-1	1	0	-1	0	1	-1	1	0	1	-1	0	0	1	0	0	0	0	0	0	-1	0	0	-1	0	0	-1	0	0	-1	0	1	0	0	0	0	0	0	0	0	0	0	0	0
Eriodictyol_chalcone	0	0	0	0	0	0	0	0	1	0	0	0	0	0	0	0	0	0	0	0	0	0	1	0	0	0	0	0	0	0	0	1	0	0	1	0	1	0	1	0	0	0	0	0
2'-Hydroxybiochanin_A	0	0	0	0	0	0	0	0	0	0	0	0	0	0	0	0	0	0	0	0	0	0	0	0	0	0	0	0	0	0	0	0	0	0	0	0	0	0	0	0	0	0	0	0
D-Phenylalanine	0	-1	-0.25	2	-0.75	-0.25	1.75	-1	-0.75	-0.5	4.5	-2	0.25	-0.5	-0.75	-1.5	0	-0.75	1	-0.25	-0.75	-0.25	1.5	-0.75	-0.25	0	-0.75	4.25	-0.5	-0.75	-0.25	-1.5	-0.75	-0.5	0	-1	1.75	-0.25	0	-1	0	0.25	2.75	5.25
_LPR_2Z,6Z,10Z,14Z,18Z,22Z,26Z,30Z,34E_RPR_-Decaprenyl_diphosphate	0	0	0	0	0	0	0	0	0	0	0	0	0	0	0	0	0	0	0	0	0	0	0	0	0	0	0	0	0	0	0	0	0	0	0	0	0	0	0	0	0	0	0	0
_LPR_13Z_RPR_-Docosenoic_acid	-3	0	0	0	1	0	0	0	0	0	0	0	0	0	0	0	0	0	0	0	0	0	0	0	0	0	0	0	0	0	0	0	0	0	0	0	-1	0	0	0	0	0	0	0
trans-Oct-2-enoyl-_LBK_acp_RBK_	0	0	0	0	0	0	0	0	0	0	0	0	0	0	0	0	0	0	0	0	0	0	0	0	0	0	0	0	0	0	0	0	0	0	0	0	0	0	0	0	0	0	0	0
L-Noradrenaline	0.999999999999999	-0.666666666666666	0.333333333333333	0	0	0.999999999999999	0.333333333333333	-0.333333333333333	0.333333333333333	0.999999999999999	0.333333333333333	0	0	0.666666666666666	0.999999999999999	0	0	0.999999999999999	0.333333333333333	-0.333333333333333	0.666666666666666	0	0.333333333333333	0.999999999999999	-0.333333333333333	0	0.666666666666666	-0.333333333333333	0.333333333333333	0.666666666666666	0	0.333333333333333	0	0.333333333333333	0	0	0.333333333333333	0.333333333333333	0	-0.333333333333333	0.666666666666666	0	0.999999999999999	0
cis-4,5-Dihydroxy-4,5-dihydropyrene	0	0	0	1	0	0	1	0	0	0	1	0	0	0	0	0	0	0	0	0	1	0	0	1	0	0	1	0	0	1	0	0	0	0	0	0	0	0	0	0	0	0	0	0
Guanosine_3'-diphosphate_5'-triphosphate	0	0	0	0	0	0	0	0	0	0	0	0	0	0	0	0	0	0	0	0	0	0	0	0	0	0	0	0	0	0	0	0	0	0	0	0	0	0	0	0	0	0	0	0
Magnoflorine	-18	-2	-6	-7	-6	-4	-7	-6	-1	-3	-7	-6	0	-6	-5	-5	0	-4	-4	-6	-6	0	-5	-6	-6	1	-6	0	-7	-5	0	1	-6	-3	0	-7	-4	-1	0	-6	-3	0	-5	-5
Abietate	0	0	0	0	0	0	0	0	0	0	0	0	0	0	0	0	0	0	0	0	0	0	0	0	0	0	0	0	0	0	0	0	0	0	0	0	0	0	0	0	0	0	0	0
3-Oxotetradecanoyl-_LBK_acp_RBK_	6.06060606060605	0.181818181818181	0.121212121212121	1.15151515151515	1.03030303030303	1.93939393939394	1.69696969696969	-0.181818181818182	-2.36363636363636	0.787878787878786	1.87878787878788	2.48484848484848	0.303030303030303	1.6969696969697	3.09090909090909	1.57575757575757	-0.181818181818182	3.81818181818181	-1.87878787878788	-0.424242424242424	2.96969696969697	0.303030303030303	-0.121212121212121	2.48484848484848	-0.424242424242424	0.363636363636363	3.21212121212121	-0.484848484848484	1.33333333333333	2.84848484848484	0.0606060606060606	-2.12121212121212	1.27272727272727	1.45454545454545	-0.424242424242424	-0.727272727272727	-0.121212121212121	-0.909090909090905	0.787878787878787	1.27272727272727	0.909090909090907	0.787878787878787	1.45454545454545	1.45454545454545
_LPR_2R,3S_RPR_-2,3-Dimethylmalate	0	0	0	0	0	-1	0	0	0	-1	0	0	0	0	0	0	0	0	0	0	0	0	0	0	0	0	0	-1	0	0	0	0	0	-1	0	0	0	0	0	0	0	0	0	0
4-Fluoromuconolactone	2	1	1	-1	2	1	-1	1	2	2	-1	1	0	1	2	1	0	1	1	1	1	0	1	1	1	0	1	2	1	1	0	0	0	1	0	1	1	1	0	1	1	0	1	1
Salicylate	0.333333333333331	5.55111512312578e-17	0.833333333333334	1.11022302462516e-16	0.166666666666667	-0.5	0	0.166666666666668	0.500000000000001	-0.5	-0.166666666666667	0.166666666666667	0	-0.333333333333333	-0.166666666666667	1	0	-0.166666666666667	0	0.166666666666667	-0.166666666666667	0.166666666666667	0.5	-0.5	0.166666666666667	1.11022302462516e-16	0.333333333333333	0.5	-0.166666666666666	0.333333333333333	0	-0.333333333333333	0.166666666666667	0.166666666666667	0	-0.166666666666666	0.5	0.5	0	0.166666666666667	0	0	0.5	0
Retinol	-1.39285714285714	-2.22044604925031e-16	0.107142857142857	-0.107142857142857	-0.214285714285714	0.107142857142857	-0.107142857142857	-0.107142857142857	0.428571428571428	0.285714285714285	-0.214285714285714	0	-2.22044604925031e-16	-0.142857142857143	0.428571428571428	-0.107142857142857	0.107142857142857	0	-0.107142857142857	0.321428571428571	0.107142857142857	0.107142857142857	0.321428571428571	0.428571428571428	0.321428571428571	0	0.107142857142857	0.107142857142857	0.214285714285714	-0.107142857142857	0.214285714285714	0.285714285714285	-0.214285714285714	-0.428571428571428	0.107142857142857	0.107142857142857	0.321428571428571	0	0.214285714285714	-0.25	-0.214285714285714	0.107142857142857	-0.321428571428571	-0.428571428571428
Acyl1-monogalactosyl-diacylglycerol	0	0	0	0	0	0	0	0	0	0	0	0	0	0	0	0	0	0	0	0	0	0	0	0	0	0	0	0	0	0	0	0	0	0	0	0	0	0	0	0	0	0	0	0
Methadone	5	5	5	3	4	5	4	5	3	5	3	3	0	5	5	5	0	4	4	5	5	0	3	5	5	2	5	2	5	5	0	2	4	5	0	4	3	4	0	4	4	0	4	3
Lactose_6-phosphate	-8	0	-1	0	-1	-3	-1	-1	3	-3	-1	-1	0	1	-2	-1	0	-4	3	-1	-2	0	4	-2	-1	1	-2	-1	-1	-2	0	1	-1	0	0	-1	3	1	0	-1	5	0	2	1
Formaldehyde	-0.2	0.0499999999999999	-0.35	-0.4	0.0499999999999999	-0.3	-0.45	-0.1	0.3	-0.3	-0.55	-0.25	-0.1	-0.45	-0.05	0.0499999999999999	-0.15	-0.1	-0.15	-0.3	0.0999999999999999	-0.15	0.5	0.0999999999999999	-0.3	-0.15	0.0999999999999999	0.7	0.35	0.0999999999999999	-0.15	0.0999999999999999	-0.1	0.4	-0.15	-0.5	0.3	-0.5	-0.15	0.15	-0.1	0	0	0.5
L-Arginine	0.104761904761905	-1.38777878078145e-17	0.2	0.123809523809524	0.0571428571428571	0.123809523809524	0.276190476190476	0.0571428571428571	-2.77555756156289e-17	0.266666666666667	-0.00952380952380959	0.2	0	0.0571428571428571	0.19047619047619	0.0571428571428571	0	0.476190476190476	-0.0761904761904763	0.2	0.19047619047619	0	-0.266666666666667	0.114285714285714	0.2	0.142857142857143	0.257142857142857	0	-0.00952380952380957	0.266666666666667	0	0.142857142857143	0.2	-0.00952380952380957	0	0.0571428571428571	-0.266666666666667	-0.342857142857143	0	0.2	0.2	0	-0.0857142857142859	-0.0761904761904763
Styrene_oxide	-1	1	0	0	0	1	0	1	0	1	0	0	0	1	0	0	0	0	0	0	0	0	0	0	0	0	0	0	0	0	0	1	0	0	0	0	0	0	0	0	0	0	0	0
S-_LPR_Phenylacetothiohydroximoyl_RPR_-L-cysteine	1	0	0	1	0	0	1	0	0	0	1	0	0	0	0	0	0	0	0	0	1	0	0	1	0	0	1	0	0	1	0	0	0	0	0	0	0	0	0	0	0	0	0	0
_LPR_3R_RPR_-3-Hydroxytetradecanoyl-_LBK_acyl-carrier_protein_RBK_	0	0	0	0	0	0	0	0	0	0	0	0	0	0	0	0	0	0	0	0	0	0	0	0	0	0	0	0	0	0	0	0	0	0	0	0	0	0	0	0	0	0	0	0
3,5,7,9,11,13,15,17,19-Nonaoxo-docosanoyl-_LBK_acp_RBK_	-5	0	-1	0	-1	-1	0	-1	1	-2	1	-1	0	-2	-3	0	0	-2	0	-1	-2	1	0	-3	-1	-1	-2	0	-1	-3	0	0	0	-2	0	-1	0	-1	0	-1	1	0	1	0
_LPR_R_RPR_-Mandelate	0	0	0	0	0	0	0	0	0	0	0	0	0	0	0	0	0	0	0	0	0	0	0	0	0	0	0	0	0	0	0	0	0	0	0	0	0	0	0	0	0	0	0	0
Afzelechin	0	0	0	0	0	0	0	0	0	0	0	0	0	0	0	0	0	0	0	0	0	0	0	0	0	0	0	0	0	0	0	0	0	0	0	0	0	0	0	0	0	0	0	0
3',5-Dihydroxy-3,4',7-trimethoxyflavone	0	0	0	0	0	0	0	0	0	0	0	0	0	0	0	0	0	0	0	0	0	0	0	0	0	0	0	0	0	0	0	0	0	0	0	0	0	0	0	0	0	0	0	0
Protein_N6-_LPR_lipoyl_RPR_lysine	-0.666666666666666	0	0	0	0	0	0	0.333333333333333	0	0	0	0	0	0	0	0	0	0	0	0.666666666666666	0	0	0	0	0.666666666666666	0.333333333333333	0	0	0.333333333333333	0	0	0	0	0	0	0.333333333333333	0	0.333333333333333	0	0	0	0	0	0
L-2-Amino-3-oxobutanoic_acid	0	0	0	0	0	0	0	0	0	0	0	0	0	0	0	0	0	0	0	0	0	0	0	0	0	0	0	0	0	0	0	0	0	0	0	0	0	0	0	0	0	0	0	0
3-Hydroxyanthranilate	6.49999999999999	-0.166666666666667	1.16666666666667	1.5	1.16666666666667	1.16666666666667	1.16666666666667	1.16666666666667	-1.5	0.833333333333332	0.499999999999999	0.833333333333332	0	0.833333333333332	0.166666666666666	0.833333333333332	-0.333333333333333	0.499999999999999	0.666666666666666	0.166666666666666	0.833333333333332	-0.333333333333333	0.333333333333334	0.833333333333332	0.166666666666666	-0.666666666666666	0.833333333333332	-2.5	0.833333333333332	0.499999999999999	-0.333333333333333	-1.5	1.16666666666667	-0.5	-0.333333333333333	1.16666666666667	0.666666666666666	-0.5	-0.333333333333333	0.833333333333332	0	-0.333333333333333	0.166666666666666	0.833333333333332
Trichodiene	0	0	0	0	0	0	0	0	0	0	0	0	0	0	0	0	0	0	0	0	0	0	0	0	0	0	0	0	0	0	0	0	0	0	0	0	0	0	0	0	0	0	0	0
Reduced_rubredoxin	-0.399999999999996	0.133333333333334	0.533333333333335	2.55351295663786e-15	0.400000000000001	-1.06666666666667	0.133333333333336	0.8	0.533333333333334	-0.133333333333332	2.55351295663786e-15	0.533333333333334	-0.133333333333333	0.133333333333336	0.133333333333336	0.400000000000001	0	0.133333333333336	-0.133333333333332	0.533333333333335	0.133333333333336	-0.133333333333333	0.266666666666667	0.133333333333336	0.533333333333335	0	0.133333333333336	0.400000000000001	0.533333333333334	0.133333333333336	-0.133333333333333	0.533333333333334	0.533333333333333	0.400000000000001	-0.133333333333333	0.666666666666666	0.266666666666667	0.133333333333336	0	0.400000000000001	1.27675647831893e-15	-0.133333333333333	-0.266666666666664	0.266666666666668
_LPR_8Z,11Z,14Z_RPR_-Icosatrienoic_acid	0	0	0	0	0	0	0	0	0	0	0	0	0	0	0	0	0	0	0	0	0	0	0	0	0	0	0	0	0	0	0	0	0	0	0	0	0	0	0	0	0	0	0	0
cyclo-Dopa-glucuronylglucoside	-2	1	2	2	2	2	2	2	1	1	2	2	1	1	1	2	2	0	3	3	1	1	2	2	3	1	0	1	2	0	0	1	2	3	1	3	2	1	1	4	1	2	1	2
Gibberellin_A3	-3	0	0	-2	0	-2	-2	0	-1	-2	-2	0	0	-3	-1	0	-1	-2	-1	0	-1	0	0	-1	0	0	-1	0	0	-1	0	-1	0	0	0	0	0	0	0	0	0	-1	-1	0
Tryptamine	0.500000000000001	-0.666666666666668	0.833333333333333	-0.166666666666667	0.666666666666666	0.166666666666667	0	0.333333333333332	0	1	0	0.666666666666666	0	0.833333333333333	0.333333333333334	0.666666666666666	0	0.333333333333334	0	0.499999999999999	0.166666666666667	0	0	0.333333333333334	0.499999999999999	0	0.166666666666667	-0.333333333333334	0.833333333333333	0.166666666666667	0	-0.166666666666667	0.666666666666666	0.833333333333333	0	0.666666666666666	0	0	0	0.499999999999999	1	0	0.333333333333334	1.5
S-Sulfo-L-cysteine	-0.6	0	0	0.6	0.2	-0.2	0	0	0.2	-0.2	0.2	0.2	0	-0.2	-0.2	0	0	-0.2	0.4	0	-0.2	0.2	0.2	-0.2	0	0	-0.2	0	0.2	0	0	0.2	0.2	-0.2	0.2	0.2	0.2	0.2	0	0.2	0.4	0	0.6	0
_LPR_-_RPR_-Germacrene_D	0	0	0	0	0	0	0	0	0	0	0	0	0	0	0	0	0	0	0	0	0	0	0	0	0	0	0	0	0	0	0	0	0	0	0	0	0	0	0	0	0	0	0	0
Oligouronide_with_4-deoxy-alpha-L-erythro-hex-4-enopyranuronosyl_group	-1	-0.5	-0.5	0.5	-0.5	1.5	0.5	-0.5	1	0.5	0.5	-0.5	0	-0.5	-1	-0.5	0	-1	-0.5	-0.5	-1	0	0	-1	-0.5	0	-1	0	-0.5	-1	0	0.5	-0.5	-0.5	0	-0.5	0	0	0	-0.5	0	0	0	0
gamma-Amino-gamma-cyanobutanoate	2	0	-1	0	-1	-1	0	-1	-2	-2	0	-2	0	0	0	-2	0	0	-1	0	0	0	-2	0	0	-1	0	-1	-1	0	0	-1	-1	-1	0	-1	-2	-3	0	-2	-1	0	-1	-1
Cinnamoyl-CoA	0	0	0	0	0	0	0	0	-0.25	0	0	0	0	0	0	0	0	0	0	0	0	0	-0.25	0	0	0	0	0	0	0	0	-0.25	0	0	-0.25	0	-0.25	0	-0.25	0	0	0	0	0
N2-Acetyl-L-aminoadipyl-delta-phosphate	2	0	-2	-1	0	1	0	-1	-2	1	0	0	0	0	1	-1	0	1	0	0	1	0	0	1	0	1	1	0	-2	1	0	0	0	0	0	0	0	0	0	0	0	0	0	0
6,8a-Seco-6,8a-deoxy-5-oxoavermectin_''1a''_aglycone	0	0	0	-1	0	0	-1	0	0	0	-1	0	0	0	0	0	0	0	0	0	-1	0	0	-1	0	0	-1	0	0	-1	0	0	0	0	0	0	0	0	0	0	0	0	0	0
_LPR_plus_RPR_-trans-Carveol	0	0	0	0	0	0	0	0	0	0	0	0	0	0	0	0	0	0	0	0	0	0	0	0	0	0	0	0	0	0	0	0	0	0	0	0	0	0	0	0	0	0	0	0
4-Methylene-2-oxoglutarate	1	0	0.5	0.5	0.5	0.5	1	0	0.5	0.5	1	0.5	0	0.5	0.5	0.5	0	0.5	0.5	0.5	0.5	0	0.5	0.5	0.5	0	0.5	0.5	0	0.5	0	0.5	0.5	0.5	0	0.5	0.5	0.5	0	0.5	0.5	0.5	1	0
_LPR_4S_RPR_-4,6-Dihydroxy-2,5-dioxohexanoate	0	0	0	0	0	0	0	0	0	0	0	0	0	0	0	0	0	0	0	0	0	0	0	0	0	0	0	0	0	0	0	0	0	0	0	0	0	0	0	0	0	0	0	0
cis-4-_LPR_8-Hydroxypyren-7-yl_RPR_-2-oxobut-3-enoate	1	0	0	0	-1	0	-1	-1	-1	0	0	-1	0	0	0	-1	0	0	0	0	0	-1	0	0	0	-1	0	0	0	0	0	0	-1	0	0	-1	0	0	0	-1	0	0	0	0
2-Chloro-5-methyl-cis-dienelactone	3	1	1	0	1	2	0	1	1	2	0	1	0	1	2	1	0	1	1	1	1	0	1	1	1	0	1	1	1	1	0	0	0	1	0	0	1	1	0	1	1	0	1	1
4-_LPR_2-Amino-5-hydroxyphenyl_RPR_-2,4-dioxobutanoate	-6	1	-2	-3	-2	-2	-2	-2	-2	-3	-2	-1	0	-4	-4	-2	0	-4	-4	-2	-5	1	-1	-3	-2	-1	-5	-1	-2	-5	0	-3	-2	-3	0	-2	-1	-1	0	-2	-2	0	-3	-3
6-Oxo-2-hydroxy-7-_LPR_4'-chlorophenyl_RPR_-3,8,8,8-tetrachloroocta-2E,4E-dienoate	0	0	0	0	0	0	0	0	0	0	0	0	0	0	0	0	0	0	0	0	0	0	0	0	0	0	0	0	0	0	0	0	0	0	0	0	0	0	0	0	0	0	0	0
3-D-Glucosyl-1,2-diacylglycerol	2	-1	-2	-2	-2	-2	-2	-2	-1	-1	-2	-2	-1	-1	-1	-2	-2	0	-3	-3	-1	-1	-2	-2	-3	-1	0	-1	-2	0	0	-1	-2	-3	-1	-3	-2	-1	-1	-4	-1	-2	-1	-2
_LPR_-_RPR_-endo-Fenchol	0	0	0	0	0	0	0	0	0	0	0	0	0	0	0	0	0	0	0	0	0	0	0	0	0	0	0	0	0	0	0	0	0	0	0	0	0	0	0	0	0	0	0	0
Avermectin_A1b	-2	1	2	2	2	2	2	2	1	1	2	2	1	1	1	2	2	0	3	3	1	1	2	2	3	1	0	1	2	0	0	1	2	3	1	3	2	1	1	4	1	2	1	2
Cortol	0	0	0	0	0	0	0	0	0	0	1	0	0	0	0	0	0	0	0	0	0	0	0	0	0	0	0	0	0	0	0	0	0	0	0	0	0	0	0	0	0	0	0	0
Arbutin_6-phosphate	-8	0	-1	0	-1	-3	-1	-1	3	-3	-1	-1	0	1	-2	-1	0	-4	3	-1	-2	0	4	-2	-1	1	-2	-1	-1	-2	0	1	-1	0	0	-1	3	1	0	-1	4	0	2	1
O-_LPR_4-Hydroxy-3,5-diidophenyl_RPR_-3,5-diiodo-L-tyrosine	0	0	0	0	11	0	0	0	0	0	0	11	0	0	0	8	0	0	0	0	0	0	0	0	0	0	0	0	10	0	0	0	11	0	0	11	0	14	0	0	0	0	0	0
D-Mannitol_1-phosphate	-2.66666666666666	0	-0.333333333333333	0	-0.5	-0.999999999999999	-0.333333333333333	-0.5	0.999999999999999	-0.999999999999999	-0.333333333333333	-0.5	0	0.333333333333333	-0.666666666666666	-0.333333333333333	0	-1.33333333333333	0.999999999999999	-0.5	-0.666666666666666	0	1.33333333333333	-0.666666666666666	-0.5	0.333333333333333	-0.666666666666666	-0.333333333333333	-0.5	-0.666666666666666	0	0.333333333333333	-0.5	-0.166666666666667	0	-0.5	0.999999999999999	0.333333333333333	0	-0.5	1.66666666666666	0	0.666666666666666	0.333333333333333
Felbamate	5	5	5	3	4	5	4	5	3	5	3	3	0	5	5	5	0	4	4	5	5	0	3	5	5	2	5	2	5	5	0	2	4	5	0	4	3	4	0	4	4	0	4	3
Chitobiose	2	-2	-1	0	0	0	0	0	0	0	-1	0	0	0	0	-1	0	0	0	0	0	0	0	0	0	0	0	0	0	0	0	0	0	0	0	0	0	0	0	0	0	0	-1	0
5'-Deoxy-5-fluorocytidine	0	1	0	4	1	2	5	1	2	1	7	-1	-1	2	-1	-1	-1	0	5	1	1	0	4	1	1	0	1	4	1	1	-1	3	0	2	0	2	4	2	-1	0	5	0	5	-1
Acylglycerone_phosphate	0.5	0	0.5	0.5	0.5	0	0.5	0.5	0.5	0	0.5	0.5	0	0.5	0.5	0.5	0	0.5	0.5	0.5	0.5	0	0	0.5	0.5	0	0.5	0.5	0.5	0.5	0	0.5	0.5	0.5	0	0.5	0	0	0	0.5	0.5	0	0.5	0.5
Aminoacyl-L-methionine	0	0	0	0	0	0	0	0	0	0	0	0	0	0	0	0	0	0	0	0	0	0	0	0	0	0	0	0	0	0	0	0	0	0	0	0	0	0	0	0	0	0	0	0
Aphidicolan-16beta-ol	0	0	0	0	0	0	0	0	0	0	0	0	0	0	0	0	0	0	0	0	0	0	0	0	0	0	0	0	0	0	0	0	0	0	0	0	0	0	0	0	0	0	0	0
Pseudouridine_5'-phosphate	2	-0.5	-0.5	1	-0.5	0	1	-2	1	0.5	1	-1	0	0.5	0	0	0	1	0	-2.5	0	0	0	0	-2.5	0	0.5	0.5	-0.5	0	0	1	-0.5	-0.5	0	-1	0	0.5	0	-1	0.5	0	0.5	0
Cyclic_amidines	2	-0.25	0.25	0.25	0.75	0.25	0.5	0.5	0.5	0.25	0.5	0.75	0	0.5	0.25	0.25	0	-0.25	0.5	0.5	0.25	0	0	0.25	0.5	0	0.25	0	0.75	0.25	0	0.5	0.75	0.25	0	0.75	0	0.25	0	0.75	0.25	-0.25	0.5	-0.5
4-Chlorobenzoate	0	0	0	0	0	0	0	0.5	0	0	0	0	0	0	0	0.5	0	0	0	0.5	0	0	0	0	0.5	0	0	0	0	0	0	0	0	0.5	0	0	0	0.5	0	0	0	0	0	0
9alpha-Copalyl_diphosphate	0	0	0	0	0	0	0	0	0	0	0	0	0	0	0	0	0	0	0	0	0	0	0	0	0	0	0	0	0	0	0	0	0	0	0	0	0	0	0	0	0	0	0	0
Hydrogen_sulfide	-0.55	-0.25	-0.0999999999999999	-1.95	0	-0.35	-0.75	-0.75	-0.25	0.15	-0.9	-0.5	0	0.15	-0.0999999999999999	-0.0999999999999999	0	-0.35	-1.15	-0.5	-0.35	-0.4	-0.25	-0.6	-0.5	-0.25	-0.35	0	-0.9	-0.75	-0.25	-0.25	0	-0.0999999999999999	-0.4	0	0	-0.75	-0.25	-0.5	-1.15	-0.25	-1.55	-0.75
N-Demethylnarwedine	1	-1	1	1	1	0	0	0	-1	-1	0	1	-1	0	1	0	0	0	0	1	1	-1	0	1	1	0	1	0	0	1	0	0	1	1	-1	0	0	0	-1	1	0	-1	-1	1
Delphinidin_3-O-_LPR_6''-O-malonyl_RPR_-beta-glucoside-3'-O-beta-glucoside	2	-1	-2	-2	-2	-2	-2	-2	-1	-1	-2	-2	-1	-1	-1	-2	-2	0	-3	-3	-1	-1	-2	-2	-3	-1	0	-1	-2	0	0	-1	-2	-3	-1	-3	-2	-1	-1	-4	-1	-2	-1	-2
Cyanidin	0.666666666666666	-0.333333333333333	-0.666666666666666	-0.666666666666666	-0.666666666666666	-0.666666666666666	-0.666666666666666	-0.666666666666666	-0.333333333333333	-0.333333333333333	-0.666666666666666	-0.666666666666666	-0.333333333333333	-0.333333333333333	-0.333333333333333	-0.666666666666666	-0.666666666666666	0	-0.999999999999999	-0.999999999999999	-0.333333333333333	-0.333333333333333	-0.666666666666666	-0.666666666666666	-0.999999999999999	-0.333333333333333	0	-0.333333333333333	-0.666666666666666	0	0	-0.333333333333333	-0.666666666666666	-0.999999999999999	-0.333333333333333	-0.999999999999999	-0.666666666666666	-0.333333333333333	-0.333333333333333	-1.33333333333333	-0.333333333333333	-0.666666666666666	-0.333333333333333	-0.666666666666666
1-Methylxanthine	-1.33333333333333	-1.66666666666666	-1.66666666666666	-0.666666666666665	-1.33333333333333	-1.66666666666666	-1.33333333333333	-1.66666666666666	-0.999999999999999	-1.66666666666666	-1.16666666666667	-0.999999999999999	0	-1.33333333333333	-1.83333333333333	-1.66666666666666	0	-0.999999999999998	-1.33333333333333	-1.5	-1.83333333333333	0	-0.833333333333333	-1.83333333333333	-1.5	-0.666666666666666	-1.83333333333333	-0.666666666666666	-1.66666666666666	-1.83333333333333	-0.166666666666666	-0.666666666666666	-1.33333333333333	-1.66666666666666	0	-1.33333333333333	-0.833333333333333	-1.33333333333333	0	-1.33333333333333	-1.33333333333333	0	-1.33333333333333	-0.999999999999999
7alpha-Hydroxycholest-4-en-3-one	0	0	0	0	0	0	0	0	0	0	0	0	0	0	0	0	0	0	0	0	0	0	0	0	0	0	0	0	0	0	0	0	0	0	0	0	0	0	0	0	0	0	0	0
Methylamine	0	-0.5	-0.5	0	-0.5	0	0	-0.5	0	-1.5	0	0	0	0	0	-0.5	0	0	0	-0.5	0	0	-0.5	0	-0.5	0	0	-0.5	-1.5	0	0	0	-0.5	-0.5	0	-0.5	-0.5	0	0	-0.5	0	0	0	-1.5
Carminomycin	18	2	6	7	6	4	7	6	1	3	7	6	0	6	5	5	0	4	4	6	6	0	5	6	6	-1	6	0	7	5	0	-1	6	3	0	7	4	1	0	6	3	0	5	5
N-_LPR_5-Phospho-D-ribosyl_RPR_anthranilate	0	0	0	0	0	0	0	0	0	0	0	0	0	0	0	0	0	0	0	0	0	0	0	0	0	0	0	0	0	0	0	0	0	0	0	0	0	0	0	0	0	0	0	0
Dehydroascorbate	1	0.25	-1	-3	-2	-0.75	-2	-0.75	-3	-1.75	-4	-1	0	-2	-1	-1	0	0	-5	-3	-1	0	0	0	-3	0	-1	-3	-1	0	0	-3	-2	-1	0	-3	0	-3	0	-3	-1	0	-1	1
Cathasterone	-1	1	0	-1	0	1	-1	1	0	1	-1	0	0	1	0	0	0	0	0	0	-1	0	0	-1	0	0	-1	0	0	-1	0	1	0	0	0	0	0	0	0	0	0	0	0	0
Curcumin_diglucoside	-2	1	2	2	2	2	2	2	1	1	2	2	1	1	1	2	2	0	3	3	1	1	2	2	3	1	0	1	2	0	0	1	2	3	1	3	2	1	1	4	1	2	1	2
Sphingosine_1-phosphate	1	0.25	0.5	0.75	0.5	0.5	0.5	0.25	-0.25	0.25	0.5	0.5	0	0.5	0.5	0.5	0	0.5	0	0.25	0.5	0	0	0.5	0.25	0	0.5	0.25	0.25	0.5	0	-0.25	0.5	0.5	0	0.5	0	0	0	0.5	0	0.25	0	0
_LPR_S_RPR__LPR_plus_RPR_-Allantoin	-0.999999999999999	-0.333333333333333	0	-0.333333333333333	0	0	-0.333333333333333	0	0	0	-0.333333333333333	0	0	0	0	0	0	0	0	0	0	0	0	0	0	0	0	0	0	0	0	0	0	0	0	0	0	-0.333333333333333	0	0	0	0	0	0
Propanoyl-CoA	-0.576388888888887	0.131944444444445	-0.041666666666666	-0.499999999999999	-0.027777777777777	0.277777777777779	-0.395833333333332	0.166666666666668	-0.222222222222221	0.0972222222222232	-1.4375	0.0277777777777786	-0.00694444444444442	-0.29861111111111	-0.194444444444443	-0.145833333333333	-0.0625	-0.395833333333332	-0.0347222222222214	0.229166666666668	-0.333333333333332	-0.0694444444444443	-2.95833333333334	-0.270833333333332	0.229166666666668	0.0277777777777782	-0.333333333333332	-0.249999999999999	-0.159722222222221	-0.138888888888888	0	-0.756944444444444	-0.027777777777777	0.0694444444444453	-0.1875	0.0416666666666674	0.118055555555556	0.326388888888889	-0.159722222222222	-0.0347222222222214	-0.118055555555555	-0.020833333333333	-0.263888888888888	-0.368055555555555
Indole-3-ethanol	0	0	0	0	0	0	0	0	0	0	0	0	0	0	0	0	0	0	0	0	0	0	0	0	0	0	0	0	0	0	0	0	0	0	0	0	0	0	0	0	0	0	0	0
sn-glycero-3-Phosphocholine	-2.99999999999999	4.5	2.16666666666667	-1.66666666666666	3.5	2.16666666666667	-2.33333333333333	1.5	3.66666666666666	2.83333333333333	-0.999999999999998	2.83333333333333	0	3	0.166666666666668	1	0	2	2.33333333333333	2.16666666666667	0.166666666666668	0	2.5	1.33333333333333	2.16666666666667	-0.666666666666666	0.833333333333334	2.33333333333333	1.5	0.166666666666668	0	3.66666666666666	2.16666666666667	0.333333333333334	0	2.16666666666667	2.5	2.33333333333333	0	3.5	1.83333333333333	0	1.66666666666667	1.83333333333333
O-Phospho-4-hydroxy-L-threonine	0.999999999999998	0.333333333333333	0	0.333333333333333	0	0.333333333333333	-0.333333333333333	0.333333333333333	-0.666666666666666	0.333333333333333	0.333333333333333	0	0	-0.666666666666666	1	0	0.666666666666667	1	0.666666666666667	0.333333333333333	1	0.666666666666667	0	1	0.333333333333333	0	0.333333333333333	0	0.333333333333333	1	0	-0.666666666666666	0	0.333333333333333	0	0	0	-0.333333333333333	0	0	0.333333333333333	0.666666666666667	0.333333333333333	0
Secologanin	0	0	0	0	0	0	0	0	0	0	0	0	0	0	0	0	0	0	0	0	0	0	0	0	0	0	0	0	0	0	0	0	0	0	0	0	0	0	0	0	0	0	0	0
Bis-gamma-glutamylcystine	0	0	0	0	0	0	0	0	0	0	0	0	0	0	0	0	0	0	0	0	0	0	0	0	0	0	0	0	0	0	0	0	0	0	0	0	0	0	0	0	0	0	0	0
1-Pyrroline-2-carboxylate	0	0	0	0	0	0	0	0	0	0	0	0	0	0	0	0	0	0	0	0	0	0	0	0	0	0	0	0	0	0	0	0	0	0	0	0	0	0	0	0	0	0	0	0
4-Fluorobenzoate	2.5	0.5	0	1	0.5	1.5	1.5	-0.5	1	0	1.5	0.5	0	0.5	1	0.5	0	1	0	0.5	1	0	0.5	1	0.5	0.5	1	0	0	1	0	1	0	0.5	0	0	0.5	0.5	0	0.5	0.5	0	0.5	0.5
4-Ketoanhydrochlortetracycline	0	0	0	0	0	0	0	0	0	0	0	0	0	0	0	0	0	0	0	0	0	0	0	0	0	0	0	0	0	0	0	0	0	0	0	0	0	0	0	0	0	0	0	0
11beta,17beta-Dihydroxy-4-androsten-3-one	-3	-2	-2	-2	-1	0	-1	-2	-1	0	-1	-1	1	-1	-1	-1	0	-2	1	-1	-2	0	2	-1	-1	0	-1	1	-1	-2	1	-1	0	-2	-1	-1	2	1	0	0	1	0	-1	-1
UDP-N-acetylmuramoyl-L-alanine	-10	-5	-3	5	-4	-2	2	-3	-2	5	5	-4	0	2	-1	-3	1	-6	2	-3	-1	1	-3	-3	-3	-1	-4	-1	-3	-1	0	-3	-4	-1	1	-5	-3	-2	-1	-4	-6	0	-5	-2
Benzylsuccinyl-CoA	0	0	0	0	0	0	0	0	0	0	0	0	0	0	0	0	0	0	0	0	0	0	0	0	0	0	0	0	0	0	0	0	0	0	0	0	0	0	0	0	0	0	0	0
7alpha-Hydroxypregnenolone	0	0	0	0	0	0	0	0	0	0	0	0	0	0	0	0	0	0	0	0	0	0	0	0	0	0	0	0	0	0	0	0	0	0	0	0	0	0	0	0	0	0	0	0
Galactitol_1-phosphate	-8	0	-1	0	-1	-3	-1	-1	3	-3	-1	-1	0	1	-2	-1	0	-4	3	-1	-2	0	4	-2	-1	1	-2	-1	-1	-2	0	1	-1	0	0	-1	3	1	0	-1	5	0	2	1
3-Polyprenyl-4-hydroxy-5-methoxybenzoate	3	1	0	1	0	0	1	0	0	0	1	0	0	0	0	0	0	0	0	0	0	0	0	0	0	0	0	0	0	0	0	0	0	0	0	0	0	1	0	0	0	0	0	0
Desmethylxanthohumol	18	2	6	7	6	4	7	6	1	3	7	6	0	6	5	5	0	4	4	6	6	0	5	6	6	-1	6	0	7	5	0	-1	6	3	0	7	4	1	0	6	3	0	5	5
Daunorubicin	-18	-2	-6	-7	-6	-4	-7	-6	-1	-3	-7	-6	0	-6	-5	-5	0	-4	-4	-6	-6	0	-5	-6	-6	1	-6	0	-7	-5	0	1	-6	-3	0	-7	-4	-1	0	-6	-3	0	-5	-5
2',7-Dihydroxy-4',5'-methylenedioxyisoflavone	0	0	0	0	0	0	0	0	0	0	0	0	0	0	0	0	0	0	0	0	0	0	0	0	0	0	0	0	0	0	0	0	0	0	0	0	0	0	0	0	0	0	0	0
_LPR_-_RPR_-Medicocarpin	0	0	0	0	0	0	0	0	0	0	0	0	0	0	0	0	0	0	0	0	0	0	0	0	0	0	0	0	0	0	0	0	0	0	0	0	0	0	0	0	0	0	0	0
4-Isopropenyl-2-oxy-cyclohexanecarboxyl-CoA	0	0	0	-1	0	0	-1	0	-1	0	-1	0	0	0	0	0	0	0	-1	0	0	0	-1	0	0	0	0	0	0	0	0	-1	0	0	0	0	-1	0	0	0	-1	0	-1	0
N-Methylanthraniloyl-CoA	0	0	0	0	0	0	0	0	0	0	0	0	0	0	0	0	0	0	0	0	0	0	0	0	0	0	0	0	0	0	0	0	0	0	0	0	0	0	0	0	0	0	0	0
1,4-Dihydroxy-6-naphthoate	0	0	0	1	0	0	1	0	0	0	1	0	0	0	0	0	0	0	0	0	1	0	0	1	0	0	1	0	0	1	0	0	0	0	0	0	0	0	0	0	0	0	0	0
Hexadecanoic_acid	3.99999999999999	-2	1.16666666666666	-0.999999999999998	-1	0.333333333333331	-0.333333333333334	-0.166666666666667	-1.83333333333333	-0.333333333333334	-0.166666666666667	-0.166666666666667	0.5	-1.33226762955019e-15	0.666666666666664	-0.500000000000001	0	1.66666666666666	-1.16666666666667	-0.166666666666667	0.666666666666664	0	-0.333333333333332	-1.33226762955019e-15	-0.166666666666667	0	0.999999999999997	-1.5	0.833333333333331	-1.33226762955019e-15	0.333333333333333	-2.16666666666667	-0.500000000000001	-0.833333333333333	0.166666666666667	-0.166666666666667	-0.666666666666666	-1.5	0.166666666666667	-0.166666666666667	-0.500000000000001	0	0.499999999999998	-0.333333333333334
24-Ethylidenelophenol	0	0	0	0	0	0	0	0	0	0	0	0	0	0	0	0	0	0	0	0	0	0	0	0	0	0	0	0	0	0	0	0	0	0	0	0	0	0	0	0	0	0	0	0
11beta,17alpha,21-Trihydroxypregnenolone	0.5	0.5	0	0	0	0	0	0	0	0	0	0	0.5	0.5	0	0	0.5	0.5	0	0	0	0.5	0	-0.5	0	0.5	0	0	0	0	0.5	0	0	0	0.5	0	0	-0.5	0.5	0	0	0.5	0	0
CDP-choline	0	0	0	0	0	0	0	0	0	0	0	0	0	0	0	0	0	0	0	0	0	0	0	0	0	0	0	0	0	0	0	0	0	0	0	0	0	0	0	0	0	0	0	0
Glycerol	0.208333333333333	0.097222222222222	0.263888888888889	0.138888888888889	0.111111111111111	0.236111111111111	0.125	0.236111111111111	0.236111111111111	0.222222222222222	0.125	0.111111111111111	0	0.222222222222222	0.097222222222222	0.236111111111111	0	0.097222222222222	0.125	0.236111111111111	0.097222222222222	0	0.125	0.222222222222222	0.236111111111111	0.111111111111111	0.097222222222222	0.111111111111111	0.111111111111111	0.097222222222222	0	0.236111111111111	0.111111111111111	0.125	0	0.125	0.125	0.222222222222222	0	0.111111111111111	0.236111111111111	0	0.236111111111111	0.222222222222222
Homoeriodictyol_chalcone	0	0	0	0	0	0	0	0	1	0	0	0	0	0	0	0	0	0	0	0	0	0	1	0	0	0	0	0	0	0	0	1	0	0	1	0	1	0	1	0	0	0	0	0
D-Glutamyl-peptide	0	0	0	0	0	0	0	0	0	0	0	0	0	0	0	0	0	0	0	0	0	0	0	0	0	0	0	0	0	0	0	0	0	0	0	0	0	0	0	0	0	0	0	0
Thiamine_aldehyde	0	0	0	0	0	0	0	0	0	0	0	0	0	0	0	0	0	0	0	0	0	0	0	0	0	0	0	0	0	0	0	0	0	0	0	0	0	0	0	0	0	0	0	0
Glycochenodeoxycholate	0	0	0	1	0	0	1	0	0	0	1	0	0	0	0	0	0	0	0	0	0	0	-1	0	0	0	0	0	0	0	0	0	0	0	0	0	-1	0	0	0	0	0	0	0
delta1-Piperideine-2-carboxylate	0	0	-0.5	-0.5	-0.5	0	-0.5	-0.5	-0.5	0	-0.5	-0.5	0	0	0	-0.5	0	0	-0.5	-0.5	0	0	-1	0	-0.5	0	0	-0.5	-0.5	0	0	-0.5	-0.5	-0.5	0	-0.5	-1	-0.5	0	-0.5	-0.5	0	-0.5	-0.5
beta-D-Fructose_2,6-bisphosphate	0	0	0	0	0	0	0	0	0	0	0	0	0	0	0	0	0	0	0	0	0	0	0	0	0	0	0	0	0	0	0	0	0	0	0	0	0	0	0	0	0	0	0	0
_LPR_plus_RPR_-7-Isojasmonic_acid	-5	-1	-1	0	-1	0	0	-1	0	0	0	-1	0	0	0	-1	0	0	-1	-1	0	0	-1	-1	-1	0	-1	-1	-1	-1	0	0	-1	-1	0	-1	-1	0	0	-1	-1	0	-1	0
3-Isopropenylpimelyl-CoA	0	0	0	1	0	0	1	0	1	0	1	0	0	0	0	0	0	0	1	0	0	0	1	0	0	0	0	0	0	0	0	1	0	0	0	0	1	0	0	0	1	0	1	0
11-Dehydrocorticosterone	-0.5	0.5	-0.5	-0.5	-0.5	0	0	0	0.5	0.5	0	-0.5	0.5	0	-0.5	0	0	0	0	-0.5	-0.5	0.5	0	-0.5	-0.5	0	-0.5	0	0	-0.5	0	0	-0.5	-0.5	0.5	0	0	0	0.5	-0.5	0	0.5	0.5	-0.5
Lipopolysaccharide	0	-0.333333333333333	0	0	-0.333333333333333	0	-0.333333333333333	0	0	0	-0.333333333333333	0	0	0	0	0	0	0	0	0	0	0	0	0	0	0	0	-0.333333333333333	0	0	0	-0.333333333333333	0	0	0	0	0	0	0	0	0	0	0	0
cis-4-Carboxymethylenebut-2-en-4-olide	3	1	1	0	1	2	0	1	1	2	0	1	0	1	2	1	0	1	1	1	1	0	1	1	1	0	1	1	1	1	0	0	0	1	0	0	1	1	0	1	1	0	1	1
4-Hydroxyphenylacetate	1.5	0.166666666666667	0.500000000000001	1.33333333333334	0.666666666666668	0.666666666666668	1.16666666666667	2.22044604925031e-16	0.666666666666668	0.833333333333335	1.33333333333334	0.500000000000001	0	1.16666666666667	1	0.500000000000001	0.166666666666667	1.33333333333334	0.833333333333335	2.22044604925031e-16	1.16666666666667	0.166666666666667	0.166666666666667	1.16666666666667	2.22044604925031e-16	0.166666666666667	1.16666666666667	1	0.500000000000001	1.16666666666667	0	0.500000000000001	0.666666666666668	0.666666666666668	0.166666666666667	0.166666666666667	0.166666666666667	2.22044604925031e-16	0	0.333333333333334	1	0.166666666666667	1	0.833333333333335
_LPR_2-Naphthyl_RPR_methanol	5	1	-1.5	-0.5	0	0	0	1.5	-2.5	-0.5	0.5	-1	0.5	0.5	-2.5	0	-0.5	0	0	-2	-1	0	-2	-3	-2	0	-1	-0.5	-1.5	0	-1	-2	0	1	0	-1	-2	-0.5	-0.5	-0.5	1	0	1.5	1.5
L-Cysteate	-1.5	0.6	0.9	0.6	1.2	-0.3	0.3	2.1	0.6	-0.3	0.3	0.6	0	0.3	-0.3	1.5	0	-0.3	2.1	1.5	-0.6	0	0.6	0.3	1.5	0.3	-0.6	0	0.9	-0.3	0.6	0.3	0.9	0.9	0	0.9	0.6	0.9	0	0.6	0.9	-0.6	0.6	0.9
dTDP-3-methyl-4-oxo-2,6-dideoxy-L-glucose	-17	-3	-5	-6	-5	-4	-7	-6	-2	-4	-7	-5	-1	-6	-4	-5	0	-4	-4	-5	-5	-1	-5	-5	-5	1	-5	0	-7	-4	0	1	-5	-2	-1	-7	-4	-1	-1	-5	-3	-1	-6	-4
Phosphoenolpyruvate	0.507936507936506	0.111111111111111	-1.11022302462516e-16	0.507936507936508	-1.11022302462516e-16	0.19047619047619	0.761904761904762	-0.0317460317460321	0.476190476190476	0.222222222222222	0.650793650793651	0.0793650793650789	0	0.301587301587301	0.19047619047619	-0.0317460317460321	0	0.0793650793650789	0.222222222222222	-1.11022302462516e-16	-0.0317460317460321	-0.142857142857143	0.365079365079365	0.19047619047619	-1.11022302462516e-16	0	0.19047619047619	0.365079365079365	0.111111111111111	0.0793650793650789	0	0.476190476190476	-1.11022302462516e-16	-0.0317460317460321	0	0.0793650793650789	0.365079365079365	0.0793650793650789	-0.142857142857143	0.111111111111111	0.111111111111111	-0.0317460317460321	0.333333333333333	0.253968253968254
Portulacaxanthin_II	0	0	0	0	0	0	0	0	0	0	0	0	0	0	0	0	0	0	0	0	0	0	0	0	0	0	0	0	0	0	0	0	0	0	0	0	0	0	0	0	0	0	0	0
_LPR_6Z,9Z,12Z,15Z,18Z,21Z_RPR_-Tetracosahexaenoyl-CoA	0	0	0	0	0	0	0	0	0	0	0	0	0	0	0	0	0	0	-1	0	0	0	0	0	0	0	0	0	0	0	0	0	0	-1	0	0	0	0	0	0	0	0	0	0
_LPR_-_RPR_-trans-Carveol	0	0	0	0	0	0	0	0	0	0	0	0	0	0	0	0	0	0	0	0	0	0	0	0	0	0	0	0	0	0	0	0	0	0	0	0	0	0	0	-1	0	0	0	0
5-Aminolevulinate	-0.499999999999999	-0.333333333333333	-0.666666666666666	-0.666666666666666	-0.666666666666666	-0.333333333333333	0	-0.666666666666666	-1.16666666666667	0.333333333333333	-0.666666666666666	-1.16666666666667	0	0.333333333333333	-0.666666666666666	-0.666666666666666	0	-0.333333333333333	-0.833333333333333	-0.666666666666666	-0.333333333333333	0	-0.833333333333333	-0.666666666666666	-0.666666666666666	0	-0.666666666666666	-1.16666666666667	-0.666666666666666	-0.666666666666666	0	-1.16666666666667	-0.666666666666666	-0.666666666666666	0	-0.666666666666666	-0.833333333333333	-1.16666666666667	0	-0.666666666666666	-1.16666666666667	0	-0.833333333333333	-0.666666666666666
Cholest-4-en-3-one	0	0	0	0	0	0	0	0	1	0	0	0	0	0	0	0	0	0	0	0	0	0	1	0	0	0	0	1	0	0	0	1	0	0	0	0	1	0	0	0	0	0	0	0
3-Oxo-OPC6-CoA	1	2	0.5	0.5	0	2	0.5	-0.5	3	2	1	0	0	1.5	2	0.5	0	2	2	-1	1.5	0	3	1.5	-1	1	1.5	2	0	1	0	0.5	0	0.5	0	0	3	0.5	0	0	1.5	0	1.5	0
Naphthalene-1,2-diol	-0.166666666666669	-0.500000000000002	-0.500000000000002	-0.500000000000001	-0.666666666666668	-0.833333333333335	-0.666666666666668	-0.833333333333335	-0.500000000000001	-0.833333333333335	-0.500000000000001	-0.500000000000001	0	-0.500000000000001	-0.500000000000001	-0.500000000000002	0	-0.666666666666668	-0.666666666666668	-0.833333333333335	-0.500000000000001	0	-0.166666666666668	-0.833333333333334	-0.833333333333335	-0.333333333333334	-0.166666666666668	-8.88178419700125e-16	-1.16666666666667	-0.166666666666668	0	-0.333333333333334	-0.666666666666668	-0.833333333333335	0	-1	-0.166666666666668	-0.333333333333335	0	-0.666666666666668	-0.666666666666668	0	-0.333333333333335	-0.500000000000001
Cholic_acid	0	0	0	0	0	0	0	0	0	0	0	0	0	0	0	0	0	0	0	0	0	0	0.666666666666666	0	0	0	0	0	0	0	0	0	0	0	0	0	0.666666666666666	0	0	0	0	0	0	0
CDP-ascarylose	-1	1	-1	-1	-1	0	0	0	1	1	0	-1	1	0	-1	0	0	0	0	-1	-1	1	0	-1	-1	0	-1	0	0	-1	0	0	-1	-1	1	0	0	0	1	-1	0	1	1	-1
Geranylgeranyl_diphosphate	-1	0	0	0	0	0	0	0	0	0	0	0	0	0.916666666666667	0.916666666666667	0	0	0	0	0	0.916666666666667	0	0	0.916666666666667	0	0	0.916666666666667	0	0	0.916666666666667	0	0	0	0	0	0	0	0	0	0	0	0	0	0
XTP	-1	0	-1	-1	-1	-1	-1	-1	-1	-1	-1	-1	0	-2	-1	-1	0	-2	-1	-1	-1	0	0	-2	-1	0	-1	-1	-1	-2	0	-1	-1	-1	0	-1	0	-1	0	-1	-1	0	-1	-1
3-Phosphonooxypyruvate	0	0	0	0	0	0	0	0	0	0	0	0	0	0	0	0	0	0	0	0	0	0	0	0	0	0	0	0	0	0	0	0	0	0	0	0	0	0	0	0	0	0	0	0
_LPR_9Z,11E_RPR_-_LPR_13S_RPR_-13-Hydroperoxyoctadeca-9,11-dienoic_acid	-0.5	-0.5	-0.5	-0.5	-0.5	-0.5	-0.5	-0.5	-0.5	-0.5	-0.5	-0.5	0	-0.5	-0.5	-0.5	0	-0.5	-0.5	-0.5	-0.5	0	-0.5	-0.5	-0.5	0	-0.5	-0.5	-0.5	-0.5	0	-0.5	-0.5	-0.5	0	-0.5	-0.5	-0.5	0	-0.5	-0.5	0	-0.5	-0.5
Choloyl-CoA	0	1	0	-0.666666666666666	0	0	-0.666666666666666	0	0	0	-0.666666666666666	0	0	0	0	0	0	0	0	0	0	0	0	0	0	0	0	0.5	0	0	0	0	0	0	0	0	0	1	0	0	0	0	0	0
3-Oxopalmitoyl-CoA	0	0	0	0	0	0	0	0	0	0	0	0	0	0	0	0	0	0	0	0	0	0	0	0	0	0	0	0	0	0	0	0	0	0	0	0	0	0	0	0	0	0	0	0
Indoxyl	0	0	0	0	0	0	0	0	0	0	0	0	0	0	0	0	0	0	0	0	0	0	0	0	0	0	0	0	0	0	0	0	0	0	0	0	0	0	0	0	0	0	0	0
D-Urobilinogen	-3	-1	0.5	0.5	0	0	-1	-0.5	0	-0.5	0	0.5	0	-1.5	-0.5	-0.5	0	-1.5	0.5	0	-2	0	-0.5	-1	0	-0.5	-2	1	-0.5	-2	0	0	0	0	0	0	0	-0.5	0	-0.5	0	0	-1	0
N-_LPR_omega_RPR_-Hydroxyarginine	0	0	0	0	0	0	0	0	0	0	0	0	0	0	0	0	0	0	0	0	0	0	0	0	0	0	0	0	0	0	0	0	0	0	0	0	0	0	0	0	0	0	0	0
_LPR_S_RPR_-6-O-Methylnorlaudanosoline	0	0	0	0	0	0	0	0	0	0	0	0	0	0	0	0	0	0	0	0	0	0	0	0	0	0	0	0	0	0	0	0	0	0	0	0	0	0	0	0	0	0	0	0
trans-O-Hydroxybenzylidenepyruvate	0	0	0	0	0	0	0	0	0	0	0	0	0	0	0	0	0	0	0	0	0	0	0	0	0	0	0	0	0	0	0	0	0	0	0	0	0	0	0	0	0	0	0	0
Tropine	2.5	0	0.5	0	0.5	0.5	0	0.5	-0.5	1	-0.5	0.5	0	1	1.5	0	0	1	0	0.5	1	-0.5	0	1.5	0.5	0.5	1	0	0.5	1.5	0	0	0	1	0	0.5	0	0.5	0	0.5	-0.5	0	-0.5	0
4-Hydroxycinnamyl_alcohol_4-D-glucoside	0	0	0	0	0	0	0	0	0	0	0	0	0	0	0	0	0	0	0	0	0	0	0	0	0	0	0	0	0	0	0	0	0	0	0	0	0	0	0	0	0	0	0	0
UMP	2.125	-0.625	-0.875	-0.375	-1.875	-0.875	0.125	-1.25	-0.5	-0.375	0.125	-1.75	-0.5	0.875	0.375	-0.875	0	-0.125	-1.25	-1.875	-0.125	-0.125	-1.75	0.625	-1.875	-0.125	0.5	-1.125	-1.375	0.5	-0.5	0.125	-1.875	-1.5	0	-1.875	-2.25	-0.875	0	-1.5	-0.875	0	-1.125	-0.75
6-Mercaptopurine_ribonucleoside_triphosphate	1	0	0	0	0	0	0	0	0	0	0	0	0	0	0	0	0	0	0	0	0	0	0	0	0	0	0	0	0	0	0	0	0	0	0	0	0	0	0	0	0	0	0	0
Delphinidin_3-O-3'',6''-O-dimalonylglucoside	-5	0	-1	0	-1	-1	0	-1	1	-2	1	-1	0	-2	-3	0	0	-2	0	-1	-2	1	0	-3	-1	-1	-2	0	-1	-3	0	0	0	-2	0	-1	0	-1	0	-1	1	0	1	0
Methylimidazoleacetic_acid	0	0	0	0	0	0	0	0	0	0	0	0	0	0	0	0	0	0	0	0	0	0	0	0	0	0	0	0	0	0	0	0	0	0	0	0	0	0	0	0	0	0	0	0
N-Acetylneuraminate_9-phosphate	0	0	0	0	0.166666666666667	0	0	0.166666666666667	0	0.166666666666667	0	0	0	0	0.166666666666667	0	0	0	0	0.166666666666667	0	0	0.166666666666667	0	0.166666666666667	0	0	0.166666666666667	0	0.166666666666667	0	0.166666666666667	0.166666666666667	0.166666666666667	0	0	0.166666666666667	0.166666666666667	0	0.166666666666667	0	0	0	0
L-Galactose	-2	0	-1	-2	0	-1	0	-1	0	-1	0	0	0	-1	-2	0	0	0	0	0	-1	0	1	-2	0	1	-1	0	-1	-1	0	0	0	0	0	-1	1	0	0	0	0	0	0	1
2',3'-Cyclic_UMP	1	1	0	1	0	0	1	0	1	1	1	0	0	1	-4	0	0	0	0	-1	-3	0	0	-4	-1	0	-1	1	0	-3	0	1	0	-1	0	0	0	1	-1	1	0	0	0	1
Acrylic_acid	0.666666666666668	-0.333333333333333	-0.666666666666666	0.333333333333333	2	1	-0.333333333333333	0	-0.666666666666666	-0.666666666666666	0.333333333333333	1	0	0	-1.33333333333333	-0.666666666666666	0	-1.33333333333333	0	-0.333333333333333	-0.999999999999999	0.333333333333333	0	-0.666666666666666	-0.333333333333333	0.333333333333333	-1.33333333333333	-0.333333333333333	1.66666666666667	-1.33333333333333	0	-0.666666666666666	2.33333333333333	1.66666666666667	0	1.66666666666667	0	-2.66666666666667	0	2	-0.333333333333333	-0.333333333333333	-0.333333333333333	-0.666666666666666
1,2-Dihydroxy-7-hydroxymethylnaphthalene	0	0	0	0	0	0	0	0	0	0	0	0	0	0	0	0	0	0	0	0	0	0	0	0	0	0	0	0	0	0	0	0	0	0	0	0	0	0	0	0	0	0	0	0
2-Hydroxycyclohexan-1-one	1.25	0.25	1.25	1	1.25	0.25	1.25	1.25	1.25	0.25	1.25	1	0.25	1.25	1.25	1	0	1.25	0.75	1.25	1.25	0.25	0.75	1.25	1.25	0.75	1.25	1	1.25	1.25	0	1.25	1.25	1	0.25	1	0.75	1	0	1.25	1	0.25	0.75	1.25
_LPR_22R,23R_RPR_-22,23-Dihydroxy-campest-4-en-3-one	0	0	0	1	0	0	1	0	0	0	1	0	0	0	0	0	0	0	0	0	1	0	0	1	0	0	1	0	0	1	0	0	0	0	0	0	0	0	0	0	0	0	0	0
_LPR_plus_RPR_-Gallocatechin	0	0	0	0	0	0	0	0	0	0	0	0	0	0	0	0	0	0	0	0	0	0	0	0	0	0	0	0	0	0	0	0	0	0	0	0	0	0	0	0	0	0	0	0
2-Chloroethanol	-1.5	-0.5	1	-1.5	1	-1	-1.5	0	0	-0.5	-1.5	1	0	-0.5	-0.5	1	0	-2.5	0.5	0	-1.5	0	0	-1	0	0	-1.5	0.5	0	-1	0	0	1	0	0	1	0	3.5	0	1	1.5	0	-0.5	0.5
3-Amino-2,3-dideoxy-scyllo-inosose	5.5	-0.5	1.5	2.5	1.5	2	2	2	2.5	3.5	2	0.5	0.5	4	3.5	2	0	4	4	1.5	4.5	-0.5	1	2.5	1.5	1	4.5	1	2	4.5	0	3	1.5	2.5	0.5	2	1	1	0.5	1.5	2	0.5	3.5	2.5
alpha-Aminopropiononitrile	2	0	-1	0	-1	-1	0	-1	-2	-2	0	-2	0	0	0	-2	0	0	-1	0	0	0	-2	0	0	-1	0	-1	-1	0	0	-1	-1	-1	0	-1	-2	-3	0	-2	-1	0	-1	-1
2-Methylacetoacetyl-CoA	2.00000000000001	0.333333333333332	1	0.333333333333337	1.33226762955019e-15	-4.44089209850063e-16	0.333333333333337	-0.666666666666668	1	0.333333333333332	0.66666666666667	1.33226762955019e-15	0	1.33333333333334	1.33333333333334	0.666666666666668	0.333333333333334	2	0.666666666666667	-1.33333333333333	1.66666666666667	0	-1.77635683940025e-15	1.66666666666667	-1.33333333333333	0.333333333333334	1.66666666666667	1.66666666666667	0.666666666666669	1.33333333333334	0	-0.333333333333335	1.33226762955019e-15	0.666666666666667	0	1.33226762955019e-15	-0.333333333333336	-0.666666666666669	0	0.333333333333335	0.333333333333334	0	0.666666666666669	0.333333333333335
sn-glycero-3-Phosphoethanolamine	-6.6	5	2.2	-3.2	4.2	2.2	-4.2	1.2	4.8	3.2	-2.2	3.2	0	3.8	-0.8	0.800000000000001	0	1.6	2.8	2.2	-0.8	0	3.4	0.600000000000001	2.2	-1	0.2	2.8	1.2	-0.8	0	4.8	2.2	-0.199999999999999	0	2.2	3.4	2.8	0	4.2	2.4	0	1.8	2.4
5,6-Dihydrouracil	0	0	0	0	0	0	0	0	0	0	0	0	0	0	0	0	0	0	0	0	0	0	0	0	0	0	0	0	0	0	0	0	0	0	0	0	0	0	0	0	0	0	0	0
4,6-Dichloro-3-methylcatechol	0	0	0	0	0	0	0	0	0	0	0	0	0	0	0	0	0	0	0	0	0	0	0	0	0	0	0	0	0	0	0	0	0	0	0	0	0	0	0	0	0	0	0	0
_LPR_R_RPR_-2-Methylimino-1-phenylpropan-1-ol	0	0	0	0	0	0	0	0	0	0	0	0	0	0	0	0	0	0	0	0	0	0	0	0	0	0	0	0	0	0	0	0	0	0	0	0	0	0	0	0	0	0	0	0
N-Acetyl-beta-alanine	0	0	0	0	0	0	0	0	0	0	0	0	0	0	0	0	0	0	0	0	0	0	0	0	0	0	0	0	0	0	0	0	0	0	0	0	0	0	0	0	0	0	0	0
UDP-D-galactose	-0.25	0.125	-0.125	0	0.25	0	-0.125	0	0.375	-0.125	-0.125	0.125	-0.375	-0.375	0.25	-0.125	-0.5	0	0	0	0	-0.25	0.5	0	0	0.125	0	0.375	0	-0.125	-0.125	0.5	0.25	0.125	-0.375	0.125	0.375	0.125	-0.375	0	-0.375	-0.625	-0.5	0
Benzo_LBK_a_RBK_pyrene-9,10-oxide	-5	-5	-5	-3	-4	-5	-4	-5	-3	-5	-3	-3	0	-5	-5	-5	0	-4	-4	-5	-5	0	-3	-5	-5	-2	-5	-2	-5	-5	0	-2	-4	-5	0	-4	-3	-4	0	-4	-4	0	-4	-3
1,3-Diaminopropane	-0.5	-0.5	-0.5	-0.5	-1	-0.5	-0.5	-0.5	-0.5	-0.5	-0.5	-0.5	0	-0.5	0	-0.5	0	-0.5	0	-0.5	0	0	-0.5	0	-0.5	0	0	-0.5	0	0	0	-0.5	-0.5	-0.5	0	-0.5	-0.5	0	0	-0.5	-0.5	0	-0.5	-0.5
Cob_LPR_II_RPR_yrinate_a,c_diamide	-0.5	2	-0.5	-0.5	-0.5	-0.5	-0.5	-0.5	-0.5	0.5	-0.5	-0.5	3.5	-0.5	-1	1	0	0	-0.5	0	-0.5	2.5	-0.5	-1	0	2.5	-0.5	-0.5	-0.5	-0.5	2	-0.5	-0.5	-0.5	2.5	-0.5	-0.5	-0.5	4	0	-0.5	2.5	-0.5	-0.5
7-Methylxanthine	-0.166666666666666	0	0	-0.166666666666666	0	0	0	0	0	0	-0.416666666666666	0	0	-0.166666666666666	-0.416666666666666	0	0	-0.166666666666666	0	0.416666666666666	-0.416666666666666	0	0.416666666666666	-0.416666666666666	0.416666666666666	0	-0.416666666666666	0	0	-0.416666666666666	-0.416666666666666	0	0	0	0	0	0.416666666666666	0	0	0	0	0	0	0
Acetylenedicarboxylate	0	0	0	0	0	0	0	0	0	0	0	0	0	0	0	0	0	0	0	0	0	0	0	0	0	0	0	0	0	0	0	0	0	0	0	0	0	0	0	0	0	0	0	0
Gallate	0.999999999999999	0	0	0	-0.666666666666666	0.333333333333333	0	-0.333333333333333	-0.666666666666666	0	-0.333333333333333	-0.333333333333333	0	0	0.666666666666666	0	0	0.666666666666666	0	-0.999999999999999	0	0	-0.666666666666666	0.666666666666666	-0.999999999999999	0	0	0	0	0	0	-0.666666666666666	-0.333333333333333	-0.333333333333333	0	-0.666666666666666	-0.666666666666666	0	0	-0.333333333333333	0	0	0	0
APC	-5	-5	-5	-3	-4	-5	-4	-5	-3	-5	-3	-3	0	-5	-5	-5	0	-4	-4	-5	-5	0	-3	-5	-5	-2	-5	-2	-5	-5	0	-2	-4	-5	0	-4	-3	-4	0	-4	-4	0	-4	-3
1-_LPR_5-Phospho-D-ribosyl_RPR_-ATP	-1	-1	-1	-0.5	-1	-0.5	-1	-1	0	-0.5	-1	-0.5	0	-0.5	-1	-1	-0.5	-1	0.5	-0.5	-1	0	0.5	-1	-0.5	0.5	-1	-0.5	-1	-1	0	0.5	-0.5	-1	-0.5	-1	0.5	-1	0	-1	0	-0.5	0.5	0
D-Glucosaminide	0	0	0	0	0	0	0	0	0	0	0	0	0	0	0	0	0	0	0	0	0	0	0	0	0	0	0	0	0	0	0	0	0	0	0	0	0	0	0	0	0	0	0	0
2,3-Dihydroxyindole	0	0	0	0	0	0	0	0	0	0	0	0	0	0	0	0	0	0	0	0	0	0	0	0	0	0	0	0	0	0	0	0	0	0	0	0	0	0	0	0	0	0	0	0
Dimethylamine	-0.5	-0.5	0	0	0	-0.5	0	0	0	-0.5	0	0	0	-0.5	0	0	0	0	0	0	0	0	0	0	0	0	0	0	0	0	0	0	0	0	0	0	0	0	0	0	0	0	-0.5	0
1-Nitro-5-hydroxy-6-glutathionyl-5,6-dihydronaphthalene	-18	-3	-6	-8	-5	-9	-7	-6	0	-4	-7	-5	0	-6	-7	-6	-1	-10	1	-5	-7	-1	0	-4	-5	-1	-7	-1	-7	-8	0	0	-5	-5	-1	-6	-1	0	-1	-6	-2	-1	-3	-5
Morphinone	0	0.5	0	0	0	0	0	0	0.5	0	0	0	0	1	0	0	0	0	0.5	0	0	0	0	0.5	0	0	0	0.5	0	0	0	0.5	0	0	0	0	0	0.5	0	0	0	0	0	0.5
_LPR_1S,2S,4S_RPR_-Dihydrocarveol	0	0	0	0	0	0	0	0	0	0	0	0	0	0	0	0	0	0	0	0	0	0	0	0	0	0	0	0	0	0	0	0	0	0	0	0	0	0	0	0	0	0	0	0
4-Chlorobenzoyl-CoA	0	0	0	0	0	0	0	0	0	0	0	0	0	0	0	0	0	0	0	0	0	0	0	0	0	0	0	0	0	0	0	0	0	0	0	0	0	0	0	0	0	0	0	0
CDP-3,6-dideoxy-D-glucose	-3	-1	0.5	0.5	0	0	-1	-0.5	0	-0.5	0	0.5	0	-1.5	-0.5	-0.5	0	-1.5	0.5	0	-2	0	-0.5	-1	0	-0.5	-2	1	-0.5	-2	0	0	0	0	0	0	0	-0.5	0	-0.5	0	0	-1	0
Xanthosine	-0.249999999999999	0.583333333333333	0.666666666666666	0.333333333333333	0.999999999999999	0.916666666666666	-0.25	0.666666666666666	0.749999999999999	0.916666666666666	0	0.999999999999999	0.333333333333333	0.166666666666667	0.166666666666667	0.749999999999999	0	0.166666666666667	0.666666666666666	0.999999999999999	0.5	0.083333333333333	0.666666666666666	0.166666666666667	0.999999999999999	0	0.5	0.333333333333333	0.666666666666666	0.416666666666667	0.333333333333333	0.333333333333333	0.999999999999999	0.666666666666666	0	0.999999999999999	0.999999999999999	0.666666666666666	0	0.999999999999999	0.333333333333333	0	0.583333333333333	0.666666666666666
Hepoxilin_B3	0	0	0	0	0	0	0	0	0	0	0	0	0	0	0	0	0	0	0	0	0	0	0	0	0	0	0	0	0	0	0	0	0	0	0	0	0	0	0	0	0	0	0	0
Thebaine	0	0	0	0	0	0	0	0	0	0	0	0	0	0	0	0	0	0	0	0	0	0	0	0	0	0	0	0	0	0	0	0	0	0	0	0	0	0	0	0	0	0	0	0
3-Hydroxybenzaldehyde	0	0	0	-0.666666666666666	-0.333333333333333	0	-0.666666666666666	0	-0.666666666666666	0	-0.666666666666666	-0.333333333333333	0	-0.666666666666666	0	0	0	0	-0.666666666666666	-0.666666666666666	0	0	0	0	-0.666666666666666	0	0	-0.333333333333333	-0.333333333333333	0	0	-0.666666666666666	-0.333333333333333	-0.333333333333333	0	-0.666666666666666	-0.333333333333333	0	0	0	0	0	-0.333333333333333	0
Undecaprenyl-diphospho-N-acetylmuramoyl-_LPR_N-acetylglucosamine_RPR_-L-alanyl-D-isoglutaminyl-L-lysyl-_LPR_glycyl_RPR_-D-alanyl-D-alanine	0	0	0	0	0	0	0	0	0	0	0	0	0	0	0	0	0	0	0	0	0	0	0	0	0	0	0	0	0	0	0	0	0	0	0	0	0	0	0	0	0	0	0	0
_LPR_-_RPR_-Limonene	0	0	0	0	0	0	0	0	0	0	0	0	0	0	0	0	0	0	0	0	0	0	0	0	0	0	0	0	0	0	0	0	0	0	0	0	0	0	0	0	0	0	0	0
p-Coumaroyl-CoA	0.916666666666666	-0.0833333333333334	0.166666666666667	0	0.166666666666667	0.0833333333333333	0	0.0833333333333333	-0.333333333333333	0.25	-0.166666666666667	0.166666666666667	0	0.25	0.5	0	0	0.333333333333333	0	0.166666666666667	0.333333333333333	-0.166666666666667	-0.166666666666667	0.5	0.166666666666667	0.166666666666667	0.333333333333333	0	0.166666666666667	0.5	0	-0.25	0	0.333333333333333	-0.166666666666667	0.166666666666667	-0.166666666666667	0.166666666666667	-0.166666666666667	0.166666666666667	-0.166666666666667	0	-0.166666666666667	0
Diacetyl	0	0	0	0	0	0	0	0	0	0	0	0	0	0	0	0	0	0	0	0	0	0	0	0	0	0	0	0	0	0	0	0	0	0	0	0.5	0	0	0	0	0.5	0	0	0
trans-Dec-2-enoyl-_LBK_acp_RBK_	0	0	0	0	0	0	0	0	0	0	0	0	0	0	0	0	0	0	0	0	0	0	0	0	0	0	0	0	0	0	0	0	0	0	0	0	0	0	0	0	0	0	0	0
trans,trans-Farnesyl_diphosphate	-0.424242424242424	0	-0.0303030303030303	0	0	0.0303030303030303	0	0	-0.0303030303030303	0	0	0	0	0.636363636363636	0.666666666666666	-0.0303030303030303	0	0.0303030303030303	-0.0303030303030303	0	0.666666666666666	0	-0.0303030303030303	0.666666666666666	0	0	0.666666666666666	-0.0303030303030303	0	0.666666666666666	0	-0.0303030303030303	0	0	0	0	-0.0303030303030303	-0.0303030303030303	0	0	-0.0606060606060607	0	0	0
24-Methylenecholesterol	0	0	0	0	0	0	0	0	0	0	0	0	0	0	0	0	0	0	0	0	0	0	0	0	0	0	0	0	0	0	0	0	0	0	0	0	0	0	0	0	0	0	0	0
Benzo_LBK_a_RBK_pyrene	1.875	1.75	1.75	0.875	1.375	1.75	1.25	1.875	0.875	1.875	0.875	1	0	1.75	1.875	1.75	0	1.5	1.375	1.875	1.75	0	1	1.625	1.875	0.75	1.75	0.75	1.75	1.75	0	0.5	1.375	1.75	0	1.375	1	1.375	0	1.375	1.5	0	1.375	1.125
dITP	0	0	0	0	0	0	0	0	0	0	0	0	0	0	0	0	0	0	0	0	0	0	0	0	0	0	0	0	0	0	0	0	0	0	0	0	0	0	0	0	0	0	0	0
Biotin	-1	0	0	0	0	0	0	0	0	0	0	0	0	0	0	0	0	0	0	0	0	0	0	0	0	0	0	0	0	0	0	0	0	0	0	0	0	0	0	0	0	0	0	0
4,5-Dihydroxybenzo_LBK_a_RBK_pyrene	0	0	0	0	0	0	0	0	0	0	0	0	0	0	0	0	0	0	0	0	0	0	0	0	0	0	0	0	0	0	0	0	0	0	0	0	0	0	0	0	0	0	0	0
10-Deacetylbaccatin_III	0	0	0	0	0	0	0	0	0	0	0	0	0	0	0	0	0	0	0	0	0	0	0	0	0	0	0	0	0	0	0	0	0	0	0	0	0	0	0	0	0	0	0	0
Tetrachlorohydroquinone	-1	-1	0	0	-1	-1	-1	-1	3	-1	0	-1	0	0	-1	-1	0	-1	1	-1	-1	0	0	-1	-1	0	-1	0	-1	-1	0	2	-1	0	0	-1	0	1	0	-1	-1	0	0	-1
dTDP-3-oxo-4,6-dideoxy-D-glucose	6	-1	2	3	2	2	2	2	2	3	2	1	0	4	4	2	0	4	4	2	5	-1	1	3	2	1	5	1	2	5	0	3	2	3	0	2	1	1	0	2	2	0	3	3
2-_LPR_Formamido_RPR_-N1-_LPR_5'-phosphoribosyl_RPR_acetamidine	4	0	0	1	0	3	2	0	1	3	2	0	0	3	3	0	0	3	2	0	3	0	2	3	0	0	3	0	0	3	0	1	0	0	0	0	2	1	0	1	2	0	2	1
2,4-Dinitrotoluene	0	0	0	0	0	0	0	0	0	0	0	0	0	0	0	0	0	0	0	0	0	0	0	0	0	0	0	0	0	0	0	0	0	0	0	0	0	0	0	0	0	0	0	0
7-O-Acetylsalutaridinol	0	0	0	0	0	0	0	0	0	0	0	0	0	0	0	0	0	0	0	0	0	0	0	0	0	0	0	0	0	0	0	0	0	0	0	0	0	0	0	0	0	0	0	0
Taxa-4_LPR_20_RPR_,11_LPR_12_RPR_-dien-5alpha-yl_acetate	0	0	0	0	0	0	0	0	0	0	0	0	0	0	0	0	0	0	0	0	0	0	0	0	0	0	0	0	0	0	0	0	0	0	0	0	0	0	0	0	0	0	0	0
cis-2,3-Dihydroxy-2,3-dihydro-p-cumate	0	0	0	0	0	0	0	0	0	0	0	0	0	0	0	0	0	0	0	0	0	0	0	0	0	0	0	0	0	0	0	0	-1	0	0	-1	0	0	0	0	0	0	0	0
9-cis,11-trans-Octadecadienoate	0	0	0	0	0	0	0	0	0	0	0	0	0	0	0	0	0	0	0	0	0	0	0	0	0	0	0	0	0	0	0	0	0	0	0	0	0	0	0	0	0	0	0	0
7,8-Diaminononanoate	-2	0	1	0	1	1	0	2	1	1	0	2	0	1	1	2	0	0	-1	1	1	0	2	1	1	0	1	-1	1	1	0	1	1	1	0	1	2	0	0	1	-1	0	-1	1
N-Acetylserotonin	1	-1	1	1	1	1	1	1	1	1	1	2	0	0	1	1	0	1	1	1	1	0	2	1	1	0	1	2	2	1	0	1	2	1	0	1	1	2	0	2	1	0	1	2
D-Alanine	-0.857142857142855	0.214285714285714	0.0357142857142857	0	-0.357142857142857	-0.285714285714285	-0.107142857142857	0	0.357142857142857	-0.178571428571428	-0.107142857142857	-0.214285714285714	0	0.464285714285714	-0.607142857142856	-0.0714285714285713	0	-0.607142857142856	0.107142857142857	0.357142857142857	-0.499999999999999	0	-0.107142857142857	-0.607142857142856	0.357142857142857	0	-0.499999999999999	-0.0714285714285713	-0.0714285714285713	-0.607142857142856	0	0.464285714285714	-0.357142857142857	-0.464285714285714	0	-0.214285714285714	-0.214285714285714	-0.107142857142857	0	0.142857142857143	-0.321428571428571	0	-0.214285714285714	-0.392857142857142
2-Carboxy-2-hydroxy-8-carboxychromene	0	0	0	0	0	0	0	0	0	0	0	0	0	0	0	0	0	0	0	0	0	0	0	0	0	0	0	0	0	0	0	0	0	0	0	0	0	0	0	0	0	0	0	0
Chloroacetic_acid	-3.5	2	5	-1.5	3	-1	-3	7	1.5	-1	-2	5	0	2	-1	2	-1	0	-1	7	-1	0	4.5	-1	7	0.5	-2	-0.5	3	-2	0	1	3	1	0	4	5	5	0	4	0	0	-1	1
D-Gluconic_acid	1.5	1.25	0.75	3.25	1.25	2	2.75	0.75	3	2.25	3.5	0.5	0	1.5	1.75	0.75	0	1	3	0.25	1	0	0.5	1.5	0.25	0	1	2.25	0.75	1	0	3.25	1.25	0.75	0	1.75	0.5	3	0	1.75	1	0	1.25	0.5
Pyropheophorbide_a	0	0	0	0	0	0	0	0	0	0	0	0	0	0	0	0	0	0	0	0	0	0	0	0	0	0	0	0	0	0	0	0	0	0	0	0	0	0	0	0	0	0	0	0
_LPR_S_RPR_-3-Hydroxyisobutyryl-CoA	-16	1	-4	-9	-5	-7	-9	0	-4	-4	-8	-4	0	-8	-8	-4	0	-10	-3	2	-8	0	-3	-8	2	-1	-8	-5	-5	-7	0	-5	-2	-5	0	1	-2	5	-1	-1	-7	-1	-7	-6
Cyanin	-0.333333333333335	1	2.33333333333333	2	2.33333333333333	2.33333333333333	2	2.33333333333333	0.666666666666667	1.66666666666667	1.66666666666667	2.33333333333333	1	1.66666666666667	2	2	2	0.666666666666666	3	3.33333333333333	1.66666666666667	0.666666666666667	2	3	3.33333333333333	1.33333333333333	0.666666666666666	1	2.33333333333333	0.999999999999999	0	1	2	3.66666666666667	1	3.33333333333333	2	1.33333333333333	1	4.33333333333333	0.666666666666667	2	0.666666666666667	2
3-Hydroxy-5-oxohexanoyl-CoA	5	0	1	0	1	1	0	1	-1	2	-1	1	0	2	3	0	0	3	0	1	2	-1	0	4	1	1	2	0	1	3	0	0	0	2	0	1	0	1	0	1	-1	0	-1	0
20-Hydroxyecdysone	0	0	0	-1	0	0	-1	0	0	0	-1	0	0	0	0	0	0	0	0	0	-1	0	0	-1	0	0	-1	0	0	-1	0	0	0	0	0	0	0	0	0	0	0	0	0	0
2-Methylbut-2-enoyl-CoA	1.75000000000001	0.166666666666664	-0.0833333333333295	1	0.500000000000002	1.16666666666667	0.916666666666671	-0.0833333333333339	0.16666666666667	0.333333333333336	0.916666666666671	0.416666666666668	-0.166666666666666	0.583333333333339	0.833333333333337	0.16666666666667	0	1.25	0.166666666666669	-0.75	0.750000000000004	-0.166666666666666	0.166666666666668	0.750000000000004	-0.75	-0.166666666666666	0.750000000000004	0.333333333333337	0.583333333333336	0.583333333333337	0	0.666666666666669	-0.249999999999998	0.333333333333337	-0.25	-0.916666666666664	1.77635683940025e-15	-1.16666666666667	0.25	-0.499999999999997	0.750000000000004	0	0.666666666666671	0.250000000000004
3-Dehydrosphinganine	0	0	0	0	0	0	0	0	0	0	0	0	0	0	0	0	0	0	0	0	0	0	0	0	0	0	0	0	0	0	0	0	0	0	0	0	0	0	0	0	0	0	0	0
100-1	2	-1	-2	-2	-2	-2	-2	-2	-1	-1	-2	-2	-1	-1	-1	-2	-2	0	-3	-3	-1	-1	-2	-2	-3	-1	0	-1	-2	0	0	-1	-2	-3	-1	-3	-2	-1	-1	-4	-1	-2	-1	-2
_LPR_-_RPR_-Epiafzelechin	0	0	0	0	0	0	0	0	0	0	0	0	0	0	0	0	0	0	0	0	0	0	0	0	0	0	0	0	0	0	0	0	0	0	0	0	0	0	0	0	0	0	0	0
Urdamycin_A	-2	1	2	2	2	2	2	2	1	1	2	2	1	1	1	2	2	0	3	3	1	1	2	2	3	1	0	1	2	0	0	1	2	3	1	3	2	1	1	4	1	2	1	2
_LPR_7Z,10Z,13Z,16Z,19Z_RPR_-Docosa-7,10,13,16,19-pentaenoic_acid	-3	0	0	0	1	0	0	0	0	0	0	0	0	0	0	0	0	0	0	0	0	0	0	0	0	0	0	0	0	0	0	0	0	0	0	0	-1	0	0	0	0	0	0	0
_LPR_S_RPR_-Hydroxynitrile	0	0	0	0	0	0	0	0	0	0	0	0	0	0	0	0	0	0	0	0	0	0	0	0	0	0	0	0	0	0	0	0	0	0	0	0	0	0	0	0	0	0	0	0
14,15-EET	-5	-5	-5	-3	-4	-5	-4	-5	-3	-5	-3	-3	0	-5	-5	-5	0	-4	-4	-5	-5	0	-3	-5	-5	-2	-5	-2	-5	-5	0	-2	-4	-5	0	-4	-3	-4	0	-4	-4	0	-4	-3
3-_LBK_6-_LPR_Carboxymethylene_RPR_cyclohexa-2,4-dien-1-ylidene_RBK_-2-oxopropanate	0	0	0	0	0	0	0	0	0	0	0	0	0	0	0	0	0	0	0	0	0	0	0	0	0	0	0	0	0	0	0	0	0	0	0	0	0	0	0	0	0	0	0	0
cis-1,2-Dihydroxy-1,2-dihydro-8-carboxynaphthalene	0	0	0	0	0	0	0	0	0	0	0	0	0	0	0	0	0	0	0	0	0	0	0	0	0	0	0	0	0	0	0	0	0	0	0	0	0	0	0	0	0	0	0	0
13_LPR_S_RPR_-HPOT	0	0	0	0	0	0	0	0	0	0	0	0	0	0	0	0	0	0	0	0	0	0	0	0	0	0	0	0	0	0	0	0	0	0	0	0	0	0	0	0	0	0	0	0
4-Amino-anhydrotetracycline	18	2	6	7	6	4	7	6	1	3	7	6	0	6	5	5	0	4	4	6	6	0	5	6	6	-1	6	0	7	5	0	-1	6	3	0	7	4	1	0	6	3	0	5	5
_LPR_1R,6S_RPR_-1,6-Dihydroxycyclohexa-2,4-diene-1-carboxylate	-4	-1	0	-1	-1	-2	-2	0	-2	0	-2	-1	0	-1	-2	-1	0	-2	1	-1	-2	0	-1	-2	-1	-1	-1	-1	0	-2	0	-2	0	-1	0	0	-1	-1	0	-1	0	0	0	-1
1-_LPR_5'-Phosphoribosyl_RPR_-5-amino-4-_LPR_N-succinocarboxamide_RPR_-imidazole	0	0	0	0	0	0	0	0	0	0	0	0	0	0	0	0	0	0	0	0	0	0	0	0	0	0	0	0	0	0	0	0	0	0	0	0	0	0	0	0	0	0	0	0
Pelargonidin_3-O-3'',6''-O-dimalonylglucoside	-5	0	-1	0	-1	-1	0	-1	1	-2	1	-1	0	-2	-3	0	0	-2	0	-1	-2	1	0	-3	-1	-1	-2	0	-1	-3	0	0	0	-2	0	-1	0	-1	0	-1	1	0	1	0
_LPR_S_RPR_-Dihydroorotate	0	0	0	0	0	0	0	0	0	0	0	0	0	0	0	0	0	0	0	0	0	0	0	0	0	0	0	0	0	0	0	0	0	0	0	0	0	0	0	0	0	0	0	0
D-Lysine	0	0	0	0	0	0	0	0	0	0	0	0	0	0	0	0	0	0	0	0	0	0	0	0	0	0	0	0	0	0	0	0	0	0	0	0	0	0	0	0	0	0	0	0
4-Guanidinobutanal	0	0	-1	-1	0	-1	-1	0	-2	-1	-1	-1	0	-2	-1	0	0	-1	-1	0	-1	0	0	-1	0	0	-1	-1	0	-1	0	-1	0	-1	-1	0	0	0	0	0	-1	0	-1	-1
Zeatin	0.4	-0.2	-0.4	-0.4	-0.4	-0.4	-0.4	-0.4	-0.2	-0.2	-0.4	-0.4	-0.2	-0.2	-0.2	-0.4	-0.4	0	-0.6	-0.6	-0.2	-0.2	-0.4	-0.4	-0.6	-0.2	0	-0.2	-0.4	0	0	-0.2	-0.4	-0.6	-0.2	-0.6	-0.4	-0.2	-0.2	-0.8	-0.2	-0.4	-0.2	-0.4
Neoabietal	-1	1	0	0	0	1	0	1	0	1	0	0	0	1	0	0	0	0	0	0	0	0	0	0	0	0	0	0	0	0	0	1	0	0	0	0	0	0	0	0	0	0	0	0
Indole-3-acetaldehyde	0.85	0.35	-1	0.45	-0.3	0.1	0.25	-1.1	-0.75	0.1	0.25	-0.8	0	-0.45	0.1	-0.0499999999999999	0.25	-0.15	0	-1.1	0.3	0	-1.25	0.1	-1.1	0	0.55	0.4	-0.5	0.55	0	-0.5	-0.3	0	0	-0.55	-1.25	-1	0	-0.35	-0.2	0	-0.65	0.4
_LPR_S_RPR_-DNPA	-2	0	-1	0	-1	-1	-1	0	0	-1	-1	-1	0	-1	-1	-1	0	-1	0	-1	-1	0	0	-1	-1	0	-1	-1	0	-1	0	0	-1	-1	0	-1	0	-1	0	-1	0	-1	-1	0
3,4-Dihydroxyphenylacetaldehyde	-0.4	0.6	0	0.2	0.4	-0.4	0	0.4	0	-0.4	0	0.2	0	-0.2	-0.4	0.2	0	-0.4	0	0.4	-0.2	0	0	-0.4	0.4	0	-0.2	0.4	0	-0.2	0	0	0.2	0	0	0.2	0	0	0	0.4	-0.2	0	-0.4	0.2
Cobinamide	3	1	1	1	1	1	0	1	1	0	1	1	0	1	1	1	0	1	1	1	1	0	1	1	1	-1	1	1	1	1	0	1	1	1	0	1	1	1	0	1	1	0	1	1
Syringetin	0	0	0	0	0	0	0	0	0	0	0	0	0	0	0	0	0	0	0	0	0	0	0	0	0	0	0	0	0	0	0	0	0	0	0	0	0	0	0	0	0	0	0	0
SN38_glucuronide	0	0	0	0	0	0	0	0	0	0	0	0	0	1	1	0	0	0	0	0	1	0	0	1	0	0	1	0	0	1	0	0	0	0	0	0	0	2	0	0	0	0	0	0
_LPR_2E,6Z,9Z,12Z,15Z,18Z_RPR_-Tetracosahexa-2,6,9,12,15,18-enoyl-CoA	-1	0	-0.5	0	-0.5	-0.5	-0.5	0	0	-0.5	-0.5	-0.5	0	-0.5	-0.5	-0.5	0	-0.5	0.5	-0.5	-0.5	0	0	-0.5	-0.5	0	-0.5	-0.5	0	-0.5	0	0	-0.5	0	0	-0.5	0	-0.5	0	-0.5	0	-0.5	-0.5	0
Xylitol	0	0	0	0	0	0	0	0	0	0	0	0	0	0	0	0	0	0	0	0	0	0	0	0	0	0	0	0	0	0	0	0	0	0	0	0	0	0	0	0	0	0	0	0
alpha-Amino_acid	-0.1875	0.5875	-0.3375	-0.55	-0.2125	0.2	-0.2125	-0.0750000000000002	-0.45	-0.325	-0.4125	-2.22044604925031e-16	0	-0.425	-0.175	-0.1375	0.0625	-0.3	-0.8625	-0.0125000000000002	-0.2375	0.075	-0.3875	0.0874999999999999	-0.0125000000000002	-0.1375	-0.0500000000000003	-0.325	-0.2125	-0.175	0	-0.8625	-0.2125	-0.5375	0	-0.15	-0.3875	-0.525	0.0625	-0.15	-0.4	-0.0625	-0.7375	-0.4
Isoformononetin	0	0	0	0	0	0	0	0	0	0	0	0	0	0	0	0	0	0	0	0	0	0	0	0	0	0	0	0	0	0	0	0	0	0	0	0	0	0	0	0	0	0	0	0
Ribitol	0	0	0	0	0	0	0	0	0	0	0	0	0	0	0	0	0	0	0	0	0	0	0	0	0	0	0	0	0	0	0	0	0	0	0	0	0	0	0	0	0	0	0	-0.5
Nogalonic_acid	18	2	6	7	6	4	7	6	1	3	7	6	0	6	5	5	0	4	4	6	6	0	5	6	6	-1	6	0	7	5	0	-1	6	3	0	7	4	1	0	6	3	0	5	5
alpha-Hydroxytamoxifen	-5	-5	-5	-3	-4	-5	-4	-5	-3	-5	-3	-3	0	-5	-5	-5	0	-4	-4	-5	-5	0	-3	-5	-5	-2	-5	-2	-5	-5	0	-2	-4	-5	0	-4	-3	-4	0	-4	-4	0	-4	-3
Carbazole	0	0	0	0	0	0	0	0	0	0	0	0	0	0	0	0	0	0	0	0	0	0	0	0	0	0	0	0	0	0	0	0	0	0	0	0	0	0	0	0	0	0	0	0
4-Sulfobenzaldehyde	0	0	0	0	0	0	0	0	0	0	0	0	0	0	0	0	0	0	0	0	0	0	0	0	0	0	0	0	0	0	0	0	0	0	0	0	0	0	0	0	0	0	0	0
2-Indanone	0	0	0	0	0	0	0	0	0	0	0	0	0	0	0	0	0	0	0	0	0	0	0	0	0	0	0	0	0	0	0	0	0	0	0	0	0	0	0	0	0	0	0	0
Dehydroepiandrosterone	1	1	0.833333333333335	0.500000000000001	0.666666666666668	0.833333333333335	0.666666666666668	0.833333333333335	0.500000000000001	0.833333333333335	0.500000000000001	0.500000000000001	0.166666666666667	1	0.833333333333335	0.833333333333335	0.166666666666667	0.833333333333335	0.666666666666668	0.833333333333335	0.833333333333335	0.166666666666667	0.500000000000001	0.666666666666668	0.833333333333335	0.500000000000001	0.833333333333335	0.333333333333334	0.833333333333335	0.833333333333335	0.166666666666667	0.333333333333334	0.666666666666668	0.833333333333335	0.166666666666667	0.666666666666668	0.500000000000001	0.333333333333334	0.166666666666667	0.666666666666668	0.666666666666668	0.166666666666667	0.666666666666668	0.500000000000001
DIBOA	0	0	0	1	0	0	1	0	0	0	1	0	0	0	0	0	0	0	0	0	1	0	0	1	0	0	1	0	0	1	0	0	0	0	0	0	0	0	0	0	0	0	0	0
5,6-DHET	0	0	0	0	0	0	0	0	0	0	0	0	0	0	0	0	0	0	0	0	0	0	0	0	0	0	0	0	0	0	0	0	0	0	0	0	0	0	0	0	0	0	0	0
1-Aminocyclopropane-1-carboxylate	0.5	0.5	0.5	0	0.5	0.5	0	0.5	0	0.5	0	0.5	0	0.5	0.5	0.5	0	0	0.5	0.5	0.5	0	0	0	0.5	0	0.5	0	0.5	0.5	0	0	0.5	0.5	0	0.5	0	-0.5	0	0.5	0.5	0	0.5	0.5
Columbamine	0	0	0	0	0	0	0	0	0	0	0	0	0	0	0	0	0	0	0	0	0	0	0	0	0	0	0	0	0	0	0	0	0	0	0	0	0	0	0	0	0	0	0	0
Sucrose	0.842105263157894	0	0.0526315789473685	-0.026315789473683	0.0526315789473685	-0.0526315789473685	0.0263157894736854	0.0526315789473685	-0.201754385964912	0.157894736842105	-0.973684210526314	0.0526315789473685	0	-0.0526315789473685	-0.315789473684211	0.0526315789473685	0	-0.210526315789474	-0.096491228070175	-0.157894736842105	-0.315789473684211	0	-0.315789473684211	-0.315789473684211	-0.157894736842105	-0.0526315789473685	-0.315789473684211	0.0526315789473685	0.0526315789473685	-0.315789473684211	0	-0.096491228070175	0.0526315789473685	0	0	0.0526315789473685	-0.157894736842105	0.00877192982456176	0	-0.0526315789473684	-0.201754385964912	0	0.0175438596491235	-0.0526315789473685
N-Acetyl-D-glucosaminyllipopolysaccharide	0	1	0	0	1	0	1	0	0	0	1	0	0	0	0	0	0	0	0	0	0	0	0	0	0	0	0	0	0	0	0	1	0	0	0	0	0	0	0	0	0	0	0	0
Benzo_LBK_a_RBK_pyrene-cis-4,5-dihydrodiol	0	0	0	0	0	0	0	0	0	0	0	0	0	0	0	0	0	0	0	0	0	0	0	0	0	0	0	0	0	0	0	0	0	0	0	0	0	0	0	0	0	0	0	0
Cholesterol_sulfate	0	0	0	0	0	0	0	0	0	0	0	0	0	0	0	0	0	0	0	0	0	0	0	0	0	0	0	0	0	0	0	0	0	0	0	0	0	0	0	0	0	0	0	0
_LPR_-_RPR_-Ureidoglycolate	0	0	0	0	0	0	0	0	0	0	0	0	0	0	0	0	0	0	0	0	0	0	0	0	0	0	0	0	0	0	0	0	0	0	0	0	0	0	0	0	0	0	0	0
5,10-Methylenetetrahydrofolate	-0.327272727272728	-0.127272727272727	-0.1	0.109090909090909	-0.0181818181818183	0.345454545454546	0.0909090909090908	-0.0727272727272726	0.363636363636364	0.0545454545454546	0.0909090909090908	0.00909090909090898	0	0.109090909090909	-0.0363636363636365	-0.1	0	-0.127272727272727	0.218181818181818	0.0363636363636364	-0.0363636363636365	0	0	-0.0363636363636365	0.0363636363636364	0	-0.0363636363636365	0.109090909090909	-0.0818181818181818	-0.0363636363636365	0	0.454545454545455	-0.0909090909090909	-0.109090909090909	0	0.00909090909090904	0	0.109090909090909	0	-0.0181818181818183	-0.0272727272727273	-0.0181818181818183	-0.0272727272727273	-0.0909090909090908
3-_LPR_2,3-Dihydroxyphenyl_RPR_propanoate	-0.333333333333333	0.333333333333333	0	0	0	0.333333333333333	0	0.333333333333333	0	0.333333333333333	0	0	0	0.333333333333333	0	-1	0	0	0	0	0	0	0	0	0	0	0	0	0	0	0	0.333333333333333	0	-1	0	0	0	0	0	0	0	0	0	0
Androstan-3alpha,17beta-diol	0	0	0	1	0	0	1	1	1	0	1	0	0	1	0	0	0	0	1	1	0	0	0	0	1	1	0	0	0	0	0	1	0	0	0	0	0	0	0	0	0	0	1	0
3-O-Methyl-myo-inositol	0	0	0	0	0	0	0	0	0	0	0	0	0	0	0	0	0	0	0	0	0	0	0	0	0	0	0	0	0	0	0	0	0	0	0	0	0	0	0	0	0	0	0	0
2-Acyl-sn-glycero-3-phosphocholine	3.5	-1.5	-1.5	1	-2.5	-1.5	1.5	-1	-3	-2	0.5	-2	0	-2.5	0	-1	0	-1	-2	-1.5	0	0	-2.5	-0.5	-1.5	0.5	-0.5	-2	-1	0	0	-3	-1.5	-0.5	0	-1.5	-2.5	-2	0	-2.5	-2	0	-1.5	-2
Cystathionine	1	0	1	-3	-1	0	-1	0	-1	0	-1	0	0	0	0	1	0	0	-1	0	0	0	0	0	0	0	0	-1	-1	0	0	-1	0	-1	0	-2	0	0	0	1	0	0	0	0
D-Glucono-1,5-lactone_6-phosphate	-0.5	0.5	0.5	-0.5	0.5	0.5	-1	0.5	-0.5	0.5	-0.5	0.5	0	0	0	0.5	0	0	-0.5	0	0	0	0	0	0	0	0	0	0.5	0	0	0	0.5	0.5	0	0.5	0	0	0	0.5	0	0	0	0.5
_LPR_-_RPR_-Medicarpin	0	0	0	0	0	0	0	0	0	0	0	0	0	0	0	0	0	0	0	0	0	0	0	0	0	0	0	0	0	0	0	0	0	0	0	0	0	0	0	0	0	0	0	0
Naringin	0	0	0	0	0	0	0	0	0	0	0	0	0	0	0	0	0	0	0	0	0	0	0	0	0	0	0	0	0	0	0	0	0	0	0	0	0	0	0	0	0	0	0	0
5-L-Glutamyl-taurine	-4	0	-2	-3	-2	-1	-2	-2	0	-2	-2	-2	0	-1	-1	-2	0	-3	1	-2	-1	0	-1	-2	-2	0	-1	-2	-2	-1	0	-1	-2	0	0	-2	-1	-2	0	-2	-3	0	-1	-1
Galangin	0	0	0	0	0	0	0	0	0	0	0	0	0	0	0	0	0	0	0	0	0	0	0	0	0	0	0	0	0	0	0	0	0	0	0	0	0	0	0	0	0	0	0	0
Abscisic_aldehyde	0	0	0	0	0	0	0	0	0	0	0	0	0	0	0	0	0	0	0	0	0	0	0	0	0	0	0	0	0	0	0	0	0	0	0	0	0	0	0	0	0	0	0	0
Chitin	4	1.5	0.5	-1.5	0	1	-2.5	1.5	-0.5	1.5	-1	1	0	2.5	2	1	-1	2	-1	1.5	2	0	-2.5	2	1.5	-2	2	-2	1	2	-1.5	-1.5	1.5	0.5	-1	1	-2.5	1	-1.5	1.5	-1	0	0.5	-0.5
Sphingosyl-phosphocholine	0	0	0	0	0	0	0	0	0	0	0	0	0	0	0	0	0	0	0	0	0	0	0	0	0	0	0	0	0	0	0	0	0	0	0	0	0	0	0	0	0	0	0	0
_LPR_Z_RPR_-But-1-ene-1,2,4-tricarboxylate	0	0	0	0	0	0	0	0	0	0	0	0	0	0	0	0	0	0	0	0	0	0	0	0	0	0	0	0	0	0	0	0	0	0	0	0	0	0	0	0	0	0	0	0
3,5,7,9,11,13,15-Heptaoxo-hexadecanoyl-_LBK_acp_RBK_	-5	0	-1	0	-1	-1	0	-1	1	-2	1	-1	0	-2	-3	0	0	-2	0	-1	-2	1	0	-3	-1	-1	-2	0	-1	-3	0	0	0	-2	0	-1	0	-1	0	-1	1	0	1	0
FMN	1.83333333333333	0.874999999999999	-0.125	0.874999999999999	-0.791666666666666	-0.458333333333333	1.20833333333333	-0.791666666666666	-0.791666666666666	0.208333333333333	0.208333333333333	-0.791666666666666	0	0.541666666666666	0.999999999999999	0.208333333333333	-0.125	0.999999999999999	-0.125	-0.458333333333333	0.999999999999999	0	-1.45833333333333	1.33333333333333	-0.458333333333333	0	1.33333333333333	-0.125	-0.791666666666666	1.33333333333333	0	-0.125	-0.458333333333333	0.208333333333333	-0.125	-0.583333333333333	-0.916666666666666	-0.125	-0.125	-0.125	0.874999999999999	-0.458333333333333	0.999999999999999	0.208333333333333
Glutarate	0	0	0	0	0	0	0	0	0	0	0	0	0	0	0	0	0	0	0	0	0	0	0	0	0	0	0	0	0	0	0	0	0	0	0	0	0	0	0	0	0	0	0	0
Primary_fluorescent_chlorophyll_catabolite	0	0	0	0	0	0	0	0	0	0	0	0	0	0	0	0	0	0	0	0	0	0	0	0	0	0	0	0	0	0	0	0	0	0	0	0	0	0	0	0	0	0	0	0
Cyanidin_3-O-rutinoside_5-O-beta-D-glucoside	0	0	0	0	0	0	0	0	0	0	0	0	0	0	0	0	0	0	0	0	0	0	0	0	0	0	0	0	0	0	0	0	0	0	0	0	0	0	0	0	0	0	0	0
Pelargonidin_3-O-beta-D-glucoside_5-O-_LPR_6-coumaroyl-beta-D-glucoside_RPR_	0	0	0	0	0	0	0	0	0	0	0	0	0	0	0	0	0	0	0	0	0	0	0	0	0	0	0	0	0	0	0	0	0	0	0	0	0	0	0	0	0	0	0	0
Pyridoxine	0.2	0	0	0	0	0.2	0	0	0	0	0	0	0	0	0.2	0	0	0.2	0	0	0.2	0	0	0	0	0	0.2	0	0	0.2	0	0	0	0	0	0	0	0	0	0	0	0	0	0
3-Isopropylbut-3-enoic_acid	-3	0	0	0	1	0	0	0	0	0	0	0	0	0	0	0	0	0	0	0	0	0	0	0	0	0	0	0	0	0	0	0	0	0	0	0	-1	0	0	0	0	0	0	0
_LPR_3S_RPR_-3-Isopropenyl-6-oxoheptanoyl-CoA	-6	1	-1	-5	-1	-1	-5	1	-2	-2	-5	0	0	-5	-3	0	-1	-5	-3	1	-4	-1	0	-4	1	-1	-4	-3	-1	-4	0	-2	-1	-2	-1	1	0	2	0	0	-3	-1	-4	-3
_LPR_2S,3S_RPR_-2,3-Dihydro-2,3-dihydroxybenzoate	-10	0	-2	-4	-3	-5	-5	-5	0	-6	-5	-3	0	-5	-6	-2	1	-7	-3	-6	-6	1	-3	-6	-6	1	-6	-1	-4	-7	-1	0	-2	-5	0	-4	-3	-1	2	-4	-1	2	-5	-4
N-Trimethyl-2-aminoethylphosphonate	0	0	0	0	0	0	0	0	0	0	0	0	0	0	0	0	0	0	0	0	0	0	0	0	0	0	0	0	0	0	0	0	0	0	0	0	0	0	0	0	0	0	0	0
Cyanidin_3-O-rutinoside	-2	1	2	2	2	2	2	2	1	1	2	2	1	1	1	2	2	0	3	3	1	1	2	2	3	1	0	1	2	0	0	1	2	3	1	3	2	1	1	4	1	2	1	2
3-Amino-2-oxopropyl_phosphate	2	0	0	0	0	0	0	0	0	0	0	0	0	0	-1	0	0	0	0	0	0	0	0	0	0	0	0	0	0	0	0	0	0	0	0	0	0	0	0	0	0	0	0	0
Bis_LPR_4'-chlorophenyl_RPR_acetate	3	1	0	1	0	0	1	0	0	0	1	0	0	0	0	0	0	0	0	0	0	0	0	0	0	0	0	0	0	0	0	0	0	0	0	0	0	1	0	0	0	0	0	0
25-Hydroxycholesterol	0	0	0	0	0	0	0	0	0	0	0	0	0	0	0	0	0	0	0	0	0	0	0	0	0	0	0	0	0	0	0	0	0	0	0	0	0	0	0	0	0	0	0	0
_LPR_3R_RPR_-3-Hydroxybutanoyl-_LBK_acyl-carrier_protein_RBK_	0	0	0	0	0	0	0	0	0	0	0	0	0	0	0	0	0	0	0	0	0	0	0	0	0	0	0	0	0	0	0	0	0	0	0	0	0	0	0	0	0	0	0	0
22alpha-Hydroxy-5alpha-campestan-3-one	-3	0.5	-1.5	-2	-1.5	-1	-2	-1	-1.5	-1	-2	-1.5	0	-1	-1.5	-1.5	0	-1.5	-1	-1.5	-1.5	0	-0.5	-1.5	-1.5	0	-1.5	-1.5	-1.5	-1.5	0	-1	-1.5	-2	0	-1	-0.5	-1	0	-1.5	-0.5	0	-1.5	-1.5
3alpha,7alpha-Dihydroxy-5beta-cholestane	0	0	0	1	0	0	1	1	1	0	1	0	0	1	0	0	0	0	1	1	0	0	0	0	1	1	0	0	0	0	0	1	0	0	0	0	0	0	0	0	0	0	1	0
Phylloquinone	-18	-2	-6	-7	-6	-4	-7	-6	-1	-3	-7	-6	0	-6	-5	-5	0	-4	-4	-6	-6	0	-5	-6	-6	1	-6	0	-7	-5	0	1	-6	-3	0	-7	-4	-1	0	-6	-3	0	-5	-5
Hexahomomethionine	-2.5	0	-1	-1.5	-1	-1.5	-1	-1.5	-1	-2	-1	-0.5	0	-2.5	-2	-1	0	-2	-2	-1	-2.5	0.5	-0.5	-1.5	-1	-0.5	-2.5	-0.5	-1	-2.5	0	-2	-1	-1.5	0	-1	-0.5	-0.5	0	-1	-1	0	-1.5	-1.5
N-gamma-Acetyldiaminobutyrate	0	0	0	0	0	0	0	0	0	0	-1	0	0	0	0	0	0	0	0	0	0	0	0	0	0	0	0	0	0	0	0	0	0	0	0	0	0	0	0	0	0	0	0	0
Hemoglobin	1	0	0	0	-1	0	0	-1	0	1	0	-1	0	0	1	0	0	1	0	-1	1	0	0	1	-1	0	1	0	-1	1	0	0	-1	0	0	-1	0	0	0	-1	0	0	0	0
Caffeine	1.6	1	1	1.2	0.8	1	0.8	1	0.6	1	1.2	0.6	0	1.6	1.6	1	0	1.4	0.8	0.4	1.6	0	-2.22044604925031e-16	1.6	0.4	0.4	1.6	0.4	1	1.6	0.6	0.4	0.8	1	0	0.8	-2.22044604925031e-16	0.8	0	0.8	0.8	0	0.8	0.6
Neomycin_C	0	0	0	0	0	0	0	0	0	0	0	0	0	0	0	0	0	0	0	0	0	0	0	0	0	0	0	0	0	0	0	0	0	0	0	0	0	0	0	0	0	0	0	0
10-Deoxysarpagine	0	0	0	0	0	0	0	0	0	0	0	0	0	0	0	0	0	0	0	0	0	0	0	0	0	0	0	0	0	0	0	0	0	0	0	0	0	0	0	0	0	0	0	0
DNA	0	0	0	0	0	0	0	0	0	0	0	0	0	0	0	0	0	0	0	0	0	0	0	0	0	0	0	0	0	0	0	0	0	0	0	0	0	0	0	0	0	0	0	0
L-Ascorbate_6-phosphate	-8	0	-1	0	-1	-3	-1	-1	3	-3	-1	-1	0	1	-2	-1	0	-4	3	-1	-2	0	4	-2	-1	1	-2	-1	-1	-2	0	1	-1	0	0	-1	3	1	0	-1	5	0	2	1
_LPR_1R,2R,4S_RPR_-Iso-dihydrocarveol	0	0	0	0	0	0	0	0	0	0	0	0	0	0	0	0	0	0	0	0	0	0	0	0	0	0	0	0	0	0	0	0	0	0	0	0	0	0	0	0	0	0	0	0
2-Naphthol	5	5	5	3	4	5	4	5	3	5	3	3	0	5	5	5	0	4	4	5	5	0	3	5	5	2	5	2	5	5	0	2	4	5	0	4	3	4	0	4	4	0	4	3
Auraviketone	1	-1	1	1	1	0	0	0	-1	-1	0	1	-1	0	1	0	0	0	0	1	1	-1	0	1	1	0	1	0	0	1	0	0	1	1	-1	0	0	0	-1	1	0	-1	-1	1
L-Arabitol	0	0	0	0	0	0	0	0	0	0	0	0	0	0	0	0	0	0	0	0	0	0	0	0	0	0	0	0	0	0	0	0	0	0	0	0	0	0	0	0	0	0	0	0
Glycitin	0	0	0	0	0	0	0	0	0	0	0	0	0	0	0	0	0	0	0	0	0	0	0	0	0	0	0	0	0	0	0	0	0	0	0	0	0	0	0	0	0	0	0	0
17alpha-Hydroxypregnenolone	0	0	0	0	0	0	0	0	0	0	0	0	0	0	0	0	0	0	0	0	0	0	0	0	0	0	0	0	0	0	0	0	0	0	0	0	0	0	0	0	0	0	0	0
Juvenile_hormone_III_acid	18	2	6	7	6	4	7	6	1	3	7	6	0	6	5	5	0	4	4	6	6	0	5	6	6	-1	6	0	7	5	0	-1	6	3	0	7	4	1	0	6	3	0	5	5
1-Amino-1-deoxy-scyllo-inositol	-1	0	-1	2	0	-1	1	1	0	1	1	-1	-1	0	1	-1	1	1	1	0	0	-1	3	0	0	0	0	3	-1	1	-1	0	1	1	0	1	2	1	-1	0	2	0	2	0
Naringenin_7-O-beta-D-glucoside	0	0	0	0	0	0	0	0	0	0	0	0	0	0	0	0	0	0	0	0	0	0	0	0	0	0	0	0	0	0	0	0	0	0	0	0	0	0	0	0	0	0	0	0
S-Formylglutathione	-1	0	1	0	0	1	0	0	0	2	1	0	0	0	1	0	1	0	-1	2	1	1	1	1	2	1	1	-1	0	1	2	0	0	0	1	1	-1	0	1	0	0	1	1	-1
Aklaviketone	1	-1	1	1	1	0	0	0	-1	-1	0	1	-1	0	1	0	0	0	0	1	1	-1	0	1	1	0	1	0	0	1	0	0	1	1	-1	0	0	0	-1	1	0	-1	-1	1
Dihydromethanophenazine	2	0	-0.999999999999999	0	0	0.999999999999999	0.999999999999999	0	-0.999999999999999	0.999999999999999	0.999999999999999	0	0	0.999999999999999	-0.999999999999999	-0.999999999999999	0	0	0	0.999999999999999	-0.999999999999999	0	0	0.999999999999999	0.999999999999999	0	0.999999999999999	0	-0.999999999999999	0.999999999999999	0	0	0	0	0	0.999999999999999	0	-2	0	0	0	0	0	0
7,9,12-Octaketide_intermediate_1	1	-1	1	1	1	0	0	0	-1	-1	0	1	-1	0	1	0	0	0	0	1	1	-1	0	1	1	0	1	0	0	1	0	0	1	1	-1	0	0	0	-1	1	0	-1	-1	1
4-Methylpentanal	0	0	0	0	0	0	0	0	0	0	0	0	0	0	0	0	0	0	0	0	0	0	0	0	0	0	0	0	0	0	0	0	0	0	0	0	0	0	0	0	0	0	0	0
Diacylglyceryl-2-aminoethylphosphonate	0	0	0	0	0	0	0	0	0	0	0	0	0	0	0	0	0	0	0	0	0	0	0	0	0	0	0	0	0	0	0	0	0	0	0	0	0	0	0	0	0	0	0	0
5-Hydroxyindoleacetylglycine	-1	0	0	0	0	0	0	0	0	0	0	0	0	0	0	0	-1	0	0	0	0	0	0	0	0	0	0	0	0	0	0	0	0	0	0	0	0	0	0	0	0	0	0	0
4,6-Dideoxy-4-oxo-dTDP-D-glucose	-1.4	0.8	-2.22044604925031e-16	1	1	1	1	0.8	-0.2	-0.2	2	-2.22044604925031e-16	-0.2	0	1.2	-0.2	0	0	0.2	1	2	-0.2	0	1.2	1	0	1.2	0.8	0	1.2	0	-0.2	1	-0.2	-0.2	-0.2	0	0.6	-0.2	1.2	0.2	-0.2	-0.2	1.2
_LPR_plus_RPR_-Limonene	0	0	0	0	0	0	0	0	0	0	0	0	0	0	0	0	0	0	0	0	0	0	0	0	0	0	0	0	0	0	0	0	0	0	0	0	0	0	0	0	0	0	0	0
UDP-L-arabinose	0	0	0	0	0	0	0	0	0	0	0	0	0	0	0	0	0	0	0	0	0	0	0	0	0	0	0	0	0	0	0	0	0	0	0	0	0	0	0	0	0	0	0	0
CO2	-0.422619047619045	-0.00595238095238065	-0.49702380952381	0.315476190476191	-0.178571428571428	-0.00892857142857045	0.154761904761905	-0.395833333333333	-0.0148809523809528	-0.116071428571428	0.398809523809524	-0.220238095238095	-0.0922619047619044	-0.276785714285714	-0.0297619047619035	-0.0119047619047618	-0.12797619047619	-0.348214285714285	0.244047619047619	-0.220238095238095	-0.324404761904761	-0.0327380952380951	0.0744047619047619	-0.336309523809522	-0.220238095238095	-0.193452380952381	-0.160714285714285	-0.303571428571429	0.0982142857142855	-0.145833333333332	-0.0148809523809519	-0.0595238095238089	-0.229166666666667	-0.324404761904761	-0.172619047619047	-0.723214285714286	0.0744047619047614	-0.410714285714285	-0.157738095238095	-0.276785714285714	5.55111512312578e-16	-0.035714285714285	0.24107142857143	0.0148809523809529
L-Aspartate	-0.209090909090907	0.0909090909090913	0.0363636363636366	-0.318181818181818	0.181818181818182	-0.736363636363636	-0.272727272727272	-0.0272727272727273	-0.0999999999999998	-0.418181818181818	-0.263636363636363	0.0818181818181822	0.0454545454545456	-0.0454545454545448	-0.381818181818182	-0.0818181818181819	0	-0.109090909090909	-0.681818181818182	0.181818181818182	-0.381818181818181	0.0545454545454547	0.127272727272728	-0.263636363636363	0.181818181818182	-0.0727272727272723	-0.399999999999999	0.10909090909091	-0.00909090909090882	-0.345454545454545	0.109090909090909	-0.418181818181818	0.127272727272728	-0.0636363636363634	0.109090909090909	0.0818181818181821	0.0818181818181822	0.327272727272727	-0.0272727272727272	0.0272727272727277	-1.11818181818182	-0.109090909090909	-0.845454545454546	-0.418181818181818
9-cis-Retinol	0	0	0	0	0	0	0	0	0	0	0	0	0	0	0	0	0	0	0	0	0	0	0	0	0	0	0	0	0	0	0	0	0	0	0	0	0	0	0	0	0	0	0	0
3,3',4'5-Tetrahydroxystilbene	0	0	0	1	0	0	1	0	0	0	1	0	0	0	0	0	0	0	0	0	1	0	0	1	0	0	1	0	0	1	0	0	0	0	0	0	0	0	0	0	0	0	0	0
_LPR_Alginate_RPR_n	1	0.5	0.5	-0.5	0.5	-1.5	-0.5	0.5	-1	-0.5	-0.5	0.5	0	0.5	1	0.5	0	1	0.5	0.5	1	0	0	1	0.5	0	1	0	0.5	1	0	-0.5	0.5	0.5	0	0.5	0	0	0	0.5	0	0	0	0
Progesterone	-0.15	-0.15	0	0	0	0	0	0	0	0	0	0	-0.15	-0.15	0	0	-0.15	-0.15	0	-0.1	0	-0.15	0	0.15	-0.1	-0.15	0	0	0	0	-0.15	0	0	0	-0.15	-0.1	0	0.15	-0.15	0	0	-0.15	0	0
cis-1,2-Dihydroxy-4-methylcyclohexa-3,5-diene-1-carboxylate	0	0	0	0	0	0	0	0	0	0	0	0	0	0	0	0	0	0	0	0	0	0	0	0	0	0	0	0	0	0	0	0	0	0	0	0	0	0	0	0	0	0	0	0
1-_LPR_1-Alkenyl_RPR_-sn-glycero-3-phosphocholine	0	0	0	0	0	0	0	0	0	0	0	0	0	0	0	0	0	0	0	0	0	0	0	0	0	0	0	0	0	0	0	0	0	0	0	0	0	0	0	0	0	0	0	0
cis-2-Methyl-5-isopropylhexa-2,5-dienoic_acid	4	-1	3	6	1	0	5	0	4	1	5	0	0	5	2	1	1	4	3	-1	3	1	0	3	-1	0	3	3	3	3	0	2	1	2	1	-1	0	-2	0	0	3	1	4	3
2-cis,6-trans-Farnesyl_diphosphate	0	0	0	0	0	0	0	0	0	0	0	0	0	0	0	0	0	0	0	0	0	0	0	0	0	0	0	0	0	0	0	0	0	0	0	0	0	0	0	0	0	0	0	0
trans-2,3-Epoxysuccinate	0	0	0	0	0	0	0	0	0	0	0	0	0	0	0	0	0	0	0	0	0	0	0	0	0	0	0	0	0	0	0	0	0	0	0	0	0	0	0	0	0	0	0	0
5-Fluoromuconolactone	3	1	1	0	1	2	0	1	1	2	0	1	0	1	2	1	0	1	1	1	1	0	1	1	1	0	1	1	1	1	0	0	0	1	0	0	1	1	0	1	1	0	1	1
trans-Zeatin-7-beta-D-glucoside	-2	1	2	2	2	2	2	2	1	1	2	2	1	1	1	2	2	0	3	3	1	1	2	2	3	1	0	1	2	0	0	1	2	3	1	3	2	1	1	4	1	2	1	2
2,3-Dihydroxy-3-methylbutanoate	0	0	-1	-2	0	-3	-2	0	-3	-3	-2	0	0	-2	-2	-1	0	-1	-1	-1	-2	0	-1	-2	-1	0	-2	-2	0	-2	0	-3	0	-2	0	1	-1	-3	0	1	-1	0	-1	0
2-Methoxyestrone	-1	-1	-1	-1	-1	-1	-1	-1	-1	-1	-1	-1	0	-1.5	-1.5	-1	0	-1	-1	-1	-1.5	0	-1	-1.5	-1	0	-1.5	-1	-1	-1.5	0	-1	-1	-1	0	-1	-1	-2	0	-1	-1	0	-1	-1
Anhydrorhodovibrin	-18	-2	-6	-7	-6	-4	-7	-6	-1	-3	-7	-6	0	-6	-5	-5	0	-4	-4	-6	-6	0	-5	-6	-6	1	-6	0	-7	-5	0	1	-6	-3	0	-7	-4	-1	0	-6	-3	0	-5	-5
3alpha,11beta,21-Trihydroxy-20-oxo-5beta-pregnan-18-al	0	0	0	1	0	0	1	1	1	0	1	0	0	1	0	0	0	0	1	1	0	0	0	0	1	1	0	0	0	0	0	1	0	0	0	0	0	0	0	0	0	0	1	0
Dihydrophloroglucinol	0	0	0	-1	0	0	-1	0	-1	0	-1	0	0	0	0	0	0	0	-1	0	0	0	-1	0	0	0	0	0	0	0	0	-1	0	0	0	0	-1	0	0	0	-1	0	-1	0
dGDP	-2.22044604925031e-15	0	0	0.333333333333333	-0.333333333333333	0.166666666666667	0.333333333333333	0	0	0.166666666666667	0.333333333333333	0	0	0.333333333333333	0.166666666666667	0	0	0	0	0	0.166666666666667	0	0	0	0	0	0.166666666666667	0	0	-0.166666666666666	0	0	-0.333333333333333	-0.333333333333333	0	0	0	0	0	0	0	0	0.333333333333333	0
4-Hydroxyphenylacetaldehyde	-0.285714285714286	0.228571428571429	0	0.142857142857143	0.285714285714286	-0.285714285714286	0	0.285714285714286	0	-0.285714285714286	0	0.142857142857143	0	-0.142857142857143	-0.285714285714286	0.142857142857143	0	-0.285714285714286	0	0.285714285714286	-0.142857142857143	0	0	-0.285714285714286	0.285714285714286	-0.2	-0.142857142857143	0.285714285714286	-0.2	-0.142857142857143	0	0	0.142857142857143	0	0	-0.257142857142857	0	0	0	0.285714285714286	-0.142857142857143	0	-0.285714285714286	0.142857142857143
_LPR_plus_RPR_-_LPR_S_RPR_-Carvone	0	0	0	0	0	0	0	0	0	0	0	0	0	0	0	0	0	0	0	0	0	0	0	0	0	0	0	0	0	0	0	0	0	0	0	0	0	0	0	0	0	0	0	0
24-Methylenelophenol	0	0	0	0	0	0	0	0	0	0	0	0	0	0	0	0	0	0	0	0	0	0	0	0	0	0	0	0	0	0	0	0	0	0	0	0	0	0	0	0	0	0	0	0
3-Polyprenyl-4,5-dihydroxybenzoate	0	0	0	0	0	0	0	0	0	0	0	0	0	0	0	0	0	0	0	0	0	0	0	0	0	0	0	0	0	0	0	0	0	0	0	0	0	0	0	0	0	0	0	0
4-Acetamidobutanoate	-5	1	4	-1	2	-2	-1	6	3	-2	-1	4	0	1	-2	1	-1	-1	0	6	-2	0	5	-2	6	0	-3	0	2	-3	0	2	2	0	0	3	5	4	0	3	0	0	1	0
1,1-Dichloro-2-_LPR_dihydroxy-4'-chlorophenyl_RPR_-2-_LPR_4'-chlorophenyl_RPR_ethylene	0	0	0	0	0	0	0	0	0	0	0	0	0	0	0	0	0	0	0	0	0	0	0	0	0	0	0	0	0	0	0	0	0	0	0	0	0	0	0	0	0	0	0	0
dTDP-D-fucose	0	0	0	0	0	0	0	0	0	0	0	0	0	0	0	0	0	0	0	0	0	0	0	0	0	0	0	0	0	0	0	0	0	0	0	0	0	0	0	0	0	0	0	0
4-Amino-4-deoxychorismate	0	1	0	-1	0	1	-1	0	-1	1	-1	0	0	0	-1	0	0	-1	0	0	-1	0	-1	-1	0	0	-1	-1	0	-1	0	0	0	0	0	0	-1	0	0	0	-1	0	-1	0
all-trans-13,14-Dihydroretinol	0	0	0	0	0	0	0	0	0	1	0	0	0	1	0	0	0	0	0	0	0	0	0	0	0	0	0	0	0	0	0	1	0	0	0	0	0	0	0	1	0	0	0	0
O-beta-D-Glucopyranosyl-cis-zeatin	0	0	0	0	0	0	0	0	0	0	0	0	0	0	0	0	0	0	0	0	0	0	0	0	0	0	0	0	0	0	0	0	0	0	0	0	0	0	0	0	0	0	0	0
L-Isoleucine	-0.666666666666666	0	0	-0.333333333333333	0	0.333333333333333	-0.333333333333333	0	0	0.333333333333333	-0.333333333333333	0	0	-0.333333333333333	0	0	0	0	0	0	0	0	0	0	0	0	0	0	0	0	0	0	0	0	0	0	0	0	0	0	0	0	0	0
4-Imidazolone-5-acetate	0	0	0	0	0	0	0	0	0	0	0	0	0	0	0	0	0	0	0	0	0	0	0	0	0	0	0	0	0	0	0	0	0	0	0	0	0	0	0	0	0	0	0	0
N-Succinyl-L-glutamate_5-semialdehyde	1	0	0	0	0	0	0	0	0	0	0	0	0	0	1	0	0	1	0	0	1	0	0	1	0	0	1	0	0	1	0	0	0	0	0	0	0	0	0	0	0	0	0	0
Chlorobenzene	0	0	0	0	0	0	0	0	0	0	0	0	0	0	0	0	0	0	0	0	0	0	0	0	0	0	0	0	0	0	0	0	0	0	0	0	0	0	0	0	0	0	0	0
1,3-Dihydroxy-N-methylacridone	0	0	0	0	0	0	0	0	0	0	0	0	0	0	0	0	0	0	0	0	0	0	0	0	0	0	0	0	0	0	0	0	0	0	0	0	0	0	0	0	0	0	0	0
Citalopram_aldehyde	-2	3	0	0.999999999999999	0.999999999999999	-2	0	2	0	-2	0	0.999999999999999	0	-0.999999999999999	-2	0.999999999999999	0	-2	0	2	-0.999999999999999	0	0	-2	2	0	-0.999999999999999	2	0	-0.999999999999999	0	0	0.999999999999999	0	0	0.999999999999999	0	0	0	2	-0.999999999999999	0	-2	0.999999999999999
D-Erythrose_4-phosphate	1.14285714285714	0.714285714285715	1	0.428571428571429	0.714285714285715	0	0.571428571428572	0.428571428571429	0.285714285714286	0.571428571428572	0	0.571428571428572	0	0.571428571428572	0.285714285714286	0.714285714285715	0	0	0.714285714285715	0.571428571428572	0.142857142857143	0	0.428571428571429	0.142857142857143	0.571428571428572	0	0.142857142857143	0.428571428571429	0.428571428571429	0.142857142857143	0	0.142857142857143	0.714285714285715	0.571428571428572	0	0.571428571428572	0.571428571428572	0.571428571428572	0	0.571428571428572	0.428571428571429	0	0.428571428571429	0.428571428571429
Xanthoxin	0	0	0	0	0	0	0	0	1	0	0	0	0	1	0	0	0	0	1	0	0	0	0	0	0	0	0	0	0	0	0	1	0	0	0	0	0	0	0	0	0	0	0	0
Cobalt-dihydro-precorrin_6	0	0	0	0	0	0	0	0	0	0	0	0	0	0	0	0	0	0	0	0	0	0	0	0	0	0	0	0	0	0	0	0	0	0	0	0	0	0	0	0	0	0	0	0
_LPR_6Z,9Z,12Z,15Z,18Z_RPR_-3-Oxotetracosapenta-6,9,12,15,18-enoyl-CoA	-1.5	-0.5	-0.5	-1	-0.5	-1	-1	0	-1	-0.5	-1	-0.5	0	-1	-1	-0.5	0	-1	-1	0	-1	0	-1	-1	0	-0.5	-1	-0.5	-0.5	-0.5	0	0	-0.5	-0.5	0	-0.5	-1	0	0	-0.5	-1	0	-1	-0.5
P1,P4-Bis_LPR_5'-adenosyl_RPR__tetraphosphate	0	0	0	0	0	0	0	0	0	0	0	0	0	0	0	0	0	0	0	0	0	0	0	0	0	0	0	0	0	0	0	0	0	0	0	0	0	0	0	0	0	0	0	0
Deoxyguanosine	-0.5	-0.25	-0.3	-0.25	-0.35	-0.3	-0.2	-0.3	-0.3	-0.3	-0.2	-0.35	-0.05	0.05	0	-0.3	0	0.05	-0.3	-0.35	-0.05	0	-0.3	0.05	-0.35	0	0.2	-0.25	-0.3	-0.05	-0.05	-0.25	-0.35	-0.3	0	-0.35	-0.35	-0.3	0	-0.15	-0.25	0	-0.25	-0.3
Salidroside	-2	1	2	2	2	2	2	2	1	1	2	2	1	1	1	2	2	0	3	3	1	1	2	2	3	1	0	1	2	0	0	1	2	3	1	3	2	1	1	4	1	2	1	2
Piperidine	0	0	0	0	0	0	0	0	0	0	0	0	0	0	0	0	0	0	0	0	0	0	0	0	0	0	0	0	0	0	0	0	0	0	0	0	0	0	0	0	0	0	0	0
5,6-Dihydro-5-fluorouracil	-1	0	-2	0	-2	0	0	-1	0	0	0	0	0	0	0	-2	0	0	0	-1	1	0	0	0	-1	0	0	0	-2	1	0	0	-2	-1	0	-2	0	0	0	-1	0	0	0	0
Oleoyl-CoA	-1	0	0	0	0	0	0	0	1	0	0	0	0	1	0	0	1	0	0	0	0	0	2	0	0	0	0	0	0	0	0	0	0	0	0	0	2	0	0	0	0	0	0	2
2',3'-Cyclic_CMP	1	1	0	1	0	0	1	0	1	1	1	0	0	1	-4	0	0	0	0	-1	-3	0	0	-4	-1	0	-1	1	0	-3	0	1	0	-1	0	0	0	1	-1	1	0	0	0	1
Phlorizin_chalcone	-2	1	2	2	2	2	2	2	1	1	2	2	1	1	1	2	2	0	3	3	1	1	2	2	3	1	0	1	2	0	0	1	2	3	1	3	2	1	1	4	1	2	1	2
D-Serine	0	0	0	0	0	0	0	0	0	0	0	0	0	0	0	0	0	0	0	0	0	0	0	0	0	0	0	0	0	0	0	0	0	0	0	0	0	0	0	0	0	0	0	0
5a,11a-Dehydrotetracycline	0	0	0	0	0	0	0	0	0	0	0	0	0	0	0	0	0	0	0	0	0	0	0	0	0	0	0	0	0	0	0	0	0	0	0	0	0	0	0	0	0	0	0	0
2-Hydroxy-2,3-dihydrogenistein	0	0	0	0	0	0	0	0	0	0	0	0	0	0	0	0	0	0	0	0	0	0	0	0	0	0	0	0	0	0	0	0	0	0	0	0	0	0	0	0	0	0	0	0
D-Xylonolactone	-0.333333333333333	-0.333333333333333	0	-0.333333333333333	-0.333333333333333	-0.333333333333333	-0.333333333333333	0.333333333333333	-0.333333333333333	0	-0.333333333333333	-0.333333333333333	0	0	-0.333333333333333	0	0	-0.333333333333333	-0.333333333333333	0	-0.333333333333333	0	0	-0.333333333333333	0	-0.333333333333333	-0.333333333333333	-0.333333333333333	-0.333333333333333	-0.333333333333333	0	0	-0.333333333333333	0	0	-0.333333333333333	0	-0.333333333333333	0	-0.333333333333333	-0.333333333333333	0	-0.333333333333333	-0.333333333333333
UDP-N-acetyl-D-galactosaminuronic_acid	0.5	-0.5	0.5	0.5	0.5	0	0	0	-0.5	-0.5	0	0.5	-0.5	0	0.5	0	0	0	0	0.5	0.5	-0.5	0	0.5	0.5	0	0.5	0	0	0.5	0	0	0.5	0.5	-0.5	0	0	0	-0.5	0.5	0	-0.5	-0.5	0.5
N-Carbamoyl-L-aspartate	-0.166666666666665	0.166666666666667	0.166666666666667	0.166666666666667	0.166666666666667	0	0.166666666666667	0.166666666666667	0.166666666666667	0.166666666666667	0.166666666666667	0.166666666666667	0	0.166666666666667	0.166666666666667	0.166666666666667	0	0.166666666666667	0	0.166666666666667	0.166666666666667	0	0	0.166666666666667	0.166666666666667	0	0.166666666666667	0	0	0.166666666666667	0	0.166666666666667	0.166666666666667	0.166666666666667	0	0.166666666666667	0	0.166666666666667	0	0.166666666666667	0	0	0	0
Dolichol	0	0	0	0	0	0	0	0	0	0	0	0	0	0	0	0	0	0	0	0	0	0	0	0	0	0	0	0	0	0	0	0	0	0	0	0	0	0	0	0	0	0	0	0
Protoporphyrinogen_IX	-0.5	0.5	-1	0.5	-0.5	-2	-0.5	-0.5	0.5	-0.5	0.5	0	0	-0.5	-1	-0.5	1	0	1	-2.5	0	0	-0.5	0	-2.5	0	1	-0.5	-0.5	0	0	0.5	-0.5	-1.5	0	-0.5	-0.5	-0.5	0	-0.5	-0.5	-2	0.5	-0.5
Toluene-cis-dihydrodiol	0	0	0	0	0	0	0	0	0	0	0	0	0	0	0	0	0	0	0	0	0	0	0	0	0	0	0	0	0	0	0	0	2	0	0	2	0	0	0	0	0	0	0	0
Floramultine	18	2	6	7	6	4	7	6	1	3	7	6	0	6	5	5	0	4	4	6	6	0	5	6	6	-1	6	0	7	5	0	-1	6	3	0	7	4	1	0	6	3	0	5	5
Isoniazid	1	1	1	1	1	1	1	1	1	1	1	1	0	1	1	1	0	1	1	1	1	0	1	1	1	1	1	1	1	1	0	1	1	1	0	1	1	1	1	1	1	0	1	1
_LPR_S_RPR_-6-Hydroxynicotine	0	0	0	0	0	0	0	0	0	0	0	0	0	0	0	0	0	0	0	0	0	0	0	0	0	0	0	0	0	0	0	0	0	0	0	0	0	0	0	0	0	0	0	0
_LPR_7S,8S_RPR_-DiHODE	0	0	0	0	0	0	0	0	0	0	0	0	0	0	0	0	0	0	0	0	0	0	0	0	0	0	0	0	0	0	0	0	0	0	0	0	0	0	0	0	0	0	0	0
Rubber_particle	0	0	0	0	0	0	0	0	0	0	0	0	0	0	0	0	0	0	0	0	0	0	0	0	0	0	0	0	0	0	0	0	0	0	0	0	0	0	0	0	0	0	0	0
5'-Deoxy-5-fluorouridine	-5	0	-1	-2	-1	-3	-3	-1	-1	-1	-3	0	0	-3	-1	0	0	-2	-3	-1	-2	-1	-1	-1	-1	-1	-1	-3	-1	-2	0	-1	-1	-1	-1	-1	-1	-2	0	-1	-3	-1	-2	0
1,2-Dihydroxynaphthalene-6-sulfonate	0	0	0	0	0	0	0	0	0	0	0	0	0	0.666666666666666	0.666666666666666	0	0	0	0	0	0.666666666666666	0	0	0.666666666666666	0	0	0.666666666666666	0	0	0.666666666666666	0	0	0	0	0	0	0	0	0	0	0	0	0	0
L-Arogenate	3.33333333333333	-0.333333333333333	0.333333333333333	-2.33333333333333	0	0	-1.66666666666667	-1.33333333333333	-3	1.33333333333333	-2	0	0	-1.16666666666667	3	0	-0.666666666666666	2.33333333333333	-4.66666666666666	-0.333333333333333	2.33333333333333	-0.666666666666666	-4	3	-0.333333333333333	-0.333333333333333	1.66666666666666	-3	-0.999999999999999	3	-0.666666666666666	-3	1.16666666666667	0.666666666666666	-0.666666666666666	0.333333333333333	-4	-3.66666666666666	-0.666666666666666	0.333333333333333	-4.33333333333333	-0.666666666666666	-2.33333333333333	0.166666666666667
3-Propylmalate	0	0	0	0	0	0	0	0	0	0	0	0	0	0	0	0	0	0	0	0	0	0	0	0	0	0	0	0	0	0	0	0	0	0	0	0	0	0	0	0	0	0	0	0
Quercetin_3,4',7-trissulfate	0	0	0	0	0	0	0	0	0	0	0	0	0	0	0	0	0	0	0	0	0	0	0	0	0	0	0	0	0	0	0	0	0	0	0	0	0	0	0	0	0	0	0	0
1,2-Dihydronaphthalene-1,2-diol	0.5	1.5	0.5	-0.5	0	1.5	0	0.5	4.5	1.5	-0.5	-0.5	0	2.5	2.5	0.5	0	1	2	0.5	1.5	0	2.5	2.5	0.5	0	1.5	6	1.5	0.5	1	2	0	0.5	0	0	2.5	2	0	0	3	0	1	-0.5
Kaempferol_3-O-beta-D-galactoside	0	0	0	0	0	0	0	0	0	0	0	0	0	0	0	0	0	0	0	0	0	0	0	0	0	0	0	0	0	0	0	0	0	0	0	0	0	0	0	0	0	0	0	0
UDP-N-acetyl-D-glucosamine	-1.54545454545455	-0.454545454545454	0.727272727272727	0.545454545454546	0.636363636363636	0.363636363636364	0.545454545454546	0.545454545454546	-1	0.727272727272728	0.545454545454546	0.545454545454546	-0.0909090909090906	1.27272727272727	0.636363636363637	0.454545454545455	-0.363636363636363	-0.909090909090909	-0.727272727272727	1.36363636363636	1.09090909090909	2.22044604925031e-16	-1.18181818181818	-0.181818181818181	1.36363636363636	-0.636363636363636	1.36363636363636	-0.545454545454546	0.363636363636364	1.36363636363636	0.272727272727273	-1	0.636363636363636	0.181818181818182	2.22044604925031e-16	0.181818181818182	-1	-0.454545454545454	2.22044604925031e-16	0.0909090909090915	0.0909090909090915	-0.363636363636363	1.09090909090909	0.272727272727273
21-Deoxycortisol	0	0	0	0	0	0	0	0	0	0	0	0	0	0	0	0	0	0	0	0	0	0	0	0	0	0	0	0	0	0	0	0	0	0	0	0	0	0	0	0	0	0	0	0
11beta,17alpha,21-Trihydroxy-5beta-pregnane-3,20-dione	0	0	0	-1	0	0	-1	-1	-1	0	-1	0	0	-1	0	0	0	0	-1	-1	0	0	0	0	-1	-1	0	0	0	0	0	-1	0	0	0	0	0	0	0	0	0	0	-1	0
Pelargonidin_3-glucoside_5-caffeoylglucoside	0	0	0	0	0	0	0	0	0	0	0	0	0	0	0	0	0	0	0	0	0	0	0	0	0	0	0	0	0	0	0	0	0	0	0	0	0	0	0	0	0	0	0	0
2-Hydroxy-6-oxonona-2,4-diene-1,9-dioate	0	0	0	-1	0	0	-1	0	-1	0	-1	0	0	0	0	1	0	0	-1	0	0	0	-1	0	0	0	0	0	0	0	0	-1	0	1	0	0	-1	0	0	0	-1	0	-1	0
CDP-4-dehydro-3,6-dideoxy-D-glucose	0.25	-0.75	1.25	-1	0.5	-0.75	-0.25	0.25	-0.25	0.25	-0.75	0.25	-0.25	0	0.75	0.5	-1	0	-1.25	1.5	1.5	-0.25	0.25	2	1.5	0.25	1.5	-0.25	0.25	1.5	0	-1	0.5	-0.5	-0.25	0.25	-1	-0.5	-0.25	0.75	0	0	-0.5	0.25
Acetyl-CoA	0.097560975609756	0.170731707317073	0.024390243902439	-0.0487804878048779	0.0731707317073171	0.024390243902439	-0.073170731707317	0.170731707317073	-0.048780487804878	0.0975609756097559	-1.38777878078145e-17	0.0243902439024391	0.048780487804878	2.77555756156289e-17	-0.048780487804878	0.0243902439024389	-0.024390243902439	-0.121951219512195	0.048780487804878	0.268292682926829	-0.073170731707317	0.024390243902439	0.048780487804878	-0.024390243902439	0.268292682926829	-0.0487804878048781	-0.0487804878048779	-0.073170731707317	0.073170731707317	-0.073170731707317	0	0.0243902439024389	0.0731707317073171	0.024390243902439	0.0243902439024389	0.097560975609756	0.0487804878048779	0.24390243902439	0.048780487804878	-2.77555756156289e-17	0.024390243902439	0.048780487804878	0.048780487804878	-0.048780487804878
11-Deoxycorticosterone	-0.333333333333333	-0.333333333333333	0	0	0	0	0	0	0	0	0	0	-0.333333333333333	-0.333333333333333	0	0	-0.333333333333333	-0.333333333333333	0	0	0	-0.333333333333333	0	0.333333333333333	0	-0.333333333333333	0	0	0	0	-0.333333333333333	0	0	0	-0.333333333333333	0	0	0.333333333333333	-0.333333333333333	0	0	-0.333333333333333	0	0
trans-1,3-Dichloropropene	2	1	-1	2	-1	1	2	0	0	0	2	-1	0	1	0	-1	0	2	0	0	1	0	0	1	0	0	1	0	0	1	0	0	-1	0	0	-1	0	-3	0	-1	-1	0	1	0
6,8a-Seco-6,8a-deoxy-5-oxoavermectin_''1b''_aglycone	0	0	0	-1	0	0	-1	0	0	0	-1	0	0	0	0	0	0	0	0	0	-1	0	0	-1	0	0	-1	0	0	-1	0	0	0	0	0	0	0	0	0	0	0	0	0	0
1-Chloro-2,2-bis_LPR_4'-chlorophenyl_RPR_ethane	0	0	0	0	0	0	0	0	0	0	0	0	0	0	0	0	0	0	0	0	0	0	0	0	0	0	0	0	0	0	0	0	0	0	0	0	0	0	0	0	0	0	0	0
Carnosine	0.8	0.4	0.4	0	0	0.4	0	0.4	0	0.4	0	0	0	0.4	0	0	0	0.4	-0.8	0	0	0	-0.4	0	0	0.4	0	0	0	0	0	0	0	0	0	0	-0.4	0	0	0	-0.4	0	0	-0.4
D-Alanyl-D-alanine	-2	0	-1	0	1	-1	0	0	-1	-1	0	0	0	-1	-1	-1	0	-1	0	-1	-1	0	0	-1	-1	0	-1	-1	-1	-1	0	-1	1	1	0	0	0	0	0	-1	0	0	0	-1
dTDP-4-oxo-2,3,6-trideoxy-D-glucose	6	-1	2	3	2	2	2	2	2	3	2	1	0	4	4	2	0	4	4	2	5	-1	1	3	2	1	5	1	2	5	0	3	2	3	0	2	1	1	0	2	2	0	3	3
Streptidine_6-phosphate	0	0	0	0	0	0	0	0	0	0	0	0	0	0	0	0	0	0	0	0	0	0	0	0	0	0	0	0	0	0	0	0	0	0	0	0	0	0	0	0	0	0	0	0
Di_LBK_3-deoxy-D-manno-octulosonyl_RBK_-lipid_IV_LPR_A_RPR_	2	0	0	0	0	0	0	1	-1	1	0	0	0	1	2	-1	0	1	1	1	1	-1	1	2	1	1	1	1	1	2	0	0	-1	1	0	0	2	1	0	0	0	0	1	0
_LPR_S_RPR_-Ureidoglycine	0	0	0	0	0	0	0	0	0	0	0	0	0	0	0	0	0	0	0	0	0	0	0	0	0	0	0	0	0	0	0	0	0	0	0	0	0	0	0	0	0	0	0	0
NADPplus	-6.37777777777777	-0.355555555555554	-1.02222222222222	-1.08888888888889	-1.02222222222222	-2.13333333333333	-2.02222222222222	-0.355555555555554	2.33333333333333	-0.355555555555554	-2.02222222222222	-2.17777777777778	-0.222222222222221	-1.15555555555555	-3.35555555555555	-1.46666666666667	0	-3.8	1.55555555555555	-0.355555555555555	-3.57777777777777	-0.222222222222221	-0.111111111111111	-3.13333333333333	-0.355555555555555	-0.444444444444443	-3.8	0.222222222222221	-1.91111111111111	-3.57777777777777	-0.222222222222221	1.88888888888889	-1.24444444444444	-2.02222222222222	0.444444444444444	0.311111111111111	-0.111111111111111	0.444444444444445	-0.688888888888888	-1.24444444444444	-1.33333333333333	-0.777777777777777	-1.77777777777778	-2.22222222222222
Estriol	-2.5	-2.5	-2.5	-1.5	-2	-2.5	-2	-2.5	-1.5	-2.5	-1.5	-1.5	0	-3	-3	-2.5	0	-2	-2	-2.5	-3	0	-1.5	-3	-2.5	-1	-3	-1	-2.5	-3	0	-1	-2	-2.5	0	-2	-1.5	-3	0	-2	-2	0	-2	-1.5
Trioxilin_B3	0	0	0	0	0	0	0	0	0	0	0	0	0	0	0	0	0	0	0	0	0	0	0	0	0	0	0	0	0	0	0	0	0	0	0	0	0	0	0	0	0	0	0	0
D-Glucuronolactone	0	0	0	0	0	0	0	0	0	0	0	0	0	0	0	0	0	0	0	0	0	0	0	0	0	0	0	0	0	0	0	0	0	0	0	0	0	0	0	0	0	0	0	0
Acetyl_adenylate	-1.66666666666667	0.333333333333334	-0.333333333333334	-1.33333333333334	-0.333333333333334	-1	-1.33333333333334	-0.333333333333334	-0.666666666666668	-0.666666666666668	-1.33333333333334	-0.333333333333334	0	-1	-1	-0.333333333333334	0	-1.33333333333334	-0.333333333333334	-0.333333333333334	-1.33333333333334	0	-0.666666666666668	-1.33333333333334	-0.333333333333334	0	-1.33333333333334	-0.666666666666668	-0.333333333333334	-1.33333333333334	0	-0.666666666666668	-0.333333333333334	-0.666666666666668	0	-0.333333333333334	-0.333333333333334	0.333333333333334	0	-0.333333333333334	-0.666666666666668	0	-1	-0.666666666666668
D-Glucuronate	-0.625	-0.125	-0.125	0	-0.125	0	0	-0.125	0	0	0	-0.125	0	0.125	0.125	-0.125	0	0	-0.125	-0.125	0.125	0	-0.125	0	-0.125	0	0	-0.125	-0.125	0	0	0	-0.125	-0.125	0	-0.125	-0.125	0.25	0	-0.125	-0.125	0	-0.125	0
_LPR_3R_RPR_-6-Hydroxy-3-isopropenyl-heptanoate	0	0	0	0	0	0	0	0	0	0	0	0	0	0	0	0	0	0	0	0	0	0	0	0	0	0	0	0	0	0	0	0	0	0	0	0	0	0	0	0	0	0	0	0
Starch	-1.20833333333333	-0.499999999999999	-0.958333333333332	-1.08333333333333	-0.541666666666666	-1.375	-0.541666666666666	-0.958333333333332	-1.375	-1.25	-0.666666666666666	-0.958333333333332	0	-1.375	-1.75	-0.958333333333332	0	-1.375	-0.541666666666666	-1.5	-1.75	0	-0.541666666666666	-1.75	-1.5	0	-1.75	-0.958333333333332	-1.08333333333333	-1.75	0	-1.375	-0.541666666666666	-0.833333333333332	0	-0.666666666666666	-0.541666666666666	-0.708333333333332	0	-0.958333333333332	-0.541666666666666	0	-0.541666666666666	-1.375
6-endo-Hydroxycineole	0	0	0	0	0	0	0	0	0	0	0	0	0	0	0	0	0	0	0	0	0	0	0	0	0	0	0	0	0	0	0	0	0	0	0	0	0	0	0	0	0	0	0	0
Pelargonidin	0	0	0	0	0	0	0	0	0	0	0	0	0	0	0	0	0	0	0	0	0	0	0	0	0	0	0	0	0	0	0	0	0	0	0	0	0	0	0	0	0	0	0	0
2-Hydroxymuconate_semialdehyde	0	1	0	0	0	0	0	0	1.5	0	0	0.5	0	0.5	0	0	0	0	1	0.5	0	0.5	0	-0.5	0.5	0	0	0	0	0	0	1	0	-0.5	0	0.5	0	0.5	0	0	1	0	0	0
Dihydrozeatin-O-glucoside	-2	1	2	2	2	2	2	2	1	1	2	2	1	1	1	2	2	0	3	3	1	1	2	2	3	1	0	1	2	0	0	1	2	3	1	3	2	1	1	4	1	2	1	2
Mannan	-2	1	2	2	2	2	2	2	1	1	2	2	1	1	1	2	2	0	3	3	1	1	2	2	3	1	0	1	2	0	0	1	2	3	1	3	2	1	1	4	1	2	1	2
Loganin	0	0	0	0	0	0	0	0	0	0	0	0	0	0	0	0	0	0	0	0	0	0	0	0	0	0	0	0	0	0	0	0	0	0	0	0	0	0	0	0	0	0	0	0
Cholest-5-ene-3beta,26-diol	0	0	0	0	0	0	0	0	0	0	0	0	0	0	0	0	0	0	0	0	0	0	0	0	0	0	0	0	0	0	0	0	0	0	0	0	0	0	0	0	0	0	0	0
3-Hydroxybenzoate	0	0	0	0.5	0.25	0	0.5	0	0.5	0	0.5	0.25	0	0.5	0	0	0	0	0.5	0.5	0	0	0	0	0.5	0	0	0.25	0.25	0	0	0.5	0.25	0.25	0	0.5	0.25	0	0	0	0	0	0.25	0
_LPR_2E_RPR_-Octadecenoyl-CoA	-2	0	-1	0	-1	-1	-1	0	0	-1	-1	-1	0	-1	-1	-1	0	-1	0	-1	-1	0	0	-1	-1	0	-1	-1	0	-1	0	0	-1	-1	0	-1	0	-1	0	-1	0	-1	-1	0
2_LPR_alpha-D-Mannosyl_RPR_-D-glycerate	0	0	0	0	0	0	0	0	0	0	0	0	0	0	0	0	0	0	0	0	0	0	0	0	0	0	0	0	0	0	0	0	0	0	0	0	0	0	0	0	0	0	0	0
3,6-Dichlorocatechol	0	0	0	0	0	0	0	0	0	0	0	0	0	0	0	0	0	0	0	0	0	0	0	0	0	0	0	0	0	0	0	0	0	0	0	0	0	0	0	0	0	0	0	0
_LPR_3Z_RPR_-Phycoerythrobilin	0	0	0	0	0	0	0	0	0	0	0	0	0	0	0	0	0	0	0	0	0	0	0	0	0	0	0	0	0	0	0	0	0	0	0	0	0	0	0	0	0	0	0	0
Diethylthiophosphoric_acid	0	0	0	0	0	0	0	0	0	0	1	1	0	0	0	0	0	0	0	0	0	0	0	0	0	0	0	0	0	0	0	0	0	0	0	1	0	0	0	0	0	0	0	0
_LBK_Enzyme_RBK_-cysteine	6	2	1	1	0	2	1	2	2	2	1	1	0	2	1	2	0	2	2	3	0	0	2	1	3	1	1	2	2	0	0	2	1	0	0	1	2	1	0	2	2	0	2	1
Uroporphyrinogen_I	1	0	0	0	0	0	0	0	0	0	0	0	0	0	0	0	0	0	0	0	0	0	0	0	0	0	0	0	0	0	0	0	0	0	0	0	0	0	0	0	0	0	0	0
D-Ornithine	0	0	0	0	0	0	0	0	0	0	0	0	0	0	0	0	0	0	0	0	0	0	0	0	0	0	0	0	0	0	0	0	0	0	0	0	0	0	0	0	0	0	0	0
Avermectin_A1b_aglycone	-16	-3	-8	-9	-8	-6	-9	-8	-2	-4	-9	-8	-1	-7	-6	-7	-2	-4	-7	-9	-7	-1	-7	-8	-9	0	-6	-1	-9	-5	0	0	-8	-6	-1	-10	-6	-2	-1	-10	-4	-2	-6	-7
Lactose	2	0	0.2	-0.4	-0.600000000000001	1	-0.600000000000001	0.2	-0.6	0.6	0.2	0.2	0	-1	0.8	0.2	0	1.2	-1	-0.600000000000001	0.8	0	-1.2	0.8	-0.600000000000001	-0.2	0.8	0.2	0.2	0.8	0	-0.2	-0.600000000000001	0	0	-0.600000000000001	-0.6	-0.2	0	-0.600000000000001	-1.4	0	-0.8	-0.2
Cortolone	0	0	0	0	0	0	0	0	0	0	1	0	0	0	0	0	0	0	0	0	0	0	0	0	0	0	0	0	0	0	0	0	0	0	0	0	0	0	0	0	0	0	0	0
4-Keto-anhydrotetracycline	0	0	0	1	0	0	1	0	0	0	1	0	0	0	0	0	0	0	0	0	1	0	0	1	0	0	1	0	0	1	0	0	0	0	0	0	0	0	0	0	0	0	0	0
gamma-Humulene	0	0	0	0	0	0	0	0	0	0	0	0	0	0	0	0	0	0	0	0	0	0	0	0	0	0	0	0	0	0	0	0	0	0	0	0	0	0	0	0	0	0	0	0
D-Glucosyllipopolysaccharide	0	0	0	0	0	0	0	0	0	0	0	0	0	0	0	0	0	0	0	0	0	0	0	0	0	0	0	1	0	0	0	0	0	0	0	0	0	0	0	0	0	0	0	0
2,6-Dihydroxynicotinate	0	0	0	0	0	0	0	0	0	0	0	0	0	0	0	0	0	0	0	0	0	0	0	0	0	0	0	0	0	0	0	0	0	0	0	0	0	0	0	0	0	0	0	0
Lipoyl-_LBK_acp_RBK_	0	0	0	0	0	0	0	1	0	0	0	0	0	0	0	0	0	0	0	2	0	0	0	0	2	-1	0	0	1	0	0	0	0	0	0	1	0	1	0	0	0	0	0	0
Deacetylisoipecoside	0	0	0	0	0	0	0	0	0	0	0	0	0	0	0	0	0	0	0	0	0	0	0	0	0	0	0	0	0	0	0	0	0	0	0	0	0	0	0	0	0	0	0	0
Cycloeucalenol	0	0	0	0	0	0	0	0	0	0	0	0	0	0	0	0	0	0	0	0	0	0	0	0	0	0	0	0	0	0	0	0	0	0	0	0	0	0	0	0	0	0	0	0
gamma-Pentachlorocyclohexene	0	0	0	0	0	0	0	0	0	0	0	0	0	0	0	0	0	0	0	0	0	0	0	0	0	0	0	0	0	0	0	0	0	0	0	0	0	0	0	0	0	0	0	0
Isopenicillin_N	0	0	0	-0.5	-0.5	0	-0.5	-0.5	-1	1	-0.5	-0.5	0	0	1	-0.5	1	1	-1	0	1	1	-1	1	0	0	1	-1	-0.5	1	0	-1	-0.5	-0.5	1	-0.5	-1	-1	1	-0.5	-1	1	-1	-1
Crotonoyl-CoA	9.76996261670138e-15	0.166666666666666	-0.499999999999997	-0.416666666666662	-0.249999999999997	3.33066907387547e-15	-0.416666666666661	-1.16666666666667	-0.833333333333332	-0.333333333333331	-0.499999999999996	-0.333333333333331	4.44089209850063e-16	-0.499999999999995	5.10702591327572e-15	-0.249999999999997	0	0.083333333333339	-0.583333333333333	-1.16666666666667	-0.0833333333333284	-0.166666666666667	-0.249999999999999	-0.0833333333333284	-1.16666666666667	1.33226762955019e-15	-0.0833333333333284	-0.666666666666664	-0.666666666666665	-0.0833333333333288	0	-0.666666666666665	-0.499999999999998	-0.249999999999997	-0.25	-0.75	-0.249999999999999	-0.750000000000002	0.0833333333333335	-0.416666666666665	-0.166666666666663	-0.166666666666666	-0.58333333333333	-0.83333333333333
Betanin	1.5	0.5	1.5	1	1.5	1.5	1	1.5	0	1.5	0.5	1.5	0.5	1.5	2	1	1	1	1.5	2	1.5	0	1	2.5	2	1	1	0.5	1.5	1.5	0	0.5	1	2.5	0.5	2	1	1	0.5	2.5	0	1	0	1
Futalosine	0	0	0	0	0	0	0	0	0	0	0	0	0	0	0	0	0	0	0	0	0	0	0	0	0	0	0	0	0	0	0	0	0	0	0	0	0	0	0	0	0	0	0	0
Diacylglyceryl-N-trimethyl-2-aminoethylphosphonate	0	0	0	0	0	0	0	0	0	0	0	0	0	0	0	0	0	0	0	0	0	0	0	0	0	0	0	0	0	0	0	0	0	0	0	0	0	0	0	0	0	0	0	0
Ubiquinone	-4	-0.5	-1.5	-2.5	-2	-2.5	-2.5	-1	-0.5	-0.5	-2.5	-2	0	-2	-2	-1.5	0	-2	-1	-1.5	-2.5	0	0	-3	-1.5	0.5	-2.5	1	-2	-2	0	-0.5	-2	-1.5	0	-2	0.5	-0.5	0	-2	-1.5	0	-2	-1.5
Carboxyphosphamide	0	0	0	0	0	0	0	0	0	0	0	0	0	0	0	0	0	0	0	0	0	0	0	0	0	0	0	0	0	0	0	0	0	0	0	0	0	0	0	0	0	0	0	0
Geosmin	0	0	0	0	0	0	0	0	0	0	0	0	0	0	0	0	0	0	0	0	0	0	0	0	0	0	0	0	0	0	0	0	0	0	0	0	0	0	0	0	0	0	0	0
2-Amino-3-carboxymuconate_semialdehyde	0	0	0	0	0	0	0	0	0	0	0	0	0	0	0	0	0	0	0	0	0	0	0	0	0	0	0	0	0	0	0	-2	0	0	0	0	0	0	0	0	0	0	0	0
2,4-Diamino-6-nitrotoluene	0.75	0.5	0.25	0.25	0.5	0.5	0.25	0.5	0	0.5	0.25	0.5	0	0.5	0.25	0.75	0	0.25	0.5	0.25	0.25	0	0.75	0	0.25	0.25	0.25	0.5	0.75	0.25	0	0	0.5	0.5	0	0.25	0.75	0	0.25	0.5	0.5	0.25	0.5	0.75
5_LPR_S_RPR_-HETE	-3	0	0	0	0	0	0	0	0	0	0	0	0	0	0	0	0	-1	0	0	0	0	0	0	0	0	0	0	0	0	0	1	0	0	0	0	0	0	0	0	0	0	0	0
2-Methyl-3-hydroxy-5-formylpyridine-4-carboxylate	-1	1	-1	-1	-1	0	0	0	1	1	0	-1	1	0	-1	0	0	0	0	-1	-1	1	0	-1	-1	0	-1	0	0	-1	0	0	-1	-1	1	0	0	0	1	-1	0	1	1	-1
3-Hydroxypropanal	0	0	0	0	0	0	0	0	0	0	0	0	0	0	0	0	0	0	0	0	0	0	0	0	0	0	0	0	0	0	0	0	0	0	0	0	0	0	0	0	0	0	0	0
OPC6-CoA	-3	-1	-1	-2	-1	-2	-2	0	-2	-1	-2	-1	0	-2	-2	-1	0	-2	-3	0	-2	0	-2	-2	0	-1	-2	-1	-1	-1	0	0	-1	-2	0	-1	-2	0	0	-1	-2	0	-2	-1
5-Amino-4-imidazolecarboxyamide	0	0	0	0	0	0	0	0	0	0	0	0	0	0	0	0	0	0	0	0	0	0	0	0	0	0	0	0	0	0	0	0	0	0	0	0	0	0	0	0	0	0	0	0
4-Demethylpremithramycinone	18	2	6	7	6	4	7	6	1	3	7	6	0	6	5	5	0	4	4	6	6	0	5	6	6	-1	6	0	7	5	0	-1	6	3	0	7	4	1	0	6	3	0	5	5
9-cis-Retinoic_acid	0	0	0	0	0	0	0	0	0	0	0	0	0	0	0	0	0	0	0	0	0	0	0	0	0	0	0	0	0	0	0	0	0	0	0	0	0	0	0	0	0	0	0	0
Amidines	1	0	0.5	0.75	0.5	0.5	0.75	0.5	0.5	0.5	0.5	0.5	0	0.75	0.5	0.5	0.5	0.5	0.5	0	0.5	0.5	0.25	0.75	0	0.5	0.75	-0.25	0	0.25	0	0.5	0.5	0.25	0.5	0.5	0.5	0.25	0.5	0.5	0.5	0.5	0.75	-0.25
Benzo_LBK_a_RBK_pyrene-11,12-epoxide	0	0	0	1	0	0	1	0	0	0	1	0	0	0	0	0	0	0	0	0	1	0	0	1	0	0	1	0	0	1	0	0	0	0	0	0	0	0	0	0	0	0	0	0
N6-Acetyl-LL-2,6-diaminoheptanedioate	-3	0.5	-1	-1.5	-1	-1	-1	-1	-1	-1.5	-1	-0.5	0	-2	-2	-1	0	-2	-2	-1	-2.5	0.5	-0.5	-1.5	-1	-0.5	-2.5	-0.5	-1	-2.5	0	-1.5	-1	-1.5	0	-1	-0.5	-0.5	0	-1	-1	0	-1.5	-1.5
Acetylhydrazine	-3	-1	-1	3	-2	0	2	1	1	0	3	-1	0	0	0	-1	-1	-1	-1	-2	0	0	1	0	-2	1	0	0	-2	0	0	1	-2	1	0	-2	1	-1	1	-1	0	0	0	0
_LPR_R_RPR_-_LPR_plus_RPR_-Citronellal	2	0	-2	-1	0	1	0	-1	-2	1	0	0	0	0	1	-1	0	1	0	0	1	0	0	1	0	1	1	0	-2	1	0	0	0	0	0	0	0	0	0	0	0	0	0	0
19_LPR_S_RPR_-HETE	-5	-5	-5	-3	-4	-5	-4	-5	-3	-5	-3	-3	0	-5	-5	-5	0	-4	-4	-5	-5	0	-3	-5	-5	-2	-5	-2	-5	-5	0	-2	-4	-5	0	-4	-3	-4	0	-4	-4	0	-4	-3
3,5-Dichloro-2-methylmuconate	0	0	0	0	0	0	0	0	0	0	0	0	0	0	0	0	0	0	0	0	0	0	0	0	0	0	0	0	0	0	0	0	0	0	0	0	0	0	0	0	0	0	0	0
2-Phenylacetamide	3	1	2	-0.333333333333333	0.666666666666666	2.33333333333333	0.666666666666667	1	1.66666666666667	1.33333333333333	-0.333333333333333	3	-0.333333333333333	-0.666666666666666	3.33333333333333	2	-0.333333333333333	3	0	1	2.33333333333333	-1.33333333333333	0	2.33333333333333	1	-1.33333333333333	3.33333333333333	1	1	3.33333333333333	-0.333333333333333	1.66666666666667	0.666666666666666	1	-0.333333333333333	2	0	2.66666666666667	-0.333333333333333	0.666666666666666	0.666666666666667	0.666666666666667	8.88178419700125e-16	2.33333333333333
_LPR_25R_RPR_-3alpha,7alpha,12alpha-Trihydroxy-5beta-cholestan-26-oyl-CoA	1	-1	1	1	1	0	1	0	0	0	0	1	0	1	0	1	0	0	0	1	0	0	0	0	1	-1	0	0	1	-1	0	0	1	0	0	0	0	-2	0	1	-1	0	1	1
2-Dehydro-3-deoxy-D-gluconate	0.27777777777778	0.055555555555556	0.222222222222223	0.166666666666668	0.222222222222223	0.27777777777778	0.111111111111112	0.166666666666666	-0.166666666666669	0.277777777777779	0.111111111111112	0.277777777777779	0	0.166666666666667	0.222222222222224	0.166666666666668	0	0.166666666666668	1.11022302462516e-16	0.166666666666666	0.166666666666668	0	-0.0555555555555559	0.111111111111112	0.166666666666666	0	0.166666666666668	0.0555555555555561	0.055555555555555	0.166666666666668	0	-0.166666666666668	0.222222222222223	0.333333333333335	0	0.166666666666667	-0.0555555555555559	1.11022302462516e-16	0	0.222222222222223	-0.111111111111112	0.111111111111112	0.055555555555555	0.111111111111112
4-Fluorocyclohexadiene-cis,cis-1,2-diol-1-carboxylate	-4	-1	0	-1	-1	-2	-2	0	-2	0	-2	-1	0	-1	-2	-1	0	-2	1	-1	-2	0	-1	-2	-1	-1	-1	-1	0	-2	0	-2	0	-1	0	0	-1	-1	0	-1	0	0	0	-1
Baccatin_III	0	0	0	0	0	0	0	0	0	0	0	0	0	0	0	0	0	0	0	0	0	0	0	0	0	0	0	0	0	0	0	0	0	0	0	0	0	0	0	0	0	0	0	0
CMP-N-acetylneuraminate	0	0	0	0	0	0	0	0	0	0	0	0	0	0	0	0	0	0	0	0	0	0	0	0	0	0	0	0	0	0	0	0	0	0	0	0	0	0	0	0	0	0	0	0
_LPR_5R_RPR_-Albaflavenol	0	0	0	0	0	0	0	0	0	0	0	0	0	0	0	0	0	0	0	0	0	0	0	0	0	0	0	0	0	0	0	0	0	0	0	0	0	0	0	0	0	0	0	0
2,7,4'-Trihydroxyisoflavanone	0	0	0	0	0	0	0	0	0	0	0	0	0	0	0	0	0	0	0	0	0	0	0	0	0	0	0	0	0	0	0	0	0	0	0	0	0	0	0	0	0	0	0	0
5'-Methylthioadenosine	0.399999999999999	0	-0.4	0.133333333333333	-0.4	-1.06666666666667	0.133333333333333	0	0.133333333333333	-0.533333333333333	0.133333333333333	-0.4	0	-0.0666666666666672	-0.666666666666666	-0.4	0	-0.533333333333333	0.133333333333333	-0.733333333333333	-0.666666666666666	0	0.333333333333333	-0.666666666666666	-0.733333333333333	0	-0.666666666666666	0	-0.2	-0.999999999999999	-0.333333333333333	0.133333333333333	-0.4	-0.4	0	-0.4	0.133333333333333	0.2	0	-0.4	0.133333333333333	0	0.466666666666666	-0.0666666666666672
_LPR_R_RPR_-Norreticuline	0	0	0	0	0	0	0	0	0	0	0	0	0	0	0	0	0	0	0	0	0	0	0	0	0	0	0	0	0	0	0	0	0	0	0	0	0	0	0	0	0	0	0	0
D-Mannose_6-phosphate	0	0	0	0	0	0	0	0	0	0	0	0	0	0	0	0	0	0	0	0	0	0	0	0	0	0	0	0	0	0	0	0	0	0	0	0	0	0	0	0	0	0	0	0
Nogalaviketone	1	-1	1	1	1	0	0	0	-1	-1	0	1	-1	0	1	0	0	0	0	1	1	-1	0	1	1	0	1	0	0	1	0	0	1	1	-1	0	0	0	-1	1	0	-1	-1	1
N-Acetylisoniazid	3	1	1	-3	2	0	-2	-1	-1	0	-3	1	0	0	0	1	1	1	1	2	0	0	-1	0	2	-1	0	0	2	0	0	-1	2	-1	0	2	-1	1	-1	1	0	0	0	0
7,8-Dihydro-7,8-dihydroxykynurenate	0	0	0	0	0	0	0	0	0	0	0	0	0	0	0	0	0	0	0	0	0	0	0	0	0	0	0	0	0	0	0	0	0	0	0	0	0	0	0	0	0	0	0	0
[truncated: 1,689 more rows]
