# Supplementary material for: Predicting Ecological Roles in the Rhizosphere Using Metabolome and Transportome Modeling
Source: PLoS One. 2015 Sep 2;10(9):e0132837. doi: 10.1371/journal.pone.0132837 (PMC4557938; doi:10.1371/journal.pone.0132837)
Supplement: S8 Data — (TXT) [file pone.0132837.s008.txt]

Metabolite	PRMT_Pseudomonas_denitrificans_ATCC_13867_uid195459-AVERAGE	PRMT_Pseudomonas_putida_S16_uid68747-AVERAGE	PRMT_Pseudomonas_syringae_tomato_DC3000_uid57967-AVERAGE	PRMT_Pseudomonas_ND6_uid167583-AVERAGE	PRMT_Pseudomonas_mendocina_ymp_uid58723-AVERAGE	PRMT_Pseudomonas_syringae_phaseolicola_1448A_uid58099-AVERAGE	PRMT_Pseudomonas_putida_NBRC_14164_uid208670-AVERAGE	PRMT_Pseudomonas_brassicacearum_NFM421_uid66303-AVERAGE	PRMT_Pseudomonas_mendocina_NK_01_uid66299-AVERAGE	PRMT_Pseudomonas_syringae_B728a_uid57931-AVERAGE	PRMT_Pseudomonas_putida_KT2440_uid57843-AVERAGE	PRMT_Pseudomonas_aeruginosa_UCBPP_PA14_uid57977-AVERAGE	PRMT_Pseudomonas_fulva_12_X_uid67351-AVERAGE	PRMT_Pseudomonas_stutzeri_RCH2_uid184342-AVERAGE	PRMT_Pseudomonas_putida_HB3267_uid184078-AVERAGE	PRMT_Pseudomonas_aeruginosa_RP73_uid209328-AVERAGE	PRMT_Pseudomonas_stutzeri_DSM_10701_uid170940-AVERAGE	PRMT_Pseudomonas_fluorescens_SBW25_uid158693-AVERAGE	PRMT_Pseudomonas_putida_H8234_uid208673-AVERAGE	PRMT_Pseudomonas_stutzeri_DSM_4166_uid162113-AVERAGE	PRMT_Pseudomonas_aeruginosa_PAO1_uid57945-AVERAGE	PRMT_Pseudomonas_fluorescens_Pf_5_uid57937-AVERAGE	PRMT_Pseudomonas_stutzeri_CCUG_29243_uid168379-AVERAGE	PRMT_Pseudomonas_putida_H8234_uid20867-AVERAGE	PRMT_Pseudomonas_aeruginosa_PA7_uid58627-AVERAGE	PRMT_Pseudomonas_stutzeri_ATCC_17588___LMG_11199_uid68749-AVERAGE	PRMT_Pseudomonas_fluorescens_Pf0_1_uid57591-AVERAGE	PRMT_Pseudomonas_putida_GB_1_uid58735-AVERAGE	PRMT_Pseudomonas_stutzeri_A1501_uid58641-AVERAGE	PRMT_Pseudomonas_aeruginosa_NCGM2_S1_uid162173-AVERAGE	PRMT_Pseudomonas_fluorescens_F113_uid87037-AVERAGE	PRMT_Pseudomonas_putida_F1_uid58355-AVERAGE	PRMT_Pseudomonas_putida_W619_uid58651-AVERAGE	PRMT_Pseudomonas_aeruginosa_M18_uid162089-AVERAGE	PRMT_Pseudomonas_putida_DOT_T1E_uid171260-AVERAGE	PRMT_Pseudomonas_fluorescens_CHA0_uid203393-AVERAGE	PRMT_Pseudomonas_putida_UW4_uid182733-AVERAGE	PRMT_Pseudomonas_aeruginosa_LESB58_uid59275-AVERAGE	PRMT_Pseudomonas_putida_BIRD_1_uid162055-AVERAGE	PRMT_Pseudomonas_fluorescens_A506_uid165185-AVERAGE	PRMT_Pseudomonas_aeruginosa_DK2_uid168996-AVERAGE	PRMT_Pseudomonas_poae_RE_1_1_14_uid188480-AVERAGE	PRMT_Pseudomonas_entomophila_L48_uid58639-AVERAGE	PRMT_Pseudomonas_aeruginosa_B136_33_uid196598-AVERAGE
L-Phenylalanine	-0.092153181	-0.202643657	0.17538127	-0.178994992	0.041779637	0.1171398	-0.147310562	0.261209696	-0.237227215	0.133729079	-0.162850423	0.031897792	-0.086858124	-0.338035468	-0.151911575	0.085552474	-0.072350727	0.452867915	-0.140505405	-0.222872824	0.092326138	0.258230231	-0.326477687	-0.140505405	0.053782129	-0.10986084	0.192036779	-0.073488083	-0.338035468	0.09543432	0.173056837	-0.233160615	-0.254774015	0.092326138	-0.210934947	0.255573307	0.250694816	0.092326138	-0.21002289	0.202964226	0.07839846	0.451458797	-0.24141314	-0.027393279
UDP-N-acetyl-D-glucosamine	-0.197377118	0.112772239	0.068293755	0.395779739	-0.204220261	0.068293755	0.029764739	-0.655278441	0.197064993	0.068293755	0.029764739	-0.027777737	0.758535977	0.158535977	-0.165691245	-0.092163356	-0.329407117	-0.431362118	0.187585383	0.641543477	0.319615382	-0.643140856	0.14636566	0.187585383	-0.397377118	0.860165358	0.172222263	-0.204220261	0.924550977	0.538237263	-0.655278441	0.395779739	-0.109434023	0.372222263	-0.139834642	-0.384049679	-0.163392118	0.372222263	-0.198390992	0.436607882	-0.092163356	0.758535977	-0.331706245	0.085630382
cis-2-Methyl-5-isopropylhexa-2,5-dienoyl-CoA	0.145902895	0.200350679	-0.684172104	0.315827896	0.578862302	-0.684172104	0.228365055	-0.062683727	-0.062683727	-0.854097105	0.4227431	0.035719977	-0.854097105	0.145902895	0.4227431	-0.186672444	-0.491527026	-0.491527026	0.067900383	-0.269134604	-0.186672444	0.315827896	-0.269134604	0.067900383	-0.099209603	-0.269134604	-0.269134605	0.315827896	-0.421137698	0.035719977	0.05279349	-0.006100199	0.05279349	-0.186672444	0.145902895	0.216292222	0.026321278	0.123182818	0.123182818	-0.006100199	-0.099209603	-0.421137698	-0.143603723	0.035719977
trans-2-Methyl-5-isopropylhexa-2,5-dienoyl-CoA	0.145902895	0.200350679	-0.684172104	0.315827896	0.578862302	-0.684172104	0.228365055	-0.062683727	-0.062683727	-0.854097105	0.4227431	0.035719977	-0.854097105	0.145902895	0.4227431	-0.186672444	-0.491527026	-0.491527026	0.067900383	-0.269134604	-0.186672444	0.315827896	-0.269134604	0.067900383	-0.099209603	-0.269134604	-0.269134605	0.315827896	-0.421137698	0.035719977	0.05279349	-0.006100199	0.05279349	-0.186672444	0.145902895	0.216292222	0.026321278	0.123182818	0.123182818	-0.006100199	-0.099209603	-0.421137698	-0.143603723	0.035719977
L-Arogenate	0.097759093	0.305277843	-0.305918368	0.17376064	0.14752693	-0.144954321	-0.144954321	-0.53375811	0.597759093	-0.194722158	0.17376064	0.14752693	-0.487203408	1.46624189	0.17376064	-0.013437118	1.097759093	-0.78500828	0.097759093	1.097759093	-0.03375811	-0.702692929	1.46624189	0.097759093	0.097759093	0.758723141	-0.53375811	-0.08218888	1.46624189	-0.013437118	-0.53375811	0.770083179	0.390240343	-0.03375811	0.258723141	-0.694722158	-0.644954321	-0.03375811	0.243849469	-0.752460766	-0.03375811	-0.402240907	0.477601928	0.14752693
3-Methyl-2-oxobutanoic_acid	-0.36269193	-0.012800684	0.698018366	0.060340072	0.536237634	0.682621403	-0.457027764	0.496843516	0.597495183	0.599613904	-0.351030218	-0.575106518	0.599613904	0.378940393	-0.033067763	-0.588377941	0.127934737	0.049939737	-0.078047718	0.378940393	-0.575106518	-0.102908669	0.404626403	-0.078047718	-0.56269193	0.404626403	0.337031738	-0.446627429	0.378940393	-0.575106518	0.468642968	-0.329634929	0.315636448	-0.588377941	-0.434037718	-0.167294288	0.561517212	-0.588377941	-0.329634929	-0.0956658	-0.588377941	-0.180119017	-0.468022718	-0.575106518
CDP-4-dehydro-3,6-dideoxy-D-glucose	-0.686974936	0.81030943	-0.38467807	0.459486957	-0.458808877	-0.296999935	0.00529693	-0.263821377	0.00529693	-0.458808877	0.395271931	-0.263821377	-0.18969057	0.533617764	0.200284431	-0.653796378	-0.18969057	-0.718011404	0.874524456	0.866951097	-0.263821377	0.00529693	1.036333398	0.874524456	0.00529693	0.866951097	0.005296931	0.00529693	0.866951097	-0.068833877	-0.653796378	0.459486957	-0.125475544	-0.263821377	0.126153624	-0.653796378	-0.38467807	-0.263821377	0.533617764	-0.068833877	-0.068833877	-0.491987435	0.264499457	-0.068833877
L-Cysteine	0.59180238	0.091802379	-0.187876271	-0.123661245	0.478790395	-0.537798883	0.708542333	0.425135713	0.478790395	-0.537798883	-0.463847743	0.522629463	0.559694867	0.478790395	0.140053483	0.522629463	-0.049530438	0.875208999	0.140053483	0.425135713	0.522629463	0.355962797	0.559694867	0.140053483	0.226361533	0.425135713	-0.241530954	0.717616963	0.478790395	0.063481546	0.726361533	-0.218168011	-0.144037204	0.18929613	-0.095340412	0.355962797	-0.218168011	0.522629463	-0.464839287	0.717616963	0.09180238	-0.246488844	-0.795852624	0.522629463
NH3	0.168002121	0.204547857	0.580214335	0.357099849	-0.120172879	0.263217463	0.510847571	0.271020869	-0.870109659	0.327093031	0.319369167	-0.348630552	-0.002230265	-0.331194031	0.242278539	-0.348630552	-0.28942717	0.122103258	0.364606945	-0.188354697	-0.348630552	0.111485641	-0.422103122	0.364606945	0.060460357	-0.039960947	0.324723139	0.228460076	0.104126554	-0.098630552	0.128642175	0.295456948	0.310904676	-0.51841862	0.36245382	0.111485641	0.33318763	-0.51841862	0.271544729	0.217318599	-0.348630552	-0.411321174	-0.136298014	-0.348630552
Enzyme_N6-_LPR_lipoyl_RPR_lysine	0.208610685	0.267424575	-0.508542779	-0.05485994	0.218077326	-0.344772647	-0.05485994	0.044840553	0.440299548	-0.437003202	-0.05485994	-0.184851606	0.440299548	0.088085659	0.11638013	-0.184851606	0.154141241	-0.013611537	0.223126232	0.218077326	-0.184851606	0.137432908	0.440299548	0.223126232	-0.013611537	0.218077326	0.167362283	-0.05485994	0.440299548	-0.184851606	0.044840553	-0.05485994	0.489646797	-0.184851606	0.11638013	0.137432908	0.037370616	-0.013611537	-0.05485994	-0.05485994	-0.05485994	-0.26412823	-0.160311536	-0.184851606
Serotonin	-1.032383499	0.661128063	-0.488652079	0.453609313	0.350383874	-0.281133329	0.292645266	-0.573614579	1.303829172	-0.281133329	0.453609313	-0.612615835	0.953609313	0.400151711	0.400151711	-0.612615835	0.350383874	-0.442097377	0.292645266	-0.046390687	-0.612615835	-0.39232954	0.453609313	0.292645266	-0.649616126	-0.046390687	-0.981098632	0.718866671	-0.099848289	-0.612615835	-0.649616126	0.453609313	0.511347922	-0.612615835	0.511347922	-0.442097377	-0.573614579	-0.612615835	0.292645266	0.803829172	-0.612615835	0.400151711	0.985114212	-0.612615835
Dopamine	-0.254663928	0.18242878	-0.455917053	-0.427596219	0.940323573	-0.31757122	0.333014208	-0.205917053	0.856990239	-0.31757122	-0.03004786	-0.06757122	0.449526099	0.548427749	0.044082947	-0.06757122	0.544082947	-0.455917053	-0.063226418	0.215094416	-0.06757122	-0.359060926	0.548427749	-0.063226418	-0.205917053	0.215094416	-0.201572251	0.044082947	0.215094416	-0.06757122	-0.059676427	0.044082947	-0.06757122	-0.06757122	-0.094262886	-0.205917053	-0.205917053	-0.06757122	-0.063226418	0.182428781	-0.06757122	0.015762114	0.05197774	-0.06757122
Putrescine	-0.27987709	0.606120591	-0.27987709	0.02115809	0.02115809	0.474603388	0.02115809	-0.221555324	0.262604161	0.363407177	-0.044600512	-0.48171582	0.366363536	0.573882285	-0.110359113	-0.23171582	0.366363536	0.073882285	0.02115809	0.512604161	-0.3910733	-0.176117715	0.470122911	0.02115809	-0.294600512	0.512604161	-0.176117715	0.02115809	0.720122911	-0.23171582	-0.02987709	-0.110359113	0.262604161	-0.23171582	0.02115809	-0.176117715	0.540361989	-0.23171582	0.02115809	-0.221555324	-0.48171582	-0.1410733	-0.02987709	-0.23171582
2-Methylacetoacetyl-CoA	-0.100413666	0.209456558	-0.262222608	-0.067235108	0.220263717	-0.262222608	-0.174544473	0.145241532	-0.100413666	-0.067235108	-0.067235108	-0.293259076	0.15878886	0.17842009	0.135325751	-0.22904405	0.37340759	0.316765923	-0.358724814	0.492122194	-0.293259076	0.006895699	0.492122194	-0.358724814	-0.154913243	0.492122194	0.145241532	0.071110725	0.316765923	-0.293259076	-0.312890306	-0.067235108	0.266098225	-0.293259076	-0.067235108	-0.031596707	-0.358724814	-0.293259076	-0.003020082	0.209456558	-0.293259076	-0.003020082	-0.003020082	-0.293259076
2-Methyl-6-phytylquinol	-0.173192715	0.406475486	0.329307625	0.213830408	-0.215012891	0.329307625	0.213830408	-0.063009797	-0.085729874	0.329307625	0.213830408	-0.333657387	0.213830408	-0.115477217	0.299560282	-0.333657387	-0.215012891	0.200024608	0.213830408	-0.008562013	-0.333657387	0.299560282	-0.008562013	0.213830408	-0.407657969	-0.008562013	-0.141012309	0.329307625	-0.115477217	-0.333657387	-0.215012891	0.213830408	-0.085729874	-0.333657387	0.329307625	0.200024608	-0.063009797	-0.333657387	0.213830408	0.276840205	-0.333657387	0.106915204	0.106915204	-0.333657387
2-Methyl-6-solanyl-1,4-benzoquinol	-0.173192715	0.406475486	0.329307625	0.213830408	-0.215012891	0.329307625	0.213830408	-0.063009797	-0.085729874	0.329307625	0.213830408	-0.333657387	0.213830408	-0.115477217	0.299560282	-0.333657387	-0.215012891	0.200024608	0.213830408	-0.008562013	-0.333657387	0.299560282	-0.008562013	0.213830408	-0.407657969	-0.008562013	-0.141012309	0.329307625	-0.115477217	-0.333657387	-0.215012891	0.213830408	-0.085729874	-0.333657387	0.329307625	0.200024608	-0.063009797	-0.333657387	0.213830408	0.276840205	-0.333657387	0.106915204	0.106915204	-0.333657387
2-Phytyl-1,4-naphthoquinone	-0.173192715	0.406475486	0.329307625	0.213830408	-0.215012891	0.329307625	0.213830408	-0.063009797	-0.085729874	0.329307625	0.213830408	-0.333657387	0.213830408	-0.115477217	0.299560282	-0.333657387	-0.215012891	0.200024608	0.213830408	-0.008562013	-0.333657387	0.299560282	-0.008562013	0.213830408	-0.407657969	-0.008562013	-0.141012309	0.329307625	-0.115477217	-0.333657387	-0.215012891	0.213830408	-0.085729874	-0.333657387	0.329307625	0.200024608	-0.063009797	-0.333657387	0.213830408	0.276840205	-0.333657387	0.106915204	0.106915204	-0.333657387
Bacteriochlorophyllide_c	0.173192715	-0.406475486	-0.329307625	-0.213830408	0.215012891	-0.329307625	-0.213830408	0.063009797	0.085729874	-0.329307625	-0.213830408	0.333657387	-0.213830408	0.115477217	-0.299560282	0.333657387	0.215012891	-0.200024608	-0.213830408	0.008562013	0.333657387	-0.299560282	0.008562013	-0.213830408	0.407657969	0.008562013	0.141012309	-0.329307625	0.115477217	0.333657387	0.215012891	-0.213830408	0.085729874	0.333657387	-0.329307625	-0.200024608	0.063009797	0.333657387	-0.213830408	-0.276840205	0.333657387	-0.106915204	-0.106915204	0.333657387
D-Fructose_6-phosphate	0.066037941	-0.54515827	-0.302444856	-0.302444856	0.358519191	-0.302444856	0.066037941	-0.052444856	-0.141480809	0.066037941	-0.141480809	0.278037168	-0.141480809	0.358519191	-0.302444856	0.278037168	0.358519191	-0.514444083	0.066037941	0.358519191	0.278037168	0.316037941	0.358519191	0.066037941	0.278037168	0.358519191	-0.052444856	0.066037941	0.358519191	0.278037168	0.066037941	-0.302444856	-0.302444856	0.278037168	-0.141480809	0.108519191	-0.052444856	0.278037168	-0.302444856	-0.141480809	0.278037168	-0.141480809	0.316037941	0.278037168
UDP-D-galactose	0.042888657	0.073925125	0.222186739	0.463900125	0.017283458	-0.111146594	0.017283458	0.235893069	-0.198824729	-0.111146594	0.350616791	-0.522442614	-0.542073844	0.457926156	-0.111146594	-0.649383209	-0.01375301	0.042888657	0.262938656	0.18123449	-0.347086343	0.407258459	0.222186739	0.262938656	0.124592823	0.144224053	0.339211553	0.017283458	-0.070394677	-0.189109281	0.430880569	0.463900125	0.37622199	-0.522442614	0.144224053	0.323571204	0.124592823	-0.522442614	0.302091183	-0.542073844	-0.844370709	-0.737061344	0.222186739	-0.01375301
_LPR_S_RPR_-3-Methyl-2-oxopentanoic_acid	-0.403069218	-0.056933285	0.770312403	-0.069266715	0.481203164	0.7510662	-0.374748384	0.334466767	0.5577751	0.7510662	-0.388492077	-0.418587452	0.7510662	0.426477436	-0.082267134	-0.435176731	0.2510662	-0.082267134	-0.096010827	0.426477436	-0.418587452	-0.023327641	0.458584949	-0.096010827	-0.403069218	0.458584949	0.138252035	-0.361747965	0.426477436	-0.418587452	0.299216082	-0.361747965	0.111507923	-0.435176731	-0.388492077	-0.023327641	0.311549513	-0.435176731	-0.361747965	-0.160514681	-0.435176731	-0.223599951	-0.388492077	-0.418587452
Perillic_acid	-0.551829343	0.377781329	0.96274383	0.055853234	-0.944146766	0.96274383	0.225778236	0.488812641	-0.68111236	0.96274383	0.155388908	-0.581576686	1.448170657	-0.359184265	-0.359184265	-0.622218671	0.96274383	0.225778236	0.225778236	0.055853234	-0.359184265	0.292892432	0.055853234	0.225778236	-0.359184265	-0.359184265	0.225778236	0.055853234	-0.359184265	-0.581576686	0.31888764	0.055853234	-0.096149859	-0.359184265	-0.189259264	0.292892432	-0.207181171	-0.581576686	0.003385814	0.225778236	-0.359184265	0.863208156	0.225778236	-0.581576686
Aminofructose_6-phosphate	0.184424571	-1.03796785	-0.552541023	-0.552541023	0.769387072	-0.552541023	0.184424571	-0.552541023	-0.230612928	0.184424571	-0.230612928	0.769387072	-0.230612928	0.769387072	-0.552541023	0.769387072	0.769387072	-0.815575429	0.184424571	0.769387072	0.769387072	0.184424571	0.769387072	0.184424571	0.769387072	0.769387072	-0.552541023	0.184424571	0.769387072	0.769387072	0.184424571	-0.552541023	-0.552541023	0.769387072	-0.230612928	-0.230612928	-0.552541023	0.769387072	-0.552541023	-0.230612928	0.769387072	-0.230612928	0.184424571	0.769387072
Iminoerythrose_4-phosphate	-0.184424571	1.03796785	0.552541023	0.552541023	-0.769387072	0.552541023	-0.184424571	0.552541023	0.230612928	-0.184424571	0.230612928	-0.769387072	0.230612928	-0.769387072	0.552541023	-0.769387072	-0.769387072	0.815575429	-0.184424571	-0.769387072	-0.769387072	-0.184424571	-0.769387072	-0.184424571	-0.769387072	-0.769387072	0.552541023	-0.184424571	-0.769387072	-0.769387072	-0.184424571	0.552541023	0.552541023	-0.769387072	0.230612928	0.230612928	0.552541023	-0.769387072	0.552541023	0.230612928	-0.769387072	0.230612928	-0.184424571	-0.769387072
4-Aminobutanoate	0.009429513	0.635198897	-0.02576515	0.105752053	-0.686729198	-0.2332839	0.605752053	0.55919735	-0.686729198	-0.2332839	0.2667161	-0.101766697	0.009429513	-0.686729198	0.216948263	-0.2332839	-0.525765151	-0.101766697	0.398233303	-0.686729198	-0.101766697	0.335467862	-0.686729198	0.398233303	-0.394247948	-0.894247948	-0.101766697	0.47423485	-0.894247948	-0.101766697	0.105752053	0.105752053	-0.101766697	-0.101766697	0.190714553	0.335467862	0.2667161	-0.101766697	0.190714553	-0.101766697	-0.101766697	0.009429513	-0.101766697	-0.101766697
Protoporphyrinogen_IX	0.304180711	-0.271820836	0.520660415	-0.064302086	-0.593748931	-0.064302086	-0.064302086	0.304180711	-0.064302086	0.520660415	0.143216663	0.143216663	-0.064302086	-0.301267681	-0.064302086	0.728179164	0.143216663	0.728179164	-0.801267681	0.020660415	0.143216663	-0.064302086	0.020660415	-0.801267681	0.143216663	0.435697914	-0.064302086	-0.064302086	0.020660415	0.143216663	0.304180711	-0.064302086	-0.479339586	0.143216663	-0.064302086	-0.064302086	-0.064302086	0.143216663	-0.064302086	-0.064302086	-0.593748931	0.520660415	-0.064302086	0.143216663
3-Methylsalicylaldehyde	0.302927133	-1.019000962	-0.112110366	-0.282035368	0.302927133	-0.282035368	-0.112110366	-0.434038461	0.302927133	-0.282035368	-0.282035368	0.302927133	-0.282035368	0.302927133	-0.697072867	0.302927133	0.302927133	0.302927133	-0.282035368	0.302927133	0.302927133	0.302927133	0.302927133	-0.282035368	0.887889634	0.302927133	-0.282035368	-0.434038461	0.302927133	0.302927133	0.302927133	-0.282035368	-0.282035368	0.302927133	-0.282035368	0.302927133	-0.282035368	0.302927133	-0.282035368	0.302927133	-0.282035368	-0.282035368	0.302927133	0.302927133
4-Hydroxymethylsalicylaldehyde	0.302927133	-1.019000962	-0.112110366	-0.282035368	0.302927133	-0.282035368	-0.112110366	-0.434038461	0.302927133	-0.282035368	-0.282035368	0.302927133	-0.282035368	0.302927133	-0.697072867	0.302927133	0.302927133	0.302927133	-0.282035368	0.302927133	0.302927133	0.302927133	0.302927133	-0.282035368	0.887889634	0.302927133	-0.282035368	-0.434038461	0.302927133	0.302927133	0.302927133	-0.282035368	-0.282035368	0.302927133	-0.282035368	0.302927133	-0.282035368	0.302927133	-0.282035368	0.302927133	-0.282035368	-0.282035368	0.302927133	0.302927133
Propanoyl-CoA	0.352777595	0.528133866	-0.528507802	0.333146365	0.624636071	-0.087865103	0.912134897	0.366324923	0.881098429	-1.269305275	0.666479699	0.383814063	0.352777595	0.578801563	0.514586537	0.319599037	0.24546823	0.44045573	0.957969405	0.352777595	0.309683256	-1.356983411	0.491123428	0.957969405	0.666479699	0.352777595	0.44045573	0.528133866	0.773789064	0.383814063	-0.477840104	0.578801563	0.773789064	-0.056828635	0.666479699	0.283960636	0.957969405	-0.056828635	0.602264673	0.366324923	0.383814063	0.24546823	-0.259389494	0.383814063
Chitin	0.4164973	0.048014503	-0.244466748	0.012819839	0.255533252	-0.52073726	0.4164973	-0.244466748	0.4164973	-0.29102145	0.255533252	0.012819839	1.20897855	0.624016049	0.20897855	-0.168465201	0.624016049	-0.355662959	0.4164973	0.624016049	0.012819839	-0.668465201	0.624016049	0.4164973	-0.31321851	0.624016049	-0.598376372	0.255533252	0.624016049	-0.244466748	-0.487180162	0.4164973	0.124016049	-0.168465201	0.20897855	-0.612949545	0.20897855	-0.244466748	0.4164973	-0.168465201	0.012819839	0.048014503	-0.194698911	0.012819839
L-Tryptophan	-0.306413282	-0.328895822	-0.111425782	-0.194759115	0.110253384	-0.001828113	-0.389746616	0.090835396	0.229181229	-0.111425782	-0.194759115	0.171104178	0.13651772	0.305240885	-0.328895822	0.171104178	0.305240885	-0.111425782	-0.085161446	0.36253402	0.171104178	-0.245562488	0.36253402	-0.085161446	0.090835396	0.305240885	-0.111425782	-0.194759115	0.241906262	0.171104178	-0.104152104	-0.194759115	-0.194759115	0.171104178	-0.194759115	-0.245562488	-0.245562488	0.171104178	-0.194759115	-0.194759115	0.171104178	-0.245562488	-0.377642697	0.171104178
_LPR_3S_RPR_-3-Hydroxyadipyl-CoA	-0.212644446	0.125225193	0.424785475	0.424785475	-0.575214525	0.424785475	0.512248316	-0.682129729	-0.682129729	0.009747975	0.540262692	0.190320221	-0.405289524	-0.727217619	0.125225193	0.190320221	-1.089787698	-0.089787698	1.087750487	-0.405289524	0.190320221	-0.575214525	-0.405289524	1.087750487	0.10285738	-0.405289524	-0.797606946	0.424785475	-0.575214525	0.190320221	-0.575214525	0.74671357	0.009747976	0.190320221	1.009747975	-0.475678851	0.299254593	0.10285738	0.839822974	-0.25328643	0.10285738	-0.25328643	0.299254593	0.190320221
3-Hydroxy-5-methylhex-4-enoyl-CoA	-0.212644446	0.125225193	0.424785475	0.424785475	-0.575214525	0.424785475	0.512248316	-0.682129729	-0.682129729	0.009747975	0.540262692	0.190320221	-0.405289524	-0.727217619	0.125225193	0.190320221	-1.089787698	-0.089787698	1.087750487	-0.405289524	0.190320221	-0.575214525	-0.405289524	1.087750487	0.10285738	-0.405289524	-0.797606946	0.424785475	-0.575214525	0.190320221	-0.575214525	0.74671357	0.009747976	0.190320221	1.009747975	-0.475678851	0.299254593	0.10285738	0.839822974	-0.25328643	0.10285738	-0.25328643	0.299254593	0.190320221
3-Hydroxy-OPC4-CoA	-0.212644446	0.125225193	0.424785475	0.424785475	-0.575214525	0.424785475	0.512248316	-0.682129729	-0.682129729	0.009747975	0.540262692	0.190320221	-0.405289524	-0.727217619	0.125225193	0.190320221	-1.089787698	-0.089787698	1.087750487	-0.405289524	0.190320221	-0.575214525	-0.405289524	1.087750487	0.10285738	-0.405289524	-0.797606946	0.424785475	-0.575214525	0.190320221	-0.575214525	0.74671357	0.009747976	0.190320221	1.009747975	-0.475678851	0.299254593	0.10285738	0.839822974	-0.25328643	0.10285738	-0.25328643	0.299254593	0.190320221
3-Hydroxy-OPC6-CoA	-0.212644446	0.125225193	0.424785475	0.424785475	-0.575214525	0.424785475	0.512248316	-0.682129729	-0.682129729	0.009747975	0.540262692	0.190320221	-0.405289524	-0.727217619	0.125225193	0.190320221	-1.089787698	-0.089787698	1.087750487	-0.405289524	0.190320221	-0.575214525	-0.405289524	1.087750487	0.10285738	-0.405289524	-0.797606946	0.424785475	-0.575214525	0.190320221	-0.575214525	0.74671357	0.009747976	0.190320221	1.009747975	-0.475678851	0.299254593	0.10285738	0.839822974	-0.25328643	0.10285738	-0.25328643	0.299254593	0.190320221
3-Hydroxy-OPC8-CoA	-0.212644446	0.125225193	0.424785475	0.424785475	-0.575214525	0.424785475	0.512248316	-0.682129729	-0.682129729	0.009747975	0.540262692	0.190320221	-0.405289524	-0.727217619	0.125225193	0.190320221	-1.089787698	-0.089787698	1.087750487	-0.405289524	0.190320221	-0.575214525	-0.405289524	1.087750487	0.10285738	-0.405289524	-0.797606946	0.424785475	-0.575214525	0.190320221	-0.575214525	0.74671357	0.009747976	0.190320221	1.009747975	-0.475678851	0.299254593	0.10285738	0.839822974	-0.25328643	0.10285738	-0.25328643	0.299254593	0.190320221
L-Methionine	-0.302393648	0.049444904	-0.009912398	-0.06356708	0.313605321	-0.117221763	-0.230233747	-0.117221763	0.518408436	-0.06356708	0.112915201	-0.238178622	0.405125101	0.461766768	0.049444904	-0.238178622	0.169285518	0.128433435	-0.06356708	0.587581352	-0.302393648	-0.151245216	0.254248019	-0.06356708	-0.164047815	0.656754269	-0.204899898	-0.06356708	0.587581352	-0.238178622	-0.009912398	0.005605836	-0.009912398	-0.238178622	-0.06356708	-0.151245216	-0.164047815	-0.238178622	-0.06356708	0.090296987	-0.238178622	0.197606352	0.112915201	-0.238178622
Tetracenomycin_A2	0.497338635	-0.567756393	-0.68323361	-0.375111315	-0.168660437	-0.005161705	-0.152718894	0.094373968	0.146841388	-0.490588532	-0.567756393	0.17237648	0.432243607	-0.04580369	-0.04580369	0.17237648	0.638694485	-0.361305515	-0.375111315	0.847281106	0.17237648	-0.04580369	0.110315512	-0.375111315	0.468769483	0.847281106	-0.190193599	-0.268196111	0.95419631	0.17237648	0.246377062	-0.375111315	-0.075551033	0.17237648	-0.490588532	-0.168660437	0.316766389	0.17237648	-0.152718894	-0.075551033	0.17237648	0.217230716	-0.268196111	0.17237648
Benzoylsuccinyl-CoA	0.475678851	-0.068641665	-1.331676071	-0.483679164	0.25328643	-1.331676071	-0.068641665	0.25328643	1.060641352	-0.969105991	-0.483679164	-0.009747976	0.25328643	0.990252024	-0.331676071	-0.009747976	0.575214525	-0.009747976	-0.483679164	0.25328643	-0.232140397	0.475678851	0.668323929	-0.483679164	0.25328643	0.25328643	0.475678851	-0.483679164	0.990252024	-0.009747976	0.25328643	-0.74671357	0.25328643	-0.009747976	-0.483679164	0.475678851	0.516320836	-0.009747976	-0.483679164	-0.554068492	-0.009747976	-0.554068492	-0.74671357	-0.009747976
L-Homocysteine	-0.073590006	-0.108762069	0.254040709	0.235767296	0.009157722	-0.114442088	-0.180899371	0.391237931	0.064755827	-0.221751453	-0.166738954	-0.073590006	-0.406923339	-0.129188111	-0.108762069	-0.073590006	-0.129188111	0.391237931	-0.514232704	0.009157722	-0.073590006	0.076409816	0.009157722	-0.514232704	-0.073590006	-0.129188111	-0.066280819	0.11158188	0.009157722	-0.073590006	0.391237931	0.028248547	-0.114442088	-0.073590006	0.396731344	0.076409816	0.517052514	-0.073590006	-0.264232704	0.226200431	-0.073590006	0.135557912	-0.180899371	-0.073590006
5-Hydroxyindoleacetaldehyde	0.948719496	-0.565853677	0.849183822	0.171111917	-0.828888083	0.434146323	-0.091922489	-0.413850583	-0.828888083	0.434146323	-0.150816178	0.171111917	-0.636243005	-0.828888083	0.363756995	0.434146323	-1.150816178	0.171111917	-0.091922489	0.171111917	0.171111917	-0.703357201	-0.828888083	-0.091922489	0.171111917	0.586149416	0.908077511	-0.243925582	0.586149416	0.171111917	-0.243925582	0.171111917	0.171111917	0.171111917	0.001186916	-0.703357201	-0.565853677	0.171111917	0.323115011	-0.413850584	0.171111917	-1.636243005	0.586149416	0.171111917
Indole-3-acetaldehyde	0.948719496	-0.565853677	0.849183822	0.171111917	-0.828888083	0.434146323	-0.091922489	-0.413850583	-0.828888083	0.434146323	-0.150816178	0.171111917	-0.636243005	-0.828888083	0.363756995	0.434146323	-1.150816178	0.171111917	-0.091922489	0.171111917	0.171111917	-0.703357201	-0.828888083	-0.091922489	0.171111917	0.586149416	0.908077511	-0.243925582	0.586149416	0.171111917	-0.243925582	0.171111917	0.171111917	0.171111917	0.001186916	-0.703357201	-0.565853677	0.171111917	0.323115011	-0.413850584	0.171111917	-1.636243005	0.586149416	0.171111917
N4-Acetylaminobutanal	0.948719496	-0.565853677	0.849183822	0.171111917	-0.828888083	0.434146323	-0.091922489	-0.413850583	-0.828888083	0.434146323	-0.150816178	0.171111917	-0.636243005	-0.828888083	0.363756995	0.434146323	-1.150816178	0.171111917	-0.091922489	0.171111917	0.171111917	-0.703357201	-0.828888083	-0.091922489	0.171111917	0.586149416	0.908077511	-0.243925582	0.586149416	0.171111917	-0.243925582	0.171111917	0.171111917	0.171111917	0.001186916	-0.703357201	-0.565853677	0.171111917	0.323115011	-0.413850584	0.171111917	-1.636243005	0.586149416	0.171111917
cis-2-Methyl-5-isopropylhexa-2,5-dienoic_acid	-0.57068837	0.581314723	1.844349129	-0.155650871	-0.740613372	1.42931163	-0.155650871	0.844349129	-0.477578966	1.42931163	-0.378043292	-0.378043292	1.42931163	-0.155650871	0.036994207	-0.155650871	0.844349129	0.42931163	-0.57068837	0.259386628	-0.155650871	-0.378043292	0.259386628	-0.57068837	-0.740613372	0.259386628	0.42931163	0.581314723	0.259386628	-0.378043292	0.107383535	-0.155650871	0.107383535	-0.155650871	-0.57068837	-0.378043292	-0.740613371	-0.378043292	-0.378043292	0.42931163	-0.155650871	0.844349129	0.42931163	-0.378043292
Citronellate	-0.57068837	0.581314723	1.844349129	-0.155650871	-0.740613372	1.42931163	-0.155650871	0.844349129	-0.477578966	1.42931163	-0.378043292	-0.378043292	1.42931163	-0.155650871	0.036994207	-0.155650871	0.844349129	0.42931163	-0.57068837	0.259386628	-0.155650871	-0.378043292	0.259386628	-0.57068837	-0.740613372	0.259386628	0.42931163	0.581314723	0.259386628	-0.378043292	0.107383535	-0.155650871	0.107383535	-0.155650871	-0.57068837	-0.378043292	-0.740613371	-0.378043292	-0.378043292	0.42931163	-0.155650871	0.844349129	0.42931163	-0.378043292
trans-2-Methyl-5-isopropylhexa-2,5-dienoic_acid	-0.57068837	0.581314723	1.844349129	-0.155650871	-0.740613372	1.42931163	-0.155650871	0.844349129	-0.477578966	1.42931163	-0.378043292	-0.378043292	1.42931163	-0.155650871	0.036994207	-0.155650871	0.844349129	0.42931163	-0.57068837	0.259386628	-0.155650871	-0.378043292	0.259386628	-0.57068837	-0.740613372	0.259386628	0.42931163	0.581314723	0.259386628	-0.378043292	0.107383535	-0.155650871	0.107383535	-0.155650871	-0.57068837	-0.378043292	-0.740613371	-0.378043292	-0.378043292	0.42931163	-0.155650871	0.844349129	0.42931163	-0.378043292
Chloroacetaldehyde	-0.46791922	-0.482492393	0.017507607	-0.160564298	0.839435702	0.017507607	-0.745526799	-0.330489299	1.131916953	0.017507607	-0.482492393	0.254473201	-0.46791922	1.131916953	0.03208078	0.517507607	0.809988858	-0.245526799	-0.745526799	1.131916953	0.254473201	-0.619995917	0.839435702	-0.745526799	0.254473201	1.546954452	-0.245526799	-0.160564298	1.254473201	0.254473201	-0.160564298	-0.160564298	0.254473201	0.254473201	-0.330489299	-0.619995917	-0.982492393	0.254473201	-0.330489299	-0.245526799	0.254473201	-0.46791922	-0.245526799	0.254473201
Methylglyoxal	-0.219263593	0.865698909	1.073217658	1.573217658	-0.926782342	-0.134301092	0.234181706	-0.719263593	-1.511744843	-0.134301092	1.073217658	-0.719263593	-0.426782342	0.073217658	0.073217658	-0.134301092	-0.926782342	-0.134301092	1.234181706	0.573217658	-0.719263593	-0.134301092	0.073217658	1.234181706	-0.134301092	0.573217658	0.234181706	-0.134301092	0.573217658	-0.134301092	-0.134301092	1.073217658	0.865698909	-0.719263593	0.073217658	-0.134301092	-0.134301092	-0.719263593	1.234181706	-0.426782342	-0.719263593	-1.511744843	1.073217658	-0.134301092
L-Isoleucine	-0.033358953	-0.194323	-0.176060062	-0.157322709	0.674159797	-0.118321454	-0.118321453	-0.263074762	0.444443988	-0.118321454	-0.077090373	0.013195749	-0.118321454	0.562963587	-0.118321453	0.062963587	0.466641048	-0.118321453	-0.077090373	0.562963587	0.013195749	-0.295139931	0.466641048	-0.077090373	-0.033358953	0.466641048	-0.157322709	-0.157322709	0.562963587	0.013195749	-0.157322709	-0.157322709	-0.077090373	0.062963587	-0.077090373	-0.295139931	-0.194323	0.062963587	-0.157322709	0.116421189	0.062963587	0.305677	-0.077090373	0.013195749
Indole-3-acetate	0.000121674	0.3537308	-0.242591739	0.096444213	-0.514751997	-0.242591739	0.388925464	0.277729253	-0.403555787	-0.242591739	0.257408261	-0.111074536	0.000121674	-0.514751997	0.096444213	-0.242591739	-0.35378795	-0.014751997	0.388925464	-0.514751997	-0.111074536	0.422482562	-0.514751997	0.388925464	-0.111074536	-0.722270747	-0.014751997	0.096444213	-0.722270747	-0.111074536	0.192766753	0.096444213	-0.111074536	-0.111074536	0.181406714	0.422482562	0.3537308	-0.111074536	0.181406714	0.070210504	-0.111074536	0.000121674	-0.111074536	-0.111074536
3-Hydroxyethylbacteriochlorophyllide_a	0.645688731	-0.617345675	-0.032383174	-0.424700597	-0.424700597	0.06072623	0.382654325	0.160261904	-0.202308176	-0.424700597	-0.617345675	0.160261904	0.382654325	-0.202308176	-0.202308176	0.160261904	0.382654325	-0.032383174	-0.424700597	0.797691824	0.160261904	0.382654325	0.06072623	-0.424700597	0.382654325	0.797691824	-0.787270676	0.382654325	0.797691824	0.160261904	0.160261904	-0.424700597	-0.424700597	0.160261904	-0.424700597	0.160261904	-0.202308176	0.160261904	-0.202308176	0.160261904	-0.424700597	0.06072623	0.160261904	0.160261904
Protoporphyrin	-0.067686483	0.347351016	-0.652648984	0.224794768	0.669279111	-0.275205233	-0.067686483	-0.275205233	-0.067686483	-0.652648984	-0.067686483	-0.067686483	-0.275205233	1.461760362	-0.067686483	-0.860167734	0.724794768	-0.652648984	0.461760362	0.932313517	-0.275205233	-0.067686483	1.139832267	0.461760362	-0.275205233	0.724794768	-0.275205233	-0.067686483	0.932313517	-0.067686483	-0.275205233	-0.275205233	0.347351016	-0.067686483	-0.275205233	-0.067686483	-0.275205233	-0.275205233	-0.067686483	-0.067686483	0.300796314	-1.021131781	-0.067686483	-0.067686483
CDP-4-dehydro-6-deoxy-D-glucose	0.123382416	-0.876617584	0.123382416	0.538419915	0.123382416	1.123382416	0.538419915	-0.461580085	-0.461580085	0.123382416	-0.461580085	-0.461580085	0.123382416	-0.461580085	-0.461580085	0.123382416	0.123382416	0.123382416	0.123382416	-0.461580085	-0.461580085	0.538419915	-0.876617584	0.123382416	-0.461580085	-0.461580085	0.538419915	-0.461580085	-0.461580085	-0.461580085	1.123382416	0.538419915	1.123382416	-0.461580085	-0.461580085	0.123382416	1.123382416	-0.461580085	0.538419915	-0.461580085	-0.461580085	0.123382416	-0.461580085	-0.461580085
Phthalate	-0.147727942	0.220754855	0.559790808	-0.147727942	-0.440209193	0.352272058	0.059790808	0.720754855	-0.440209193	0.352272058	-0.147727942	-0.147727942	-0.147727942	-0.440209193	0.059790808	-0.147727942	-0.440209193	0.352272058	-0.147727942	-0.440209193	-0.147727942	0.352272058	-0.440209193	-0.147727942	-0.440209193	-0.440209193	-0.147727942	0.220754855	-0.440209193	-0.147727942	0.352272058	-0.147727942	-0.147727942	-0.147727942	-0.147727942	0.352272058	-0.147727942	-0.147727942	-0.147727942	0.352272058	-0.147727942	0.352272058	-0.147727942	-0.147727942
3,4-Dihydroxymandelaldehyde	0.768002063	-0.113283334	0.301042251	0.378027062	-1.103567885	0.101335396	0.592645792	-0.17535627	-1.231997937	0.185022651	0.229765448	0.101335396	-0.365624416	-1.345281271	0.378027062	-0.046926218	-1.032291083	0.101335396	0.257645565	-0.503258335	0.024350585	-0.17535627	-1.345281271	0.257645565	0.024350585	-0.503258335	0.444384178	-0.113283334	-0.365624416	-0.113283334	-0.233664831	0.378027062	0.276691667	0.024350585	0.229765448	-0.17535627	0.024350585	-0.046926218	0.515660981	-0.20495235	0.024350585	-0.678614605	0.553383333	0.024350585
L-2-Aminoadipate	-0.062045174	0.437954826	-0.562045174	-0.465722635	0.437954826	-0.193562377	0.937954826	1.437954826	0.437954826	-0.062045174	-1.791760984	-0.062045174	-0.062045174	-0.062045174	0.145473576	-0.062045174	-0.854526425	1.341632287	-0.854526425	-0.062045174	-0.062045174	1.022917327	-0.062045174	-0.854526425	-0.562045174	-0.062045174	0.549151037	0.937954826	-0.062045174	-0.854526425	1.437954826	-0.465722635	-1.354526425	-0.562045174	0.195241413	1.022917327	-1.465722635	-0.062045174	-1.647007675	1.341632287	-0.562045174	0.119239866	-0.28233147	-0.062045174
Tyramine	-0.499352368	0.396888258	-0.706871117	0.043128883	0.146888258	-0.603111742	-0.183593766	-0.103111742	0.646888258	-0.603111742	0.293128883	-0.103111742	0.396888258	0.293128883	0.293128883	-0.103111742	-0.206871117	-0.603111742	0.212646859	0.043128883	-0.103111742	-0.103111742	0.293128883	0.212646859	-0.103111742	0.043128883	-0.537353141	0.396888258	0.043128883	-0.103111742	-0.249352368	0.293128883	-0.103111742	-0.103111742	0.293128883	-0.103111742	-0.103111742	-0.103111742	0.212646859	-0.206871117	-0.103111742	-0.206871117	0.585610134	-0.103111742
5-Hydroxykynurenamine	-1.438884242	0.561115758	-0.853921741	0.146078259	1.146078259	-0.438884242	-0.175849836	-0.438884242	2.146078259	-0.438884242	0.146078259	-0.438884242	1.146078259	1.146078259	0.146078259	-0.438884242	1.146078259	-0.438884242	-0.175849836	0.146078259	-0.438884242	-0.438884242	1.146078259	-0.175849836	-0.438884242	0.146078259	-1.175849836	0.561115758	0.146078259	-0.438884242	-0.438884242	0.146078259	0.561115758	-0.438884242	0.146078259	-0.438884242	-0.438884242	-0.438884242	-0.175849836	1.146078259	-0.438884242	1.146078259	0.73104076	-0.438884242
Aldehyde	0.101641799	0.197964338	-0.198810223	0.197964338	-0.413231873	-0.141071615	0.490445589	0.075408089	-0.509554412	-0.078306174	0.247732175	-0.009554412	0.04390319	-0.594516912	0.101641799	-0.252267825	-0.198810223	-0.009554412	0.239195419	-0.46299971	-0.06729302	0.220161398	-0.594516912	0.239195419	-0.06729302	-0.670518459	-0.120750622	0.03700029	-0.56729302	-0.170518459	-0.053285832	0.197964338	0.121962792	-0.06729302	0.171730628	0.220161398	0.301189777	-0.120750622	0.22518823	0.053211029	-0.06729302	0.309160549	0.121962792	-0.06729302
cis-3-Chloroallyl_aldehyde	-0.203283598	-0.395928676	0.397620446	-0.395928676	0.826463745	0.282143229	-0.980891177	-0.150816178	1.019108823	0.156612347	-0.49546435	0.019108823	-0.087806381	1.189033824	-0.203283598	0.50453565	0.397620446	0.019108823	-0.478390837	0.925999419	0.13458604	-0.440322796	1.189033824	-0.478390837	0.13458604	1.341036918	0.241501244	-0.074000581	1.13458604	0.341036918	0.106571664	-0.395928676	-0.243925583	0.13458604	-0.343461256	-0.440322796	-0.602379554	0.241501244	-0.45037646	-0.106422059	0.13458604	-0.618321098	-0.243925583	0.13458604
trans-3-Chloroallyl_aldehyde	-0.203283598	-0.395928676	0.397620446	-0.395928676	0.826463745	0.282143229	-0.980891177	-0.150816178	1.019108823	0.156612347	-0.49546435	0.019108823	-0.087806381	1.189033824	-0.203283598	0.50453565	0.397620446	0.019108823	-0.478390837	0.925999419	0.13458604	-0.440322796	1.189033824	-0.478390837	0.13458604	1.341036918	0.241501244	-0.074000581	1.13458604	0.341036918	0.106571664	-0.395928676	-0.243925583	0.13458604	-0.343461256	-0.440322796	-0.602379554	0.241501244	-0.45037646	-0.106422059	0.13458604	-0.618321098	-0.243925583	0.13458604
4-Aminobutyraldehyde	0.655586239	-0.64825505	-0.309219098	-0.118808206	0.673673045	0.220227747	-0.618808206	-0.572253503	0.35174495	0.220227747	-0.016737847	0.574137371	-0.759451261	-0.063292549	-0.230004416	0.705654574	-0.224256597	-0.64825505	-0.411289456	-0.64825505	0.766782449	-0.085489609	0.35174495	-0.411289456	0.644226201	-0.440736301	0.35174495	-0.487291003	-0.440736301	0.574137371	-0.440736301	-0.118808206	-0.233217551	0.574137371	-0.203770706	-0.085489609	-0.016737847	0.574137371	-0.203770706	0.088710544	0.574137371	-0.344413762	-0.233217551	0.574137371
2-Oxobutanoate	-0.311385371	0.033970324	0.43021095	0.099728926	0.027800831	0.533970324	-0.385954677	0.199007823	0.462042229	0.43021095	0.292374004	-0.273384598	0.453488301	0.203488301	-0.216029676	-0.273384598	-0.118439795	0.014766425	-0.466436701	0.027800831	-0.466029676	-0.103866622	0.283970324	-0.466436701	-0.273384598	0.349728926	0.212042229	-0.2965117	0.027800831	-0.273384598	0.199007823	0.033970324	0.014766425	-0.273384598	0.033970324	0.1185258	0.199007823	-0.273384598	-0.287957771	-0.131474201	-0.050992177	0.131560206	-0.050992177	-0.273384598
UDP-N-acetyl-D-galactosamine	-0.187449055	0.312550946	0.423747157	0.605032196	0.020069695	-0.076252844	0.020069695	-0.042695746	-0.368734094	-0.076252844	0.520069696	-0.611447508	-0.479930305	0.520069696	-0.076252844	-0.479930305	-0.187449054	0.105032196	0.520069696	0.312550946	-0.479930305	0.312550946	0.423747157	0.520069696	0.020069695	0.181033743	0.181033743	0.020069695	0.020069695	-0.318966257	0.249785505	0.605032196	0.605032196	-0.611447508	0.181033743	0.249785505	0.020069695	-0.611447508	0.605032196	-0.479930305	-0.772411555	-0.772411555	0.423747157	-0.187449054
2'''-N-Acetyl-6'''-deamino-6'''-hydroxyneomycin_C	0.239719238	0.561647333	-0.660745088	1.146609834	0.146609834	-0.438352667	-0.175318261	-0.497246356	-0.175318261	-0.660745088	0.561647333	-0.497246356	-0.175318261	-0.175318261	0.561647333	0.146609834	-0.175318261	0.824681739	1.40964424	-0.175318261	-0.497246356	-0.175318261	0.146609834	1.40964424	-0.497246356	-0.59035576	-0.175318261	1.146609834	-0.59035576	-0.912283855	-0.497246356	1.146609834	0.087716145	-0.497246356	1.40964424	-0.175318261	0.239719238	-0.497246356	1.04707416	-0.175318261	-0.175318261	-0.175318261	0.146609834	-0.912283855
2'-N-Acetylparomamine	0.239719238	0.561647333	-0.660745088	1.146609834	0.146609834	-0.438352667	-0.175318261	-0.497246356	-0.175318261	-0.660745088	0.561647333	-0.497246356	-0.175318261	-0.175318261	0.561647333	0.146609834	-0.175318261	0.824681739	1.40964424	-0.175318261	-0.497246356	-0.175318261	0.146609834	1.40964424	-0.497246356	-0.59035576	-0.175318261	1.146609834	-0.59035576	-0.912283855	-0.497246356	1.146609834	0.087716145	-0.497246356	1.40964424	-0.175318261	0.239719238	-0.497246356	1.04707416	-0.175318261	-0.175318261	-0.175318261	0.146609834	-0.912283855
4-Hydroxybutanoic_acid	0.116153745	-1.053771257	0.531191244	-1.053771257	-0.053771257	1.531191244	-0.468808756	0.79422565	0.79422565	1.531191244	-1.276163678	0.308798823	1.531191244	-0.468808756	-0.276163678	-0.053771257	1.531191244	0.531191244	-1.468808756	-0.053771257	0.531191244	-0.276163678	-0.053771257	-1.468808756	-0.053771257	-0.053771257	0.531191244	-0.053771257	-0.053771257	-0.276163678	0.209263149	-1.053771257	-0.790736851	0.531191244	-0.468808756	-0.276163678	-0.638733757	0.308798823	-1.276163678	0.531191244	0.531191244	1.531191244	-0.468808756	-0.276163678
Ecdysone	1.029603713	-1.233430693	-1.233430693	-1.040785615	-0.040785615	0.444641212	0.181606806	0.544176886	0.766569307	-0.040785615	-1.233430693	0.544176886	0.766569307	-0.818393194	0.181606806	-0.040785615	0.766569307	-0.233430693	-1.040785615	0.181606806	0.544176886	0.181606806	-0.555358788	-1.040785615	0.181606806	0.181606806	-0.403355694	0.181606806	0.181606806	-0.040785615	-0.040785615	-1.040785615	-1.040785615	0.544176886	-0.040785615	-0.040785615	0.181606806	0.544176886	-0.818393194	-0.040785615	0.544176886	1.029603713	-1.040785615	-0.040785615
N2-Acetyl-L-lysine	1.096355063	0.418283158	-1.126037358	1.003245659	0.003245659	-0.581716842	-0.318682436	-0.318682436	-0.318682436	-0.804109263	0.681317564	0.166744391	-0.733719935	-0.733719935	0.418283158	0.488672486	-0.318682436	-0.318682436	1.003245659	-1.318682436	0.359389469	-0.05564803	-0.318682436	1.003245659	-0.05564803	-1.318682436	0.266280065	1.003245659	-1.318682436	0.166744391	-0.640610531	1.003245659	-0.640610531	0.166744391	1.003245659	-0.05564803	0.681317564	0.166744391	0.418283158	0.003245659	0.166744391	-0.318682436	-0.318682436	0.166744391
N-Acetyl-D-glucosamine	0.035785472	0.035785472	0.328266723	0.070980136	-0.171733278	0.397018485	-0.332697325	-0.171733278	-0.332697325	0.374821425	-0.171733278	0.070980136	-0.332697325	-0.540216075	-0.125178576	0.252265176	-0.540216075	0.070980136	-0.332697325	-0.540216075	0.070980136	0.252265176	-0.540216075	-0.332697325	0.397018485	-0.540216075	0.070980136	-0.171733278	-0.540216075	0.328266723	0.070980136	-0.332697325	-0.040216075	0.252265176	-0.332697325	0.328266723	-0.332697325	0.328266723	-0.332697325	0.252265176	0.070980136	0.035785472	0.070980136	0.070980136
3-Oxoadipyl-CoA	0.604263057	-0.203091865	-0.618129364	-0.618129364	0.703798731	-0.618129364	-0.618129364	1.189225558	0.604263057	-0.033166863	-0.618129364	-0.296201269	0.381870636	0.703798731	-0.203091865	-0.296201269	0.703798731	0.703798731	-1.033166863	0.381870636	-0.296201269	1.189225558	0.381870636	-1.033166863	0.11883623	0.381870636	0.604263057	-0.618129364	0.11883623	-0.296201269	-0.033166863	-0.618129364	-0.203091865	-0.296201269	-0.618129364	1.189225558	-0.033166863	-0.296201269	-0.618129364	0.381870636	-0.296201269	0.381870636	-0.618129364	-0.296201269
3-Oxo-OPC4-CoA	0.604263057	-0.203091865	-0.618129364	-0.618129364	0.703798731	-0.618129364	-0.618129364	1.189225558	0.604263057	-0.033166863	-0.618129364	-0.296201269	0.381870636	0.703798731	-0.203091865	-0.296201269	0.703798731	0.703798731	-1.033166863	0.381870636	-0.296201269	1.189225558	0.381870636	-1.033166863	0.11883623	0.381870636	0.604263057	-0.618129364	0.11883623	-0.296201269	-0.033166863	-0.618129364	-0.203091865	-0.296201269	-0.618129364	1.189225558	-0.033166863	-0.296201269	-0.618129364	0.381870636	-0.296201269	0.381870636	-0.618129364	-0.296201269
3-Oxo-OPC6-CoA	0.604263057	-0.203091865	-0.618129364	-0.618129364	0.703798731	-0.618129364	-0.618129364	1.189225558	0.604263057	-0.033166863	-0.618129364	-0.296201269	0.381870636	0.703798731	-0.203091865	-0.296201269	0.703798731	0.703798731	-1.033166863	0.381870636	-0.296201269	1.189225558	0.381870636	-1.033166863	0.11883623	0.381870636	0.604263057	-0.618129364	0.11883623	-0.296201269	-0.033166863	-0.618129364	-0.203091865	-0.296201269	-0.618129364	1.189225558	-0.033166863	-0.296201269	-0.618129364	0.381870636	-0.296201269	0.381870636	-0.618129364	-0.296201269
3-Oxo-OPC8-CoA	0.604263057	-0.203091865	-0.618129364	-0.618129364	0.703798731	-0.618129364	-0.618129364	1.189225558	0.604263057	-0.033166863	-0.618129364	-0.296201269	0.381870636	0.703798731	-0.203091865	-0.296201269	0.703798731	0.703798731	-1.033166863	0.381870636	-0.296201269	1.189225558	0.381870636	-1.033166863	0.11883623	0.381870636	0.604263057	-0.618129364	0.11883623	-0.296201269	-0.033166863	-0.618129364	-0.203091865	-0.296201269	-0.618129364	1.189225558	-0.033166863	-0.296201269	-0.618129364	0.381870636	-0.296201269	0.381870636	-0.618129364	-0.296201269
5-Methyl-3-oxo-4-hexenoyl-CoA	0.604263057	-0.203091865	-0.618129364	-0.618129364	0.703798731	-0.618129364	-0.618129364	1.189225558	0.604263057	-0.033166863	-0.618129364	-0.296201269	0.381870636	0.703798731	-0.203091865	-0.296201269	0.703798731	0.703798731	-1.033166863	0.381870636	-0.296201269	1.189225558	0.381870636	-1.033166863	0.11883623	0.381870636	0.604263057	-0.618129364	0.11883623	-0.296201269	-0.033166863	-0.618129364	-0.203091865	-0.296201269	-0.618129364	1.189225558	-0.033166863	-0.296201269	-0.618129364	0.381870636	-0.296201269	0.381870636	-0.618129364	-0.296201269
_LPR_S_RPR_-Methylmalonate_semialdehyde	-0.157157456	-0.414444042	0.585555958	-0.253479995	0.246520006	0.585555958	-0.545961245	0.161557505	0.246520006	0.585555958	-0.414444042	-0.045961245	-0.157157456	0.246520006	-0.157157456	0.085555958	0.085555958	0.454038755	-0.545961245	0.246520006	-0.045961245	0.016804196	0.246520006	-0.545961245	-0.045961245	0.454038755	-0.045961245	-0.253479995	0.454038755	-0.045961245	0.246520006	-0.253479995	-0.045961245	-0.045961245	-0.338442495	0.016804196	-0.414444042	-0.045961245	-0.338442495	0.454038755	-0.045961245	0.342842545	-0.045961245	-0.045961245
3-Aminopropanal	-0.051280505	-0.565853678	0.434146322	0.756074417	0.756074417	0.434146322	-0.828888084	-0.413850584	0.756074417	0.434146322	-0.565853678	0.171111916	-0.051280505	0.756074417	-0.051280505	0.434146322	0.434146322	0.171111916	-0.828888084	0.756074417	0.171111916	-0.703357202	0.756074417	-0.828888084	0.171111916	1.171111916	0.171111916	-0.243925583	1.171111916	0.171111916	-0.243925583	-0.243925583	0.171111916	0.171111916	-0.413850584	-0.703357202	-0.565853678	0.171111916	-0.413850584	0.171111916	0.171111916	-0.051280505	0.171111916	0.171111916
4-Acetamidobutanoate	0.018859027	0.5334322	-0.4665678	0.211504105	-0.788495895	-0.4665678	0.796466606	0.381429106	-0.788495895	-0.4665678	0.5334322	-0.203533394	0.018859027	-0.788495895	0.018859027	-0.4665678	-0.4665678	-0.203533394	0.796466606	-0.788495895	-0.203533394	0.670935724	-0.788495895	0.796466606	-0.203533394	-1.203533394	-0.203533394	0.211504105	-1.203533394	-0.203533394	0.211504105	0.211504105	-0.203533394	-0.203533394	0.381429106	0.670935724	0.5334322	-0.203533394	0.381429106	-0.203533394	-0.203533394	0.018859027	-0.203533394	-0.203533394
4-Trimethylammoniobutanal	-0.018859027	-0.5334322	0.4665678	-0.211504105	0.788495895	0.4665678	-0.796466606	-0.381429106	0.788495895	0.4665678	-0.5334322	0.203533394	-0.018859027	0.788495895	-0.018859027	0.4665678	0.4665678	0.203533394	-0.796466606	0.788495895	0.203533394	-0.670935724	0.788495895	-0.796466606	0.203533394	1.203533394	0.203533394	-0.211504105	1.203533394	0.203533394	-0.211504105	-0.211504105	0.203533394	0.203533394	-0.381429106	-0.670935724	-0.5334322	0.203533394	-0.381429106	0.203533394	0.203533394	-0.018859027	0.203533394	0.203533394
4-Trimethylammoniobutanoate	0.018859027	0.5334322	-0.4665678	0.211504105	-0.788495895	-0.4665678	0.796466606	0.381429106	-0.788495895	-0.4665678	0.5334322	-0.203533394	0.018859027	-0.788495895	0.018859027	-0.4665678	-0.4665678	-0.203533394	0.796466606	-0.788495895	-0.203533394	0.670935724	-0.788495895	0.796466606	-0.203533394	-1.203533394	-0.203533394	0.211504105	-1.203533394	-0.203533394	0.211504105	0.211504105	-0.203533394	-0.203533394	0.381429106	0.670935724	0.5334322	-0.203533394	0.381429106	-0.203533394	-0.203533394	0.018859027	-0.203533394	-0.203533394
5-Hydroxyindoleacetate	0.018859027	0.5334322	-0.4665678	0.211504105	-0.788495895	-0.4665678	0.796466606	0.381429106	-0.788495895	-0.4665678	0.5334322	-0.203533394	0.018859027	-0.788495895	0.018859027	-0.4665678	-0.4665678	-0.203533394	0.796466606	-0.788495895	-0.203533394	0.670935724	-0.788495895	0.796466606	-0.203533394	-1.203533394	-0.203533394	0.211504105	-1.203533394	-0.203533394	0.211504105	0.211504105	-0.203533394	-0.203533394	0.381429106	0.670935724	0.5334322	-0.203533394	0.381429106	-0.203533394	-0.203533394	0.018859027	-0.203533394	-0.203533394
Chloroacetic_acid	0.018859027	0.5334322	-0.4665678	0.211504105	-0.788495895	-0.4665678	0.796466606	0.381429106	-0.788495895	-0.4665678	0.5334322	-0.203533394	0.018859027	-0.788495895	0.018859027	-0.4665678	-0.4665678	-0.203533394	0.796466606	-0.788495895	-0.203533394	0.670935724	-0.788495895	0.796466606	-0.203533394	-1.203533394	-0.203533394	0.211504105	-1.203533394	-0.203533394	0.211504105	0.211504105	-0.203533394	-0.203533394	0.381429106	0.670935724	0.5334322	-0.203533394	0.381429106	-0.203533394	-0.203533394	0.018859027	-0.203533394	-0.203533394
cis-3-Chloroacrylic_acid	0.018859027	0.5334322	-0.4665678	0.211504105	-0.788495895	-0.4665678	0.796466606	0.381429106	-0.788495895	-0.4665678	0.5334322	-0.203533394	0.018859027	-0.788495895	0.018859027	-0.4665678	-0.4665678	-0.203533394	0.796466606	-0.788495895	-0.203533394	0.670935724	-0.788495895	0.796466606	-0.203533394	-1.203533394	-0.203533394	0.211504105	-1.203533394	-0.203533394	0.211504105	0.211504105	-0.203533394	-0.203533394	0.381429106	0.670935724	0.5334322	-0.203533394	0.381429106	-0.203533394	-0.203533394	0.018859027	-0.203533394	-0.203533394
Fatty_acid	-0.018859027	-0.5334322	0.4665678	-0.211504105	0.788495895	0.4665678	-0.796466606	-0.381429106	0.788495895	0.4665678	-0.5334322	0.203533394	-0.018859027	0.788495895	-0.018859027	0.4665678	0.4665678	0.203533394	-0.796466606	0.788495895	0.203533394	-0.670935724	0.788495895	-0.796466606	0.203533394	1.203533394	0.203533394	-0.211504105	1.203533394	0.203533394	-0.211504105	-0.211504105	0.203533394	0.203533394	-0.381429106	-0.670935724	-0.5334322	0.203533394	-0.381429106	0.203533394	0.203533394	-0.018859027	0.203533394	0.203533394
Imidazole-4-acetaldehyde	-0.018859027	-0.5334322	0.4665678	-0.211504105	0.788495895	0.4665678	-0.796466606	-0.381429106	0.788495895	0.4665678	-0.5334322	0.203533394	-0.018859027	0.788495895	-0.018859027	0.4665678	0.4665678	0.203533394	-0.796466606	0.788495895	0.203533394	-0.670935724	0.788495895	-0.796466606	0.203533394	1.203533394	0.203533394	-0.211504105	1.203533394	0.203533394	-0.211504105	-0.211504105	0.203533394	0.203533394	-0.381429106	-0.670935724	-0.5334322	0.203533394	-0.381429106	0.203533394	0.203533394	-0.018859027	0.203533394	0.203533394
Imidazole-4-acetate	0.018859027	0.5334322	-0.4665678	0.211504105	-0.788495895	-0.4665678	0.796466606	0.381429106	-0.788495895	-0.4665678	0.5334322	-0.203533394	0.018859027	-0.788495895	0.018859027	-0.4665678	-0.4665678	-0.203533394	0.796466606	-0.788495895	-0.203533394	0.670935724	-0.788495895	0.796466606	-0.203533394	-1.203533394	-0.203533394	0.211504105	-1.203533394	-0.203533394	0.211504105	0.211504105	-0.203533394	-0.203533394	0.381429106	0.670935724	0.5334322	-0.203533394	0.381429106	-0.203533394	-0.203533394	0.018859027	-0.203533394	-0.203533394
Methylmalonate	0.018859027	0.5334322	-0.4665678	0.211504105	-0.788495895	-0.4665678	0.796466606	0.381429106	-0.788495895	-0.4665678	0.5334322	-0.203533394	0.018859027	-0.788495895	0.018859027	-0.4665678	-0.4665678	-0.203533394	0.796466606	-0.788495895	-0.203533394	0.670935724	-0.788495895	0.796466606	-0.203533394	-1.203533394	-0.203533394	0.211504105	-1.203533394	-0.203533394	0.211504105	0.211504105	-0.203533394	-0.203533394	0.381429106	0.670935724	0.5334322	-0.203533394	0.381429106	-0.203533394	-0.203533394	0.018859027	-0.203533394	-0.203533394
Perillyl_aldehyde	-0.018859027	-0.5334322	0.4665678	-0.211504105	0.788495895	0.4665678	-0.796466606	-0.381429106	0.788495895	0.4665678	-0.5334322	0.203533394	-0.018859027	0.788495895	-0.018859027	0.4665678	0.4665678	0.203533394	-0.796466606	0.788495895	0.203533394	-0.670935724	0.788495895	-0.796466606	0.203533394	1.203533394	0.203533394	-0.211504105	1.203533394	0.203533394	-0.211504105	-0.211504105	0.203533394	0.203533394	-0.381429106	-0.670935724	-0.5334322	0.203533394	-0.381429106	0.203533394	0.203533394	-0.018859027	0.203533394	0.203533394
Propynoate	0.018859027	0.5334322	-0.4665678	0.211504105	-0.788495895	-0.4665678	0.796466606	0.381429106	-0.788495895	-0.4665678	0.5334322	-0.203533394	0.018859027	-0.788495895	0.018859027	-0.4665678	-0.4665678	-0.203533394	0.796466606	-0.788495895	-0.203533394	0.670935724	-0.788495895	0.796466606	-0.203533394	-1.203533394	-0.203533394	0.211504105	-1.203533394	-0.203533394	0.211504105	0.211504105	-0.203533394	-0.203533394	0.381429106	0.670935724	0.5334322	-0.203533394	0.381429106	-0.203533394	-0.203533394	0.018859027	-0.203533394	-0.203533394
trans-3-Chloroacrylic_acid	0.018859027	0.5334322	-0.4665678	0.211504105	-0.788495895	-0.4665678	0.796466606	0.381429106	-0.788495895	-0.4665678	0.5334322	-0.203533394	0.018859027	-0.788495895	0.018859027	-0.4665678	-0.4665678	-0.203533394	0.796466606	-0.788495895	-0.203533394	0.670935724	-0.788495895	0.796466606	-0.203533394	-1.203533394	-0.203533394	0.211504105	-1.203533394	-0.203533394	0.211504105	0.211504105	-0.203533394	-0.203533394	0.381429106	0.670935724	0.5334322	-0.203533394	0.381429106	-0.203533394	-0.203533394	0.018859027	-0.203533394	-0.203533394
2,5-Dioxopentanoate	0.142034053	-0.407733784	0.384747467	-0.246769737	0.253230264	0.092266216	-0.246769737	-0.039250987	0.253230264	0.092266216	-0.407733784	0.253230264	-0.150447198	0.253230264	-0.150447198	0.384747467	0.092266216	0.253230264	-0.539250987	0.253230264	0.253230264	-0.184004296	0.253230264	-0.539250987	0.253230264	0.460749013	-0.039250987	0.045711514	0.460749013	0.253230264	0.045711514	-0.246769737	-0.039250987	0.253230264	-0.331732237	-0.184004296	-0.407733784	0.253230264	-0.331732237	0.253230264	-0.039250987	-0.150447198	0.253230264	0.253230264
beta-Alanine	0.404204569	0.161491156	-0.338508845	0.000527108	-0.499472892	-0.338508845	0.293008359	0.585489609	-0.914510391	-0.753546344	0.161491156	0.293008359	-0.51083293	0.000527108	-0.095795431	0.161491156	0.161491156	-0.206991642	-0.122029141	-0.414510391	0.293008359	-0.184794582	-0.414510391	-0.122029141	-0.122029141	-0.206991642	-0.206991642	0.000527108	-0.206991642	-0.122029141	0.085489609	0.000527108	-0.206991642	0.293008359	-0.329547891	0.315205419	0.246453657	0.293008359	0.085489608	-0.206991642	0.293008359	-0.51083293	-0.622029141	0.293008359
4-Methylthio-2-oxobutanoic_acid	0.536469552	-0.248911718	-0.130197115	0.084421615	-0.248911718	0.084421615	0.084421615	0.084421615	-0.658517948	0.084421615	-0.073555447	0.4080395	-0.545234614	-0.406888781	-0.248911718	0.4080395	-0.406888781	-0.406888781	0.084421615	-0.796863781	0.536469552	0.259777886	-0.130197115	0.084421615	0.259777886	-0.796863781	0.259777886	-0.248911718	-0.796863781	0.4080395	-0.130197115	-0.053924218	-0.130197115	0.4080395	0.084421615	0.259777886	0.259777886	0.4080395	0.084421615	0.084421615	0.4080395	-0.130197115	-0.601876281	0.4080395
Tryptamine	-0.79999841	0.394989091	-0.410023409	0.256643258	0.061655757	-0.271677576	-0.045653608	-0.271677576	0.728322424	-0.271677576	0.256643258	-0.271677576	0.394989091	0.256643258	0.256643258	-0.271677576	0.256643258	-0.271677576	0.149333893	-0.076690076	-0.271677576	-0.271677576	0.256643258	0.149333893	-0.271677576	-0.076690076	-0.517332774	0.394989091	-0.076690076	-0.271677576	-0.466665076	0.256643258	0.394989091	-0.271677576	0.256643258	-0.271677576	-0.271677576	-0.271677576	0.149333893	0.589976591	-0.271677576	0.256643258	0.646618258	-0.271677576
Dihydrolipoylprotein	-0.249978253	-0.419903254	1.165059246	-0.057333175	0.428093652	1.165059246	-0.057333175	-0.249978253	0.428093652	1.165059246	-0.057333175	-0.057333175	0.428093652	0.428093652	-0.249978253	-0.057333175	0.750021747	-0.249978253	-0.571906348	0.428093652	-0.057333175	-0.419903254	0.428093652	-0.571906348	-0.249978253	0.428093652	-0.057333175	-0.057333175	0.428093652	-0.057333175	-0.249978253	-0.057333175	-0.419903254	-0.057333175	-0.249978253	-0.419903254	-0.057333175	-0.249978253	-0.057333175	-0.057333175	-0.057333175	0.428093652	0.165059246	-0.057333175
Lipoylprotein	0.249978253	0.419903254	-1.165059246	0.057333175	-0.428093652	-1.165059246	0.057333175	0.249978253	-0.428093652	-1.165059246	0.057333175	0.057333175	-0.428093652	-0.428093652	0.249978253	0.057333175	-0.750021747	0.249978253	0.571906348	-0.428093652	0.057333175	0.419903254	-0.428093652	0.571906348	0.249978253	-0.428093652	0.057333175	0.057333175	-0.428093652	0.057333175	0.249978253	0.057333175	0.419903254	0.057333175	0.249978253	0.419903254	0.057333175	0.249978253	0.057333175	0.057333175	0.057333175	-0.428093652	-0.165059246	0.057333175
Benzoyl_acetyl-CoA	0.473229403	0.189709107	-1.234289347	0.189709107	0.482190358	-1.234289347	0.397227857	-0.023557462	0.087638749	-1.345485557	0.412101528	0.073065576	-0.941808096	0.265710654	0.280584325	-0.149326846	-0.941808096	-0.234289347	0.397227857	-0.356845595	-0.260523056	0.573065576	-0.149326846	0.397227857	0.189709107	-0.356845595	-0.526770597	0.189709107	-0.441808096	0.073065576	-0.412361252	0.058191904	0.087638749	-0.149326846	0.604746606	0.573065576	0.567152858	0.073065576	0.412101528	-0.345485557	-0.149326846	-0.760523056	-0.526770597	0.073065576
1-Naphthaldehyde	-0.184424571	-0.59946207	-0.483984853	-0.184424571	0.622930351	-0.184424571	-0.59946207	-0.506352666	0.815575429	-0.309955453	0.03796785	-0.184424571	-0.068947354	0.98550043	-0.59946207	0.03796785	0.516015147	-0.184424571	0.318075769	0.722466025	-0.068947354	0.230612928	0.98550043	0.318075769	0.516015147	0.722466025	0.03796785	-0.59946207	0.516015147	0.137503524	0.318075769	-0.184424571	-0.447458977	-0.068947354	0.03796785	0.230612928	-0.068947354	0.03796785	-0.068947354	-0.309955453	-0.068947354	-0.599462071	-0.447458977	-0.068947354
2-Naphthaldehyde	-0.184424571	-0.59946207	-0.483984853	-0.184424571	0.622930351	-0.184424571	-0.59946207	-0.506352666	0.815575429	-0.309955453	0.03796785	-0.184424571	-0.068947354	0.98550043	-0.59946207	0.03796785	0.516015147	-0.184424571	0.318075769	0.722466025	-0.068947354	0.230612928	0.98550043	0.318075769	0.516015147	0.722466025	0.03796785	-0.59946207	0.516015147	0.137503524	0.318075769	-0.184424571	-0.447458977	-0.068947354	0.03796785	0.230612928	-0.068947354	0.03796785	-0.068947354	-0.309955453	-0.068947354	-0.599462071	-0.447458977	-0.068947354
4-Phospho-L-aspartate	-0.102477587	-0.424405682	0.312559912	-0.102477587	-0.231760604	-0.009368183	-0.009368182	-1.161371276	0.253666223	-0.009368183	-0.102477587	-0.009368183	-0.424405682	0.575594318	0.160556819	0.312559912	1.575594318	-0.009368183	-0.272402588	0.838628724	-0.009368183	-0.424405682	0.797986739	-0.272402588	0.312559912	0.312559912	-0.839443181	0.090167491	0.312559912	0.312559912	-1.009368182	-0.102477587	0.213024239	0.312559912	-0.102477587	-0.424405682	-1.231760604	-0.009368183	-0.102477587	0.090167491	0.312559912	-0.009368183	-0.839443181	0.312559912
Glycolate	0.014721889	-0.277759362	0.1259181	0.014721889	-0.277759362	0.1259181	0.1259181	-0.166563151	0.014721889	0.1259181	0.014721889	0.1259181	0.6259181	-0.409276565	0.014721889	0.1259181	-0.166563151	0.807203139	0.1259181	-0.409276565	0.1259181	-0.070240612	-0.409276565	0.1259181	0.222240639	-0.409276565	-0.166563151	0.014721889	-0.409276565	0.1259181	-0.277759362	0.014721889	-0.277759362	0.1259181	0.014721889	-0.166563151	-0.166563151	0.1259181	0.014721889	0.6259181	0.1259181	0.722240639	0.222240639	0.1259181
UDP-3-O-_LPR_3-hydroxytetradecanoyl_RPR_-D-glucosamine	-0.593090381	-0.330055975	0.62930204	-0.915018476	0.084981524	0.406909619	0.406909619	-0.078517208	0.406909619	0.406909619	-0.330055975	0.143875213	0.406909619	0.821947118	-0.593090381	-0.178052882	-0.00812788	-0.593090381	-0.915018476	0.406909619	-0.078517208	0.143875213	0.821947118	-0.915018476	0.406909619	0.406909619	-0.178052882	-0.915018476	0.821947118	0.143875213	0.143875213	-1.178052882	0.728837714	0.143875213	-0.915018476	0.143875213	-0.330055975	0.143875213	-0.330055975	-0.400445303	0.143875213	-0.400445303	-0.178052882	0.143875213
beta-D-Glucose	0.394236466	0.394236466	0.161212683	0.2275698	-0.263740597	0.012951069	0.2275698	-0.488220142	-0.263740597	0.161212683	0.2275698	0.233272419	-0.751209347	-0.424704644	0.394236466	0.018653689	0.012951069	-0.377023931	0.130076049	-0.424704644	0.233272419	-0.320382264	-0.424704644	0.130076049	0.408628689	-0.258037977	-0.064911451	0.2275698	-0.258037977	0.408628689	-0.273601412	0.2275698	0.2275698	0.233272419	0.2275698	-0.320382264	0.2275698	0.233272419	0.2275698	-0.764911808	0.018653689	-0.377023931	0.394236466	0.408628689
Mercaptopyruvate	0.198827711	-0.216209789	0.198827711	-0.140208242	-0.140208242	0.102505172	0.04904757	0.198827711	-0.640208242	0.102505172	-0.30117229	-0.008691039	0.102505172	-0.140208242	0.42854352	-0.008691039	-0.140208242	0.54904757	-0.07145648	-0.30117229	-0.008691039	0.198827711	0.102505172	-0.07145648	0.102505172	-0.30117229	-0.008691039	-0.216209789	-0.140208242	0.198827711	0.102505172	-0.216209789	0.283790211	-0.008691039	-0.216209789	0.198827711	0.283790211	-0.008691039	-0.30117229	0.283790211	-0.30117229	0.198827711	0.283790211	-0.008691039
4,6-Dideoxy-4-oxo-dTDP-D-glucose	-0.063738169	0.106186833	0.521224332	0.521224332	0.228743082	0.228743082	0.021224332	-0.478775668	-0.478775668	0.550671177	0.106186833	-0.478775668	-0.186294418	0.728743082	-0.393813167	-0.186294418	-0.186294418	0.106186833	0.521224332	0.843152427	-0.478775668	-0.186294418	0.728743082	0.521224332	-0.186294418	0.728743082	0.021224332	-0.186294418	0.728743082	-0.186294418	-0.393813167	0.521224332	-0.054777214	-0.478775668	-0.393813167	-0.186294418	-0.139739716	-0.478775668	0.728743082	0.106186833	-0.478775668	-0.478775668	0.728743082	-0.186294418
D-Glucose_6-phosphate	0.13843753	-0.36156247	0.223400031	-0.230045267	0.430918781	0.223400031	-0.230045267	0.334596242	0.13843753	0.223400031	-0.36156247	0.091882828	-0.230045267	0.091882828	-0.230045267	0.091882828	-0.06908122	0.062435983	-0.230045267	0.091882828	0.091882828	0.13843753	0.091882828	-0.230045267	0.091882828	0.091882828	-0.06908122	-0.230045267	0.091882828	0.091882828	0.334596242	-0.230045267	-0.230045267	0.091882828	-0.36156247	0.13843753	-0.36156247	0.299401578	-0.230045267	0.173632194	0.091882828	0.062435983	-0.230045267	0.091882828
26-Hydroxyecdysone	-0.342761598	0.335310307	0.335310307	0.142665229	0.142665229	-0.342761598	-0.079727192	0.142665229	-0.079727192	0.142665229	0.335310307	0.142665229	-0.664689693	-0.079727192	-0.079727192	0.142665229	-0.664689693	0.335310307	0.142665229	-1.079727192	0.142665229	-0.079727192	-0.342761598	0.142665229	-0.079727192	-1.079727192	0.505235308	-0.079727192	-1.079727192	0.142665229	0.142665229	0.142665229	0.142665229	0.142665229	0.142665229	0.142665229	-0.079727192	0.142665229	-0.079727192	0.142665229	0.142665229	-0.342761598	0.142665229	0.142665229
2-Hydroxylamino-4,6-dinitrotoluene	-0.342761598	0.335310307	0.335310307	0.142665229	0.142665229	-0.342761598	-0.079727192	0.142665229	-0.079727192	0.142665229	0.335310307	0.142665229	-0.664689693	-0.079727192	-0.079727192	0.142665229	-0.664689693	0.335310307	0.142665229	-1.079727192	0.142665229	-0.079727192	-0.342761598	0.142665229	-0.079727192	-1.079727192	0.505235308	-0.079727192	-1.079727192	0.142665229	0.142665229	0.142665229	0.142665229	0.142665229	0.142665229	0.142665229	-0.079727192	0.142665229	-0.079727192	0.142665229	0.142665229	-0.342761598	0.142665229	0.142665229
4-Hydroxylamino-2,6-dinitrotoluene	-0.342761598	0.335310307	0.335310307	0.142665229	0.142665229	-0.342761598	-0.079727192	0.142665229	-0.079727192	0.142665229	0.335310307	0.142665229	-0.664689693	-0.079727192	-0.079727192	0.142665229	-0.664689693	0.335310307	0.142665229	-1.079727192	0.142665229	-0.079727192	-0.342761598	0.142665229	-0.079727192	-1.079727192	0.505235308	-0.079727192	-1.079727192	0.142665229	0.142665229	0.142665229	0.142665229	0.142665229	0.142665229	0.142665229	-0.079727192	0.142665229	-0.079727192	0.142665229	0.142665229	-0.342761598	0.142665229	0.142665229
Bacteriochlorophyllide_a	-0.342761598	0.335310307	0.335310307	0.142665229	0.142665229	-0.342761598	-0.079727192	0.142665229	-0.079727192	0.142665229	0.335310307	0.142665229	-0.664689693	-0.079727192	-0.079727192	0.142665229	-0.664689693	0.335310307	0.142665229	-1.079727192	0.142665229	-0.079727192	-0.342761598	0.142665229	-0.079727192	-1.079727192	0.505235308	-0.079727192	-1.079727192	0.142665229	0.142665229	0.142665229	0.142665229	0.142665229	0.142665229	0.142665229	-0.079727192	0.142665229	-0.079727192	0.142665229	0.142665229	-0.342761598	0.142665229	0.142665229
Bilirubin_beta-diglucuronide	0.342761598	-0.335310307	-0.335310307	-0.142665229	-0.142665229	0.342761598	0.079727192	-0.142665229	0.079727192	-0.142665229	-0.335310307	-0.142665229	0.664689693	0.079727192	0.079727192	-0.142665229	0.664689693	-0.335310307	-0.142665229	1.079727192	-0.142665229	0.079727192	0.342761598	-0.142665229	0.079727192	1.079727192	-0.505235308	0.079727192	1.079727192	-0.142665229	-0.142665229	-0.142665229	-0.142665229	-0.142665229	-0.142665229	-0.142665229	0.079727192	-0.142665229	0.079727192	-0.142665229	-0.142665229	0.342761598	-0.142665229	-0.142665229
CDP-3,6-dideoxy-D-glucose	-0.342761598	0.335310307	0.335310307	0.142665229	0.142665229	-0.342761598	-0.079727192	0.142665229	-0.079727192	0.142665229	0.335310307	0.142665229	-0.664689693	-0.079727192	-0.079727192	0.142665229	-0.664689693	0.335310307	0.142665229	-1.079727192	0.142665229	-0.079727192	-0.342761598	0.142665229	-0.079727192	-1.079727192	0.505235308	-0.079727192	-1.079727192	0.142665229	0.142665229	0.142665229	0.142665229	0.142665229	0.142665229	0.142665229	-0.079727192	0.142665229	-0.079727192	0.142665229	0.142665229	-0.342761598	0.142665229	0.142665229
D-Urobilinogen	-0.342761598	0.335310307	0.335310307	0.142665229	0.142665229	-0.342761598	-0.079727192	0.142665229	-0.079727192	0.142665229	0.335310307	0.142665229	-0.664689693	-0.079727192	-0.079727192	0.142665229	-0.664689693	0.335310307	0.142665229	-1.079727192	0.142665229	-0.079727192	-0.342761598	0.142665229	-0.079727192	-1.079727192	0.505235308	-0.079727192	-1.079727192	0.142665229	0.142665229	0.142665229	0.142665229	0.142665229	0.142665229	0.142665229	-0.079727192	0.142665229	-0.079727192	0.142665229	0.142665229	-0.342761598	0.142665229	0.142665229
Tetracenomycin_C	-0.342761598	0.335310307	0.335310307	0.142665229	0.142665229	-0.342761598	-0.079727192	0.142665229	-0.079727192	0.142665229	0.335310307	0.142665229	-0.664689693	-0.079727192	-0.079727192	0.142665229	-0.664689693	0.335310307	0.142665229	-1.079727192	0.142665229	-0.079727192	-0.342761598	0.142665229	-0.079727192	-1.079727192	0.505235308	-0.079727192	-1.079727192	0.142665229	0.142665229	0.142665229	0.142665229	0.142665229	0.142665229	0.142665229	-0.079727192	0.142665229	-0.079727192	0.142665229	0.142665229	-0.342761598	0.142665229	0.142665229
Trinitrotoluene	0.342761598	-0.335310307	-0.335310307	-0.142665229	-0.142665229	0.342761598	0.079727192	-0.142665229	0.079727192	-0.142665229	-0.335310307	-0.142665229	0.664689693	0.079727192	0.079727192	-0.142665229	0.664689693	-0.335310307	-0.142665229	1.079727192	-0.142665229	0.079727192	0.342761598	-0.142665229	0.079727192	1.079727192	-0.505235308	0.079727192	1.079727192	-0.142665229	-0.142665229	-0.142665229	-0.142665229	-0.142665229	-0.142665229	-0.142665229	0.079727192	-0.142665229	0.079727192	-0.142665229	-0.142665229	0.342761598	-0.142665229	-0.142665229
4-Hydroxybenzoate	0.324344288	-0.481103568	-0.33661976	-0.33661976	0.733852017	-0.33661976	-0.33661976	-0.188622318	0.66338024	-0.33661976	-0.33661976	0.16338024	-0.044138509	0.330174556	-0.481103568	0.324344288	0.122655807	-0.481103568	-0.33661976	0.330174556	0.324344288	-0.481103568	0.330174556	-0.33661976	-0.044138509	0.330174556	-0.084862943	-0.33661976	0.330174556	0.324344288	-0.188622318	-0.33661976	-0.33661976	0.324344288	-0.33661976	-0.481103568	-0.188622318	0.324344288	-0.33661976	-0.316066069	0.324344288	-0.33661976	-0.232860385	0.16338024
_LPR_2E_RPR_-5-Methylhexa-2,4-dienoyl-CoA	0.235904352	-0.294610365	-0.179133148	-0.179133148	0.083901258	-0.179133148	-0.681633488	-0.294610365	-0.294610365	-0.349058149	-0.294610365	0.318366512	0.235904352	0.235904352	-0.294610365	0.318366512	0.598474431	0.01351193	-0.84209816	0.235904352	0.318366512	0.335440025	0.235904352	-0.84209816	0.405829353	0.235904352	-0.179133148	-0.179133148	0.083901258	0.318366512	-0.179133148	-0.501061243	-0.764095649	0.318366512	-0.349058149	0.235904351	-0.638564767	0.405829353	-0.594170647	0.820866852	0.405829353	0.083901258	-0.053602266	0.318366512
2-Methylprop-2-enoyl-CoA	0.117952176	-0.147305183	-0.089566574	-0.089566574	0.041950629	-0.089566574	-0.340816744	-0.147305183	-0.147305183	-0.174529075	-0.147305183	0.159183256	0.117952176	0.117952176	-0.147305183	0.159183256	0.299237216	0.006755965	-0.42104908	0.117952176	0.159183256	0.167720013	0.117952176	-0.42104908	0.202914677	0.117952176	-0.089566574	-0.089566574	0.041950629	0.159183256	-0.089566574	-0.250530622	-0.382047825	0.159183256	-0.174529075	0.117952176	-0.319282384	0.202914677	-0.297085324	0.410433426	0.202914677	0.041950629	-0.026801133	0.159183256
2-trans-Dodecenoyl-CoA	0.117952176	-0.147305183	-0.089566574	-0.089566574	0.041950629	-0.089566574	-0.340816744	-0.147305183	-0.147305183	-0.174529075	-0.147305183	0.159183256	0.117952176	0.117952176	-0.147305183	0.159183256	0.299237216	0.006755965	-0.42104908	0.117952176	0.159183256	0.167720013	0.117952176	-0.42104908	0.202914677	0.117952176	-0.089566574	-0.089566574	0.041950629	0.159183256	-0.089566574	-0.250530622	-0.382047825	0.159183256	-0.174529075	0.117952176	-0.319282384	0.202914677	-0.297085324	0.410433426	0.202914677	0.041950629	-0.026801133	0.159183256
5-Carboxy-2-pentenoyl-CoA	0.235904352	-0.294610365	-0.179133148	-0.179133148	0.083901258	-0.179133148	-0.681633488	-0.294610365	-0.294610365	-0.349058149	-0.294610365	0.318366512	0.235904352	0.235904352	-0.294610365	0.318366512	0.598474431	0.01351193	-0.84209816	0.235904352	0.318366512	0.335440025	0.235904352	-0.84209816	0.405829353	0.235904352	-0.179133148	-0.179133148	0.083901258	0.318366512	-0.179133148	-0.501061243	-0.764095649	0.318366512	-0.349058149	0.235904351	-0.638564767	0.405829353	-0.594170647	0.820866852	0.405829353	0.083901258	-0.053602266	0.318366512
Crotonoyl-CoA	0.117952176	-0.147305183	-0.089566574	-0.089566574	0.041950629	-0.089566574	-0.340816744	-0.147305183	-0.147305183	-0.174529075	-0.147305183	0.159183256	0.117952176	0.117952176	-0.147305183	0.159183256	0.299237216	0.006755965	-0.42104908	0.117952176	0.159183256	0.167720013	0.117952176	-0.42104908	0.202914677	0.117952176	-0.089566574	-0.089566574	0.041950629	0.159183256	-0.089566574	-0.250530622	-0.382047825	0.159183256	-0.174529075	0.117952176	-0.319282384	0.202914677	-0.297085324	0.410433426	0.202914677	0.041950629	-0.026801133	0.159183256
trans-Dec-2-enoyl-CoA	0.117952176	-0.147305183	-0.089566574	-0.089566574	0.041950629	-0.089566574	-0.340816744	-0.147305183	-0.147305183	-0.174529075	-0.147305183	0.159183256	0.117952176	0.117952176	-0.147305183	0.159183256	0.299237216	0.006755965	-0.42104908	0.117952176	0.159183256	0.167720013	0.117952176	-0.42104908	0.202914677	0.117952176	-0.089566574	-0.089566574	0.041950629	0.159183256	-0.089566574	-0.250530622	-0.382047825	0.159183256	-0.174529075	0.117952176	-0.319282384	0.202914677	-0.297085324	0.410433426	0.202914677	0.041950629	-0.026801133	0.159183256
trans-Hexadec-2-enoyl-CoA	0.117952176	-0.147305183	-0.089566574	-0.089566574	0.041950629	-0.089566574	-0.340816744	-0.147305183	-0.147305183	-0.174529075	-0.147305183	0.159183256	0.117952176	0.117952176	-0.147305183	0.159183256	0.299237216	0.006755965	-0.42104908	0.117952176	0.159183256	0.167720013	0.117952176	-0.42104908	0.202914677	0.117952176	-0.089566574	-0.089566574	0.041950629	0.159183256	-0.089566574	-0.250530622	-0.382047825	0.159183256	-0.174529075	0.117952176	-0.319282384	0.202914677	-0.297085324	0.410433426	0.202914677	0.041950629	-0.026801133	0.159183256
trans-Oct-2-enoyl-CoA	0.117952176	-0.147305183	-0.089566574	-0.089566574	0.041950629	-0.089566574	-0.340816744	-0.147305183	-0.147305183	-0.174529075	-0.147305183	0.159183256	0.117952176	0.117952176	-0.147305183	0.159183256	0.299237216	0.006755965	-0.42104908	0.117952176	0.159183256	0.167720013	0.117952176	-0.42104908	0.202914677	0.117952176	-0.089566574	-0.089566574	0.041950629	0.159183256	-0.089566574	-0.250530622	-0.382047825	0.159183256	-0.174529075	0.117952176	-0.319282384	0.202914677	-0.297085324	0.410433426	0.202914677	0.041950629	-0.026801133	0.159183256
trans-Tetradec-2-enoyl-CoA	0.117952176	-0.147305183	-0.089566574	-0.089566574	0.041950629	-0.089566574	-0.340816744	-0.147305183	-0.147305183	-0.174529075	-0.147305183	0.159183256	0.117952176	0.117952176	-0.147305183	0.159183256	0.299237216	0.006755965	-0.42104908	0.117952176	0.159183256	0.167720013	0.117952176	-0.42104908	0.202914677	0.117952176	-0.089566574	-0.089566574	0.041950629	0.159183256	-0.089566574	-0.250530622	-0.382047825	0.159183256	-0.174529075	0.117952176	-0.319282384	0.202914677	-0.297085324	0.410433426	0.202914677	0.041950629	-0.026801133	0.159183256
_LPR_S_RPR_-3-Hydroxyisobutyryl-CoA	0.424785475	-0.044699808	-0.745139526	-0.160177025	-0.423211431	-0.745139526	0.342323315	-0.044699808	-0.044699808	-0.575214525	-0.044699808	0.342323315	-0.575214525	-0.575214525	-0.044699808	0.342323315	-0.937784604	0.062215396	0.502787987	-0.575214525	0.342323315	0.062215396	-0.575214525	0.502787987	0.254860474	-0.575214525	-0.160177025	-0.160177025	-0.423211431	0.342323315	-0.160177025	0.16175107	-0.160177025	0.342323315	0.424785475	0.16175107	0.714292093	0.254860474	0.254860474	-0.423211431	0.254860474	-0.423211431	-0.285707907	0.342323315
2-Methylbut-2-enoyl-CoA	-0.424785475	0.044699808	0.745139526	0.160177025	0.423211431	0.745139526	-0.342323315	0.044699808	0.044699808	0.575214525	0.044699808	-0.342323315	0.575214525	0.575214525	0.044699808	-0.342323315	0.937784604	-0.062215396	-0.502787987	0.575214525	-0.342323315	-0.062215396	0.575214525	-0.502787987	-0.254860474	0.575214525	0.160177025	0.160177025	0.423211431	-0.342323315	0.160177025	-0.16175107	0.160177025	-0.342323315	-0.424785475	-0.16175107	-0.714292093	-0.254860474	-0.254860474	0.423211431	-0.254860474	0.423211431	0.285707907	-0.342323315
3-Hydroxy-2,6-dimethyl-5-methylene-heptanoyl-CoA	0.424785475	-0.044699808	-0.745139526	-0.160177025	-0.423211431	-0.745139526	0.342323315	-0.044699808	-0.044699808	-0.575214525	-0.044699808	0.342323315	-0.575214525	-0.575214525	-0.044699808	0.342323315	-0.937784604	0.062215396	0.502787987	-0.575214525	0.342323315	0.062215396	-0.575214525	0.502787987	0.254860474	-0.575214525	-0.160177025	-0.160177025	-0.423211431	0.342323315	-0.160177025	0.16175107	-0.160177025	0.342323315	0.424785475	0.16175107	0.714292093	0.254860474	0.254860474	-0.423211431	0.254860474	-0.423211431	-0.285707907	0.342323315
trans-2-Enoyl-OPC4-CoA	-0.424785475	0.044699808	0.745139526	0.160177025	0.423211431	0.745139526	-0.342323315	0.044699808	0.044699808	0.575214525	0.044699808	-0.342323315	0.575214525	0.575214525	0.044699808	-0.342323315	0.937784604	-0.062215396	-0.502787987	0.575214525	-0.342323315	-0.062215396	0.575214525	-0.502787987	-0.254860474	0.575214525	0.160177025	0.160177025	0.423211431	-0.342323315	0.160177025	-0.16175107	0.160177025	-0.342323315	-0.424785475	-0.16175107	-0.714292093	-0.254860474	-0.254860474	0.423211431	-0.254860474	0.423211431	0.285707907	-0.342323315
trans-2-Enoyl-OPC6-CoA	-0.424785475	0.044699808	0.745139526	0.160177025	0.423211431	0.745139526	-0.342323315	0.044699808	0.044699808	0.575214525	0.044699808	-0.342323315	0.575214525	0.575214525	0.044699808	-0.342323315	0.937784604	-0.062215396	-0.502787987	0.575214525	-0.342323315	-0.062215396	0.575214525	-0.502787987	-0.254860474	0.575214525	0.160177025	0.160177025	0.423211431	-0.342323315	0.160177025	-0.16175107	0.160177025	-0.342323315	-0.424785475	-0.16175107	-0.714292093	-0.254860474	-0.254860474	0.423211431	-0.254860474	0.423211431	0.285707907	-0.342323315
trans-2-Enoyl-OPC8-CoA	-0.424785475	0.044699808	0.745139526	0.160177025	0.423211431	0.745139526	-0.342323315	0.044699808	0.044699808	0.575214525	0.044699808	-0.342323315	0.575214525	0.575214525	0.044699808	-0.342323315	0.937784604	-0.062215396	-0.502787987	0.575214525	-0.342323315	-0.062215396	0.575214525	-0.502787987	-0.254860474	0.575214525	0.160177025	0.160177025	0.423211431	-0.342323315	0.160177025	-0.16175107	0.160177025	-0.342323315	-0.424785475	-0.16175107	-0.714292093	-0.254860474	-0.254860474	0.423211431	-0.254860474	0.423211431	0.285707907	-0.342323315
delta-_LPR_L-2-Aminoadipyl_RPR_-L-cysteinyl-D-valine	-1.576349371	0.00861313	1.423650629	1.231005551	-1.576349371	2.00861313	-1.576349371	-0.576349371	-2.576349371	2.00861313	1.883082248	-1.576349371	-1.576349371	-2.576349371	0.00861313	-2.576349371	-0.99138687	-1.576349371	0.00861313	-2.576349371	-2.576349371	-0.576349371	-2.576349371	0.00861313	-0.576349371	-2.576349371	1.00861313	-1.576349371	-2.576349371	0.00861313	-1.576349371	1.231005551	1.00861313	-1.576349371	1.231005551	-0.576349371	1.231005551	-2.576349371	1.59357563	-1.576349371	-1.576349371	1.231005551	2.671578142	-1.576349371
Indole	-0.161002053	-0.37012737	-0.411002053	-0.161002053	0.394596052	-0.27948485	-0.161002053	0.033550091	0.58171136	-0.411002053	-0.161002053	0.178033899	0.47051515	0.394596052	-0.37012737	0.178033899	0.394596052	-0.209163323	-0.02948485	0.213347814	0.178033899	-0.37012737	0.213347814	-0.02948485	0.08171136	0.144596052	-0.209163323	-0.161002053	0.068594505	0.178033899	0.033550091	-0.161002053	-0.161002053	0.178033899	-0.161002053	-0.37012737	-0.37012737	0.178033899	-0.161002053	-0.251644573	0.178033899	-0.321966101	-0.321966101	0.178033899
_LPR_2-Naphthyl_RPR_methanol	0.674229839	-0.232660757	-0.026209879	0.089267338	0.451837418	0.089267338	0.674229839	-0.325770161	0.25919234	0.21479822	-0.133125083	0.089267338	0.558752622	-0.495695162	0.089267338	-0.133125083	-0.026209879	0.089267338	-0.413233002	-0.232660757	-0.026209879	-0.325770161	-0.495695162	-0.413233002	-0.026209879	-0.232660757	-0.133125083	-0.232660757	-0.026209879	-0.232660757	0.171729499	0.089267338	0.352301744	-0.026209879	-0.133125083	-0.325770161	-0.026209879	-0.133125083	-0.026209879	0.21479822	-0.026209879	0.504304838	0.352301744	-0.026209879
1-Hydroxymethylnaphthalene	0.674229839	-0.232660757	-0.026209879	0.089267338	0.451837418	0.089267338	0.674229839	-0.325770161	0.25919234	0.21479822	-0.133125083	0.089267338	0.558752622	-0.495695162	0.089267338	-0.133125083	-0.026209879	0.089267338	-0.413233002	-0.232660757	-0.026209879	-0.325770161	-0.495695162	-0.413233002	-0.026209879	-0.232660757	-0.133125083	-0.232660757	-0.026209879	-0.232660757	0.171729499	0.089267338	0.352301744	-0.026209879	-0.133125083	-0.325770161	-0.026209879	-0.133125083	-0.026209879	0.21479822	-0.026209879	0.504304838	0.352301744	-0.026209879
2-Phenyl-1,3-propanediol_monocarbamate	0.184424571	-0.137503524	0.068947354	0.184424571	-0.03796785	0.184424571	0.184424571	-0.230612928	-0.230612928	0.309955453	-0.03796785	0.184424571	0.068947354	-0.400537929	0.184424571	-0.03796785	0.068947354	0.184424571	-0.318075769	-0.137503524	0.068947354	-0.230612928	-0.400537929	-0.318075769	0.068947354	-0.137503524	-0.03796785	-0.137503524	0.068947354	-0.137503524	-0.318075769	0.184424571	0.447458977	0.068947354	-0.03796785	-0.230612928	0.068947354	-0.03796785	0.068947354	0.309955453	0.068947354	0.599462071	0.447458977	0.068947354
3-Carbamoyl-2-phenylpropionaldehyde	-0.184424571	0.137503524	-0.068947354	-0.184424571	0.03796785	-0.184424571	-0.184424571	0.230612928	0.230612928	-0.309955453	0.03796785	-0.184424571	-0.068947354	0.400537929	-0.184424571	0.03796785	-0.068947354	-0.184424571	0.318075769	0.137503524	-0.068947354	0.230612928	0.400537929	0.318075769	-0.068947354	0.137503524	0.03796785	0.137503524	-0.068947354	0.137503524	0.318075769	-0.184424571	-0.447458977	-0.068947354	0.03796785	0.230612928	-0.068947354	0.03796785	-0.068947354	-0.309955453	-0.068947354	-0.599462071	-0.447458977	-0.068947354
4-Hydroxy-5-phenyltetrahydro-1,3-oxazin-2-one	0.184424571	-0.137503524	0.068947354	0.184424571	-0.03796785	0.184424571	0.184424571	-0.230612928	-0.230612928	0.309955453	-0.03796785	0.184424571	0.068947354	-0.400537929	0.184424571	-0.03796785	0.068947354	0.184424571	-0.318075769	-0.137503524	0.068947354	-0.230612928	-0.400537929	-0.318075769	0.068947354	-0.137503524	-0.03796785	-0.137503524	0.068947354	-0.137503524	-0.318075769	0.184424571	0.447458977	0.068947354	-0.03796785	-0.230612928	0.068947354	-0.03796785	0.068947354	0.309955453	0.068947354	0.599462071	0.447458977	0.068947354
5-Phenyl-1,3-oxazinane-2,4-dione	-0.184424571	0.137503524	-0.068947354	-0.184424571	0.03796785	-0.184424571	-0.184424571	0.230612928	0.230612928	-0.309955453	0.03796785	-0.184424571	-0.068947354	0.400537929	-0.184424571	0.03796785	-0.068947354	-0.184424571	0.318075769	0.137503524	-0.068947354	0.230612928	0.400537929	0.318075769	-0.068947354	0.137503524	0.03796785	0.137503524	-0.068947354	0.137503524	0.318075769	-0.184424571	-0.447458977	-0.068947354	0.03796785	0.230612928	-0.068947354	0.03796785	-0.068947354	-0.309955453	-0.068947354	-0.599462071	-0.447458977	-0.068947354
Alcophosphamide	-0.184424571	0.137503524	-0.068947354	-0.184424571	0.03796785	-0.184424571	-0.184424571	0.230612928	0.230612928	-0.309955453	0.03796785	-0.184424571	-0.068947354	0.400537929	-0.184424571	0.03796785	-0.068947354	-0.184424571	0.318075769	0.137503524	-0.068947354	0.230612928	0.400537929	0.318075769	-0.068947354	0.137503524	0.03796785	0.137503524	-0.068947354	0.137503524	0.318075769	-0.184424571	-0.447458977	-0.068947354	0.03796785	0.230612928	-0.068947354	0.03796785	-0.068947354	-0.309955453	-0.068947354	-0.599462071	-0.447458977	-0.068947354
Aldophosphamide	0.184424571	-0.137503524	0.068947354	0.184424571	-0.03796785	0.184424571	0.184424571	-0.230612928	-0.230612928	0.309955453	-0.03796785	0.184424571	0.068947354	-0.400537929	0.184424571	-0.03796785	0.068947354	0.184424571	-0.318075769	-0.137503524	0.068947354	-0.230612928	-0.400537929	-0.318075769	0.068947354	-0.137503524	-0.03796785	-0.137503524	0.068947354	-0.137503524	-0.318075769	0.184424571	0.447458977	0.068947354	-0.03796785	-0.230612928	0.068947354	-0.03796785	0.068947354	0.309955453	0.068947354	0.599462071	0.447458977	0.068947354
Betaine_aldehyde	-0.184424571	0.137503524	-0.068947354	-0.184424571	0.03796785	-0.184424571	-0.184424571	0.230612928	0.230612928	-0.309955453	0.03796785	-0.184424571	-0.068947354	0.400537929	-0.184424571	0.03796785	-0.068947354	-0.184424571	0.318075769	0.137503524	-0.068947354	0.230612928	0.400537929	0.318075769	-0.068947354	0.137503524	0.03796785	0.137503524	-0.068947354	0.137503524	0.318075769	-0.184424571	-0.447458977	-0.068947354	0.03796785	0.230612928	-0.068947354	0.03796785	-0.068947354	-0.309955453	-0.068947354	-0.599462071	-0.447458977	-0.068947354
Chloral_hydrate	0.184424571	-0.137503524	0.068947354	0.184424571	-0.03796785	0.184424571	0.184424571	-0.230612928	-0.230612928	0.309955453	-0.03796785	0.184424571	0.068947354	-0.400537929	0.184424571	-0.03796785	0.068947354	0.184424571	-0.318075769	-0.137503524	0.068947354	-0.230612928	-0.400537929	-0.318075769	0.068947354	-0.137503524	-0.03796785	-0.137503524	0.068947354	-0.137503524	-0.318075769	0.184424571	0.447458977	0.068947354	-0.03796785	-0.230612928	0.068947354	-0.03796785	0.068947354	0.309955453	0.068947354	0.599462071	0.447458977	0.068947354
Choline	0.184424571	-0.137503524	0.068947354	0.184424571	-0.03796785	0.184424571	0.184424571	-0.230612928	-0.230612928	0.309955453	-0.03796785	0.184424571	0.068947354	-0.400537929	0.184424571	-0.03796785	0.068947354	0.184424571	-0.318075769	-0.137503524	0.068947354	-0.230612928	-0.400537929	-0.318075769	0.068947354	-0.137503524	-0.03796785	-0.137503524	0.068947354	-0.137503524	-0.318075769	0.184424571	0.447458977	0.068947354	-0.03796785	-0.230612928	0.068947354	-0.03796785	0.068947354	0.309955453	0.068947354	0.599462071	0.447458977	0.068947354
cis-3-Chloro-2-propene-1-ol	0.184424571	-0.137503524	0.068947354	0.184424571	-0.03796785	0.184424571	0.184424571	-0.230612928	-0.230612928	0.309955453	-0.03796785	0.184424571	0.068947354	-0.400537929	0.184424571	-0.03796785	0.068947354	0.184424571	-0.318075769	-0.137503524	0.068947354	-0.230612928	-0.400537929	-0.318075769	0.068947354	-0.137503524	-0.03796785	-0.137503524	0.068947354	-0.137503524	-0.318075769	0.184424571	0.447458977	0.068947354	-0.03796785	-0.230612928	0.068947354	-0.03796785	0.068947354	0.309955453	0.068947354	0.599462071	0.447458977	0.068947354
trans-3-Chloro-2-propene-1-ol	0.184424571	-0.137503524	0.068947354	0.184424571	-0.03796785	0.184424571	0.184424571	-0.230612928	-0.230612928	0.309955453	-0.03796785	0.184424571	0.068947354	-0.400537929	0.184424571	-0.03796785	0.068947354	0.184424571	-0.318075769	-0.137503524	0.068947354	-0.230612928	-0.400537929	-0.318075769	0.068947354	-0.137503524	-0.03796785	-0.137503524	0.068947354	-0.137503524	-0.318075769	0.184424571	0.447458977	0.068947354	-0.03796785	-0.230612928	0.068947354	-0.03796785	0.068947354	0.309955453	0.068947354	0.599462071	0.447458977	0.068947354
Erythromycin_D	-0.16241173	0.353027927	-0.089233465	0.353027927	0.249802488	-0.089233465	0.353027927	-0.20364281	-0.11868031	-0.089233465	0.353027927	-0.242644066	0.031099832	-0.022357771	0.299570325	0.079284029	-0.487163107	0.512836894	0.616062333	-0.468900169	-0.242644066	0.299570325	-0.146972074	0.616062333	-0.279644357	-0.883937668	-0.242644066	0.410766535	-0.93739527	-0.657681565	-0.279644357	0.353027927	0.466282192	-0.242644066	0.673800941	0.249802488	-0.20364281	-0.242644066	0.838454754	-0.11868031	0.079284029	-0.022357771	0.299570325	-0.657681565
Perillyl-CoA	0.267761237	0.437686239	-1.732238763	0.437686239	0.437686239	-1.147276262	0.267761237	-0.410310668	0.174651833	-1.147276262	0.66007866	0.075116159	-1.147276262	-0.147276262	0.66007866	-0.147276262	-1.147276262	-0.732238763	0.852723738	-0.562313761	-0.147276262	0.075116159	-0.562313761	0.852723738	-0.147276262	-0.562313761	-0.147276262	-0.147276262	-0.562313761	0.075116159	-0.410310668	0.437686239	0.174651833	-0.147276262	0.852723738	0.075116159	1.022648739	0.075116159	0.66007866	-0.732238763	0.437686239	-0.562313761	-0.732238763	0.075116159
Acyl-carrier_protein	-0.4089373	-0.256934207	1.5910627	-0.256934207	-0.256934207	1.5910627	-0.671971706	0.491527026	-0.315827896	1.813455121	-0.479326628	-0.216292222	1.006100199	-0.4089373	-0.216292222	0.006100199	1.006100199	0.5910627	-0.671971706	0.421137698	0.22849262	-0.216292222	0.006100199	-0.671971706	-0.256934207	0.421137698	0.5910627	-0.256934207	0.006100199	-0.216292222	0.269134605	0.006100199	-0.315827896	0.006100199	-0.671971706	-0.216292222	-0.841896707	-0.216292222	-0.479326628	0.813455121	0.006100199	1.22849262	0.5910627	-0.216292222
3-Phosphonopyruvate	-0.421901708	0.470788927	-0.088568375	-0.19587774	-0.19587774	-0.19587774	-0.529211073	-0.19587774	0.578098292	-0.529211073	0.383110791	-0.357686682	0.049777458	0.049777458	-0.19587774	-0.357686682	0.049777458	0.049777458	0.470788927	0.244764958	-0.421901708	0.383110791	-0.088568375	0.470788927	-0.283555875	0.244764958	0.383110791	-0.19587774	0.244764958	-0.357686682	-0.088568375	-0.19587774	-0.088568375	-0.357686682	-0.19587774	0.383110791	-0.616889209	-0.357686682	0.470788927	0.470788927	-0.357686682	0.578098292	0.578098292	-0.357686682
4-Hydroxyphenylacetyl-CoA	0.4089373	0.256934207	-1.5910627	0.256934207	0.256934207	-1.5910627	0.671971706	-0.491527026	0.315827896	-1.813455121	0.479326628	0.216292222	-1.006100199	0.4089373	0.216292222	-0.006100199	-1.006100199	-0.5910627	0.671971706	-0.421137698	-0.22849262	0.216292222	-0.006100199	0.671971706	0.256934207	-0.421137698	-0.5910627	0.256934207	-0.006100199	0.216292222	-0.269134605	-0.006100199	0.315827896	-0.006100199	0.671971706	0.216292222	0.841896707	0.216292222	0.479326628	-0.813455121	-0.006100199	-1.22849262	-0.5910627	0.216292222
Isochorismate	-0.409713878	-0.340962116	0.320001932	-0.264960569	-0.083675529	0.416324471	-0.083675529	-0.409713878	0.027520681	-0.083675529	-0.264960569	0.090286122	-0.083675529	0.159037885	-0.340962116	0.027520681	0.659037885	-0.179998068	0.027520681	0.159037885	0.027520681	0.320001932	0.159037885	0.027520681	0.027520681	0.159037885	-0.340962116	-0.083675529	0.320001932	0.159037885	-0.409713878	-0.340962116	-0.083675529	0.090286122	-0.179998068	0.320001932	-0.340962116	-0.030217927	-0.179998068	0.159037885	-0.030217927	0.027520681	0.320001932	0.090286122
L-Citrulline	0.133779447	0.183547284	0.065064487	0.022583236	-0.39394158	0.280020072	0.133779447	0.604065742	-0.18642283	-0.073739303	0.022583236	-0.040182205	-0.14394158	-0.719979928	0.183547284	-0.040182205	-0.831176139	0.711305112	0.080321845	-0.719979928	0.022583236	0.183547284	-0.581176139	0.080321845	-0.040182205	-0.581176139	0.354065742	0.183547284	-0.769898014	-0.040182205	0.357545737	0.022583236	0.080321845	-0.040182205	0.022583236	0.183547284	0.522583236	-0.040182205	0.080321845	-0.247700954	-0.040182205	0.002299046	0.022583236	-0.040182205
2-Propynal	-0.916979413	-0.431552586	-0.431552586	-0.109624491	0.890375509	-0.431552586	-0.694586992	-0.279549492	1.47533801	-0.431552586	-0.431552586	0.305413008	-0.916979413	1.47533801	0.083020587	0.568447414	1.153409915	-0.694586992	-0.694586992	1.47533801	0.305413008	-0.56905611	0.890375509	-0.694586992	0.305413008	1.890375509	-0.694586992	-0.109624491	1.305413008	0.305413008	-0.109624491	-0.109624491	0.305413008	0.305413008	-0.279549492	-0.56905611	-1.431552586	0.305413008	-0.279549492	-0.694586992	0.305413008	-0.916979413	-0.694586992	0.305413008
Carbamoyl_phosphate	-0.168754458	-0.268290132	0.053637963	0.053637963	0.179168845	-0.168754458	-0.168754458	-0.609327049	0.179168845	-0.168754458	0.053637963	0.179168845	0.179168845	0.831245542	-0.268290132	0.179168845	1.053637963	-0.531324537	-0.061839254	0.831245542	0.053637963	-0.268290132	1.053637963	-0.061839254	0.179168845	1.053637963	-0.609327049	-0.268290132	0.638600464	0.179168845	-0.531324537	0.053637963	-0.061839254	0.179168845	0.053637963	-0.268290132	-0.946362037	0.179168845	-0.061839254	0.179168845	0.179168845	0.179168845	0.053637963	0.179168845
_LPR_S_RPR_-2-Aceto-2-hydroxybutanoate	0.123911031	0.252341083	-0.414325584	-0.137633918	-0.199706854	-0.414325584	0.365624417	-0.024350583	-0.199706854	-0.414325584	0.123911031	0.123911031	-0.414325584	-0.414325584	0.252341083	0.123911031	-0.199706854	-0.024350583	0.365624417	-0.199706854	0.252341083	0.123911031	-0.414325584	0.365624417	0.123911031	-0.414325584	-0.199706854	0.252341083	-0.199706854	0.123911031	-0.024350583	0.252341083	-0.024350583	0.123911031	-0.137633918	-0.024350583	-0.024350583	0.123911031	0.076984812	-0.024350583	-0.024350583	-0.199706854	-0.024350583	0.123911031
_LPR_S_RPR_-2-Acetolactate	0.123911031	0.252341083	-0.414325584	-0.137633918	-0.199706854	-0.414325584	0.365624417	-0.024350583	-0.199706854	-0.414325584	0.123911031	0.123911031	-0.414325584	-0.414325584	0.252341083	0.123911031	-0.199706854	-0.024350583	0.365624417	-0.199706854	0.252341083	0.123911031	-0.414325584	0.365624417	0.123911031	-0.414325584	-0.199706854	0.252341083	-0.199706854	0.123911031	-0.024350583	0.252341083	-0.024350583	0.123911031	-0.137633918	-0.024350583	-0.024350583	0.123911031	0.076984812	-0.024350583	-0.024350583	-0.199706854	-0.024350583	0.123911031
2-Acetolactate	0.185866546	0.378511624	-0.621488376	-0.206450877	-0.299560281	-0.621488376	0.548436625	-0.036525875	-0.299560281	-0.621488376	0.185866546	0.185866546	-0.621488376	-0.621488376	0.378511624	0.185866546	-0.299560281	-0.036525875	0.548436625	-0.299560281	0.378511624	0.185866546	-0.621488376	0.548436625	0.185866546	-0.621488376	-0.299560281	0.378511624	-0.299560281	0.185866546	-0.036525875	0.378511624	-0.036525875	0.185866546	-0.206450877	-0.036525875	-0.036525875	0.185866546	0.115477218	-0.036525875	-0.036525875	-0.299560281	-0.036525875	0.185866546
ADP-glucose	0.824036273	-0.079641188	0.163072225	0.031555022	0.031555022	0.163072225	0.163072225	-0.175963728	0.031555022	0.163072225	-0.079641188	-0.372122439	0.324036273	0.324036273	0.031555022	-0.372122439	0.163072225	0.163072225	0.031555022	0.324036273	-0.468444978	-0.079641188	0.324036273	0.031555022	-0.372122439	0.324036273	-0.079641188	0.163072225	0.324036273	-0.372122439	0.031555022	0.163072225	0.031555022	-0.468444978	0.031555022	-0.175963728	-0.079641188	-0.372122439	0.031555022	0.163072225	-0.372122439	0.163072225	0.163072225	-0.372122439
Homogentisate	0.567007802	-0.218036613	0.232045301	-0.121714074	0.574444638	-0.017954699	0.463248428	-0.218036613	0.463248428	0.232045301	-0.121714074	-0.121714074	0.713248428	0.239482137	-0.218036613	-0.121714074	0.239482137	-0.218036613	-0.267954699	0.239482137	-0.121714074	-0.364277238	0.239482137	-0.267954699	-0.121714074	0.239482137	-0.218036613	-0.121714074	0.239482137	0.128285927	0.366925889	-0.121714074	-0.121714074	-0.121714074	-0.121714074	-0.364277238	-0.114277238	-0.121714074	-0.121714074	-0.302999113	-0.121714074	-0.121714074	-0.121714074	-0.121714074
L-Valine	0.973149491	0.18066824	-0.81933176	-0.430527971	1.18066824	-1.111813011	0.973149491	0.473149491	1.18066824	-1.111813011	-0.756566319	0.973149491	0.68066824	0.973149491	0.18066824	0.973149491	0.18066824	0.973149491	0.18066824	0.973149491	0.973149491	0.473149491	0.973149491	0.18066824	0.473149491	0.973149491	-0.31933176	0.973149491	0.973149491	0.18066824	0.973149491	-0.430527971	-0.31933176	0.473149491	-0.430527971	0.473149491	-0.430527971	0.973149491	-0.61181301	0.973149491	0.473149491	-0.430527971	-1.150814266	0.973149491
Avermectin_A1a_aglycone	0.34619711	-0.362754108	-0.478231325	-0.362754108	-0.15630323	-0.478231325	-0.362754108	0.42865927	0.258734269	-0.478231325	-0.362754108	0.506661782	-0.040826013	0.066089191	-0.255838904	0.184733687	0.580662364	-0.419337636	-0.625788514	-0.040826013	0.506661782	-0.255838904	-0.362754108	-0.625788514	0.580662364	0.374211486	0.506661782	-0.478231325	0.48112669	0.921699281	0.580662364	-0.362754108	-0.326228232	0.506661782	-0.741265731	-0.15630323	0.42865927	0.506661782	-0.848180935	0.258734269	0.184733687	0.066089191	-0.255838904	0.921699281
Avermectin_A1b_aglycone	0.34619711	-0.362754108	-0.478231325	-0.362754108	-0.15630323	-0.478231325	-0.362754108	0.42865927	0.258734269	-0.478231325	-0.362754108	0.506661782	-0.040826013	0.066089191	-0.255838904	0.184733687	0.580662364	-0.419337636	-0.625788514	-0.040826013	0.506661782	-0.255838904	-0.362754108	-0.625788514	0.580662364	0.374211486	0.506661782	-0.478231325	0.48112669	0.921699281	0.580662364	-0.362754108	-0.326228232	0.506661782	-0.741265731	-0.15630323	0.42865927	0.506661782	-0.848180935	0.258734269	0.184733687	0.066089191	-0.255838904	0.921699281
Avermectin_A2a_aglycone	0.34619711	-0.362754108	-0.478231325	-0.362754108	-0.15630323	-0.478231325	-0.362754108	0.42865927	0.258734269	-0.478231325	-0.362754108	0.506661782	-0.040826013	0.066089191	-0.255838904	0.184733687	0.580662364	-0.419337636	-0.625788514	-0.040826013	0.506661782	-0.255838904	-0.362754108	-0.625788514	0.580662364	0.374211486	0.506661782	-0.478231325	0.48112669	0.921699281	0.580662364	-0.362754108	-0.326228232	0.506661782	-0.741265731	-0.15630323	0.42865927	0.506661782	-0.848180935	0.258734269	0.184733687	0.066089191	-0.255838904	0.921699281
Avermectin_A2b_aglycone	0.34619711	-0.362754108	-0.478231325	-0.362754108	-0.15630323	-0.478231325	-0.362754108	0.42865927	0.258734269	-0.478231325	-0.362754108	0.506661782	-0.040826013	0.066089191	-0.255838904	0.184733687	0.580662364	-0.419337636	-0.625788514	-0.040826013	0.506661782	-0.255838904	-0.362754108	-0.625788514	0.580662364	0.374211486	0.506661782	-0.478231325	0.48112669	0.921699281	0.580662364	-0.362754108	-0.326228232	0.506661782	-0.741265731	-0.15630323	0.42865927	0.506661782	-0.848180935	0.258734269	0.184733687	0.066089191	-0.255838904	0.921699281
dTDP-D-desosamine	0.34619711	-0.362754108	-0.478231325	-0.362754108	-0.15630323	-0.478231325	-0.362754108	0.42865927	0.258734269	-0.478231325	-0.362754108	0.506661782	-0.040826013	0.066089191	-0.255838904	0.184733687	0.580662364	-0.419337636	-0.625788514	-0.040826013	0.506661782	-0.255838904	-0.362754108	-0.625788514	0.580662364	0.374211486	0.506661782	-0.478231325	0.48112669	0.921699281	0.580662364	-0.362754108	-0.326228232	0.506661782	-0.741265731	-0.15630323	0.42865927	0.506661782	-0.848180935	0.258734269	0.184733687	0.066089191	-0.255838904	0.921699281
Premithramycin_A3	0.34619711	-0.362754108	-0.478231325	-0.362754108	-0.15630323	-0.478231325	-0.362754108	0.42865927	0.258734269	-0.478231325	-0.362754108	0.506661782	-0.040826013	0.066089191	-0.255838904	0.184733687	0.580662364	-0.419337636	-0.625788514	-0.040826013	0.506661782	-0.255838904	-0.362754108	-0.625788514	0.580662364	0.374211486	0.506661782	-0.478231325	0.48112669	0.921699281	0.580662364	-0.362754108	-0.326228232	0.506661782	-0.741265731	-0.15630323	0.42865927	0.506661782	-0.848180935	0.258734269	0.184733687	0.066089191	-0.255838904	0.921699281
Premithramycinone	0.34619711	-0.362754108	-0.478231325	-0.362754108	-0.15630323	-0.478231325	-0.362754108	0.42865927	0.258734269	-0.478231325	-0.362754108	0.506661782	-0.040826013	0.066089191	-0.255838904	0.184733687	0.580662364	-0.419337636	-0.625788514	-0.040826013	0.506661782	-0.255838904	-0.362754108	-0.625788514	0.580662364	0.374211486	0.506661782	-0.478231325	0.48112669	0.921699281	0.580662364	-0.362754108	-0.326228232	0.506661782	-0.741265731	-0.15630323	0.42865927	0.506661782	-0.848180935	0.258734269	0.184733687	0.066089191	-0.255838904	0.921699281
dTDP-6-deoxy-L-mannose	0.200159679	-0.592321572	-0.592321572	-0.592321572	0.276161225	-0.092321572	-0.092321572	0.407678428	0.200159679	0.115197178	-0.592321572	0.200159679	-0.092321572	-0.223838775	0.115197178	-0.092321572	0.407678428	0.115197178	-0.884802823	-0.092321572	0.200159679	0.115197178	-0.223838775	-0.884802823	0.115197178	-0.092321572	-0.092321572	0.115197178	-0.092321572	0.115197178	-0.092321572	-0.592321572	-0.384802823	0.200159679	-0.092321572	-0.384802823	0.276161225	0.200159679	-0.592321572	0.115197178	0.200159679	0.200159679	-0.384802823	0.115197178
3-Oxostearoyl-CoA	-0.525091045	0.79683705	1.059871456	0.79683705	-0.20316295	0.059871456	-0.20316295	-0.302698624	-1.110053546	0.282263877	0.79683705	-0.525091045	-0.525091045	0.059871456	0.059871456	0.059871456	-0.525091045	0.059871456	0.79683705	0.474908955	-0.302698624	0.059871456	0.059871456	0.79683705	-0.20316295	0.474908955	0.059871456	-0.20316295	0.059871456	0.059871456	0.059871456	1.059871456	0.474908955	-0.525091045	-0.20316295	0.059871456	-0.20316295	-0.525091045	0.79683705	0.282263877	-0.525091045	-0.302698624	1.059871456	0.059871456
Nonaketamide	-0.525091045	0.79683705	1.059871456	0.79683705	-0.20316295	0.059871456	-0.20316295	-0.302698624	-1.110053546	0.282263877	0.79683705	-0.525091045	-0.525091045	0.059871456	0.059871456	0.059871456	-0.525091045	0.059871456	0.79683705	0.474908955	-0.302698624	0.059871456	0.059871456	0.79683705	-0.20316295	0.474908955	0.059871456	-0.20316295	0.059871456	0.059871456	0.059871456	1.059871456	0.474908955	-0.525091045	-0.20316295	0.059871456	-0.20316295	-0.525091045	0.79683705	0.282263877	-0.525091045	-0.302698624	1.059871456	0.059871456
2-Deoxy-scyllo-inosamine	-0.021826363	0.885064233	0.563136138	0.885064233	-0.114935767	-0.114935767	-0.114935767	-0.699898268	-1.021826363	-0.114935767	1.148098639	-0.214471441	-0.851901361	0.148098639	-0.114935767	0.37049106	-0.851901361	-0.851901361	0.885064233	-0.436863862	-0.021826363	0.148098639	0.563136138	0.885064233	0.148098639	-0.436863862	0.148098639	-0.114935767	-0.436863862	0.37049106	-0.436863862	0.885064233	0.563136138	-0.214471441	-0.114935767	0.148098639	0.148098639	-0.214471441	0.885064233	-0.114935767	-0.214471441	-1.021826363	0.563136138	0.37049106
2-Oxo-10-methylthiodecanoic_acid	0.010913181	-0.442532117	-0.281568069	-0.442532117	0.057467884	0.057467884	0.057467884	0.349949134	0.510913182	0.057467884	-0.57404932	0.107235721	0.425950681	-0.07404932	0.057467884	-0.18524553	0.425950681	0.425950681	-0.442532117	0.218431931	0.010913181	-0.07404932	-0.281568069	-0.442532117	-0.07404932	0.218431931	-0.07404932	0.057467884	0.218431931	-0.18524553	0.218431931	-0.442532117	-0.281568069	0.107235721	0.057467884	-0.07404932	-0.07404932	0.107235721	-0.442532117	0.057467884	0.107235721	0.510913182	-0.281568069	-0.18524553
2-Oxo-5-methylthiopentanoic_acid	0.010913181	-0.442532117	-0.281568069	-0.442532117	0.057467884	0.057467884	0.057467884	0.349949134	0.510913182	0.057467884	-0.57404932	0.107235721	0.425950681	-0.07404932	0.057467884	-0.18524553	0.425950681	0.425950681	-0.442532117	0.218431931	0.010913181	-0.07404932	-0.281568069	-0.442532117	-0.07404932	0.218431931	-0.07404932	0.057467884	0.218431931	-0.18524553	0.218431931	-0.442532117	-0.281568069	0.107235721	0.057467884	-0.07404932	-0.07404932	0.107235721	-0.442532117	0.057467884	0.107235721	0.510913182	-0.281568069	-0.18524553
2-Oxo-6-methylthiohexanoic_acid	0.010913181	-0.442532117	-0.281568069	-0.442532117	0.057467884	0.057467884	0.057467884	0.349949134	0.510913182	0.057467884	-0.57404932	0.107235721	0.425950681	-0.07404932	0.057467884	-0.18524553	0.425950681	0.425950681	-0.442532117	0.218431931	0.010913181	-0.07404932	-0.281568069	-0.442532117	-0.07404932	0.218431931	-0.07404932	0.057467884	0.218431931	-0.18524553	0.218431931	-0.442532117	-0.281568069	0.107235721	0.057467884	-0.07404932	-0.07404932	0.107235721	-0.442532117	0.057467884	0.107235721	0.510913182	-0.281568069	-0.18524553
2-Oxo-7-methylthioheptanoic_acid	0.010913181	-0.442532117	-0.281568069	-0.442532117	0.057467884	0.057467884	0.057467884	0.349949134	0.510913182	0.057467884	-0.57404932	0.107235721	0.425950681	-0.07404932	0.057467884	-0.18524553	0.425950681	0.425950681	-0.442532117	0.218431931	0.010913181	-0.07404932	-0.281568069	-0.442532117	-0.07404932	0.218431931	-0.07404932	0.057467884	0.218431931	-0.18524553	0.218431931	-0.442532117	-0.281568069	0.107235721	0.057467884	-0.07404932	-0.07404932	0.107235721	-0.442532117	0.057467884	0.107235721	0.510913182	-0.281568069	-0.18524553
2-Oxo-8-methylthiooctanoic_acid	0.010913181	-0.442532117	-0.281568069	-0.442532117	0.057467884	0.057467884	0.057467884	0.349949134	0.510913182	0.057467884	-0.57404932	0.107235721	0.425950681	-0.07404932	0.057467884	-0.18524553	0.425950681	0.425950681	-0.442532117	0.218431931	0.010913181	-0.07404932	-0.281568069	-0.442532117	-0.07404932	0.218431931	-0.07404932	0.057467884	0.218431931	-0.18524553	0.218431931	-0.442532117	-0.281568069	0.107235721	0.057467884	-0.07404932	-0.07404932	0.107235721	-0.442532117	0.057467884	0.107235721	0.510913182	-0.281568069	-0.18524553
2-Oxo-9-methylthiononanoic_acid	0.010913181	-0.442532117	-0.281568069	-0.442532117	0.057467884	0.057467884	0.057467884	0.349949134	0.510913182	0.057467884	-0.57404932	0.107235721	0.425950681	-0.07404932	0.057467884	-0.18524553	0.425950681	0.425950681	-0.442532117	0.218431931	0.010913181	-0.07404932	-0.281568069	-0.442532117	-0.07404932	0.218431931	-0.07404932	0.057467884	0.218431931	-0.18524553	0.218431931	-0.442532117	-0.281568069	0.107235721	0.057467884	-0.07404932	-0.07404932	0.107235721	-0.442532117	0.057467884	0.107235721	0.510913182	-0.281568069	-0.18524553
3-Amino-2,3-dideoxy-scyllo-inosose	0.021826363	-0.885064233	-0.563136138	-0.885064233	0.114935767	0.114935767	0.114935767	0.699898268	1.021826363	0.114935767	-1.148098639	0.214471441	0.851901361	-0.148098639	0.114935767	-0.37049106	0.851901361	0.851901361	-0.885064233	0.436863862	0.021826363	-0.148098639	-0.563136138	-0.885064233	-0.148098639	0.436863862	-0.148098639	0.114935767	0.436863862	-0.37049106	0.436863862	-0.885064233	-0.563136138	0.214471441	0.114935767	-0.148098639	-0.148098639	0.214471441	-0.885064233	0.114935767	0.214471441	1.021826363	-0.563136138	-0.37049106
Adipyl-CoA	-0.090001457	0.494961044	-0.505038956	0.494961044	0.494961044	-0.505038956	0.909998543	0.231926638	0.231926638	-0.505038956	0.717353465	-0.282646535	-1.090001457	-0.090001457	0.717353465	-0.505038956	-1.090001457	-0.505038956	0.909998543	-0.505038956	-0.505038956	-0.019612129	-0.505038956	0.909998543	-0.505038956	-0.505038956	-0.090001457	0.494961044	-0.505038956	-0.282646535	0.231926638	0.494961044	0.816889139	-0.505038956	0.494961044	-0.019612129	0.664886045	-0.282646535	0.717353465	-0.826967051	-0.505038956	-0.505038956	-0.090001457	-0.282646535
Citronellyl-CoA	-0.090001457	0.494961044	-0.505038956	0.494961044	0.494961044	-0.505038956	0.909998543	0.231926638	0.231926638	-0.505038956	0.717353465	-0.282646535	-1.090001457	-0.090001457	0.717353465	-0.505038956	-1.090001457	-0.505038956	0.909998543	-0.505038956	-0.505038956	-0.019612129	-0.505038956	0.909998543	-0.505038956	-0.505038956	-0.090001457	0.494961044	-0.505038956	-0.282646535	0.231926638	0.494961044	0.816889139	-0.505038956	0.494961044	-0.019612129	0.664886045	-0.282646535	0.717353465	-0.826967051	-0.505038956	-0.505038956	-0.090001457	-0.282646535
Chrysanthemin	0.050271616	-0.037671479	-0.142885241	-0.037671479	-0.037671479	-0.142885241	-0.037671479	-0.038685353	0.284256616	-0.23184221	-0.037671479	0.050271616	0.284256616	0.450271616	-0.142885241	-0.142885241	0.533279116	-0.300705885	-0.195492122	0.284256616	-0.038685353	-0.142885241	0.257114759	-0.195492122	0.155485378	0.533279116	0.050271616	-0.037671479	0.699294115	0.299294115	0.050271616	-0.142885241	-0.066720884	0.050271616	-0.195492122	-0.142885241	0.155485378	0.050271616	-0.328927575	-0.038685353	-0.142885241	-0.038685353	-0.142885241	0.299294115
Delphinidin_3-O-glucoside	0.050271616	-0.037671479	-0.142885241	-0.037671479	-0.037671479	-0.142885241	-0.037671479	-0.038685353	0.284256616	-0.23184221	-0.037671479	0.050271616	0.284256616	0.450271616	-0.142885241	-0.142885241	0.533279116	-0.300705885	-0.195492122	0.284256616	-0.038685353	-0.142885241	0.257114759	-0.195492122	0.155485378	0.533279116	0.050271616	-0.037671479	0.699294115	0.299294115	0.050271616	-0.142885241	-0.066720884	0.050271616	-0.195492122	-0.142885241	0.155485378	0.050271616	-0.328927575	-0.038685353	-0.142885241	-0.038685353	-0.142885241	0.299294115
Cyanidin_3-O-_LPR_6-O-malonyl-beta-D-glucoside_RPR_	0.014934502	-0.014512343	-0.146029546	-0.014512343	-0.014512343	-0.146029546	-0.014512343	-0.096261709	0.307415752	-0.257225757	-0.014512343	0.014934502	0.307415752	0.514934502	-0.146029546	-0.146029546	0.514934502	-0.277546749	-0.146029546	0.307415752	-0.096261709	-0.146029546	0.353970454	-0.146029546	0.146451705	0.514934502	0.014934502	-0.014512343	0.722453251	0.222453251	0.014934502	-0.146029546	0.014934502	0.014934502	-0.146029546	-0.146029546	0.146451705	0.014934502	-0.257225757	-0.096261709	-0.146029546	-0.096261709	-0.146029546	0.222453251
Cyanidin_3-O-_LPR_6-O-p-coumaroyl_RPR_glucoside-5-O-glucoside	-0.014934502	0.014512343	0.146029546	0.014512343	0.014512343	0.146029546	0.014512343	0.096261709	-0.307415752	0.257225757	0.014512343	-0.014934502	-0.307415752	-0.514934502	0.146029546	0.146029546	-0.514934502	0.277546749	0.146029546	-0.307415752	0.096261709	0.146029546	-0.353970454	0.146029546	-0.146451705	-0.514934502	-0.014934502	0.014512343	-0.722453251	-0.222453251	-0.014934502	0.146029546	-0.014934502	-0.014934502	0.146029546	0.146029546	-0.146451705	-0.014934502	0.257225757	0.096261709	0.146029546	0.096261709	0.146029546	-0.222453251
Pelargonidin_3-O-_LPR_6-caffeoyl-beta-D-glucoside_RPR__5-O-beta-D-glucoside	-0.014934502	0.014512343	0.146029546	0.014512343	0.014512343	0.146029546	0.014512343	0.096261709	-0.307415752	0.257225757	0.014512343	-0.014934502	-0.307415752	-0.514934502	0.146029546	0.146029546	-0.514934502	0.277546749	0.146029546	-0.307415752	0.096261709	0.146029546	-0.353970454	0.146029546	-0.146451705	-0.514934502	-0.014934502	0.014512343	-0.722453251	-0.222453251	-0.014934502	0.146029546	-0.014934502	-0.014934502	0.146029546	0.146029546	-0.146451705	-0.014934502	0.257225757	0.096261709	0.146029546	0.096261709	0.146029546	-0.222453251
Pelargonidin_3-O-glucoside	0.014934502	-0.014512343	-0.146029546	-0.014512343	-0.014512343	-0.146029546	-0.014512343	-0.096261709	0.307415752	-0.257225757	-0.014512343	0.014934502	0.307415752	0.514934502	-0.146029546	-0.146029546	0.514934502	-0.277546749	-0.146029546	0.307415752	-0.096261709	-0.146029546	0.353970454	-0.146029546	0.146451705	0.514934502	0.014934502	-0.014512343	0.722453251	0.222453251	0.014934502	-0.146029546	0.014934502	0.014934502	-0.146029546	-0.146029546	0.146451705	0.014934502	-0.257225757	-0.096261709	-0.146029546	-0.096261709	-0.146029546	0.222453251
Di_LBK_3-deoxy-D-manno-octulosonyl_RBK_-lipid_IV_LPR_A_RPR_	-0.094636874	-0.246639967	-0.094636874	-0.246639967	-0.246639967	-0.094636874	0.168397532	-0.317029295	0.075288128	0.0048988	-0.246639967	-0.094636874	0.075288128	0.490325627	-0.509674373	-0.094636874	0.075288128	0.227291221	0.168397532	0.075288128	-0.317029295	0.227291221	0.490325627	0.168397532	0.168397532	0.075288128	0.227291221	0.168397532	0.490325627	-0.094636874	-0.094636874	-0.509674373	0.075288128	-0.094636874	-0.246639967	0.490325627	0.168397532	-0.094636874	-0.246639967	0.0048988	-0.094636874	0.267933206	-0.094636874	-0.094636874
Spermidine	-0.402398853	-0.194880104	0.208797358	-0.487361354	0.012638646	0.097601147	0.173602694	0.173602694	0.012638646	0.208797358	-0.194880104	0.173602694	0.012638646	0.012638646	-0.194880104	0.012638646	-0.194880104	-0.194880104	-0.487361354	0.012638646	0.173602694	0.173602694	0.012638646	-0.487361354	0.173602694	0.012638646	0.012638646	-0.487361354	0.012638646	0.173602694	0.173602694	-0.487361354	0.173602694	0.173602694	-0.487361354	0.173602694	-0.402398853	0.173602694	-0.194880104	0.012638646	0.173602694	0.012638646	0.012638646	0.173602694
Penicillin	-0.211122699	0.11491565	0.226111861	-0.331626748	-0.211122699	0.226111861	-0.06636939	0.018593111	0.11491565	0.226111861	-0.06636939	-0.418641448	0.226111861	0.226111861	0.018593111	-0.539145498	0.407396901	0.518593111	-0.142370937	0.311074362	-0.481406889	0.11491565	0.311074362	-0.142370937	-0.5926031	0.311074362	-0.06636939	-0.27388814	0.226111861	-0.481406889	0.226111861	0.11491565	0.11491565	-0.5926031	0.11491565	0.226111861	0.857629064	-0.539145498	0.11491565	0.357629064	-0.5926031	0.518593111	1.226111861	-0.349889686
Formaldehyde	0.040616753	0.040616753	-0.09772908	0.040616753	-0.538371778	-0.010050944	0.040616753	0.128294889	-0.538371778	0.128294889	0.128294889	-0.205038445	-0.205038445	-0.130907638	0.040616753	-0.09772908	-0.626049913	-0.205038445	0.266640722	-0.205038445	-0.09772908	0.266640722	-0.205038445	0.266640722	-0.09772908	-0.205038445	0.373950087	0.202425696	-0.205038445	-0.09772908	-0.010050944	0.040616753	0.202425696	-0.09772908	0.128294889	0.128294889	0.040616753	-0.09772908	0.128294889	0.064079863	-0.09772908	-0.464240971	0.147926118	-0.066692612
dTDP-3-amino-3,4,6-trideoxy-D-glucose	0.510438715	0.219389933	0.012939055	0.219389933	0.012939055	0.33486715	0.219389933	-0.25009535	-0.402098444	0.33486715	0.482424339	0.157328965	-0.517575661	-0.624490865	0.112474729	0.157328965	-0.724026539	-0.724026539	0.219389933	-1.102538162	0.349974043	0.375509135	-0.102538162	0.219389933	-0.139064038	-1.102538162	-0.065063456	0.33486715	-1.209453366	0.157328965	-0.724026539	0.219389933	-0.402098444	0.157328965	0.33486715	0.275973461	0.012939056	0.157328965	0.219389933	-0.080170349	0.157328965	-0.209453366	-0.209453366	0.157328965
dTDP-4-amino-2,3,4,6-tetradeoxy-D-glucose	0.510438715	0.219389933	0.012939055	0.219389933	0.012939055	0.33486715	0.219389933	-0.25009535	-0.402098444	0.33486715	0.482424339	0.157328965	-0.517575661	-0.624490865	0.112474729	0.157328965	-0.724026539	-0.724026539	0.219389933	-1.102538162	0.349974043	0.375509135	-0.102538162	0.219389933	-0.139064038	-1.102538162	-0.065063456	0.33486715	-1.209453366	0.157328965	-0.724026539	0.219389933	-0.402098444	0.157328965	0.33486715	0.275973461	0.012939056	0.157328965	0.219389933	-0.080170349	0.157328965	-0.209453366	-0.209453366	0.157328965
dTDP-L-ristosamine	0.510438715	0.219389933	0.012939055	0.219389933	0.012939055	0.33486715	0.219389933	-0.25009535	-0.402098444	0.33486715	0.482424339	0.157328965	-0.517575661	-0.624490865	0.112474729	0.157328965	-0.724026539	-0.724026539	0.219389933	-1.102538162	0.349974043	0.375509135	-0.102538162	0.219389933	-0.139064038	-1.102538162	-0.065063456	0.33486715	-1.209453366	0.157328965	-0.724026539	0.219389933	-0.402098444	0.157328965	0.33486715	0.275973461	0.012939056	0.157328965	0.219389933	-0.080170349	0.157328965	-0.209453366	-0.209453366	0.157328965
_LPR_2S,3S_RPR_-2,3-Dihydro-2,3-dihydroxybenzoate	0.889817083	-0.247686441	-0.569614536	-0.399689535	-0.762259614	-0.762259614	-0.762259614	0.889817083	-0.984652035	-0.762259614	-0.399689535	0.889817083	-0.762259614	-0.247686441	-0.247686441	1.015347965	-1.247686441	0.430385464	-0.984652035	-0.247686441	1.015347965	0.430385464	-0.247686441	-0.984652035	1.015347965	-0.247686441	0.752313559	0.237740386	-0.569614536	0.752313559	0.889817083	-0.247686441	-0.762259614	0.889817083	-0.569614536	0.430385464	0.752313559	1.130825182	-0.569614536	0.752313559	1.130825182	0.015347965	-0.569614536	0.889817083
S-Benzoate_coenzyme_A	0.118889668	-0.056466603	-0.076097832	-0.056466603	-0.251454103	-0.076097832	0.08187923	0.072163782	-0.271085333	0.072163782	-0.056466603	0.257235501	-0.466072833	-0.742764499	0.118889668	0.257235501	-0.466072833	-0.076097832	0.08187923	-0.466072833	0.405497115	-0.076097832	-0.742764499	0.08187923	-0.056466603	-0.466072833	0.118889668	-0.056466603	-0.547776999	0.257235501	0.257235501	0.118889668	-0.271085333	0.257235501	-0.056466603	-0.076097832	0.08187923	0.257235501	-0.056466603	0.072163782	0.257235501	0.072163782	0.118889668	0.257235501
Aklavinone	0.537749518	-0.915695781	-0.915695781	-0.915695781	-0.208177031	0.08430422	-0.208177031	0.830230768	0.537749518	0.08430422	-0.915695781	0.830230768	-0.047212984	-0.754731733	0.08430422	0.08430422	0.452787017	-0.047212984	-1.047212984	-0.754731733	0.830230768	0.08430422	-0.915695781	-1.047212984	0.245268267	-0.547212984	0.245268267	0.08430422	-0.547212984	0.452787017	-0.047212984	-0.915695781	-1.047212984	0.830230768	-0.047212984	0.08430422	0.245268267	0.830230768	-1.158409194	0.245268267	0.669266721	0.830230768	-0.915695781	0.452787017
dTDP-L-mycarose	0.878462188	-1.028428408	-1.028428408	-1.028428408	-0.028428408	-0.028428408	-0.028428408	0.878462188	0.878462188	-0.028428408	-1.028428408	0.878462188	0.293499687	-0.706500313	-0.028428408	-0.028428408	0.708537186	-0.291462814	-1.291462814	-0.706500313	0.878462188	-0.028428408	-1.028428408	-1.291462814	0.293499687	-0.291462814	0.293499687	-0.028428408	-0.291462814	0.708537186	0.293499687	-1.028428408	-1.291462814	0.878462188	-0.291462814	-0.028428408	0.293499687	0.878462188	-1.513855235	0.293499687	0.556534093	0.878462188	-1.028428408	0.708537186
L-erythro-4-Hydroxyglutamate	-0.092029138	-0.261954139	-0.092029138	-0.413957233	0.586042767	0.10061594	-0.792468856	-0.092029138	0.586042767	0.10061594	-0.092029138	0.323008361	0.10061594	0.586042767	-0.551460757	0.323008361	0.586042767	-0.792468856	-0.551460757	0.907970862	0.323008361	-0.092029138	0.10061594	-0.551460757	0.10061594	0.907970862	0.323008361	-0.261954139	0.586042767	-0.092029138	0.10061594	-0.261954139	-0.261954139	0.323008361	-0.261954139	-0.092029138	-0.261954139	0.323008361	-0.092029138	0.323008362	0.907970862	-0.092029138	-0.261954139	0.323008361
S-Adenosyl-L-methionine	-0.434800754	0.395274244	0.980236745	0.65830865	-0.019763255	0.980236745	0.172881823	-0.019763255	-1.019763255	0.980236745	0.65830865	-0.604725755	0.243271151	-0.34169135	0.395274244	-0.604725755	0.243271151	0.172881823	0.395274244	-0.019763255	-0.604725755	-0.189688256	0.395274244	0.395274244	-0.756728849	-0.019763255	-0.479194874	0.65830865	-0.34169135	-0.604725755	-0.019763255	0.65830865	0.395274244	-0.604725755	0.65830865	-0.34169135	-0.434800754	-0.604725755	0.65830865	-0.019763255	-0.604725755	0.243271151	0.395274244	-0.604725755
2-Octaprenyl-3-methyl-5-hydroxy-6-methoxy-1,4-benzoquinone	0.210282739	0.040357737	0.625320238	0.303392143	1.210282739	0.625320238	0.402927817	-0.374679762	0.210282739	0.625320238	0.303392143	-0.544604763	0.888354644	0.303392143	0.040357737	-0.544604763	0.303392143	-0.182034684	0.040357737	0.625320238	-0.544604763	-0.544604763	1.040357737	0.040357737	-0.696607857	0.625320238	-0.834111381	0.303392143	0.303392143	-0.544604763	0.210282739	0.303392143	0.040357737	-0.544604763	0.303392143	-0.696607857	-0.374679762	-0.544604763	0.303392143	0.040357737	-0.544604763	0.303392143	0.040357737	-0.544604763
2-Polyprenyl-3-methyl-5-hydroxy-6-methoxy-1,4-benzoquinone	0.210282739	0.040357737	0.625320238	0.303392143	1.210282739	0.625320238	0.402927817	-0.374679762	0.210282739	0.625320238	0.303392143	-0.544604763	0.888354644	0.303392143	0.040357737	-0.544604763	0.303392143	-0.182034684	0.040357737	0.625320238	-0.544604763	-0.544604763	1.040357737	0.040357737	-0.696607857	0.625320238	-0.834111381	0.303392143	0.303392143	-0.544604763	0.210282739	0.303392143	0.040357737	-0.544604763	0.303392143	-0.696607857	-0.374679762	-0.544604763	0.303392143	0.040357737	-0.544604763	0.303392143	0.040357737	-0.544604763
3-Demethylubiquinone-9	-0.279522529	0.13551497	0.720477471	0.398549376	0.720477471	0.720477471	-0.086877451	-0.279522529	-0.279522529	0.720477471	0.398549376	-0.44944753	0.398549376	0.398549376	0.13551497	-0.44944753	0.398549376	-0.086877451	0.13551497	0.720477471	-0.44944753	-0.44944753	1.13551497	0.13551497	-0.601450624	0.720477471	-0.738954148	0.398549376	0.398549376	-0.44944753	-0.279522529	0.398549376	0.13551497	-0.44944753	0.398549376	-0.601450624	-0.279522529	-0.44944753	0.398549376	0.13551497	-0.44944753	0.398549376	0.13551497	-0.44944753
S-Adenosyl-L-homocysteine	0.279522529	-0.13551497	-0.720477471	-0.398549376	-0.720477471	-0.720477471	0.086877451	0.279522529	0.279522529	-0.720477471	-0.398549376	0.44944753	-0.398549376	-0.398549376	-0.13551497	0.44944753	-0.398549376	0.086877451	-0.13551497	-0.720477471	0.44944753	0.44944753	-1.13551497	-0.13551497	0.601450624	-0.720477471	0.738954148	-0.398549376	-0.398549376	0.44944753	0.279522529	-0.398549376	-0.13551497	0.44944753	-0.398549376	0.601450624	0.279522529	0.44944753	-0.398549376	-0.13551497	0.44944753	-0.398549376	-0.13551497	0.44944753
Ubiquinone	0.279522529	-0.13551497	-0.720477471	-0.398549376	-0.720477471	-0.720477471	0.086877451	0.279522529	0.279522529	-0.720477471	-0.398549376	0.44944753	-0.398549376	-0.398549376	-0.13551497	0.44944753	-0.398549376	0.086877451	-0.13551497	-0.720477471	0.44944753	0.44944753	-1.13551497	-0.13551497	0.601450624	-0.720477471	0.738954148	-0.398549376	-0.398549376	0.44944753	0.279522529	-0.398549376	-0.13551497	0.44944753	-0.398549376	0.601450624	0.279522529	0.44944753	-0.398549376	-0.13551497	0.44944753	-0.398549376	-0.13551497	0.44944753
Ubiquinone-8	0.279522529	-0.13551497	-0.720477471	-0.398549376	-0.720477471	-0.720477471	0.086877451	0.279522529	0.279522529	-0.720477471	-0.398549376	0.44944753	-0.398549376	-0.398549376	-0.13551497	0.44944753	-0.398549376	0.086877451	-0.13551497	-0.720477471	0.44944753	0.44944753	-1.13551497	-0.13551497	0.601450624	-0.720477471	0.738954148	-0.398549376	-0.398549376	0.44944753	0.279522529	-0.398549376	-0.13551497	0.44944753	-0.398549376	0.601450624	0.279522529	0.44944753	-0.398549376	-0.13551497	0.44944753	-0.398549376	-0.13551497	0.44944753
Ubiquinone-9	0.279522529	-0.13551497	-0.720477471	-0.398549376	-0.720477471	-0.720477471	0.086877451	0.279522529	0.279522529	-0.720477471	-0.398549376	0.44944753	-0.398549376	-0.398549376	-0.13551497	0.44944753	-0.398549376	0.086877451	-0.13551497	-0.720477471	0.44944753	0.44944753	-1.13551497	-0.13551497	0.601450624	-0.720477471	0.738954148	-0.398549376	-0.398549376	0.44944753	0.279522529	-0.398549376	-0.13551497	0.44944753	-0.398549376	0.601450624	0.279522529	0.44944753	-0.398549376	-0.13551497	0.44944753	-0.398549376	-0.13551497	0.44944753
7-Methyl-3-oxo-6-octenoyl-CoA	-0.43171624	-0.43171624	0.153246261	0.890211855	0.153246261	0.153246261	-0.846753739	0.153246261	0.153246261	0.153246261	0.153246261	-0.846753739	0.738208762	0.738208762	-0.43171624	-0.846753739	0.738208762	0.738208762	0.475174356	0.738208762	-0.846753739	0.153246261	1.153246261	0.475174356	-0.43171624	0.738208762	0.153246261	-0.43171624	0.153246261	-0.846753739	-0.846753739	0.56828376	0.153246261	-0.846753739	0.56828376	0.153246261	0.153246261	-0.846753739	-0.43171624	0.153246261	-0.846753739	0.153246261	-0.43171624	-0.846753739
L-Threonine	0.330508371	-0.330455677	0.330508371	-0.46197288	0.330508371	-0.16949163	-0.330455677	-0.037974426	-0.037974426	0.330508371	-0.46197288	-0.037974426	0.122989621	0.330508371	-0.330455677	-0.037974426	0.330508371	0.330508371	-0.16949163	0.330508371	-0.037974426	0.122989621	0.622989621	-0.16949163	-0.037974426	0.330508371	-0.037974426	-0.16949163	0.330508371	-0.037974426	-0.037974426	-0.330455677	-0.46197288	-0.037974426	-0.330455677	0.122989621	0.169544323	-0.037974426	-0.330455677	0.622989621	-0.037974426	0.622989621	-0.330455677	-0.037974426
CO2	0.183020005	0.007663734	0.475501256	-0.699855015	-0.360819063	0.475501256	0.007663734	0.331281619	-0.414473745	0.62376287	-0.533188349	0.183020005	0.085526255	-0.483646662	-0.024498745	0.183020005	-0.414473745	0.183020005	0.007663734	-0.206954996	0.331281619	0.183020005	-0.483646662	0.007663734	0.007663734	-0.206954996	0.183020005	0.007663734	-0.483646662	0.183020005	0.183020005	-0.524498745	-0.206954996	0.183020005	-0.199855015	0.183020005	0.007663734	0.183020005	-0.199855015	0.331281619	-0.150313328	0.331281619	0.183020005	0.183020005
6-Thioinosine-5'-monophosphate	0.803872252	0.259551736	-0.418520169	0.066906658	-0.447666515	-0.418520169	0.066906658	0.236831659	-0.585170039	-0.418520169	0.066906658	0.066906658	-0.611165247	0.066906658	0.259551736	-0.103018343	-0.611165247	0.259551736	0.259551736	0.066906658	-0.103018343	0.066906658	0.066906658	0.259551736	-0.103018343	0.066906658	0.259551736	0.066906658	0.066906658	-0.103018343	0.066906658	0.066906658	-0.12573842	-0.103018343	0.066906658	0.066906658	0.066906658	-0.103018343	0.066906658	0.259551736	-0.103018343	0.066906658	0.066906658	0.066906658
alpha-Amino_acid	0.650844605	-0.185204363	0.179165439	-0.272882498	0.393784169	0.255438336	-0.185204363	-0.04685853	-0.066489759	0.393784169	-0.097526227	0.276759355	-0.23587206	0.097461273	-0.185204363	0.276759355	0.097461273	-0.430859561	-0.185204363	-0.487501228	0.405189407	-0.009848092	0.374152939	-0.185204363	0.128497741	-0.487501228	-0.009848092	-0.077894998	-0.487501228	0.276759355	-0.26147726	-0.185204363	-0.594810593	0.276759355	-0.185204363	-0.009848092	-0.009848092	0.276759355	-0.185204363	0.255438336	0.276759355	0.179165439	-0.507132458	0.276759355
Penicilloic_acid	0.3264062	-0.325670497	-0.548062918	0.567414299	0.3264062	-0.548062918	0.036899582	-0.133025419	-0.325670497	-0.548062918	0.036899582	0.3264062	-0.548062918	0.036899582	-0.133025419	0.567414299	-0.325670497	-1.133025419	0.188902676	-0.133025419	0.451937082	-0.325670497	-0.133025419	0.188902676	0.674329503	-0.133025419	0.036899582	0.451937082	0.036899582	0.451937082	-0.548062918	-0.325670497	-0.325670497	0.674329503	-0.325670497	-0.548062918	0.188902676	0.567414299	-0.325670497	-0.811097324	0.674329503	-1.133025419	-0.548062918	0.188902676
3-Sulfino-L-alanine	-0.075727326	-0.245652327	-0.075727326	-0.397655421	0.602344579	0.116917752	-0.776167044	-0.075727326	0.602344579	0.116917752	-0.075727326	0.339310173	0.116917752	0.602344579	-0.535158945	0.339310173	0.602344579	-0.776167044	-0.535158945	0.924272674	0.339310173	-0.075727326	0.116917752	-0.535158945	0.116917752	0.924272674	0.339310173	-0.245652327	0.602344579	-0.075727326	0.116917752	-0.245652327	-0.245652327	0.339310173	-0.245652327	-0.075727326	-0.245652327	0.339310173	-0.075727326	-0.245652327	0.924272674	-0.075727326	-0.245652327	0.339310173
3-Sulfinylpyruvate	0.075727326	0.245652327	0.075727326	0.397655421	-0.602344579	-0.116917752	0.776167044	0.075727326	-0.602344579	-0.116917752	0.075727326	-0.339310173	-0.116917752	-0.602344579	0.535158945	-0.339310173	-0.602344579	0.776167044	0.535158945	-0.924272674	-0.339310173	0.075727326	-0.116917752	0.535158945	-0.116917752	-0.924272674	-0.339310173	0.245652327	-0.602344579	0.075727326	-0.116917752	0.245652327	0.245652327	-0.339310173	0.245652327	0.075727326	0.245652327	-0.339310173	0.075727326	0.245652327	-0.924272674	0.075727326	0.245652327	-0.339310173
D-4-Hydroxy-2-oxoglutarate	0.075727326	0.245652327	0.075727326	0.397655421	-0.602344579	-0.116917752	0.776167044	0.075727326	-0.602344579	-0.116917752	0.075727326	-0.339310173	-0.116917752	-0.602344579	0.535158945	-0.339310173	-0.602344579	0.776167044	0.535158945	-0.924272674	-0.339310173	0.075727326	-0.116917752	0.535158945	-0.116917752	-0.924272674	-0.339310173	0.245652327	-0.602344579	0.075727326	-0.116917752	0.245652327	0.245652327	-0.339310173	0.245652327	0.075727326	0.245652327	-0.339310173	0.075727326	0.245652327	-0.924272674	0.075727326	0.245652327	-0.339310173
Acetylhydrazine	-0.218345588	-0.218345588	1.004046833	-0.803308089	0.196691911	0.781654412	0.518620006	0.518620006	0.196691911	1.004046833	-0.218345588	-0.481379994	0.196691911	0.196691911	-0.218345588	-0.803308089	-0.218345588	-0.218345588	-0.803308089	0.196691911	-0.481379994	0.518620006	0.196691911	-0.803308089	0.518620006	0.196691911	0.196691911	-0.803308089	0.196691911	-0.481379994	0.518620006	-0.803308089	0.518620006	-0.481379994	-0.803308089	0.518620006	-0.218345588	0.518620006	-0.218345588	0.196691911	-0.481379994	0.196691911	0.196691911	-0.481379994
N-Acetylisoniazid	0.218345588	0.218345588	-1.004046833	0.803308089	-0.196691911	-0.781654412	-0.518620006	-0.518620006	-0.196691911	-1.004046833	0.218345588	0.481379994	-0.196691911	-0.196691911	0.218345588	0.803308089	0.218345588	0.218345588	0.803308089	-0.196691911	0.481379994	-0.518620006	-0.196691911	0.803308089	-0.518620006	-0.196691911	-0.196691911	0.803308089	-0.196691911	0.481379994	-0.518620006	0.803308089	-0.518620006	0.481379994	0.803308089	-0.518620006	0.218345588	-0.518620006	0.218345588	-0.196691911	0.481379994	-0.196691911	-0.196691911	0.481379994
3,5-Dibromo-4-hydroxybenzamide	0.431339311	0.431339311	-0.79105311	1.016301812	0.016301812	-0.568660689	-0.305626283	-0.305626283	0.016301812	-0.79105311	0.431339311	-0.305626283	0.016301812	0.016301812	0.431339311	0.016301812	0.431339311	0.431339311	1.016301812	0.016301812	-0.305626283	-0.305626283	0.016301812	1.016301812	-0.305626283	0.016301812	0.016301812	1.016301812	0.016301812	-0.305626283	-0.305626283	1.016301812	-0.305626283	-0.305626283	1.016301812	-0.305626283	0.431339311	-0.305626283	0.431339311	0.016301812	-0.305626283	0.016301812	0.016301812	-0.305626283
3,5-Dibromo-4-hydroxybenzoate	-0.431339311	-0.431339311	0.79105311	-1.016301812	-0.016301812	0.568660689	0.305626283	0.305626283	-0.016301812	0.79105311	-0.431339311	0.305626283	-0.016301812	-0.016301812	-0.431339311	-0.016301812	-0.431339311	-0.431339311	-1.016301812	-0.016301812	0.305626283	0.305626283	-0.016301812	-1.016301812	0.305626283	-0.016301812	-0.016301812	-1.016301812	-0.016301812	0.305626283	0.305626283	-1.016301812	0.305626283	0.305626283	-1.016301812	0.305626283	-0.431339311	0.305626283	-0.431339311	-0.016301812	0.305626283	-0.016301812	-0.016301812	0.305626283
6'''-Deamino-6'''-hydroxyneomycin_C	-0.431339311	-0.431339311	0.79105311	-1.016301812	-0.016301812	0.568660689	0.305626283	0.305626283	-0.016301812	0.79105311	-0.431339311	0.305626283	-0.016301812	-0.016301812	-0.431339311	-0.016301812	-0.431339311	-0.431339311	-1.016301812	-0.016301812	0.305626283	0.305626283	-0.016301812	-1.016301812	0.305626283	-0.016301812	-0.016301812	-1.016301812	-0.016301812	0.305626283	0.305626283	-1.016301812	0.305626283	0.305626283	-1.016301812	0.305626283	-0.431339311	0.305626283	-0.431339311	-0.016301812	0.305626283	-0.016301812	-0.016301812	0.305626283
Cyclohexylamine	-0.431339311	-0.431339311	0.79105311	-1.016301812	-0.016301812	0.568660689	0.305626283	0.305626283	-0.016301812	0.79105311	-0.431339311	0.305626283	-0.016301812	-0.016301812	-0.431339311	-0.016301812	-0.431339311	-0.431339311	-1.016301812	-0.016301812	0.305626283	0.305626283	-0.016301812	-1.016301812	0.305626283	-0.016301812	-0.016301812	-1.016301812	-0.016301812	0.305626283	0.305626283	-1.016301812	0.305626283	0.305626283	-1.016301812	0.305626283	-0.431339311	0.305626283	-0.431339311	-0.016301812	0.305626283	-0.016301812	-0.016301812	0.305626283
Glutathione	-0.431339311	-0.431339311	0.79105311	-1.016301812	-0.016301812	0.568660689	0.305626283	0.305626283	-0.016301812	0.79105311	-0.431339311	0.305626283	-0.016301812	-0.016301812	-0.431339311	-0.016301812	-0.431339311	-0.431339311	-1.016301812	-0.016301812	0.305626283	0.305626283	-0.016301812	-1.016301812	0.305626283	-0.016301812	-0.016301812	-1.016301812	-0.016301812	0.305626283	0.305626283	-1.016301812	0.305626283	0.305626283	-1.016301812	0.305626283	-0.431339311	0.305626283	-0.431339311	-0.016301812	0.305626283	-0.016301812	-0.016301812	0.305626283
Glutathionylaminopropylcadaverine	-0.431339311	-0.431339311	0.79105311	-1.016301812	-0.016301812	0.568660689	0.305626283	0.305626283	-0.016301812	0.79105311	-0.431339311	0.305626283	-0.016301812	-0.016301812	-0.431339311	-0.016301812	-0.431339311	-0.431339311	-1.016301812	-0.016301812	0.305626283	0.305626283	-0.016301812	-1.016301812	0.305626283	-0.016301812	-0.016301812	-1.016301812	-0.016301812	0.305626283	0.305626283	-1.016301812	0.305626283	0.305626283	-1.016301812	0.305626283	-0.431339311	0.305626283	-0.431339311	-0.016301812	0.305626283	-0.016301812	-0.016301812	0.305626283
Homotrypanothione	0.431339311	0.431339311	-0.79105311	1.016301812	0.016301812	-0.568660689	-0.305626283	-0.305626283	0.016301812	-0.79105311	0.431339311	-0.305626283	0.016301812	0.016301812	0.431339311	0.016301812	0.431339311	0.431339311	1.016301812	0.016301812	-0.305626283	-0.305626283	0.016301812	1.016301812	-0.305626283	0.016301812	0.016301812	1.016301812	0.016301812	-0.305626283	-0.305626283	1.016301812	-0.305626283	-0.305626283	1.016301812	-0.305626283	0.431339311	-0.305626283	0.431339311	0.016301812	-0.305626283	0.016301812	0.016301812	-0.305626283
Isonicotinic_acid	-0.431339311	-0.431339311	0.79105311	-1.016301812	-0.016301812	0.568660689	0.305626283	0.305626283	-0.016301812	0.79105311	-0.431339311	0.305626283	-0.016301812	-0.016301812	-0.431339311	-0.016301812	-0.431339311	-0.431339311	-1.016301812	-0.016301812	0.305626283	0.305626283	-0.016301812	-1.016301812	0.305626283	-0.016301812	-0.016301812	-1.016301812	-0.016301812	0.305626283	0.305626283	-1.016301812	0.305626283	0.305626283	-1.016301812	0.305626283	-0.431339311	0.305626283	-0.431339311	-0.016301812	0.305626283	-0.016301812	-0.016301812	0.305626283
N-Cyclohexylformamide	0.431339311	0.431339311	-0.79105311	1.016301812	0.016301812	-0.568660689	-0.305626283	-0.305626283	0.016301812	-0.79105311	0.431339311	-0.305626283	0.016301812	0.016301812	0.431339311	0.016301812	0.431339311	0.431339311	1.016301812	0.016301812	-0.305626283	-0.305626283	0.016301812	1.016301812	-0.305626283	0.016301812	0.016301812	1.016301812	0.016301812	-0.305626283	-0.305626283	1.016301812	-0.305626283	-0.305626283	1.016301812	-0.305626283	0.431339311	-0.305626283	0.431339311	0.016301812	-0.305626283	0.016301812	0.016301812	-0.305626283
Paromamine	-0.431339311	-0.431339311	0.79105311	-1.016301812	-0.016301812	0.568660689	0.305626283	0.305626283	-0.016301812	0.79105311	-0.431339311	0.305626283	-0.016301812	-0.016301812	-0.431339311	-0.016301812	-0.431339311	-0.431339311	-1.016301812	-0.016301812	0.305626283	0.305626283	-0.016301812	-1.016301812	0.305626283	-0.016301812	-0.016301812	-1.016301812	-0.016301812	0.305626283	0.305626283	-1.016301812	0.305626283	0.305626283	-1.016301812	0.305626283	-0.431339311	0.305626283	-0.431339311	-0.016301812	0.305626283	-0.016301812	-0.016301812	0.305626283
Trypanothione	0.431339311	0.431339311	-0.79105311	1.016301812	0.016301812	-0.568660689	-0.305626283	-0.305626283	0.016301812	-0.79105311	0.431339311	-0.305626283	0.016301812	0.016301812	0.431339311	0.016301812	0.431339311	0.431339311	1.016301812	0.016301812	-0.305626283	-0.305626283	0.016301812	1.016301812	-0.305626283	0.016301812	0.016301812	1.016301812	0.016301812	-0.305626283	-0.305626283	1.016301812	-0.305626283	-0.305626283	1.016301812	-0.305626283	0.431339311	-0.305626283	0.431339311	0.016301812	-0.305626283	0.016301812	0.016301812	-0.305626283
UDP-3-O-_LPR_3-hydroxytetradecanoyl_RPR_-N-acetylglucosamine	0.431339311	0.431339311	-0.79105311	1.016301812	0.016301812	-0.568660689	-0.305626283	-0.305626283	0.016301812	-0.79105311	0.431339311	-0.305626283	0.016301812	0.016301812	0.431339311	0.016301812	0.431339311	0.431339311	1.016301812	0.016301812	-0.305626283	-0.305626283	0.016301812	1.016301812	-0.305626283	0.016301812	0.016301812	1.016301812	0.016301812	-0.305626283	-0.305626283	1.016301812	-0.305626283	-0.305626283	1.016301812	-0.305626283	0.431339311	-0.305626283	0.431339311	0.016301812	-0.305626283	0.016301812	0.016301812	-0.305626283
Indole-3-acetaldehyde_oxime	0.448588518	0.252429807	-0.843892733	0.156107268	0.337392308	-0.843892733	0.448588518	0.252429807	0.448588518	-0.843892733	0.156107268	0.156107268	0.448588518	0.044911057	0.252429807	0.156107268	0.044911057	0.252429807	0.156107268	-0.955088943	0.156107268	0.252429807	-0.955088943	0.156107268	0.156107268	-0.955088943	0.252429807	0.156107268	-0.955088943	0.156107268	0.544911057	0.156107268	0.156107268	0.156107268	0.156107268	0.252429807	0.252429807	0.156107268	0.156107268	0.337392307	0.156107268	0.156107268	0.156107268	0.156107268
O-Succinyl-L-homoserine	0.34229228	-0.496236735	0.34229228	-0.45770772	0.386770765	0.34229228	0.34229228	-0.496236735	0.34229228	0.34229228	-0.45770772	0.34229228	0.34229228	0.386770765	-0.496236735	0.34229228	0.386770765	-0.496236735	0.34229228	0.386770765	0.34229228	-0.496236735	0.386770765	0.34229228	0.34229228	0.386770765	0.303763265	0.34229228	0.386770765	0.34229228	-0.496236735	-0.45770772	0.34229228	0.34229228	-0.45770772	-0.496236735	-0.496236735	0.34229228	-0.45770772	-0.530221735	0.34229228	-0.45770772	0.34229228	0.34229228
Shikimate	-0.539863596	0.252617655	-0.039863596	0.252617655	-0.539863596	-0.039863596	0.252617655	-0.039863596	-0.247382346	-0.039863596	0.252617655	-0.039863596	0.121100452	-0.539863596	0.252617655	-0.039863596	-0.539863596	-0.039863596	0.460136404	-0.539863596	-0.039863596	-0.039863596	-0.539863596	0.460136404	-0.039863596	-0.539863596	-0.039863596	0.121100452	-0.539863596	-0.039863596	-0.039863596	0.252617655	0.121100452	-0.039863596	0.252617655	-0.039863596	-0.039863596	-0.039863596	0.252617655	-0.039863596	-0.039863596	-0.039863596	-0.039863596	-0.039863596
L-Histidine	0.094531528	-0.109794097	0.262031642	-0.109794097	0.154722277	0.262031642	-0.109794097	0.067044142	-0.209647525	0.262031642	-0.109794097	0.041043304	-0.109794097	0.187900835	-0.145432499	0.041043304	0.154722277	0.739684778	-0.109794097	0.223539236	0.041043304	0.187900835	0.223539236	-0.109794097	0.016376444	0.223539236	0.041043304	-0.071301692	0.187900835	0.041043304	0.601338945	-0.109794097	-0.209647525	0.041043304	-0.071301692	0.154722277	0.067044142	0.041043304	-0.109794097	-0.542980858	0.041043304	0.187900835	-0.673753332	0.041043304
1H-Imidazole-4-ethanamine	-0.429469098	0.333565308	-0.429469098	0.333565308	-0.166434692	-0.429469098	0.333565308	-0.651861519	0.655493403	-0.651861519	0.333565308	-0.429469098	0.655493403	0.570530902	0.070530902	-0.429469098	0.155493403	-0.429469098	0.333565308	0.155493403	-0.651861519	-0.429469098	0.570530902	0.333565308	-0.166434692	0.155493403	-0.429469098	0.333565308	0.570530902	-0.429469098	-0.429469098	0.070530902	0.655493403	-0.429469098	0.333565308	-0.429469098	-0.166434692	-0.429469098	0.333565308	0.348138481	-0.429469098	-0.651861519	0.863012153	-0.429469098
UDP-N-acetyl-D-mannosamine	-0.318400717	0.474080534	0.474080534	-0.025919466	0.266561785	-0.025919466	-0.025919466	0.181599284	-0.318400717	-0.025919466	0.474080534	-0.318400717	-0.525919466	0.474080534	0.266561785	-0.025919466	-0.025919466	-0.025919466	0.474080534	-0.025919466	-0.818400717	0.266561785	-0.025919466	0.474080534	0.266561785	-0.025919466	-0.525919466	0.266561785	-0.025919466	-0.525919466	0.474080534	-0.025919466	0.474080534	-0.818400717	-0.025919466	-0.025919466	-0.025919466	-0.818400717	0.474080534	-0.525919466	-0.318400717	-0.818400717	0.974080534	-0.025919466
_LPR_Hydroxymethylphenyl_RPR_succinyl-CoA	-0.334502788	-0.112110367	1.472852134	0.302927132	-0.434038462	0.887889633	0.472852134	-0.334502788	-0.919465289	0.302927132	0.302927132	0.150924039	-0.112110367	-0.434038462	-0.112110367	0.150924039	-0.434038462	0.150924039	0.302927132	-0.112110367	0.150924039	-0.334502788	-0.112110367	0.302927132	0.150924039	-0.112110367	-0.919465289	0.887889633	-0.434038462	0.150924039	-0.112110367	0.302927132	-0.112110367	0.150924039	0.302927132	-0.334502788	-0.697072868	0.150924039	0.302927132	0.472852134	-0.434038462	-0.112110367	0.887889633	0.150924039
6-Hydroxyhexanoic_acid	-0.092446248	-0.507483747	0.229481847	-0.092446248	-0.507483747	-0.092446248	-0.507483747	0.229481847	0.907553752	0.492516253	-0.507483747	-0.092446248	0.907553752	0.492516253	-0.507483747	-0.092446248	-0.092446248	0.714908674	0.229481847	0.492516253	-0.092446248	-1.092446248	-0.092446248	0.229481847	-0.092446248	0.492516253	0.229481847	-0.507483747	-0.092446248	-0.092446248	0.229481847	-0.092446248	-0.507483747	-0.092446248	0.229481847	-1.092446248	1.229481847	-0.092446248	0.229481847	-0.507483747	-0.092446248	-0.507483747	-1.092446248	-0.092446248
N2-Acetyl-L-aminoadipate_semialdehyde	-0.665015752	0.750021747	0.750021747	0.013056153	-0.571906348	0.013056153	0.428093652	0.750021747	-0.249978253	0.013056153	-0.249978253	-0.472370674	0.750021747	0.165059246	0.428093652	-0.472370674	0.165059246	0.750021747	0.013056153	0.750021747	-0.665015752	-0.249978253	-0.249978253	0.013056153	-0.834940754	0.750021747	-0.249978253	0.750021747	0.750021747	-0.472370674	0.334984248	0.013056153	0.334984248	-0.472370674	0.013056153	-0.249978253	-0.249978253	-0.472370674	0.013056153	0.013056153	-0.472370674	0.334984248	0.334984248	-0.472370674
L-Galactose	0.555618539	-0.444381461	-1.029343962	0.555618539	-0.444381461	0.555618539	-0.444381461	-0.029343962	-0.444381461	0.555618539	0.555618539	-0.029343962	-0.029343962	-1.029343962	0.555618539	-0.029343962	0.555618539	-0.029343962	0.555618539	-0.444381461	-0.029343962	0.970656038	-1.029343962	0.555618539	0.970656038	-0.444381461	-0.029343962	-0.444381461	-0.444381461	-0.029343962	-0.029343962	0.555618539	0.555618539	-0.029343962	-0.444381461	0.970656038	-0.029343962	-0.029343962	0.555618539	-0.029343962	-0.029343962	-0.029343962	0.970656038	-0.029343962
Palmitoyl-CoA	-0.328063989	0.180625615	0.200256845	0.180625615	0.180625615	0.200256845	0.180625615	-0.14299227	0.395244345	0.051995231	0.180625615	-0.328063989	0.395244345	0.671936011	0.005269344	-0.328063989	0.395244345	-0.133076489	0.180625615	0.395244345	-0.476325603	-0.240385854	0.671936011	0.180625615	-0.152707718	0.395244345	0.005269344	0.180625615	0.671936011	-0.328063989	0.005269344	0.005269344	0.590231845	-0.328063989	0.042279782	-0.240385854	0.042279782	-0.328063989	0.180625615	-0.388647468	-0.328063989	-0.14299227	0.005269344	-0.328063989
1-Hydroxypyrene	0.090470136	0.219477844	-0.408696417	0.219477844	0.150660885	-0.408696417	0.219477844	0.06298275	0.119624417	-0.408696417	0.219477844	0.036981912	0.219477844	0.183839443	0.183839443	0.036981912	0.150660885	0.150660885	0.219477844	-0.447188823	0.036981912	0.183839443	-0.447188823	0.219477844	0.012315052	-0.447188823	0.036981912	0.25797025	-0.482827224	0.036981912	0.012315052	0.219477844	0.119624417	0.036981912	0.25797025	0.150660885	0.06298275	0.036981912	0.219477844	0.119624417	0.036981912	0.183839443	0.183839443	0.036981912
1-Methoxypyrene	0.36757076	-0.019452363	-1.13492958	-0.019452363	0.186998515	-1.13492958	-0.019452363	0.45003292	0.280107919	-1.13492958	-0.019452363	0.528035432	-0.019452363	0.087462841	0.087462841	0.528035432	0.186998515	0.186998515	-0.019452363	-1.019452363	0.528035432	0.087462841	-1.019452363	-0.019452363	0.602036014	-1.019452363	0.528035432	-0.13492958	-0.912537159	0.528035432	0.602036014	-0.019452363	0.280107919	0.528035432	-0.13492958	0.186998515	0.45003292	0.528035432	-0.019452363	0.280107919	0.528035432	0.087462841	0.087462841	0.528035432
6-Methylpretetramide	0.36757076	-0.019452363	-1.13492958	-0.019452363	0.186998515	-1.13492958	-0.019452363	0.45003292	0.280107919	-1.13492958	-0.019452363	0.528035432	-0.019452363	0.087462841	0.087462841	0.528035432	0.186998515	0.186998515	-0.019452363	-1.019452363	0.528035432	0.087462841	-1.019452363	-0.019452363	0.602036014	-1.019452363	0.528035432	-0.13492958	-0.912537159	0.528035432	0.602036014	-0.019452363	0.280107919	0.528035432	-0.13492958	0.186998515	0.45003292	0.528035432	-0.019452363	0.280107919	0.528035432	0.087462841	0.087462841	0.528035432
Erythromycin_B	0.36757076	-0.019452363	-1.13492958	-0.019452363	0.186998515	-1.13492958	-0.019452363	0.45003292	0.280107919	-1.13492958	-0.019452363	0.528035432	-0.019452363	0.087462841	0.087462841	0.528035432	0.186998515	0.186998515	-0.019452363	-1.019452363	0.528035432	0.087462841	-1.019452363	-0.019452363	0.602036014	-1.019452363	0.528035432	-0.13492958	-0.912537159	0.528035432	0.602036014	-0.019452363	0.280107919	0.528035432	-0.13492958	0.186998515	0.45003292	0.528035432	-0.019452363	0.280107919	0.528035432	0.087462841	0.087462841	0.528035432
Feruloyl-CoA	0.555091434	-0.269552295	-0.444908566	-0.269552295	0.730447705	-0.444908566	-0.269552295	-0.926503513	-0.054933565	-0.59317018	-0.269552295	0.555091434	-0.054933565	0.221758101	-0.444908566	0.555091434	-0.054933565	-0.444908566	-0.269552295	-0.054933565	0.40682982	0.221758101	0.221758101	-0.269552295	0.730447705	-0.054933565	-0.444908566	-0.269552295	0.221758101	0.555091434	-0.778241899	-0.444908566	-0.054933565	0.221758101	-0.269552295	0.221758101	0.730447705	0.221758101	-0.269552295	-0.59317018	0.555091434	-0.59317018	-0.444908566	0.555091434
dTDP-4-dehydro-6-deoxy-L-mannose	0.131244533	0.546282032	0.546282032	0.546282032	-0.605721061	0.131244533	0.546282032	-0.283792966	0.131244533	-0.283792966	0.546282032	0.131244533	0.131244533	-0.605721061	0.131244533	0.131244533	-0.868755467	-0.868755467	1.131244533	-0.453717968	0.131244533	-0.283792966	-0.605721061	1.131244533	-0.283792966	-0.868755467	0.546282032	-0.283792966	-0.868755467	-0.283792966	0.546282032	0.546282032	0.453172628	0.131244533	0.546282032	0.716207034	0.131244533	0.131244533	0.131244533	-0.868755467	0.131244533	0.131244533	-0.283792966	-0.283792966
1-Amino-1-deoxy-scyllo-inositol	-0.268488836	-1.268488836	0.731511164	-0.268488836	-1.268488836	0.316473665	0.316473665	-0.268488836	0.316473665	0.316473665	-1.268488836	-1.268488836	-0.268488836	0.316473665	-1.268488836	0.316473665	0.316473665	0.316473665	-0.268488836	-0.268488836	-1.268488836	1.053439259	-0.268488836	-0.268488836	-0.268488836	-0.268488836	1.053439259	-1.268488836	0.316473665	-1.268488836	-0.268488836	0.316473665	0.316473665	-0.268488836	0.316473665	0.731511164	0.316473665	-1.268488836	-0.268488836	0.731511164	-0.268488836	0.731511164	-0.268488836	-0.268488836
Isopenicillin_N	0.059152739	0.059152739	-0.440847261	-0.440847261	0.059152739	-0.440847261	-0.440847261	-0.733328512	1.059152739	-0.440847261	-0.440847261	0.059152739	0.059152739	1.059152739	-0.440847261	1.059152739	1.059152739	-0.733328512	0.059152739	1.059152739	1.059152739	-0.733328512	1.059152739	0.059152739	0.059152739	1.059152739	-0.733328512	-0.440847261	1.059152739	0.059152739	-0.733328512	-0.440847261	-0.440847261	1.059152739	-0.440847261	-0.733328512	-0.940847261	1.059152739	-0.440847261	-0.733328512	1.059152739	-0.733328512	-0.940847261	0.059152739
dTDP-3-methyl-4-oxo-2,6-dideoxy-L-glucose	-0.532265078	0.6656743	0.550197083	0.6656743	-0.127874822	-0.449802917	-0.3343257	-0.449802918	-0.619727919	-0.449802917	0.6656743	-0.371800406	-0.3343257	0.772589504	-0.227410496	0.213162095	-0.127874822	-0.127874822	0.6656743	0.6656743	-0.371800406	-0.227410496	0.6656743	0.6656743	0.287162677	0.6656743	0.213162095	-0.449802917	0.772589504	0.213162095	0.287162677	0.6656743	0.965234582	-0.371800406	-0.449802917	-0.127874822	0.135159583	-0.371800406	0.6656743	-0.034765418	-0.371800406	-0.812372997	0.772589504	0.213162095
Norgalanthamine	0.532265078	-0.6656743	-0.550197083	-0.6656743	0.127874822	0.449802917	0.3343257	0.449802918	0.619727919	0.449802917	-0.6656743	0.371800406	0.3343257	-0.772589504	0.227410496	-0.213162095	0.127874822	0.127874822	-0.6656743	-0.6656743	0.371800406	0.227410496	-0.6656743	-0.6656743	-0.287162677	-0.6656743	-0.213162095	0.449802917	-0.772589504	-0.213162095	-0.287162677	-0.6656743	-0.965234582	0.371800406	0.449802917	0.127874822	-0.135159583	0.371800406	-0.6656743	0.034765418	0.371800406	0.812372997	-0.772589504	-0.213162095
4-Aminobutyryl-_LBK_acp_RBK_	-0.944146765	-0.114071767	1.055853235	-0.114071767	-0.114071767	1.055853235	-0.529109266	0.148962639	0.148962639	1.055853235	-0.336464188	-0.336464188	1.470890734	0.470890734	-0.336464188	-0.114071767	1.470890734	0.470890734	-0.529109266	0.885928233	-0.114071767	-0.336464188	0.885928233	-0.529109266	-0.114071767	0.885928233	0.470890734	-0.114071767	0.885928233	-0.336464188	0.148962639	-0.114071767	0.148962639	-0.114071767	-0.529109266	-0.336464188	-1.114071766	-0.336464188	-0.336464188	0.470890734	-0.114071767	0.885928233	0.470890734	-0.336464188
gamma-L-Glutamyl-_LBK_acp_RBK_	0.944146765	0.114071767	-1.055853235	0.114071767	0.114071767	-1.055853235	0.529109266	-0.148962639	-0.148962639	-1.055853235	0.336464188	0.336464188	-1.470890734	-0.470890734	0.336464188	0.114071767	-1.470890734	-0.470890734	0.529109266	-0.885928233	0.114071767	0.336464188	-0.885928233	0.529109266	0.114071767	-0.885928233	-0.470890734	0.114071767	-0.885928233	0.336464188	-0.148962639	0.114071767	-0.148962639	0.114071767	0.529109266	0.336464188	1.114071766	0.336464188	0.336464188	-0.470890734	0.114071767	-0.885928233	-0.470890734	0.336464188
_LPR_3R_RPR_-3-Isopropenyl-6-oxoheptanoate	-0.57068837	-0.155650871	1.42931163	-0.155650871	-0.155650871	1.42931163	-0.57068837	0.107383535	0.107383535	1.42931163	-0.378043292	-0.378043292	1.42931163	0.42931163	-0.378043292	-0.155650871	1.42931163	0.42931163	-0.57068837	0.844349129	-0.155650871	-0.378043292	0.844349129	-0.57068837	-0.155650871	0.844349129	0.42931163	-0.155650871	0.844349129	-0.378043292	0.107383535	-0.155650871	0.107383535	-0.155650871	-0.57068837	-0.378043292	-0.740613371	-0.378043292	-0.378043292	0.42931163	-0.155650871	0.844349129	0.42931163	-0.378043292
_LPR_3R_RPR_-3-Isopropenyl-6-oxoheptanoyl-CoA	0.57068837	0.155650871	-1.42931163	0.155650871	0.155650871	-1.42931163	0.57068837	-0.107383535	-0.107383535	-1.42931163	0.378043292	0.378043292	-1.42931163	-0.42931163	0.378043292	0.155650871	-1.42931163	-0.42931163	0.57068837	-0.844349129	0.155650871	0.378043292	-0.844349129	0.57068837	0.155650871	-0.844349129	-0.42931163	0.155650871	-0.844349129	0.378043292	-0.107383535	0.155650871	-0.107383535	0.155650871	0.57068837	0.378043292	0.740613371	0.378043292	0.378043292	-0.42931163	0.155650871	-0.844349129	-0.42931163	0.378043292
_LPR_3S_RPR_-3-Isopropenyl-6-oxoheptanoate	-0.57068837	-0.155650871	1.42931163	-0.155650871	-0.155650871	1.42931163	-0.57068837	0.107383535	0.107383535	1.42931163	-0.378043292	-0.378043292	1.42931163	0.42931163	-0.378043292	-0.155650871	1.42931163	0.42931163	-0.57068837	0.844349129	-0.155650871	-0.378043292	0.844349129	-0.57068837	-0.155650871	0.844349129	0.42931163	-0.155650871	0.844349129	-0.378043292	0.107383535	-0.155650871	0.107383535	-0.155650871	-0.57068837	-0.378043292	-0.740613371	-0.378043292	-0.378043292	0.42931163	-0.155650871	0.844349129	0.42931163	-0.378043292
_LPR_3S_RPR_-3-Isopropenyl-6-oxoheptanoyl-CoA	0.57068837	0.155650871	-1.42931163	0.155650871	0.155650871	-1.42931163	0.57068837	-0.107383535	-0.107383535	-1.42931163	0.378043292	0.378043292	-1.42931163	-0.42931163	0.378043292	0.155650871	-1.42931163	-0.42931163	0.57068837	-0.844349129	0.155650871	0.378043292	-0.844349129	0.57068837	0.155650871	-0.844349129	-0.42931163	0.155650871	-0.844349129	0.378043292	-0.107383535	0.155650871	-0.107383535	0.155650871	0.57068837	0.378043292	0.740613371	0.378043292	0.378043292	-0.42931163	0.155650871	-0.844349129	-0.42931163	0.378043292
2,4-Dichlorobenzoate	-0.57068837	-0.155650871	1.42931163	-0.155650871	-0.155650871	1.42931163	-0.57068837	0.107383535	0.107383535	1.42931163	-0.378043292	-0.378043292	1.42931163	0.42931163	-0.378043292	-0.155650871	1.42931163	0.42931163	-0.57068837	0.844349129	-0.155650871	-0.378043292	0.844349129	-0.57068837	-0.155650871	0.844349129	0.42931163	-0.155650871	0.844349129	-0.378043292	0.107383535	-0.155650871	0.107383535	-0.155650871	-0.57068837	-0.378043292	-0.740613371	-0.378043292	-0.378043292	0.42931163	-0.155650871	0.844349129	0.42931163	-0.378043292
2,4-Dichlorobenzoyl-CoA	0.57068837	0.155650871	-1.42931163	0.155650871	0.155650871	-1.42931163	0.57068837	-0.107383535	-0.107383535	-1.42931163	0.378043292	0.378043292	-1.42931163	-0.42931163	0.378043292	0.155650871	-1.42931163	-0.42931163	0.57068837	-0.844349129	0.155650871	0.378043292	-0.844349129	0.57068837	0.155650871	-0.844349129	-0.42931163	0.155650871	-0.844349129	0.378043292	-0.107383535	0.155650871	-0.107383535	0.155650871	0.57068837	0.378043292	0.740613371	0.378043292	0.378043292	-0.42931163	0.155650871	-0.844349129	-0.42931163	0.378043292
4-Hydroxybutyryl-CoA	0.57068837	0.155650871	-1.42931163	0.155650871	0.155650871	-1.42931163	0.57068837	-0.107383535	-0.107383535	-1.42931163	0.378043292	0.378043292	-1.42931163	-0.42931163	0.378043292	0.155650871	-1.42931163	-0.42931163	0.57068837	-0.844349129	0.155650871	0.378043292	-0.844349129	0.57068837	0.155650871	-0.844349129	-0.42931163	0.155650871	-0.844349129	0.378043292	-0.107383535	0.155650871	-0.107383535	0.155650871	0.57068837	0.378043292	0.740613371	0.378043292	0.378043292	-0.42931163	0.155650871	-0.844349129	-0.42931163	0.378043292
4-Hydroxyphenylacetate	-0.57068837	-0.155650871	1.42931163	-0.155650871	-0.155650871	1.42931163	-0.57068837	0.107383535	0.107383535	1.42931163	-0.378043292	-0.378043292	1.42931163	0.42931163	-0.378043292	-0.155650871	1.42931163	0.42931163	-0.57068837	0.844349129	-0.155650871	-0.378043292	0.844349129	-0.57068837	-0.155650871	0.844349129	0.42931163	-0.155650871	0.844349129	-0.378043292	0.107383535	-0.155650871	0.107383535	-0.155650871	-0.57068837	-0.378043292	-0.740613371	-0.378043292	-0.378043292	0.42931163	-0.155650871	0.844349129	0.42931163	-0.378043292
8-_LBK__LPR_1R,2R_RPR_-3-Oxo-2-{_LPR_Z_RPR_-pent-2-enyl}cyclopentyl_RBK_octanoate	-0.57068837	-0.155650871	1.42931163	-0.155650871	-0.155650871	1.42931163	-0.57068837	0.107383535	0.107383535	1.42931163	-0.378043292	-0.378043292	1.42931163	0.42931163	-0.378043292	-0.155650871	1.42931163	0.42931163	-0.57068837	0.844349129	-0.155650871	-0.378043292	0.844349129	-0.57068837	-0.155650871	0.844349129	0.42931163	-0.155650871	0.844349129	-0.378043292	0.107383535	-0.155650871	0.107383535	-0.155650871	-0.57068837	-0.378043292	-0.740613371	-0.378043292	-0.378043292	0.42931163	-0.155650871	0.844349129	0.42931163	-0.378043292
Adipate	-0.57068837	-0.155650871	1.42931163	-0.155650871	-0.155650871	1.42931163	-0.57068837	0.107383535	0.107383535	1.42931163	-0.378043292	-0.378043292	1.42931163	0.42931163	-0.378043292	-0.155650871	1.42931163	0.42931163	-0.57068837	0.844349129	-0.155650871	-0.378043292	0.844349129	-0.57068837	-0.155650871	0.844349129	0.42931163	-0.155650871	0.844349129	-0.378043292	0.107383535	-0.155650871	0.107383535	-0.155650871	-0.57068837	-0.378043292	-0.740613371	-0.378043292	-0.378043292	0.42931163	-0.155650871	0.844349129	0.42931163	-0.378043292
Benzoyl_acetate	-0.57068837	-0.155650871	1.42931163	-0.155650871	-0.155650871	1.42931163	-0.57068837	0.107383535	0.107383535	1.42931163	-0.378043292	-0.378043292	1.42931163	0.42931163	-0.378043292	-0.155650871	1.42931163	0.42931163	-0.57068837	0.844349129	-0.155650871	-0.378043292	0.844349129	-0.57068837	-0.155650871	0.844349129	0.42931163	-0.155650871	0.844349129	-0.378043292	0.107383535	-0.155650871	0.107383535	-0.155650871	-0.57068837	-0.378043292	-0.740613371	-0.378043292	-0.378043292	0.42931163	-0.155650871	0.844349129	0.42931163	-0.378043292
Cyclohexane-1-carboxylate	-0.57068837	-0.155650871	1.42931163	-0.155650871	-0.155650871	1.42931163	-0.57068837	0.107383535	0.107383535	1.42931163	-0.378043292	-0.378043292	1.42931163	0.42931163	-0.378043292	-0.155650871	1.42931163	0.42931163	-0.57068837	0.844349129	-0.155650871	-0.378043292	0.844349129	-0.57068837	-0.155650871	0.844349129	0.42931163	-0.155650871	0.844349129	-0.378043292	0.107383535	-0.155650871	0.107383535	-0.155650871	-0.57068837	-0.378043292	-0.740613371	-0.378043292	-0.378043292	0.42931163	-0.155650871	0.844349129	0.42931163	-0.378043292
Cyclohexane-1-carboxyl-CoA	0.57068837	0.155650871	-1.42931163	0.155650871	0.155650871	-1.42931163	0.57068837	-0.107383535	-0.107383535	-1.42931163	0.378043292	0.378043292	-1.42931163	-0.42931163	0.378043292	0.155650871	-1.42931163	-0.42931163	0.57068837	-0.844349129	0.155650871	0.378043292	-0.844349129	0.57068837	0.155650871	-0.844349129	-0.42931163	0.155650871	-0.844349129	0.378043292	-0.107383535	0.155650871	-0.107383535	0.155650871	0.57068837	0.378043292	0.740613371	0.378043292	0.378043292	-0.42931163	0.155650871	-0.844349129	-0.42931163	0.378043292
Cyclopropanecarboxylate	-0.57068837	-0.155650871	1.42931163	-0.155650871	-0.155650871	1.42931163	-0.57068837	0.107383535	0.107383535	1.42931163	-0.378043292	-0.378043292	1.42931163	0.42931163	-0.378043292	-0.155650871	1.42931163	0.42931163	-0.57068837	0.844349129	-0.155650871	-0.378043292	0.844349129	-0.57068837	-0.155650871	0.844349129	0.42931163	-0.155650871	0.844349129	-0.378043292	0.107383535	-0.155650871	0.107383535	-0.155650871	-0.57068837	-0.378043292	-0.740613371	-0.378043292	-0.378043292	0.42931163	-0.155650871	0.844349129	0.42931163	-0.378043292
Cyclopropanecarboxyl-CoA	0.57068837	0.155650871	-1.42931163	0.155650871	0.155650871	-1.42931163	0.57068837	-0.107383535	-0.107383535	-1.42931163	0.378043292	0.378043292	-1.42931163	-0.42931163	0.378043292	0.155650871	-1.42931163	-0.42931163	0.57068837	-0.844349129	0.155650871	0.378043292	-0.844349129	0.57068837	0.155650871	-0.844349129	-0.42931163	0.155650871	-0.844349129	0.378043292	-0.107383535	0.155650871	-0.107383535	0.155650871	0.57068837	0.378043292	0.740613371	0.378043292	0.378043292	-0.42931163	0.155650871	-0.844349129	-0.42931163	0.378043292
gamma-L-Glutamyl-4-aminobutyryl-_LBK_acp_RBK_	0.57068837	0.155650871	-1.42931163	0.155650871	0.155650871	-1.42931163	0.57068837	-0.107383535	-0.107383535	-1.42931163	0.378043292	0.378043292	-1.42931163	-0.42931163	0.378043292	0.155650871	-1.42931163	-0.42931163	0.57068837	-0.844349129	0.155650871	0.378043292	-0.844349129	0.57068837	0.155650871	-0.844349129	-0.42931163	0.155650871	-0.844349129	0.378043292	-0.107383535	0.155650871	-0.107383535	0.155650871	0.57068837	0.378043292	0.740613371	0.378043292	0.378043292	-0.42931163	0.155650871	-0.844349129	-0.42931163	0.378043292
OPC8-CoA	0.57068837	0.155650871	-1.42931163	0.155650871	0.155650871	-1.42931163	0.57068837	-0.107383535	-0.107383535	-1.42931163	0.378043292	0.378043292	-1.42931163	-0.42931163	0.378043292	0.155650871	-1.42931163	-0.42931163	0.57068837	-0.844349129	0.155650871	0.378043292	-0.844349129	0.57068837	0.155650871	-0.844349129	-0.42931163	0.155650871	-0.844349129	0.378043292	-0.107383535	0.155650871	-0.107383535	0.155650871	0.57068837	0.378043292	0.740613371	0.378043292	0.378043292	-0.42931163	0.155650871	-0.844349129	-0.42931163	0.378043292
Pseudoecgonine	-0.57068837	-0.155650871	1.42931163	-0.155650871	-0.155650871	1.42931163	-0.57068837	0.107383535	0.107383535	1.42931163	-0.378043292	-0.378043292	1.42931163	0.42931163	-0.378043292	-0.155650871	1.42931163	0.42931163	-0.57068837	0.844349129	-0.155650871	-0.378043292	0.844349129	-0.57068837	-0.155650871	0.844349129	0.42931163	-0.155650871	0.844349129	-0.378043292	0.107383535	-0.155650871	0.107383535	-0.155650871	-0.57068837	-0.378043292	-0.740613371	-0.378043292	-0.378043292	0.42931163	-0.155650871	0.844349129	0.42931163	-0.378043292
Pseudoecgonyl-CoA	0.57068837	0.155650871	-1.42931163	0.155650871	0.155650871	-1.42931163	0.57068837	-0.107383535	-0.107383535	-1.42931163	0.378043292	0.378043292	-1.42931163	-0.42931163	0.378043292	0.155650871	-1.42931163	-0.42931163	0.57068837	-0.844349129	0.155650871	0.378043292	-0.844349129	0.57068837	0.155650871	-0.844349129	-0.42931163	0.155650871	-0.844349129	0.378043292	-0.107383535	0.155650871	-0.107383535	0.155650871	0.57068837	0.378043292	0.740613371	0.378043292	0.378043292	-0.42931163	0.155650871	-0.844349129	-0.42931163	0.378043292
1-Phenanthrol	0.335228231	0.137288853	0.25276607	0.137288853	0.515800476	0.25276607	0.722251354	-0.33219643	0.422691072	0.25276607	0.137288853	-0.410198942	0.722251354	0.030373649	0.030373649	-0.410198942	-0.069162025	-0.069162025	0.137288853	0.137288853	-0.410198942	0.030373649	0.137288853	0.137288853	-0.484199524	0.137288853	-0.410198942	0.25276607	0.030373649	-0.410198942	0.100762977	0.137288853	-0.162271429	-0.410198942	0.25276607	-0.069162025	-0.33219643	-0.410198942	0.137288853	-0.162271429	-0.410198942	0.030373649	0.030373649	-0.410198942
2-Hexaprenyl-3-methyl-6-methoxy-1,4-benzoquinone	-0.335228231	-0.137288853	-0.25276607	-0.137288853	-0.515800476	-0.25276607	-0.722251354	0.33219643	-0.422691072	-0.25276607	-0.137288853	0.410198942	-0.722251354	-0.030373649	-0.030373649	0.410198942	0.069162025	0.069162025	-0.137288853	-0.137288853	0.410198942	-0.030373649	-0.137288853	-0.137288853	0.484199524	-0.137288853	0.410198942	-0.25276607	-0.030373649	0.410198942	-0.100762977	-0.137288853	0.162271429	0.410198942	-0.25276607	0.069162025	0.33219643	0.410198942	-0.137288853	0.162271429	0.410198942	-0.030373649	-0.030373649	0.410198942
2-Hexaprenyl-6-methoxy-1,4-benzoquinone	0.335228231	0.137288853	0.25276607	0.137288853	0.515800476	0.25276607	0.722251354	-0.33219643	0.422691072	0.25276607	0.137288853	-0.410198942	0.722251354	0.030373649	0.030373649	-0.410198942	-0.069162025	-0.069162025	0.137288853	0.137288853	-0.410198942	0.030373649	0.137288853	0.137288853	-0.484199524	0.137288853	-0.410198942	0.25276607	0.030373649	-0.410198942	0.100762977	0.137288853	-0.162271429	-0.410198942	0.25276607	-0.069162025	-0.33219643	-0.410198942	0.137288853	-0.162271429	-0.410198942	0.030373649	0.030373649	-0.410198942
2-Octaprenyl-6-methoxyphenol	-0.335228231	-0.137288853	-0.25276607	-0.137288853	-0.515800476	-0.25276607	-0.722251354	0.33219643	-0.422691072	-0.25276607	-0.137288853	0.410198942	-0.722251354	-0.030373649	-0.030373649	0.410198942	0.069162025	0.069162025	-0.137288853	-0.137288853	0.410198942	-0.030373649	-0.137288853	-0.137288853	0.484199524	-0.137288853	0.410198942	-0.25276607	-0.030373649	0.410198942	-0.100762977	-0.137288853	0.162271429	0.410198942	-0.25276607	0.069162025	0.33219643	0.410198942	-0.137288853	0.162271429	0.410198942	-0.030373649	-0.030373649	0.410198942
2-Polyprenyl-3-methyl-6-methoxy-1,4-benzoquinone	-0.335228231	-0.137288853	-0.25276607	-0.137288853	-0.515800476	-0.25276607	-0.722251354	0.33219643	-0.422691072	-0.25276607	-0.137288853	0.410198942	-0.722251354	-0.030373649	-0.030373649	0.410198942	0.069162025	0.069162025	-0.137288853	-0.137288853	0.410198942	-0.030373649	-0.137288853	-0.137288853	0.484199524	-0.137288853	0.410198942	-0.25276607	-0.030373649	0.410198942	-0.100762977	-0.137288853	0.162271429	0.410198942	-0.25276607	0.069162025	0.33219643	0.410198942	-0.137288853	0.162271429	0.410198942	-0.030373649	-0.030373649	0.410198942
2-Polyprenyl-6-methoxy-1,4-benzoquinone	0.335228231	0.137288853	0.25276607	0.137288853	0.515800476	0.25276607	0.722251354	-0.33219643	0.422691072	0.25276607	0.137288853	-0.410198942	0.722251354	0.030373649	0.030373649	-0.410198942	-0.069162025	-0.069162025	0.137288853	0.137288853	-0.410198942	0.030373649	0.137288853	0.137288853	-0.484199524	0.137288853	-0.410198942	0.25276607	0.030373649	-0.410198942	0.100762977	0.137288853	-0.162271429	-0.410198942	0.25276607	-0.069162025	-0.33219643	-0.410198942	0.137288853	-0.162271429	-0.410198942	0.030373649	0.030373649	-0.410198942
2-Polyprenyl-6-methoxyphenol	-0.599245947	-0.000276258	-0.265533616	-0.000276258	-0.48201332	-0.265533616	-0.585238759	0.234466384	-0.435458618	-0.265533616	-0.000276258	0.27346764	-0.585238759	0.053181344	0.053181344	0.27346764	0.102949181	0.102949181	-0.000276258	-0.000276258	0.27346764	0.053181344	-0.000276258	-0.000276258	0.310467931	-0.000276258	0.27346764	-0.058014867	0.053181344	0.27346764	-0.274494571	-0.000276258	0.149503883	0.27346764	-0.058014867	0.102949181	0.026947634	0.27346764	-0.000276258	0.149503883	0.27346764	0.053181344	0.053181344	0.27346764
N1,N5,N10-Tri-_LPR_hydroxyferuloyl_RPR_-spermidine	0.335228231	0.137288853	0.25276607	0.137288853	0.515800476	0.25276607	0.722251354	-0.33219643	0.422691072	0.25276607	0.137288853	-0.410198942	0.722251354	0.030373649	0.030373649	-0.410198942	-0.069162025	-0.069162025	0.137288853	0.137288853	-0.410198942	0.030373649	0.137288853	0.137288853	-0.484199524	0.137288853	-0.410198942	0.25276607	0.030373649	-0.410198942	0.100762977	0.137288853	-0.162271429	-0.410198942	0.25276607	-0.069162025	-0.33219643	-0.410198942	0.137288853	-0.162271429	-0.410198942	0.030373649	0.030373649	-0.410198942
N1,N5,N10-Tricaffeoyl_spermidine	0.335228231	0.137288853	0.25276607	0.137288853	0.515800476	0.25276607	0.722251354	-0.33219643	0.422691072	0.25276607	0.137288853	-0.410198942	0.722251354	0.030373649	0.030373649	-0.410198942	-0.069162025	-0.069162025	0.137288853	0.137288853	-0.410198942	0.030373649	0.137288853	0.137288853	-0.484199524	0.137288853	-0.410198942	0.25276607	0.030373649	-0.410198942	0.100762977	0.137288853	-0.162271429	-0.410198942	0.25276607	-0.069162025	-0.33219643	-0.410198942	0.137288853	-0.162271429	-0.410198942	0.030373649	0.030373649	-0.410198942
N1,N5,N10-Triferuloyl_spermidine	-0.335228231	-0.137288853	-0.25276607	-0.137288853	-0.515800476	-0.25276607	-0.722251354	0.33219643	-0.422691072	-0.25276607	-0.137288853	0.410198942	-0.722251354	-0.030373649	-0.030373649	0.410198942	0.069162025	0.069162025	-0.137288853	-0.137288853	0.410198942	-0.030373649	-0.137288853	-0.137288853	0.484199524	-0.137288853	0.410198942	-0.25276607	-0.030373649	0.410198942	-0.100762977	-0.137288853	0.162271429	0.410198942	-0.25276607	0.069162025	0.33219643	0.410198942	-0.137288853	0.162271429	0.410198942	-0.030373649	-0.030373649	0.410198942
3alpha,7alpha,12alpha,24-Tetrahydroxy-5beta-cholestanoyl-CoA	-0.637429921	0.169925001	1.169925001	0.5849625	-0.152003094	1.169925001	0.169925001	-0.637429921	-0.637429921	0.5849625	0.5849625	-0.152003094	0.169925001	-0.152003094	0.169925001	-0.152003094	-0.152003094	-0.152003094	0.5849625	0.169925001	-0.152003094	-0.637429921	0.169925001	0.5849625	-0.152003094	0.169925001	-0.637429921	0.5849625	-0.152003094	-0.152003094	-0.4150375	0.5849625	0.169925001	-0.152003094	0.5849625	-0.637429921	-0.4150375	-0.152003094	0.5849625	0.169925001	-0.152003094	0.169925001	0.5849625	-0.152003094
3alpha,7alpha,12alpha-Trihydroxy-5beta-24-oxocholestanoyl-CoA	0.637429921	-0.169925001	-1.169925001	-0.5849625	0.152003094	-1.169925001	-0.169925001	0.637429921	0.637429921	-0.5849625	-0.5849625	0.152003094	-0.169925001	0.152003094	-0.169925001	0.152003094	0.152003094	0.152003094	-0.5849625	-0.169925001	0.152003094	0.637429921	-0.169925001	-0.5849625	0.152003094	-0.169925001	0.637429921	-0.5849625	0.152003094	0.152003094	0.4150375	-0.5849625	-0.169925001	0.152003094	-0.5849625	0.637429921	0.4150375	0.152003094	-0.5849625	-0.169925001	0.152003094	-0.169925001	-0.5849625	0.152003094
3alpha,7alpha,24-Trihydroxy-5beta-cholestanoyl-CoA	-0.637429921	0.169925001	1.169925001	0.5849625	-0.152003094	1.169925001	0.169925001	-0.637429921	-0.637429921	0.5849625	0.5849625	-0.152003094	0.169925001	-0.152003094	0.169925001	-0.152003094	-0.152003094	-0.152003094	0.5849625	0.169925001	-0.152003094	-0.637429921	0.169925001	0.5849625	-0.152003094	0.169925001	-0.637429921	0.5849625	-0.152003094	-0.152003094	-0.4150375	0.5849625	0.169925001	-0.152003094	0.5849625	-0.637429921	-0.4150375	-0.152003094	0.5849625	0.169925001	-0.152003094	0.169925001	0.5849625	-0.152003094
3alpha,7alpha-Dihydroxy-5beta-24-oxocholestanoyl-CoA	0.637429921	-0.169925001	-1.169925001	-0.5849625	0.152003094	-1.169925001	-0.169925001	0.637429921	0.637429921	-0.5849625	-0.5849625	0.152003094	-0.169925001	0.152003094	-0.169925001	0.152003094	0.152003094	0.152003094	-0.5849625	-0.169925001	0.152003094	0.637429921	-0.169925001	-0.5849625	0.152003094	-0.169925001	0.637429921	-0.5849625	0.152003094	0.152003094	0.4150375	-0.5849625	-0.169925001	0.152003094	-0.5849625	0.637429921	0.4150375	0.152003094	-0.5849625	-0.169925001	0.152003094	-0.169925001	-0.5849625	0.152003094
p-Coumaroyl-CoA	-0.088891653	0.133314609	0.028100847	0.133314609	0.016322109	0.028100847	0.016322109	-0.460856121	0.145093347	-0.060856121	0.133314609	0.028100847	0.145093347	0.428100847	0.028100847	0.028100847	0.262085847	0.028100847	0.133314609	0.262085847	-0.060856121	-0.371899153	0.428100847	0.133314609	0.133314609	0.262085847	0.028100847	0.133314609	0.428100847	0.028100847	-0.488891653	0.028100847	0.262085847	-0.371899153	0.133314609	-0.371899153	0.133314609	-0.371899153	0.133314609	-0.060856121	0.028100847	-0.060856121	0.028100847	0.028100847
2-Acyl-1-_LPR_1-alkenyl_RPR_-sn-glycero-3-phosphate	0.336525471	0.073491065	0.921487972	0.073491065	0.073491065	0.336525471	0.073491065	0.143880393	-0.24843703	0.558917892	0.073491065	-0.078512028	0.336525471	-0.663474529	0.336525471	-0.078512028	-0.24843703	-0.078512028	0.073491065	-0.24843703	0.143880393	-0.078512028	-0.663474529	0.073491065	-0.341546434	-0.24843703	-0.078512028	0.073491065	-0.663474529	-0.078512028	-0.078512028	0.336525471	-0.24843703	-0.078512028	0.073491065	-0.078512028	-0.341546434	-0.078512028	0.073491065	0.143880393	-0.078512028	0.143880393	-0.078512028	-0.078512028
_LPR_R_RPR_-2,3-Dihydroxy-3-methylbutanoate	0.289834101	-0.00264715	-0.2101659	0.289834101	-0.371129947	-0.2101659	0.289834101	-0.371129947	-0.371129947	-0.2101659	0.289834101	0.289834101	-0.2101659	-0.2101659	-0.00264715	0.289834101	-0.00264715	-0.00264715	-0.00264715	-0.2101659	0.289834101	-0.00264715	-0.2101659	-0.00264715	0.289834101	-0.2101659	-0.2101659	0.289834101	-0.2101659	0.289834101	-0.371129947	0.289834101	-0.2101659	0.289834101	0.582315351	-0.00264715	-0.371129947	0.289834101	0.582315351	-0.00264715	0.289834101	-0.00264715	0.289834101	0.289834101
_LPR_R_RPR_-2,3-Dihydroxy-3-methylpentanoate	0.289834101	-0.00264715	-0.2101659	0.289834101	-0.371129947	-0.2101659	0.289834101	-0.371129947	-0.371129947	-0.2101659	0.289834101	0.289834101	-0.2101659	-0.2101659	-0.00264715	0.289834101	-0.00264715	-0.00264715	-0.00264715	-0.2101659	0.289834101	-0.00264715	-0.2101659	-0.00264715	0.289834101	-0.2101659	-0.2101659	0.289834101	-0.2101659	0.289834101	-0.371129947	0.289834101	-0.2101659	0.289834101	0.582315351	-0.00264715	-0.371129947	0.289834101	0.582315351	-0.00264715	0.289834101	-0.00264715	0.289834101	0.289834101
2,3-Dihydroxy-3-methylbutanoate	0.579668201	-0.0052943	-0.420331799	0.579668201	-0.742259894	-0.420331799	0.579668201	-0.742259894	-0.742259894	-0.420331799	0.579668201	0.579668201	-0.420331799	-0.420331799	-0.0052943	0.579668201	-0.0052943	-0.0052943	-0.0052943	-0.420331799	0.579668201	-0.0052943	-0.420331799	-0.0052943	0.579668201	-0.420331799	-0.420331799	0.579668201	-0.420331799	0.579668201	-0.742259894	0.579668201	-0.420331799	0.579668201	1.164630702	-0.0052943	-0.742259894	0.579668201	1.164630702	-0.0052943	0.579668201	-0.0052943	0.579668201	0.579668201
5-Hydroxykynurenine	-0.096855016	-0.257819064	0.403144984	-0.257819064	0.242180936	0.242180936	-0.257819064	0.242180936	-0.096855016	0.242180936	-0.389336267	-0.000532477	0.110663733	0.610663733	-0.257819064	-0.000532477	0.610663733	0.610663733	-0.257819064	0.903144984	-0.096855016	0.110663733	0.403144984	-0.257819064	0.110663733	0.903144984	0.110663733	-0.257819064	0.903144984	-0.000532477	0.403144984	-0.257819064	-0.096855016	-0.000532477	-0.257819064	0.110663733	0.110663733	-0.000532477	-0.257819064	-0.257819064	-0.000532477	0.403144984	-0.389336267	-0.000532477
D-Glucono-1,5-lactone	0.020037753	0.020037753	-0.716927841	-0.394999746	0.435075252	-0.394999746	0.020037753	0.020037753	0.020037753	-0.564924748	0.020037753	0.605000254	0.020037753	0.020037753	0.435075252	0.605000254	1.020037753	-1.202354668	-0.716927841	0.435075252	0.605000254	0.020037753	1.020037753	-0.716927841	1.020037753	0.435075252	-0.716927841	0.020037753	1.605000254	0.605000254	-0.716927841	-0.394999746	0.757003347	0.605000254	-0.716927841	0.020037753	-1.301890342	0.605000254	-0.716927841	-0.564924748	0.605000254	-0.564924748	1.605000254	0.605000254
L-Arginine	-0.002919869	0.289561382	-0.169586536	-0.002919869	-0.002919869	-0.336253202	-0.002919869	-0.002919869	0.289561382	-0.669586535	0.289561382	-0.002919869	-0.169586536	-0.002919869	-0.002919869	-0.002919869	0.497080131	-0.669586535	0.289561382	-0.002919869	-0.002919869	-0.002919869	-0.169586536	0.289561382	0.289561382	0.122894715	0.289561382	-0.002919869	0.094573881	-0.002919869	0.289561382	0.289561382	-0.002919869	-0.002919869	-0.002919869	-0.002919869	-0.002919869	-0.002919869	0.289561382	0.289561382	-0.002919869	-0.836253202	-0.669586535	-0.002919869
Propanoate	-0.484892694	-0.24217928	0.918784768	-0.24217928	0.126303517	0.918784768	-0.24217928	0.418784768	-0.081215233	0.918784768	-0.24217928	-0.373696483	0.126303517	0.126303517	-0.24217928	-0.373696483	0.418784768	0.25782072	-0.24217928	0.418784768	-0.373696483	0.418784768	0.418784768	-0.24217928	-0.373696483	0.418784768	-0.081215233	-0.24217928	0.418784768	-0.373696483	0.418784768	-0.24217928	-0.081215233	-0.373696483	-0.24217928	0.25782072	-0.484892694	-0.373696483	-0.24217928	0.418784768	-0.373696483	0.626303517	-0.081215233	-0.373696483
2-Phosphoglycolate	0.076350886	0.076350886	-0.146041535	1.076350886	0.076350886	-0.146041535	-0.146041535	-0.146041535	0.076350886	-0.146041535	0.076350886	-0.146041535	-0.146041535	0.339385292	0.076350886	-0.146041535	-0.146041535	-0.508611614	-0.146041535	0.339385292	-0.146041535	-0.338686613	0.339385292	-0.146041535	-0.338686613	0.339385292	-0.146041535	0.076350886	0.339385292	-0.146041535	0.076350886	1.076350886	0.076350886	-0.146041535	0.076350886	-0.146041535	-0.146041535	-0.146041535	0.076350886	-0.146041535	-0.146041535	-0.338686613	-0.338686613	-0.146041535
Ribostamycin	0.016845672	-0.305082423	-0.890044924	-0.305082423	-0.305082423	-0.305082423	-0.305082423	0.431883171	0.016845672	-0.305082423	-0.305082423	0.431883171	-0.568116829	0.016845672	-0.305082423	0.109955076	0.431883171	-0.15307933	-0.568116829	0.016845672	0.431883171	0.109955076	-0.305082423	-0.568116829	0.431883171	0.431883171	0.431883171	-0.305082423	0.431883171	0.84692067	0.431883171	-0.305082423	-0.568116829	0.431883171	-0.568116829	0.109955076	0.431883171	0.431883171	-0.79050925	0.431883171	0.109955076	0.431883171	0.109955076	0.84692067
Malonyl-CoA	-0.029717079	0.00076441	0.24221048	0.00076441	0.00076441	0.11476673	0.00076441	-0.363305711	0.242210481	-0.363305711	0.00076441	-0.029717079	0.242210481	0.553488605	-0.196511395	-0.029717079	0.242210481	0.11476673	0.00076441	0.242210481	-0.196511395	-0.029717079	0.553488605	0.00076441	0.167558726	0.242210481	-0.196511395	0.00076441	0.553488605	-0.029717079	-0.196511395	-0.196511395	0.242210481	-0.029717079	0.00076441	-0.029717079	0.00076441	-0.029717079	0.00076441	-0.363305711	-0.029717079	-0.363305711	-0.196511395	-0.029717079
Amaranthin	-0.353371143	0.231591358	-0.031443048	0.231591358	0.231591358	-0.031443048	0.231591358	-0.575763564	0.231591358	-0.253835469	0.231591358	-0.353371143	0.231591358	0.646628857	-0.031443048	-0.031443048	-0.183446141	0.231591358	0.494625764	0.231591358	-0.575763564	-0.031443048	0.968556952	0.494625764	-0.090336737	-0.183446141	-0.353371143	0.231591358	0.231591358	-0.768408642	-0.353371143	-0.031443048	0.816553859	-0.353371143	0.494625764	-0.031443048	-0.090336737	-0.353371143	0.717018185	-0.575763564	-0.031443048	-0.575763564	-0.031443048	-0.768408642
Betanin	-0.176685572	0.115795679	-0.015721524	0.115795679	0.115795679	-0.015721524	0.115795679	-0.287881782	0.115795679	-0.126917735	0.115795679	-0.176685572	0.115795679	0.323314429	-0.015721524	-0.015721524	-0.091723071	0.115795679	0.247312882	0.115795679	-0.287881782	-0.015721524	0.484278476	0.247312882	-0.045168369	-0.091723071	-0.176685572	0.115795679	0.115795679	-0.384204321	-0.176685572	-0.015721524	0.40827693	-0.176685572	0.247312882	-0.015721524	-0.045168369	-0.176685572	0.358509093	-0.287881782	-0.015721524	-0.287881782	-0.015721524	-0.384204321
Curcumin	0.353371143	-0.231591358	0.031443048	-0.231591358	-0.231591358	0.031443048	-0.231591358	0.575763564	-0.231591358	0.253835469	-0.231591358	0.353371143	-0.231591358	-0.646628857	0.031443048	0.031443048	0.183446141	-0.231591358	-0.494625764	-0.231591358	0.575763564	0.031443048	-0.968556952	-0.494625764	0.090336737	0.183446141	0.353371143	-0.231591358	-0.231591358	0.768408642	0.353371143	0.031443048	-0.816553859	0.353371143	-0.494625764	0.031443048	0.090336737	0.353371143	-0.717018185	0.575763564	0.031443048	0.575763564	0.031443048	0.768408642
Cyanidin_3-O-_LPR_6-O-p-coumaroyl_RPR_glucoside	0.353371143	-0.231591358	0.031443048	-0.231591358	-0.231591358	0.031443048	-0.231591358	0.575763564	-0.231591358	0.253835469	-0.231591358	0.353371143	-0.231591358	-0.646628857	0.031443048	0.031443048	0.183446141	-0.231591358	-0.494625764	-0.231591358	0.575763564	0.031443048	-0.968556952	-0.494625764	0.090336737	0.183446141	0.353371143	-0.231591358	-0.231591358	0.768408642	0.353371143	0.031443048	-0.816553859	0.353371143	-0.494625764	0.031443048	0.090336737	0.353371143	-0.717018185	0.575763564	0.031443048	0.575763564	0.031443048	0.768408642
Cyanin	-0.353371143	0.231591358	-0.031443048	0.231591358	0.231591358	-0.031443048	0.231591358	-0.575763564	0.231591358	-0.253835469	0.231591358	-0.353371143	0.231591358	0.646628857	-0.031443048	-0.031443048	-0.183446141	0.231591358	0.494625764	0.231591358	-0.575763564	-0.031443048	0.968556952	0.494625764	-0.090336737	-0.183446141	-0.353371143	0.231591358	0.231591358	-0.768408642	-0.353371143	-0.031443048	0.816553859	-0.353371143	0.494625764	-0.031443048	-0.090336737	-0.353371143	0.717018185	-0.575763564	-0.031443048	-0.575763564	-0.031443048	-0.768408642
Glycosyl-4,4'-diaponeurosporenoate	-0.353371143	0.231591358	-0.031443048	0.231591358	0.231591358	-0.031443048	0.231591358	-0.575763564	0.231591358	-0.253835469	0.231591358	-0.353371143	0.231591358	0.646628857	-0.031443048	-0.031443048	-0.183446141	0.231591358	0.494625764	0.231591358	-0.575763564	-0.031443048	0.968556952	0.494625764	-0.090336737	-0.183446141	-0.353371143	0.231591358	0.231591358	-0.768408642	-0.353371143	-0.031443048	0.816553859	-0.353371143	0.494625764	-0.031443048	-0.090336737	-0.353371143	0.717018185	-0.575763564	-0.031443048	-0.575763564	-0.031443048	-0.768408642
Pelargonidin_3-O-_LPR_6-caffeoyl-beta-D-glucoside_RPR_	0.353371143	-0.231591358	0.031443048	-0.231591358	-0.231591358	0.031443048	-0.231591358	0.575763564	-0.231591358	0.253835469	-0.231591358	0.353371143	-0.231591358	-0.646628857	0.031443048	0.031443048	0.183446141	-0.231591358	-0.494625764	-0.231591358	0.575763564	0.031443048	-0.968556952	-0.494625764	0.090336737	0.183446141	0.353371143	-0.231591358	-0.231591358	0.768408642	0.353371143	0.031443048	-0.816553859	0.353371143	-0.494625764	0.031443048	0.090336737	0.353371143	-0.717018185	0.575763564	0.031443048	0.575763564	0.031443048	0.768408642
Pelargonin	-0.353371143	0.231591358	-0.031443048	0.231591358	0.231591358	-0.031443048	0.231591358	-0.575763564	0.231591358	-0.253835469	0.231591358	-0.353371143	0.231591358	0.646628857	-0.031443048	-0.031443048	-0.183446141	0.231591358	0.494625764	0.231591358	-0.575763564	-0.031443048	0.968556952	0.494625764	-0.090336737	-0.183446141	-0.353371143	0.231591358	0.231591358	-0.768408642	-0.353371143	-0.031443048	0.816553859	-0.353371143	0.494625764	-0.031443048	-0.090336737	-0.353371143	0.717018185	-0.575763564	-0.031443048	-0.575763564	-0.031443048	-0.768408642
D-Glucose	0.638205602	0.345724351	0.538669928	0.345724351	-0.598759993	0.316277507	0.345724351	-0.748364002	-0.598759993	0.331151178	0.345724351	0.184760304	-1.183722494	-0.552205291	0.138205602	-0.137167792	-0.183722494	-0.268684995	0.345724351	-0.75972404	0.184760304	-0.183722494	-0.75972404	0.345724351	0.24027596	-0.75972404	0.0532431	0.345724351	-1.052205291	0.44779471	-0.05795311	0.345724351	-0.022758446	0.184760304	0.345724351	-0.183722494	0.638205602	0.184760304	0.345724351	-0.502437454	-0.137167792	0.023796256	0.345724351	0.44779471
_LBK_Dihydrolipoyllysine-residue_acetyltransferase_RBK__S-acetyldihydrolipoyllysine	-0.17639453	0.03112422	0.484569518	0.03112422	-0.17639453	0.116086721	0.03112422	-0.015430482	-0.46887578	0.323605471	0.03112422	0.116086721	-0.46887578	0.116086721	0.03112422	0.116086721	-0.17639453	0.323605471	0.066318884	0.03112422	0.116086721	0.323605471	-0.17639453	0.066318884	-0.044877327	0.03112422	-0.46887578	0.03112422	-0.17639453	0.116086721	-0.015430482	-0.17639453	-0.17639453	0.116086721	-0.580071991	0.116086721	-0.544877327	0.116086721	0.03112422	0.03112422	0.03112422	-0.17639453	0.116086721	0.116086721
L-Asparagine	-0.102017048	-0.502017048	-0.569987049	-0.502017048	-0.102017048	-0.569987049	-0.969987049	-0.736002048	1.521540428	-0.102017048	-0.502017048	0.531967952	0.230012951	0.721540428	-0.502017048	0.531967952	0.581110651	-0.268032048	-0.969987049	0.697982952	0.531967952	-0.502017048	0.721540428	-0.969987049	-0.268032048	0.230012951	-0.502017048	-0.502017048	0.230012951	0.531967952	0.131967952	-0.502017048	-0.502017048	0.863997952	-0.502017048	-0.502017048	-0.668032048	0.863997952	-0.502017048	-0.736002048	0.531967952	0.063997952	0.321540428	0.531967952
_LPR_4R,5S_RPR_-4,5,6-Trihydroxy-2,3-dioxohexanoate	-0.115673025	-0.059031358	0.324969673	0.079314475	-0.059031358	0.217660308	-0.059031358	0.18662384	0.079314475	0.412647808	-0.059031358	-0.254018858	0.079314475	-0.059031358	-0.059031358	-0.254018858	-0.254018858	0.348432782	0.18662384	-0.059031358	-0.254018858	-0.254018858	-0.254018858	0.18662384	-0.254018858	-0.059031358	0.18662384	-0.059031358	-0.254018858	-0.254018858	0.18662384	0.079314475	-0.059031358	-0.254018858	0.18662384	-0.254018858	0.324969673	-0.254018858	0.18662384	-0.059031358	-0.254018858	-0.059031358	-0.587352192	-0.254018858
D-Gluconic_acid	-0.656347134	-0.071384633	0.665580961	0.343652866	-0.071384633	0.343652866	-0.071384633	0.665580961	-0.071384633	0.513577868	-0.071384633	-0.656347134	-0.071384633	-0.071384633	-0.071384633	-0.656347134	-1.071384633	1.151007788	0.665580961	-0.486422132	-0.656347134	-0.656347134	-0.656347134	0.665580961	-0.656347134	-0.486422132	0.665580961	-0.071384633	-0.656347134	-0.656347134	0.665580961	0.343652866	-0.071384633	-0.656347134	0.665580961	-0.656347134	0.665580961	-0.656347134	0.665580961	-0.071384633	-0.656347134	-0.071384633	-1.656347134	-0.656347134
Dehydroascorbate	0.720477471	0.13551497	-0.601450624	-0.279522529	0.13551497	-0.279522529	0.13551497	-0.601450624	-0.279522529	-0.86448503	0.13551497	0.720477471	-0.279522529	0.13551497	0.13551497	0.720477471	0.720477471	-1.086877451	-0.601450624	0.13551497	0.720477471	0.720477471	0.720477471	-0.601450624	0.720477471	0.13551497	-0.601450624	0.13551497	0.720477471	0.720477471	-0.601450624	-0.279522529	0.13551497	0.720477471	-0.601450624	0.720477471	-0.601450624	0.720477471	-0.601450624	0.13551497	0.720477471	0.13551497	1.720477471	0.720477471
epsilon-Caprolactone	0.720477471	0.13551497	-0.601450624	-0.279522529	0.13551497	-0.279522529	0.13551497	-0.601450624	-0.279522529	-0.86448503	0.13551497	0.720477471	-0.279522529	0.13551497	0.13551497	0.720477471	0.720477471	-1.086877451	-0.601450624	0.13551497	0.720477471	0.720477471	0.720477471	-0.601450624	0.720477471	0.13551497	-0.601450624	0.13551497	0.720477471	0.720477471	-0.601450624	-0.279522529	0.13551497	0.720477471	-0.601450624	0.720477471	-0.601450624	0.720477471	-0.601450624	0.13551497	0.720477471	0.13551497	1.720477471	0.720477471
3,4-Dihydroxy-L-phenylalanine	0.047829243	-0.28550409	0.381162576	-0.28550409	0.047829243	0.381162576	0.381162576	0.047829243	-0.28550409	0.381162576	-0.28550409	0.047829243	-0.28550409	0.047829243	-0.28550409	0.047829243	0.381162576	0.381162576	-0.28550409	0.047829243	0.047829243	0.047829243	0.047829243	-0.28550409	0.047829243	0.047829243	0.71449591	-0.28550409	0.047829243	0.047829243	0.047829243	-0.28550409	0.047829243	0.047829243	-0.28550409	0.047829243	0.047829243	0.047829243	-0.28550409	0.71449591	0.047829243	0.381162576	-0.480491591	0.047829243
_LPR_-_RPR_-Norephedrine	-0.154577037	0.232446086	0.347923303	0.232446086	0.025995208	0.347923303	0.232446086	-0.237039197	-0.067114196	0.347923303	0.232446086	-0.315041709	0.232446086	0.125530882	0.125530882	-0.315041709	0.025995208	0.025995208	0.232446086	0.232446086	-0.315041709	0.125530882	0.232446086	0.232446086	-0.389042291	0.232446086	-0.315041709	0.347923303	0.125530882	-0.315041709	-0.389042291	0.232446086	-0.067114196	-0.315041709	0.347923303	0.025995208	-0.237039197	-0.315041709	0.232446086	-0.067114196	-0.315041709	0.125530882	0.125530882	-0.315041709
_LPR_plus_RPR_-Pseudoephedrine	0.154577037	-0.232446086	-0.347923303	-0.232446086	-0.025995208	-0.347923303	-0.232446086	0.237039197	0.067114196	-0.347923303	-0.232446086	0.315041709	-0.232446086	-0.125530882	-0.125530882	0.315041709	-0.025995208	-0.025995208	-0.232446086	-0.232446086	0.315041709	-0.125530882	-0.232446086	-0.232446086	0.389042291	-0.232446086	0.315041709	-0.347923303	-0.125530882	0.315041709	0.389042291	-0.232446086	0.067114196	0.315041709	-0.347923303	-0.025995208	0.237039197	0.315041709	-0.232446086	0.067114196	0.315041709	-0.125530882	-0.125530882	0.315041709
_LPR_R_RPR_-Reticuline	-0.154577037	0.232446086	0.347923303	0.232446086	0.025995208	0.347923303	0.232446086	-0.237039197	-0.067114196	0.347923303	0.232446086	-0.315041709	0.232446086	0.125530882	0.125530882	-0.315041709	0.025995208	0.025995208	0.232446086	0.232446086	-0.315041709	0.125530882	0.232446086	0.232446086	-0.389042291	0.232446086	-0.315041709	0.347923303	0.125530882	-0.315041709	-0.389042291	0.232446086	-0.067114196	-0.315041709	0.347923303	0.025995208	-0.237039197	-0.315041709	0.232446086	-0.067114196	-0.315041709	0.125530882	0.125530882	-0.315041709
_LPR_S_RPR_-Corytuberine	-0.154577037	0.232446086	0.347923303	0.232446086	0.025995208	0.347923303	0.232446086	-0.237039197	-0.067114196	0.347923303	0.232446086	-0.315041709	0.232446086	0.125530882	0.125530882	-0.315041709	0.025995208	0.025995208	0.232446086	0.232446086	-0.315041709	0.125530882	0.232446086	0.232446086	-0.389042291	0.232446086	-0.315041709	0.347923303	0.125530882	-0.315041709	-0.389042291	0.232446086	-0.067114196	-0.315041709	0.347923303	0.025995208	-0.237039197	-0.315041709	0.232446086	-0.067114196	-0.315041709	0.125530882	0.125530882	-0.315041709
1,6-Dimethoxypyrene	0.154577037	-0.232446086	-0.347923303	-0.232446086	-0.025995208	-0.347923303	-0.232446086	0.237039197	0.067114196	-0.347923303	-0.232446086	0.315041709	-0.232446086	-0.125530882	-0.125530882	0.315041709	-0.025995208	-0.025995208	-0.232446086	-0.232446086	0.315041709	-0.125530882	-0.232446086	-0.232446086	0.389042291	-0.232446086	0.315041709	-0.347923303	-0.125530882	0.315041709	0.389042291	-0.232446086	0.067114196	0.315041709	-0.347923303	-0.025995208	0.237039197	0.315041709	-0.232446086	0.067114196	0.315041709	-0.125530882	-0.125530882	0.315041709
1-_LPR_3,4-Dihydroxyphenyl_RPR_-1-decene-3,5-dione	-0.154577037	0.232446086	0.347923303	0.232446086	0.025995208	0.347923303	0.232446086	-0.237039197	-0.067114196	0.347923303	0.232446086	-0.315041709	0.232446086	0.125530882	0.125530882	-0.315041709	0.025995208	0.025995208	0.232446086	0.232446086	-0.315041709	0.125530882	0.232446086	0.232446086	-0.389042291	0.232446086	-0.315041709	0.347923303	0.125530882	-0.315041709	-0.389042291	0.232446086	-0.067114196	-0.315041709	0.347923303	0.025995208	-0.237039197	-0.315041709	0.232446086	-0.067114196	-0.315041709	0.125530882	0.125530882	-0.315041709
13-Deoxycarminomycin	-0.154577037	0.232446086	0.347923303	0.232446086	0.025995208	0.347923303	0.232446086	-0.237039197	-0.067114196	0.347923303	0.232446086	-0.315041709	0.232446086	0.125530882	0.125530882	-0.315041709	0.025995208	0.025995208	0.232446086	0.232446086	-0.315041709	0.125530882	0.232446086	0.232446086	-0.389042291	0.232446086	-0.315041709	0.347923303	0.125530882	-0.315041709	-0.389042291	0.232446086	-0.067114196	-0.315041709	0.347923303	0.025995208	-0.237039197	-0.315041709	0.232446086	-0.067114196	-0.315041709	0.125530882	0.125530882	-0.315041709
13-Deoxydaunorubicin	0.154577037	-0.232446086	-0.347923303	-0.232446086	-0.025995208	-0.347923303	-0.232446086	0.237039197	0.067114196	-0.347923303	-0.232446086	0.315041709	-0.232446086	-0.125530882	-0.125530882	0.315041709	-0.025995208	-0.025995208	-0.232446086	-0.232446086	0.315041709	-0.125530882	-0.232446086	-0.232446086	0.389042291	-0.232446086	0.315041709	-0.347923303	-0.125530882	0.315041709	0.389042291	-0.232446086	0.067114196	0.315041709	-0.347923303	-0.025995208	0.237039197	0.315041709	-0.232446086	0.067114196	0.315041709	-0.125530882	-0.125530882	0.315041709
1-Dehydro-_LBK_6_RBK_-gingerdione	0.154577037	-0.232446086	-0.347923303	-0.232446086	-0.025995208	-0.347923303	-0.232446086	0.237039197	0.067114196	-0.347923303	-0.232446086	0.315041709	-0.232446086	-0.125530882	-0.125530882	0.315041709	-0.025995208	-0.025995208	-0.232446086	-0.232446086	0.315041709	-0.125530882	-0.232446086	-0.232446086	0.389042291	-0.232446086	0.315041709	-0.347923303	-0.125530882	0.315041709	0.389042291	-0.232446086	0.067114196	0.315041709	-0.347923303	-0.025995208	0.237039197	0.315041709	-0.232446086	0.067114196	0.315041709	-0.125530882	-0.125530882	0.315041709
1-Hydroxy-6-methoxypyrene	-0.154577037	0.232446086	0.347923303	0.232446086	0.025995208	0.347923303	0.232446086	-0.237039197	-0.067114196	0.347923303	0.232446086	-0.315041709	0.232446086	0.125530882	0.125530882	-0.315041709	0.025995208	0.025995208	0.232446086	0.232446086	-0.315041709	0.125530882	0.232446086	0.232446086	-0.389042291	0.232446086	-0.315041709	0.347923303	0.125530882	-0.315041709	-0.389042291	0.232446086	-0.067114196	-0.315041709	0.347923303	0.025995208	-0.237039197	-0.315041709	0.232446086	-0.067114196	-0.315041709	0.125530882	0.125530882	-0.315041709
1-Methoxyphenanthrene	0.154577037	-0.232446086	-0.347923303	-0.232446086	-0.025995208	-0.347923303	-0.232446086	0.237039197	0.067114196	-0.347923303	-0.232446086	0.315041709	-0.232446086	-0.125530882	-0.125530882	0.315041709	-0.025995208	-0.025995208	-0.232446086	-0.232446086	0.315041709	-0.125530882	-0.232446086	-0.232446086	0.389042291	-0.232446086	0.315041709	-0.347923303	-0.125530882	0.315041709	0.389042291	-0.232446086	0.067114196	0.315041709	-0.347923303	-0.025995208	0.237039197	0.315041709	-0.232446086	0.067114196	0.315041709	-0.125530882	-0.125530882	0.315041709
2,3-Dimethyl-5-phytylquinol	0.154577037	-0.232446086	-0.347923303	-0.232446086	-0.025995208	-0.347923303	-0.232446086	0.237039197	0.067114196	-0.347923303	-0.232446086	0.315041709	-0.232446086	-0.125530882	-0.125530882	0.315041709	-0.025995208	-0.025995208	-0.232446086	-0.232446086	0.315041709	-0.125530882	-0.232446086	-0.232446086	0.389042291	-0.232446086	0.315041709	-0.347923303	-0.125530882	0.315041709	0.389042291	-0.232446086	0.067114196	0.315041709	-0.347923303	-0.025995208	0.237039197	0.315041709	-0.232446086	0.067114196	0.315041709	-0.125530882	-0.125530882	0.315041709
2-_LPR_Methylthio_RPR_ethanesulfonate	0.154577037	-0.232446086	-0.347923303	-0.232446086	-0.025995208	-0.347923303	-0.232446086	0.237039197	0.067114196	-0.347923303	-0.232446086	0.315041709	-0.232446086	-0.125530882	-0.125530882	0.315041709	-0.025995208	-0.025995208	-0.232446086	-0.232446086	0.315041709	-0.125530882	-0.232446086	-0.232446086	0.389042291	-0.232446086	0.315041709	-0.347923303	-0.125530882	0.315041709	0.389042291	-0.232446086	0.067114196	0.315041709	-0.347923303	-0.025995208	0.237039197	0.315041709	-0.232446086	0.067114196	0.315041709	-0.125530882	-0.125530882	0.315041709
2-Octaprenyl-6-hydroxyphenol	-0.154577037	0.232446086	0.347923303	0.232446086	0.025995208	0.347923303	0.232446086	-0.237039197	-0.067114196	0.347923303	0.232446086	-0.315041709	0.232446086	0.125530882	0.125530882	-0.315041709	0.025995208	0.025995208	0.232446086	0.232446086	-0.315041709	0.125530882	0.232446086	0.232446086	-0.389042291	0.232446086	-0.315041709	0.347923303	0.125530882	-0.315041709	-0.389042291	0.232446086	-0.067114196	-0.315041709	0.347923303	0.025995208	-0.237039197	-0.315041709	0.232446086	-0.067114196	-0.315041709	0.125530882	0.125530882	-0.315041709
2-Polyprenyl-6-hydroxyphenol	-0.154577037	0.232446086	0.347923303	0.232446086	0.025995208	0.347923303	0.232446086	-0.237039197	-0.067114196	0.347923303	0.232446086	-0.315041709	0.232446086	0.125530882	0.125530882	-0.315041709	0.025995208	0.025995208	0.232446086	0.232446086	-0.315041709	0.125530882	0.232446086	0.232446086	-0.389042291	0.232446086	-0.315041709	0.347923303	0.125530882	-0.315041709	-0.389042291	0.232446086	-0.067114196	-0.315041709	0.347923303	0.025995208	-0.237039197	-0.315041709	0.232446086	-0.067114196	-0.315041709	0.125530882	0.125530882	-0.315041709
3,4,3',4'-Tetrahydrospirilloxanthin	0.154577037	-0.232446086	-0.347923303	-0.232446086	-0.025995208	-0.347923303	-0.232446086	0.237039197	0.067114196	-0.347923303	-0.232446086	0.315041709	-0.232446086	-0.125530882	-0.125530882	0.315041709	-0.025995208	-0.025995208	-0.232446086	-0.232446086	0.315041709	-0.125530882	-0.232446086	-0.232446086	0.389042291	-0.232446086	0.315041709	-0.347923303	-0.125530882	0.315041709	0.389042291	-0.232446086	0.067114196	0.315041709	-0.347923303	-0.025995208	0.237039197	0.315041709	-0.232446086	0.067114196	0.315041709	-0.125530882	-0.125530882	0.315041709
3,4-Dehydrorhodopin	-0.154577037	0.232446086	0.347923303	0.232446086	0.025995208	0.347923303	0.232446086	-0.237039197	-0.067114196	0.347923303	0.232446086	-0.315041709	0.232446086	0.125530882	0.125530882	-0.315041709	0.025995208	0.025995208	0.232446086	0.232446086	-0.315041709	0.125530882	0.232446086	0.232446086	-0.389042291	0.232446086	-0.315041709	0.347923303	0.125530882	-0.315041709	-0.389042291	0.232446086	-0.067114196	-0.315041709	0.347923303	0.025995208	-0.237039197	-0.315041709	0.232446086	-0.067114196	-0.315041709	0.125530882	0.125530882	-0.315041709
3,4-Dihydroanhydrorhodovibrin	0.154577037	-0.232446086	-0.347923303	-0.232446086	-0.025995208	-0.347923303	-0.232446086	0.237039197	0.067114196	-0.347923303	-0.232446086	0.315041709	-0.232446086	-0.125530882	-0.125530882	0.315041709	-0.025995208	-0.025995208	-0.232446086	-0.232446086	0.315041709	-0.125530882	-0.232446086	-0.232446086	0.389042291	-0.232446086	0.315041709	-0.347923303	-0.125530882	0.315041709	0.389042291	-0.232446086	0.067114196	0.315041709	-0.347923303	-0.025995208	0.237039197	0.315041709	-0.232446086	0.067114196	0.315041709	-0.125530882	-0.125530882	0.315041709
3',4'-Dihydrorhodovibrin	-0.154577037	0.232446086	0.347923303	0.232446086	0.025995208	0.347923303	0.232446086	-0.237039197	-0.067114196	0.347923303	0.232446086	-0.315041709	0.232446086	0.125530882	0.125530882	-0.315041709	0.025995208	0.025995208	0.232446086	0.232446086	-0.315041709	0.125530882	0.232446086	0.232446086	-0.389042291	0.232446086	-0.315041709	0.347923303	0.125530882	-0.315041709	-0.389042291	0.232446086	-0.067114196	-0.315041709	0.347923303	0.025995208	-0.237039197	-0.315041709	0.232446086	-0.067114196	-0.315041709	0.125530882	0.125530882	-0.315041709
3,4-Dihydrospheroidene	0.154577037	-0.232446086	-0.347923303	-0.232446086	-0.025995208	-0.347923303	-0.232446086	0.237039197	0.067114196	-0.347923303	-0.232446086	0.315041709	-0.232446086	-0.125530882	-0.125530882	0.315041709	-0.025995208	-0.025995208	-0.232446086	-0.232446086	0.315041709	-0.125530882	-0.232446086	-0.232446086	0.389042291	-0.232446086	0.315041709	-0.347923303	-0.125530882	0.315041709	0.389042291	-0.232446086	0.067114196	0.315041709	-0.347923303	-0.025995208	0.237039197	0.315041709	-0.232446086	0.067114196	0.315041709	-0.125530882	-0.125530882	0.315041709
3-Methoxyanthranilate	0.154577037	-0.232446086	-0.347923303	-0.232446086	-0.025995208	-0.347923303	-0.232446086	0.237039197	0.067114196	-0.347923303	-0.232446086	0.315041709	-0.232446086	-0.125530882	-0.125530882	0.315041709	-0.025995208	-0.025995208	-0.232446086	-0.232446086	0.315041709	-0.125530882	-0.232446086	-0.232446086	0.389042291	-0.232446086	0.315041709	-0.347923303	-0.125530882	0.315041709	0.389042291	-0.232446086	0.067114196	0.315041709	-0.347923303	-0.025995208	0.237039197	0.315041709	-0.232446086	0.067114196	0.315041709	-0.125530882	-0.125530882	0.315041709
4-Aminoanhydrochlortetracycline	-0.154577037	0.232446086	0.347923303	0.232446086	0.025995208	0.347923303	0.232446086	-0.237039197	-0.067114196	0.347923303	0.232446086	-0.315041709	0.232446086	0.125530882	0.125530882	-0.315041709	0.025995208	0.025995208	0.232446086	0.232446086	-0.315041709	0.125530882	0.232446086	0.232446086	-0.389042291	0.232446086	-0.315041709	0.347923303	0.125530882	-0.315041709	-0.389042291	0.232446086	-0.067114196	-0.315041709	0.347923303	0.025995208	-0.237039197	-0.315041709	0.232446086	-0.067114196	-0.315041709	0.125530882	0.125530882	-0.315041709
4-Amino-anhydrotetracycline	-0.154577037	0.232446086	0.347923303	0.232446086	0.025995208	0.347923303	0.232446086	-0.237039197	-0.067114196	0.347923303	0.232446086	-0.315041709	0.232446086	0.125530882	0.125530882	-0.315041709	0.025995208	0.025995208	0.232446086	0.232446086	-0.315041709	0.125530882	0.232446086	0.232446086	-0.389042291	0.232446086	-0.315041709	0.347923303	0.125530882	-0.315041709	-0.389042291	0.232446086	-0.067114196	-0.315041709	0.347923303	0.025995208	-0.237039197	-0.315041709	0.232446086	-0.067114196	-0.315041709	0.125530882	0.125530882	-0.315041709
4-Demethylpremithramycinone	-0.154577037	0.232446086	0.347923303	0.232446086	0.025995208	0.347923303	0.232446086	-0.237039197	-0.067114196	0.347923303	0.232446086	-0.315041709	0.232446086	0.125530882	0.125530882	-0.315041709	0.025995208	0.025995208	0.232446086	0.232446086	-0.315041709	0.125530882	0.232446086	0.232446086	-0.389042291	0.232446086	-0.315041709	0.347923303	0.125530882	-0.315041709	-0.389042291	0.232446086	-0.067114196	-0.315041709	0.347923303	0.025995208	-0.237039197	-0.315041709	0.232446086	-0.067114196	-0.315041709	0.125530882	0.125530882	-0.315041709
4'-O-Methylnorbelladine	0.154577037	-0.232446086	-0.347923303	-0.232446086	-0.025995208	-0.347923303	-0.232446086	0.237039197	0.067114196	-0.347923303	-0.232446086	0.315041709	-0.232446086	-0.125530882	-0.125530882	0.315041709	-0.025995208	-0.025995208	-0.232446086	-0.232446086	0.315041709	-0.125530882	-0.232446086	-0.232446086	0.389042291	-0.232446086	0.315041709	-0.347923303	-0.125530882	0.315041709	0.389042291	-0.232446086	0.067114196	0.315041709	-0.347923303	-0.025995208	0.237039197	0.315041709	-0.232446086	0.067114196	0.315041709	-0.125530882	-0.125530882	0.315041709
5-Methoxytryptamine	0.154577037	-0.232446086	-0.347923303	-0.232446086	-0.025995208	-0.347923303	-0.232446086	0.237039197	0.067114196	-0.347923303	-0.232446086	0.315041709	-0.232446086	-0.125530882	-0.125530882	0.315041709	-0.025995208	-0.025995208	-0.232446086	-0.232446086	0.315041709	-0.125530882	-0.232446086	-0.232446086	0.389042291	-0.232446086	0.315041709	-0.347923303	-0.125530882	0.315041709	0.389042291	-0.232446086	0.067114196	0.315041709	-0.347923303	-0.025995208	0.237039197	0.315041709	-0.232446086	0.067114196	0.315041709	-0.125530882	-0.125530882	0.315041709
5-Methyl-5,6,7,8-tetrahydromethanopterin	0.154577037	-0.232446086	-0.347923303	-0.232446086	-0.025995208	-0.347923303	-0.232446086	0.237039197	0.067114196	-0.347923303	-0.232446086	0.315041709	-0.232446086	-0.125530882	-0.125530882	0.315041709	-0.025995208	-0.025995208	-0.232446086	-0.232446086	0.315041709	-0.125530882	-0.232446086	-0.232446086	0.389042291	-0.232446086	0.315041709	-0.347923303	-0.125530882	0.315041709	0.389042291	-0.232446086	0.067114196	0.315041709	-0.347923303	-0.025995208	0.237039197	0.315041709	-0.232446086	0.067114196	0.315041709	-0.125530882	-0.125530882	0.315041709
8-Methoxykynurenate	0.154577037	-0.232446086	-0.347923303	-0.232446086	-0.025995208	-0.347923303	-0.232446086	0.237039197	0.067114196	-0.347923303	-0.232446086	0.315041709	-0.232446086	-0.125530882	-0.125530882	0.315041709	-0.025995208	-0.025995208	-0.232446086	-0.232446086	0.315041709	-0.125530882	-0.232446086	-0.232446086	0.389042291	-0.232446086	0.315041709	-0.347923303	-0.125530882	0.315041709	0.389042291	-0.232446086	0.067114196	0.315041709	-0.347923303	-0.025995208	0.237039197	0.315041709	-0.232446086	0.067114196	0.315041709	-0.125530882	-0.125530882	0.315041709
Aklanonic_acid	-0.154577037	0.232446086	0.347923303	0.232446086	0.025995208	0.347923303	0.232446086	-0.237039197	-0.067114196	0.347923303	0.232446086	-0.315041709	0.232446086	0.125530882	0.125530882	-0.315041709	0.025995208	0.025995208	0.232446086	0.232446086	-0.315041709	0.125530882	0.232446086	0.232446086	-0.389042291	0.232446086	-0.315041709	0.347923303	0.125530882	-0.315041709	-0.389042291	0.232446086	-0.067114196	-0.315041709	0.347923303	0.025995208	-0.237039197	-0.315041709	0.232446086	-0.067114196	-0.315041709	0.125530882	0.125530882	-0.315041709
Aklanonic_acid_methyl_ester	0.154577037	-0.232446086	-0.347923303	-0.232446086	-0.025995208	-0.347923303	-0.232446086	0.237039197	0.067114196	-0.347923303	-0.232446086	0.315041709	-0.232446086	-0.125530882	-0.125530882	0.315041709	-0.025995208	-0.025995208	-0.232446086	-0.232446086	0.315041709	-0.125530882	-0.232446086	-0.232446086	0.389042291	-0.232446086	0.315041709	-0.347923303	-0.125530882	0.315041709	0.389042291	-0.232446086	0.067114196	0.315041709	-0.347923303	-0.025995208	0.237039197	0.315041709	-0.232446086	0.067114196	0.315041709	-0.125530882	-0.125530882	0.315041709
Anhydrochlortetracycline	0.154577037	-0.232446086	-0.347923303	-0.232446086	-0.025995208	-0.347923303	-0.232446086	0.237039197	0.067114196	-0.347923303	-0.232446086	0.315041709	-0.232446086	-0.125530882	-0.125530882	0.315041709	-0.025995208	-0.025995208	-0.232446086	-0.232446086	0.315041709	-0.125530882	-0.232446086	-0.232446086	0.389042291	-0.232446086	0.315041709	-0.347923303	-0.125530882	0.315041709	0.389042291	-0.232446086	0.067114196	0.315041709	-0.347923303	-0.025995208	0.237039197	0.315041709	-0.232446086	0.067114196	0.315041709	-0.125530882	-0.125530882	0.315041709
Anhydrorhodovibrin	0.154577037	-0.232446086	-0.347923303	-0.232446086	-0.025995208	-0.347923303	-0.232446086	0.237039197	0.067114196	-0.347923303	-0.232446086	0.315041709	-0.232446086	-0.125530882	-0.125530882	0.315041709	-0.025995208	-0.025995208	-0.232446086	-0.232446086	0.315041709	-0.125530882	-0.232446086	-0.232446086	0.389042291	-0.232446086	0.315041709	-0.347923303	-0.125530882	0.315041709	0.389042291	-0.232446086	0.067114196	0.315041709	-0.347923303	-0.025995208	0.237039197	0.315041709	-0.232446086	0.067114196	0.315041709	-0.125530882	-0.125530882	0.315041709
Anhydrotetracycline	0.154577037	-0.232446086	-0.347923303	-0.232446086	-0.025995208	-0.347923303	-0.232446086	0.237039197	0.067114196	-0.347923303	-0.232446086	0.315041709	-0.232446086	-0.125530882	-0.125530882	0.315041709	-0.025995208	-0.025995208	-0.232446086	-0.232446086	0.315041709	-0.125530882	-0.232446086	-0.232446086	0.389042291	-0.232446086	0.315041709	-0.347923303	-0.125530882	0.315041709	0.389042291	-0.232446086	0.067114196	0.315041709	-0.347923303	-0.025995208	0.237039197	0.315041709	-0.232446086	0.067114196	0.315041709	-0.125530882	-0.125530882	0.315041709
Carminomycin	-0.154577037	0.232446086	0.347923303	0.232446086	0.025995208	0.347923303	0.232446086	-0.237039197	-0.067114196	0.347923303	0.232446086	-0.315041709	0.232446086	0.125530882	0.125530882	-0.315041709	0.025995208	0.025995208	0.232446086	0.232446086	-0.315041709	0.125530882	0.232446086	0.232446086	-0.389042291	0.232446086	-0.315041709	0.347923303	0.125530882	-0.315041709	-0.389042291	0.232446086	-0.067114196	-0.315041709	0.347923303	0.025995208	-0.237039197	-0.315041709	0.232446086	-0.067114196	-0.315041709	0.125530882	0.125530882	-0.315041709
Chloroxanthin	-0.154577037	0.232446086	0.347923303	0.232446086	0.025995208	0.347923303	0.232446086	-0.237039197	-0.067114196	0.347923303	0.232446086	-0.315041709	0.232446086	0.125530882	0.125530882	-0.315041709	0.025995208	0.025995208	0.232446086	0.232446086	-0.315041709	0.125530882	0.232446086	0.232446086	-0.389042291	0.232446086	-0.315041709	0.347923303	0.125530882	-0.315041709	-0.389042291	0.232446086	-0.067114196	-0.315041709	0.347923303	0.025995208	-0.237039197	-0.315041709	0.232446086	-0.067114196	-0.315041709	0.125530882	0.125530882	-0.315041709
Corrinoid	-0.154577037	0.232446086	0.347923303	0.232446086	0.025995208	0.347923303	0.232446086	-0.237039197	-0.067114196	0.347923303	0.232446086	-0.315041709	0.232446086	0.125530882	0.125530882	-0.315041709	0.025995208	0.025995208	0.232446086	0.232446086	-0.315041709	0.125530882	0.232446086	0.232446086	-0.389042291	0.232446086	-0.315041709	0.347923303	0.125530882	-0.315041709	-0.389042291	0.232446086	-0.067114196	-0.315041709	0.347923303	0.025995208	-0.237039197	-0.315041709	0.232446086	-0.067114196	-0.315041709	0.125530882	0.125530882	-0.315041709
Cyanidin-3-_LPR_p-coumaroyl_RPR_-rutinoside-5-glucoside	-0.154577037	0.232446086	0.347923303	0.232446086	0.025995208	0.347923303	0.232446086	-0.237039197	-0.067114196	0.347923303	0.232446086	-0.315041709	0.232446086	0.125530882	0.125530882	-0.315041709	0.025995208	0.025995208	0.232446086	0.232446086	-0.315041709	0.125530882	0.232446086	0.232446086	-0.389042291	0.232446086	-0.315041709	0.347923303	0.125530882	-0.315041709	-0.389042291	0.232446086	-0.067114196	-0.315041709	0.347923303	0.025995208	-0.237039197	-0.315041709	0.232446086	-0.067114196	-0.315041709	0.125530882	0.125530882	-0.315041709
Daunorubicin	0.154577037	-0.232446086	-0.347923303	-0.232446086	-0.025995208	-0.347923303	-0.232446086	0.237039197	0.067114196	-0.347923303	-0.232446086	0.315041709	-0.232446086	-0.125530882	-0.125530882	0.315041709	-0.025995208	-0.025995208	-0.232446086	-0.232446086	0.315041709	-0.125530882	-0.232446086	-0.232446086	0.389042291	-0.232446086	0.315041709	-0.347923303	-0.125530882	0.315041709	0.389042291	-0.232446086	0.067114196	0.315041709	-0.347923303	-0.025995208	0.237039197	0.315041709	-0.232446086	0.067114196	0.315041709	-0.125530882	-0.125530882	0.315041709
D-Cathine	-0.154577037	0.232446086	0.347923303	0.232446086	0.025995208	0.347923303	0.232446086	-0.237039197	-0.067114196	0.347923303	0.232446086	-0.315041709	0.232446086	0.125530882	0.125530882	-0.315041709	0.025995208	0.025995208	0.232446086	0.232446086	-0.315041709	0.125530882	0.232446086	0.232446086	-0.389042291	0.232446086	-0.315041709	0.347923303	0.125530882	-0.315041709	-0.389042291	0.232446086	-0.067114196	-0.315041709	0.347923303	0.025995208	-0.237039197	-0.315041709	0.232446086	-0.067114196	-0.315041709	0.125530882	0.125530882	-0.315041709
Delphinidin-3-_LPR_p-coumaroyl_RPR_-rutinoside-5-glucoside	-0.154577037	0.232446086	0.347923303	0.232446086	0.025995208	0.347923303	0.232446086	-0.237039197	-0.067114196	0.347923303	0.232446086	-0.315041709	0.232446086	0.125530882	0.125530882	-0.315041709	0.025995208	0.025995208	0.232446086	0.232446086	-0.315041709	0.125530882	0.232446086	0.232446086	-0.389042291	0.232446086	-0.315041709	0.347923303	0.125530882	-0.315041709	-0.389042291	0.232446086	-0.067114196	-0.315041709	0.347923303	0.025995208	-0.237039197	-0.315041709	0.232446086	-0.067114196	-0.315041709	0.125530882	0.125530882	-0.315041709
Demethylspheroidene	-0.154577037	0.232446086	0.347923303	0.232446086	0.025995208	0.347923303	0.232446086	-0.237039197	-0.067114196	0.347923303	0.232446086	-0.315041709	0.232446086	0.125530882	0.125530882	-0.315041709	0.025995208	0.025995208	0.232446086	0.232446086	-0.315041709	0.125530882	0.232446086	0.232446086	-0.389042291	0.232446086	-0.315041709	0.347923303	0.125530882	-0.315041709	-0.389042291	0.232446086	-0.067114196	-0.315041709	0.347923303	0.025995208	-0.237039197	-0.315041709	0.232446086	-0.067114196	-0.315041709	0.125530882	0.125530882	-0.315041709
Desmethylxanthohumol	-0.154577037	0.232446086	0.347923303	0.232446086	0.025995208	0.347923303	0.232446086	-0.237039197	-0.067114196	0.347923303	0.232446086	-0.315041709	0.232446086	0.125530882	0.125530882	-0.315041709	0.025995208	0.025995208	0.232446086	0.232446086	-0.315041709	0.125530882	0.232446086	0.232446086	-0.389042291	0.232446086	-0.315041709	0.347923303	0.125530882	-0.315041709	-0.389042291	0.232446086	-0.067114196	-0.315041709	0.347923303	0.025995208	-0.237039197	-0.315041709	0.232446086	-0.067114196	-0.315041709	0.125530882	0.125530882	-0.315041709
DIMBOA-glucoside	0.154577037	-0.232446086	-0.347923303	-0.232446086	-0.025995208	-0.347923303	-0.232446086	0.237039197	0.067114196	-0.347923303	-0.232446086	0.315041709	-0.232446086	-0.125530882	-0.125530882	0.315041709	-0.025995208	-0.025995208	-0.232446086	-0.232446086	0.315041709	-0.125530882	-0.232446086	-0.232446086	0.389042291	-0.232446086	0.315041709	-0.347923303	-0.125530882	0.315041709	0.389042291	-0.232446086	0.067114196	0.315041709	-0.347923303	-0.025995208	0.237039197	0.315041709	-0.232446086	0.067114196	0.315041709	-0.125530882	-0.125530882	0.315041709
dTDP-4-oxo-2,6-dideoxy-L-mannose	-0.154577037	0.232446086	0.347923303	0.232446086	0.025995208	0.347923303	0.232446086	-0.237039197	-0.067114196	0.347923303	0.232446086	-0.315041709	0.232446086	0.125530882	0.125530882	-0.315041709	0.025995208	0.025995208	0.232446086	0.232446086	-0.315041709	0.125530882	0.232446086	0.232446086	-0.389042291	0.232446086	-0.315041709	0.347923303	0.125530882	-0.315041709	-0.389042291	0.232446086	-0.067114196	-0.315041709	0.347923303	0.025995208	-0.237039197	-0.315041709	0.232446086	-0.067114196	-0.315041709	0.125530882	0.125530882	-0.315041709
dTDP-D-forosamine	0.154577037	-0.232446086	-0.347923303	-0.232446086	-0.025995208	-0.347923303	-0.232446086	0.237039197	0.067114196	-0.347923303	-0.232446086	0.315041709	-0.232446086	-0.125530882	-0.125530882	0.315041709	-0.025995208	-0.025995208	-0.232446086	-0.232446086	0.315041709	-0.125530882	-0.232446086	-0.232446086	0.389042291	-0.232446086	0.315041709	-0.347923303	-0.125530882	0.315041709	0.389042291	-0.232446086	0.067114196	0.315041709	-0.347923303	-0.025995208	0.237039197	0.315041709	-0.232446086	0.067114196	0.315041709	-0.125530882	-0.125530882	0.315041709
dTDP-L-megosamine	0.154577037	-0.232446086	-0.347923303	-0.232446086	-0.025995208	-0.347923303	-0.232446086	0.237039197	0.067114196	-0.347923303	-0.232446086	0.315041709	-0.232446086	-0.125530882	-0.125530882	0.315041709	-0.025995208	-0.025995208	-0.232446086	-0.232446086	0.315041709	-0.125530882	-0.232446086	-0.232446086	0.389042291	-0.232446086	0.315041709	-0.347923303	-0.125530882	0.315041709	0.389042291	-0.232446086	0.067114196	0.315041709	-0.347923303	-0.025995208	0.237039197	0.315041709	-0.232446086	0.067114196	0.315041709	-0.125530882	-0.125530882	0.315041709
Ephedrine	0.154577037	-0.232446086	-0.347923303	-0.232446086	-0.025995208	-0.347923303	-0.232446086	0.237039197	0.067114196	-0.347923303	-0.232446086	0.315041709	-0.232446086	-0.125530882	-0.125530882	0.315041709	-0.025995208	-0.025995208	-0.232446086	-0.232446086	0.315041709	-0.125530882	-0.232446086	-0.232446086	0.389042291	-0.232446086	0.315041709	-0.347923303	-0.125530882	0.315041709	0.389042291	-0.232446086	0.067114196	0.315041709	-0.347923303	-0.025995208	0.237039197	0.315041709	-0.232446086	0.067114196	0.315041709	-0.125530882	-0.125530882	0.315041709
Floramultine	-0.154577037	0.232446086	0.347923303	0.232446086	0.025995208	0.347923303	0.232446086	-0.237039197	-0.067114196	0.347923303	0.232446086	-0.315041709	0.232446086	0.125530882	0.125530882	-0.315041709	0.025995208	0.025995208	0.232446086	0.232446086	-0.315041709	0.125530882	0.232446086	0.232446086	-0.389042291	0.232446086	-0.315041709	0.347923303	0.125530882	-0.315041709	-0.389042291	0.232446086	-0.067114196	-0.315041709	0.347923303	0.025995208	-0.237039197	-0.315041709	0.232446086	-0.067114196	-0.315041709	0.125530882	0.125530882	-0.315041709
Galanthamine	0.154577037	-0.232446086	-0.347923303	-0.232446086	-0.025995208	-0.347923303	-0.232446086	0.237039197	0.067114196	-0.347923303	-0.232446086	0.315041709	-0.232446086	-0.125530882	-0.125530882	0.315041709	-0.025995208	-0.025995208	-0.232446086	-0.232446086	0.315041709	-0.125530882	-0.232446086	-0.232446086	0.389042291	-0.232446086	0.315041709	-0.347923303	-0.125530882	0.315041709	0.389042291	-0.232446086	0.067114196	0.315041709	-0.347923303	-0.025995208	0.237039197	0.315041709	-0.232446086	0.067114196	0.315041709	-0.125530882	-0.125530882	0.315041709
Hordenine	0.154577037	-0.232446086	-0.347923303	-0.232446086	-0.025995208	-0.347923303	-0.232446086	0.237039197	0.067114196	-0.347923303	-0.232446086	0.315041709	-0.232446086	-0.125530882	-0.125530882	0.315041709	-0.025995208	-0.025995208	-0.232446086	-0.232446086	0.315041709	-0.125530882	-0.232446086	-0.232446086	0.389042291	-0.232446086	0.315041709	-0.347923303	-0.125530882	0.315041709	0.389042291	-0.232446086	0.067114196	0.315041709	-0.347923303	-0.025995208	0.237039197	0.315041709	-0.232446086	0.067114196	0.315041709	-0.125530882	-0.125530882	0.315041709
Hydroxyspirilloxanthin	-0.154577037	0.232446086	0.347923303	0.232446086	0.025995208	0.347923303	0.232446086	-0.237039197	-0.067114196	0.347923303	0.232446086	-0.315041709	0.232446086	0.125530882	0.125530882	-0.315041709	0.025995208	0.025995208	0.232446086	0.232446086	-0.315041709	0.125530882	0.232446086	0.232446086	-0.389042291	0.232446086	-0.315041709	0.347923303	0.125530882	-0.315041709	-0.389042291	0.232446086	-0.067114196	-0.315041709	0.347923303	0.025995208	-0.237039197	-0.315041709	0.232446086	-0.067114196	-0.315041709	0.125530882	0.125530882	-0.315041709
Isoandrocymbine	-0.154577037	0.232446086	0.347923303	0.232446086	0.025995208	0.347923303	0.232446086	-0.237039197	-0.067114196	0.347923303	0.232446086	-0.315041709	0.232446086	0.125530882	0.125530882	-0.315041709	0.025995208	0.025995208	0.232446086	0.232446086	-0.315041709	0.125530882	0.232446086	0.232446086	-0.389042291	0.232446086	-0.315041709	0.347923303	0.125530882	-0.315041709	-0.389042291	0.232446086	-0.067114196	-0.315041709	0.347923303	0.025995208	-0.237039197	-0.315041709	0.232446086	-0.067114196	-0.315041709	0.125530882	0.125530882	-0.315041709
Juvenile_hormone_III	0.154577037	-0.232446086	-0.347923303	-0.232446086	-0.025995208	-0.347923303	-0.232446086	0.237039197	0.067114196	-0.347923303	-0.232446086	0.315041709	-0.232446086	-0.125530882	-0.125530882	0.315041709	-0.025995208	-0.025995208	-0.232446086	-0.232446086	0.315041709	-0.125530882	-0.232446086	-0.232446086	0.389042291	-0.232446086	0.315041709	-0.347923303	-0.125530882	0.315041709	0.389042291	-0.232446086	0.067114196	0.315041709	-0.347923303	-0.025995208	0.237039197	0.315041709	-0.232446086	0.067114196	0.315041709	-0.125530882	-0.125530882	0.315041709
Juvenile_hormone_III_acid	-0.154577037	0.232446086	0.347923303	0.232446086	0.025995208	0.347923303	0.232446086	-0.237039197	-0.067114196	0.347923303	0.232446086	-0.315041709	0.232446086	0.125530882	0.125530882	-0.315041709	0.025995208	0.025995208	0.232446086	0.232446086	-0.315041709	0.125530882	0.232446086	0.232446086	-0.389042291	0.232446086	-0.315041709	0.347923303	0.125530882	-0.315041709	-0.389042291	0.232446086	-0.067114196	-0.315041709	0.347923303	0.025995208	-0.237039197	-0.315041709	0.232446086	-0.067114196	-0.315041709	0.125530882	0.125530882	-0.315041709
Kreysigine	0.154577037	-0.232446086	-0.347923303	-0.232446086	-0.025995208	-0.347923303	-0.232446086	0.237039197	0.067114196	-0.347923303	-0.232446086	0.315041709	-0.232446086	-0.125530882	-0.125530882	0.315041709	-0.025995208	-0.025995208	-0.232446086	-0.232446086	0.315041709	-0.125530882	-0.232446086	-0.232446086	0.389042291	-0.232446086	0.315041709	-0.347923303	-0.125530882	0.315041709	0.389042291	-0.232446086	0.067114196	0.315041709	-0.347923303	-0.025995208	0.237039197	0.315041709	-0.232446086	0.067114196	0.315041709	-0.125530882	-0.125530882	0.315041709
Laudanine	0.154577037	-0.232446086	-0.347923303	-0.232446086	-0.025995208	-0.347923303	-0.232446086	0.237039197	0.067114196	-0.347923303	-0.232446086	0.315041709	-0.232446086	-0.125530882	-0.125530882	0.315041709	-0.025995208	-0.025995208	-0.232446086	-0.232446086	0.315041709	-0.125530882	-0.232446086	-0.232446086	0.389042291	-0.232446086	0.315041709	-0.347923303	-0.125530882	0.315041709	0.389042291	-0.232446086	0.067114196	0.315041709	-0.347923303	-0.025995208	0.237039197	0.315041709	-0.232446086	0.067114196	0.315041709	-0.125530882	-0.125530882	0.315041709
Magnoflorine	0.154577037	-0.232446086	-0.347923303	-0.232446086	-0.025995208	-0.347923303	-0.232446086	0.237039197	0.067114196	-0.347923303	-0.232446086	0.315041709	-0.232446086	-0.125530882	-0.125530882	0.315041709	-0.025995208	-0.025995208	-0.232446086	-0.232446086	0.315041709	-0.125530882	-0.232446086	-0.232446086	0.389042291	-0.232446086	0.315041709	-0.347923303	-0.125530882	0.315041709	0.389042291	-0.232446086	0.067114196	0.315041709	-0.347923303	-0.025995208	0.237039197	0.315041709	-0.232446086	0.067114196	0.315041709	-0.125530882	-0.125530882	0.315041709
Malvidin-3-_LPR_p-coumaroyl_RPR_-rutinoside-5-glucoside	0.154577037	-0.232446086	-0.347923303	-0.232446086	-0.025995208	-0.347923303	-0.232446086	0.237039197	0.067114196	-0.347923303	-0.232446086	0.315041709	-0.232446086	-0.125530882	-0.125530882	0.315041709	-0.025995208	-0.025995208	-0.232446086	-0.232446086	0.315041709	-0.125530882	-0.232446086	-0.232446086	0.389042291	-0.232446086	0.315041709	-0.347923303	-0.125530882	0.315041709	0.389042291	-0.232446086	0.067114196	0.315041709	-0.347923303	-0.025995208	0.237039197	0.315041709	-0.232446086	0.067114196	0.315041709	-0.125530882	-0.125530882	0.315041709
Methylcorrinoid	0.154577037	-0.232446086	-0.347923303	-0.232446086	-0.025995208	-0.347923303	-0.232446086	0.237039197	0.067114196	-0.347923303	-0.232446086	0.315041709	-0.232446086	-0.125530882	-0.125530882	0.315041709	-0.025995208	-0.025995208	-0.232446086	-0.232446086	0.315041709	-0.125530882	-0.232446086	-0.232446086	0.389042291	-0.232446086	0.315041709	-0.347923303	-0.125530882	0.315041709	0.389042291	-0.232446086	0.067114196	0.315041709	-0.347923303	-0.025995208	0.237039197	0.315041709	-0.232446086	0.067114196	0.315041709	-0.125530882	-0.125530882	0.315041709
N_LPR_pi_RPR_-Methyl-L-histidine	0.154577037	-0.232446086	-0.347923303	-0.232446086	-0.025995208	-0.347923303	-0.232446086	0.237039197	0.067114196	-0.347923303	-0.232446086	0.315041709	-0.232446086	-0.125530882	-0.125530882	0.315041709	-0.025995208	-0.025995208	-0.232446086	-0.232446086	0.315041709	-0.125530882	-0.232446086	-0.232446086	0.389042291	-0.232446086	0.315041709	-0.347923303	-0.125530882	0.315041709	0.389042291	-0.232446086	0.067114196	0.315041709	-0.347923303	-0.025995208	0.237039197	0.315041709	-0.232446086	0.067114196	0.315041709	-0.125530882	-0.125530882	0.315041709
N1,N5-Tri-di_LPR_hydroxyferuloyl_RPR_-N10-sinapoyl-spermidine	0.154577037	-0.232446086	-0.347923303	-0.232446086	-0.025995208	-0.347923303	-0.232446086	0.237039197	0.067114196	-0.347923303	-0.232446086	0.315041709	-0.232446086	-0.125530882	-0.125530882	0.315041709	-0.025995208	-0.025995208	-0.232446086	-0.232446086	0.315041709	-0.125530882	-0.232446086	-0.232446086	0.389042291	-0.232446086	0.315041709	-0.347923303	-0.125530882	0.315041709	0.389042291	-0.232446086	0.067114196	0.315041709	-0.347923303	-0.025995208	0.237039197	0.315041709	-0.232446086	0.067114196	0.315041709	-0.125530882	-0.125530882	0.315041709
N-Methyltyramine	-0.154577037	0.232446086	0.347923303	0.232446086	0.025995208	0.347923303	0.232446086	-0.237039197	-0.067114196	0.347923303	0.232446086	-0.315041709	0.232446086	0.125530882	0.125530882	-0.315041709	0.025995208	0.025995208	0.232446086	0.232446086	-0.315041709	0.125530882	0.232446086	0.232446086	-0.389042291	0.232446086	-0.315041709	0.347923303	0.125530882	-0.315041709	-0.389042291	0.232446086	-0.067114196	-0.315041709	0.347923303	0.025995208	-0.237039197	-0.315041709	0.232446086	-0.067114196	-0.315041709	0.125530882	0.125530882	-0.315041709
Nogalonic_acid	-0.154577037	0.232446086	0.347923303	0.232446086	0.025995208	0.347923303	0.232446086	-0.237039197	-0.067114196	0.347923303	0.232446086	-0.315041709	0.232446086	0.125530882	0.125530882	-0.315041709	0.025995208	0.025995208	0.232446086	0.232446086	-0.315041709	0.125530882	0.232446086	0.232446086	-0.389042291	0.232446086	-0.315041709	0.347923303	0.125530882	-0.315041709	-0.389042291	0.232446086	-0.067114196	-0.315041709	0.347923303	0.025995208	-0.237039197	-0.315041709	0.232446086	-0.067114196	-0.315041709	0.125530882	0.125530882	-0.315041709
Nogalonic_acid_methyl_ester	0.154577037	-0.232446086	-0.347923303	-0.232446086	-0.025995208	-0.347923303	-0.232446086	0.237039197	0.067114196	-0.347923303	-0.232446086	0.315041709	-0.232446086	-0.125530882	-0.125530882	0.315041709	-0.025995208	-0.025995208	-0.232446086	-0.232446086	0.315041709	-0.125530882	-0.232446086	-0.232446086	0.389042291	-0.232446086	0.315041709	-0.347923303	-0.125530882	0.315041709	0.389042291	-0.232446086	0.067114196	0.315041709	-0.347923303	-0.025995208	0.237039197	0.315041709	-0.232446086	0.067114196	0.315041709	-0.125530882	-0.125530882	0.315041709
Norbelladine	-0.154577037	0.232446086	0.347923303	0.232446086	0.025995208	0.347923303	0.232446086	-0.237039197	-0.067114196	0.347923303	0.232446086	-0.315041709	0.232446086	0.125530882	0.125530882	-0.315041709	0.025995208	0.025995208	0.232446086	0.232446086	-0.315041709	0.125530882	0.232446086	0.232446086	-0.389042291	0.232446086	-0.315041709	0.347923303	0.125530882	-0.315041709	-0.389042291	0.232446086	-0.067114196	-0.315041709	0.347923303	0.025995208	-0.237039197	-0.315041709	0.232446086	-0.067114196	-0.315041709	0.125530882	0.125530882	-0.315041709
O-Methylandrocymbine	0.154577037	-0.232446086	-0.347923303	-0.232446086	-0.025995208	-0.347923303	-0.232446086	0.237039197	0.067114196	-0.347923303	-0.232446086	0.315041709	-0.232446086	-0.125530882	-0.125530882	0.315041709	-0.025995208	-0.025995208	-0.232446086	-0.232446086	0.315041709	-0.125530882	-0.232446086	-0.232446086	0.389042291	-0.232446086	0.315041709	-0.347923303	-0.125530882	0.315041709	0.389042291	-0.232446086	0.067114196	0.315041709	-0.347923303	-0.025995208	0.237039197	0.315041709	-0.232446086	0.067114196	0.315041709	-0.125530882	-0.125530882	0.315041709
Peonidin-3-_LPR_p-coumaroyl_RPR_-rutinoside-5-glucoside	0.154577037	-0.232446086	-0.347923303	-0.232446086	-0.025995208	-0.347923303	-0.232446086	0.237039197	0.067114196	-0.347923303	-0.232446086	0.315041709	-0.232446086	-0.125530882	-0.125530882	0.315041709	-0.025995208	-0.025995208	-0.232446086	-0.232446086	0.315041709	-0.125530882	-0.232446086	-0.232446086	0.389042291	-0.232446086	0.315041709	-0.347923303	-0.125530882	0.315041709	0.389042291	-0.232446086	0.067114196	0.315041709	-0.347923303	-0.025995208	0.237039197	0.315041709	-0.232446086	0.067114196	0.315041709	-0.125530882	-0.125530882	0.315041709
Phylloquinone	0.154577037	-0.232446086	-0.347923303	-0.232446086	-0.025995208	-0.347923303	-0.232446086	0.237039197	0.067114196	-0.347923303	-0.232446086	0.315041709	-0.232446086	-0.125530882	-0.125530882	0.315041709	-0.025995208	-0.025995208	-0.232446086	-0.232446086	0.315041709	-0.125530882	-0.232446086	-0.232446086	0.389042291	-0.232446086	0.315041709	-0.347923303	-0.125530882	0.315041709	0.389042291	-0.232446086	0.067114196	0.315041709	-0.347923303	-0.025995208	0.237039197	0.315041709	-0.232446086	0.067114196	0.315041709	-0.125530882	-0.125530882	0.315041709
Plastoquinone-9	0.154577037	-0.232446086	-0.347923303	-0.232446086	-0.025995208	-0.347923303	-0.232446086	0.237039197	0.067114196	-0.347923303	-0.232446086	0.315041709	-0.232446086	-0.125530882	-0.125530882	0.315041709	-0.025995208	-0.025995208	-0.232446086	-0.232446086	0.315041709	-0.125530882	-0.232446086	-0.232446086	0.389042291	-0.232446086	0.315041709	-0.347923303	-0.125530882	0.315041709	0.389042291	-0.232446086	0.067114196	0.315041709	-0.347923303	-0.025995208	0.237039197	0.315041709	-0.232446086	0.067114196	0.315041709	-0.125530882	-0.125530882	0.315041709
Premithramycin_A3'	-0.154577037	0.232446086	0.347923303	0.232446086	0.025995208	0.347923303	0.232446086	-0.237039197	-0.067114196	0.347923303	0.232446086	-0.315041709	0.232446086	0.125530882	0.125530882	-0.315041709	0.025995208	0.025995208	0.232446086	0.232446086	-0.315041709	0.125530882	0.232446086	0.232446086	-0.389042291	0.232446086	-0.315041709	0.347923303	0.125530882	-0.315041709	-0.389042291	0.232446086	-0.067114196	-0.315041709	0.347923303	0.025995208	-0.237039197	-0.315041709	0.232446086	-0.067114196	-0.315041709	0.125530882	0.125530882	-0.315041709
Pretetramid	-0.154577037	0.232446086	0.347923303	0.232446086	0.025995208	0.347923303	0.232446086	-0.237039197	-0.067114196	0.347923303	0.232446086	-0.315041709	0.232446086	0.125530882	0.125530882	-0.315041709	0.025995208	0.025995208	0.232446086	0.232446086	-0.315041709	0.125530882	0.232446086	0.232446086	-0.389042291	0.232446086	-0.315041709	0.347923303	0.125530882	-0.315041709	-0.389042291	0.232446086	-0.067114196	-0.315041709	0.347923303	0.025995208	-0.237039197	-0.315041709	0.232446086	-0.067114196	-0.315041709	0.125530882	0.125530882	-0.315041709
Rhodopin	-0.154577037	0.232446086	0.347923303	0.232446086	0.025995208	0.347923303	0.232446086	-0.237039197	-0.067114196	0.347923303	0.232446086	-0.315041709	0.232446086	0.125530882	0.125530882	-0.315041709	0.025995208	0.025995208	0.232446086	0.232446086	-0.315041709	0.125530882	0.232446086	0.232446086	-0.389042291	0.232446086	-0.315041709	0.347923303	0.125530882	-0.315041709	-0.389042291	0.232446086	-0.067114196	-0.315041709	0.347923303	0.025995208	-0.237039197	-0.315041709	0.232446086	-0.067114196	-0.315041709	0.125530882	0.125530882	-0.315041709
Spheroidene	0.154577037	-0.232446086	-0.347923303	-0.232446086	-0.025995208	-0.347923303	-0.232446086	0.237039197	0.067114196	-0.347923303	-0.232446086	0.315041709	-0.232446086	-0.125530882	-0.125530882	0.315041709	-0.025995208	-0.025995208	-0.232446086	-0.232446086	0.315041709	-0.125530882	-0.232446086	-0.232446086	0.389042291	-0.232446086	0.315041709	-0.347923303	-0.125530882	0.315041709	0.389042291	-0.232446086	0.067114196	0.315041709	-0.347923303	-0.025995208	0.237039197	0.315041709	-0.232446086	0.067114196	0.315041709	-0.125530882	-0.125530882	0.315041709
Spirilloxanthin	0.154577037	-0.232446086	-0.347923303	-0.232446086	-0.025995208	-0.347923303	-0.232446086	0.237039197	0.067114196	-0.347923303	-0.232446086	0.315041709	-0.232446086	-0.125530882	-0.125530882	0.315041709	-0.025995208	-0.025995208	-0.232446086	-0.232446086	0.315041709	-0.125530882	-0.232446086	-0.232446086	0.389042291	-0.232446086	0.315041709	-0.347923303	-0.125530882	0.315041709	0.389042291	-0.232446086	0.067114196	0.315041709	-0.347923303	-0.025995208	0.237039197	0.315041709	-0.232446086	0.067114196	0.315041709	-0.125530882	-0.125530882	0.315041709
Tetracenomycin_E	-0.154577037	0.232446086	0.347923303	0.232446086	0.025995208	0.347923303	0.232446086	-0.237039197	-0.067114196	0.347923303	0.232446086	-0.315041709	0.232446086	0.125530882	0.125530882	-0.315041709	0.025995208	0.025995208	0.232446086	0.232446086	-0.315041709	0.125530882	0.232446086	0.232446086	-0.389042291	0.232446086	-0.315041709	0.347923303	0.125530882	-0.315041709	-0.389042291	0.232446086	-0.067114196	-0.315041709	0.347923303	0.025995208	-0.237039197	-0.315041709	0.232446086	-0.067114196	-0.315041709	0.125530882	0.125530882	-0.315041709
TRIBOA-glucoside	-0.154577037	0.232446086	0.347923303	0.232446086	0.025995208	0.347923303	0.232446086	-0.237039197	-0.067114196	0.347923303	0.232446086	-0.315041709	0.232446086	0.125530882	0.125530882	-0.315041709	0.025995208	0.025995208	0.232446086	0.232446086	-0.315041709	0.125530882	0.232446086	0.232446086	-0.389042291	0.232446086	-0.315041709	0.347923303	0.125530882	-0.315041709	-0.389042291	0.232446086	-0.067114196	-0.315041709	0.347923303	0.025995208	-0.237039197	-0.315041709	0.232446086	-0.067114196	-0.315041709	0.125530882	0.125530882	-0.315041709
Trimethylamine	-0.154577037	0.232446086	0.347923303	0.232446086	0.025995208	0.347923303	0.232446086	-0.237039197	-0.067114196	0.347923303	0.232446086	-0.315041709	0.232446086	0.125530882	0.125530882	-0.315041709	0.025995208	0.025995208	0.232446086	0.232446086	-0.315041709	0.125530882	0.232446086	0.232446086	-0.389042291	0.232446086	-0.315041709	0.347923303	0.125530882	-0.315041709	-0.389042291	0.232446086	-0.067114196	-0.315041709	0.347923303	0.025995208	-0.237039197	-0.315041709	0.232446086	-0.067114196	-0.315041709	0.125530882	0.125530882	-0.315041709
Xanthohumol	0.154577037	-0.232446086	-0.347923303	-0.232446086	-0.025995208	-0.347923303	-0.232446086	0.237039197	0.067114196	-0.347923303	-0.232446086	0.315041709	-0.232446086	-0.125530882	-0.125530882	0.315041709	-0.025995208	-0.025995208	-0.232446086	-0.232446086	0.315041709	-0.125530882	-0.232446086	-0.232446086	0.389042291	-0.232446086	0.315041709	-0.347923303	-0.125530882	0.315041709	0.389042291	-0.232446086	0.067114196	0.315041709	-0.347923303	-0.025995208	0.237039197	0.315041709	-0.232446086	0.067114196	0.315041709	-0.125530882	-0.125530882	0.315041709
Xanthurenic_acid	-0.154577037	0.232446086	0.347923303	0.232446086	0.025995208	0.347923303	0.232446086	-0.237039197	-0.067114196	0.347923303	0.232446086	-0.315041709	0.232446086	0.125530882	0.125530882	-0.315041709	0.025995208	0.025995208	0.232446086	0.232446086	-0.315041709	0.125530882	0.232446086	0.232446086	-0.389042291	0.232446086	-0.315041709	0.347923303	0.125530882	-0.315041709	-0.389042291	0.232446086	-0.067114196	-0.315041709	0.347923303	0.025995208	-0.237039197	-0.315041709	0.232446086	-0.067114196	-0.315041709	0.125530882	0.125530882	-0.315041709
myo-Inositol	0.594418441	1.033140317	-0.708305755	0.283140317	0.594418441	-0.466859684	0.283140317	-1.344303435	0.594418441	-0.466859684	0.283140317	0.594418441	1.033140317	1.033140317	1.033140317	-0.155581559	0.283140317	-1.344303435	1.033140317	1.033140317	-0.155581559	-0.594303435	1.033140317	1.033140317	-0.155581559	1.033140317	1.033140317	0.283140317	1.033140317	-0.155581559	-1.344303435	0.283140317	1.033140317	-0.155581559	0.283140317	-0.594303435	0.594418441	-0.155581559	0.283140317	-1.147027631	-0.155581559	-0.905581559	0.283140317	-0.155581559
Glyoxylate	0.049281918	0.341763168	0.049281918	0.049281918	-0.158236832	0.049281918	-0.450718083	0.341763168	-0.450718083	0.049281918	0.049281918	0.049281918	-0.450718083	0.341763168	0.049281918	0.049281918	0.341763168	-0.450718083	-0.450718083	0.341763168	0.049281918	0.341763168	0.341763168	-0.450718083	0.049281918	0.341763168	0.341763168	-0.450718083	0.341763168	0.049281918	0.341763168	0.049281918	-0.158236832	0.049281918	0.049281918	0.341763168	-0.158236832	0.049281918	0.049281918	-0.450718083	0.049281918	-0.450718083	-0.450718083	0.049281918
2,4,6/3,5-Pentahydroxycyclohexanone	-0.435996194	0.064003806	0.224967854	0.064003806	0.064003806	0.271522556	-0.228477445	0.856485057	-0.728477445	0.271522556	0.564003806	0.064003806	-0.435996194	-0.728477445	0.064003806	-0.228477445	-0.228477445	0.564003806	-0.435996194	-0.435996194	0.564003806	-0.304478991	-0.435996194	-0.435996194	0.064003806	-0.435996194	-1.096960242	0.564003806	-0.728477445	0.564003806	0.856485057	-0.228477445	-0.728477445	0.064003806	-0.228477445	-0.143514944	-0.728477445	0.564003806	0.064003806	0.224967854	0.064003806	0.064003806	0.064003806	0.064003806
L-Histidinol_phosphate	-0.171343328	-0.378862077	-0.378862077	-0.378862077	-0.171343328	0.121137923	-0.378862077	0.328656673	-0.171343328	0.121137923	-0.378862077	-0.01037928	-0.171343328	-0.171343328	-0.378862077	0.48962072	-0.171343328	0.48962072	-0.171343328	-0.171343328	0.48962072	0.328656673	-0.171343328	-0.171343328	0.48962072	-0.171343328	0.328656673	-0.378862077	-0.171343328	0.48962072	0.328656673	-0.378862077	-0.378862077	0.48962072	-0.378862077	0.328656673	0.48962072	0.48962072	-0.378862077	0.48962072	0.48962072	0.48962072	-0.378862077	0.48962072
3'-N-Debenzoyltaxol	-0.374744793	-0.111710387	0.625255207	-0.111710387	-0.111710387	0.625255207	-0.111710387	-0.597137214	0.210217708	0.402862786	-0.111710387	-0.374744793	0.210217708	0.625255207	-0.374744793	-0.374744793	0.210217708	-0.374744793	-0.111710387	1.210217708	-0.597137214	-0.374744793	1.625255207	-0.111710387	-0.111710387	1.210217708	-0.374744793	-0.111710387	1.625255207	-0.374744793	-0.374744793	-0.374744793	0.210217708	-0.374744793	-0.111710387	-0.374744793	-0.111710387	-0.374744793	-0.111710387	-0.597137214	-0.374744793	-0.597137214	-0.374744793	-0.374744793
_LPR_R_RPR_-Phenyllactyl-CoA	-0.16175107	0.101283336	-0.16175107	0.101283336	0.101283336	-0.16175107	0.101283336	-0.384143491	0.423211431	-0.384143491	0.101283336	-0.16175107	0.423211431	0.83824893	-0.16175107	-0.16175107	0.423211431	-0.16175107	0.101283336	0.423211431	-0.384143491	-0.16175107	0.83824893	0.101283336	0.101283336	0.423211431	-0.16175107	0.101283336	0.83824893	-0.16175107	-0.16175107	-0.16175107	0.423211431	-0.16175107	0.101283336	-0.16175107	0.101283336	-0.16175107	0.101283336	-0.384143491	-0.16175107	-0.384143491	-0.16175107	-0.16175107
1-_LPR_1-Alkenyl_RPR_-sn-glycero-3-phosphate	-0.16175107	0.101283336	-0.16175107	0.101283336	0.101283336	-0.16175107	0.101283336	-0.384143491	0.423211431	-0.384143491	0.101283336	-0.16175107	0.423211431	0.83824893	-0.16175107	-0.16175107	0.423211431	-0.16175107	0.101283336	0.423211431	-0.384143491	-0.16175107	0.83824893	0.101283336	0.101283336	0.423211431	-0.16175107	0.101283336	0.83824893	-0.16175107	-0.16175107	-0.16175107	0.423211431	-0.16175107	0.101283336	-0.16175107	0.101283336	-0.16175107	0.101283336	-0.384143491	-0.16175107	-0.384143491	-0.16175107	-0.16175107
1-Acylglycerophosphoinositol	-0.16175107	0.101283336	-0.16175107	0.101283336	0.101283336	-0.16175107	0.101283336	-0.384143491	0.423211431	-0.384143491	0.101283336	-0.16175107	0.423211431	0.83824893	-0.16175107	-0.16175107	0.423211431	-0.16175107	0.101283336	0.423211431	-0.384143491	-0.16175107	0.83824893	0.101283336	0.101283336	0.423211431	-0.16175107	0.101283336	0.83824893	-0.16175107	-0.16175107	-0.16175107	0.423211431	-0.16175107	0.101283336	-0.16175107	0.101283336	-0.16175107	0.101283336	-0.384143491	-0.16175107	-0.384143491	-0.16175107	-0.16175107
1-Acyl-sn-glycero-3-phosphoglycerol	-0.16175107	0.101283336	-0.16175107	0.101283336	0.101283336	-0.16175107	0.101283336	-0.384143491	0.423211431	-0.384143491	0.101283336	-0.16175107	0.423211431	0.83824893	-0.16175107	-0.16175107	0.423211431	-0.16175107	0.101283336	0.423211431	-0.384143491	-0.16175107	0.83824893	0.101283336	0.101283336	0.423211431	-0.16175107	0.101283336	0.83824893	-0.16175107	-0.16175107	-0.16175107	0.423211431	-0.16175107	0.101283336	-0.16175107	0.101283336	-0.16175107	0.101283336	-0.384143491	-0.16175107	-0.384143491	-0.16175107	-0.16175107
1-Acyl-sn-glycero-3-phosphoserine	-0.16175107	0.101283336	-0.16175107	0.101283336	0.101283336	-0.16175107	0.101283336	-0.384143491	0.423211431	-0.384143491	0.101283336	-0.16175107	0.423211431	0.83824893	-0.16175107	-0.16175107	0.423211431	-0.16175107	0.101283336	0.423211431	-0.384143491	-0.16175107	0.83824893	0.101283336	0.101283336	0.423211431	-0.16175107	0.101283336	0.83824893	-0.16175107	-0.16175107	-0.16175107	0.423211431	-0.16175107	0.101283336	-0.16175107	0.101283336	-0.16175107	0.101283336	-0.384143491	-0.16175107	-0.384143491	-0.16175107	-0.16175107
1-Alkyl-sn-glycero-3-phosphate	-0.16175107	0.101283336	-0.16175107	0.101283336	0.101283336	-0.16175107	0.101283336	-0.384143491	0.423211431	-0.384143491	0.101283336	-0.16175107	0.423211431	0.83824893	-0.16175107	-0.16175107	0.423211431	-0.16175107	0.101283336	0.423211431	-0.384143491	-0.16175107	0.83824893	0.101283336	0.101283336	0.423211431	-0.16175107	0.101283336	0.83824893	-0.16175107	-0.16175107	-0.16175107	0.423211431	-0.16175107	0.101283336	-0.16175107	0.101283336	-0.16175107	0.101283336	-0.384143491	-0.16175107	-0.384143491	-0.16175107	-0.16175107
1-Phosphatidyl-D-myo-inositol	0.16175107	-0.101283336	0.16175107	-0.101283336	-0.101283336	0.16175107	-0.101283336	0.384143491	-0.423211431	0.384143491	-0.101283336	0.16175107	-0.423211431	-0.83824893	0.16175107	0.16175107	-0.423211431	0.16175107	-0.101283336	-0.423211431	0.384143491	0.16175107	-0.83824893	-0.101283336	-0.101283336	-0.423211431	0.16175107	-0.101283336	-0.83824893	0.16175107	0.16175107	0.16175107	-0.423211431	0.16175107	-0.101283336	0.16175107	-0.101283336	0.16175107	-0.101283336	0.384143491	0.16175107	0.384143491	0.16175107	0.16175107
2,6-Dimethyl-5-methylene-3-oxo-heptanoyl-CoA	-0.16175107	0.101283336	-0.16175107	0.101283336	0.101283336	-0.16175107	0.101283336	-0.384143491	0.423211431	-0.384143491	0.101283336	-0.16175107	0.423211431	0.83824893	-0.16175107	-0.16175107	0.423211431	-0.16175107	0.101283336	0.423211431	-0.384143491	-0.16175107	0.83824893	0.101283336	0.101283336	0.423211431	-0.16175107	0.101283336	0.83824893	-0.16175107	-0.16175107	-0.16175107	0.423211431	-0.16175107	0.101283336	-0.16175107	0.101283336	-0.16175107	0.101283336	-0.384143491	-0.16175107	-0.384143491	-0.16175107	-0.16175107
2-Acyl-1-alkyl-sn-glycero-3-phosphate	0.16175107	-0.101283336	0.16175107	-0.101283336	-0.101283336	0.16175107	-0.101283336	0.384143491	-0.423211431	0.384143491	-0.101283336	0.16175107	-0.423211431	-0.83824893	0.16175107	0.16175107	-0.423211431	0.16175107	-0.101283336	-0.423211431	0.384143491	0.16175107	-0.83824893	-0.101283336	-0.101283336	-0.423211431	0.16175107	-0.101283336	-0.83824893	0.16175107	0.16175107	0.16175107	-0.423211431	0.16175107	-0.101283336	0.16175107	-0.101283336	0.16175107	-0.101283336	0.384143491	0.16175107	0.384143491	0.16175107	0.16175107
2-Naphthoyl-CoA	0.16175107	-0.101283336	0.16175107	-0.101283336	-0.101283336	0.16175107	-0.101283336	0.384143491	-0.423211431	0.384143491	-0.101283336	0.16175107	-0.423211431	-0.83824893	0.16175107	0.16175107	-0.423211431	0.16175107	-0.101283336	-0.423211431	0.384143491	0.16175107	-0.83824893	-0.101283336	-0.101283336	-0.423211431	0.16175107	-0.101283336	-0.83824893	0.16175107	0.16175107	0.16175107	-0.423211431	0.16175107	-0.101283336	0.16175107	-0.101283336	0.16175107	-0.101283336	0.384143491	0.16175107	0.384143491	0.16175107	0.16175107
3,5,7,9,11,13,15,17,19-Nonaoxo-docosanoyl-_LBK_acp_RBK_	0.16175107	-0.101283336	0.16175107	-0.101283336	-0.101283336	0.16175107	-0.101283336	0.384143491	-0.423211431	0.384143491	-0.101283336	0.16175107	-0.423211431	-0.83824893	0.16175107	0.16175107	-0.423211431	0.16175107	-0.101283336	-0.423211431	0.384143491	0.16175107	-0.83824893	-0.101283336	-0.101283336	-0.423211431	0.16175107	-0.101283336	-0.83824893	0.16175107	0.16175107	0.16175107	-0.423211431	0.16175107	-0.101283336	0.16175107	-0.101283336	0.16175107	-0.101283336	0.384143491	0.16175107	0.384143491	0.16175107	0.16175107
3,5,7,9,11,13,15,17,19-Nonaoxo-eicosanoyl-_LBK_acp_RBK_	0.16175107	-0.101283336	0.16175107	-0.101283336	-0.101283336	0.16175107	-0.101283336	0.384143491	-0.423211431	0.384143491	-0.101283336	0.16175107	-0.423211431	-0.83824893	0.16175107	0.16175107	-0.423211431	0.16175107	-0.101283336	-0.423211431	0.384143491	0.16175107	-0.83824893	-0.101283336	-0.101283336	-0.423211431	0.16175107	-0.101283336	-0.83824893	0.16175107	0.16175107	0.16175107	-0.423211431	0.16175107	-0.101283336	0.16175107	-0.101283336	0.16175107	-0.101283336	0.384143491	0.16175107	0.384143491	0.16175107	0.16175107
3,5,7,9,11,13,15,17,19-Nonaoxo-henicosanoyl-_LBK_acp_RBK_	0.16175107	-0.101283336	0.16175107	-0.101283336	-0.101283336	0.16175107	-0.101283336	0.384143491	-0.423211431	0.384143491	-0.101283336	0.16175107	-0.423211431	-0.83824893	0.16175107	0.16175107	-0.423211431	0.16175107	-0.101283336	-0.423211431	0.384143491	0.16175107	-0.83824893	-0.101283336	-0.101283336	-0.423211431	0.16175107	-0.101283336	-0.83824893	0.16175107	0.16175107	0.16175107	-0.423211431	0.16175107	-0.101283336	0.16175107	-0.101283336	0.16175107	-0.101283336	0.384143491	0.16175107	0.384143491	0.16175107	0.16175107
3,5,7,9,11,13,15-Heptaoxo-hexadecanoyl-_LBK_acp_RBK_	0.16175107	-0.101283336	0.16175107	-0.101283336	-0.101283336	0.16175107	-0.101283336	0.384143491	-0.423211431	0.384143491	-0.101283336	0.16175107	-0.423211431	-0.83824893	0.16175107	0.16175107	-0.423211431	0.16175107	-0.101283336	-0.423211431	0.384143491	0.16175107	-0.83824893	-0.101283336	-0.101283336	-0.423211431	0.16175107	-0.101283336	-0.83824893	0.16175107	0.16175107	0.16175107	-0.423211431	0.16175107	-0.101283336	0.16175107	-0.101283336	0.16175107	-0.101283336	0.384143491	0.16175107	0.384143491	0.16175107	0.16175107
3,5,7,9,11,13,15-Heptaoxo-octadecanoyl-_LBK_acp_RBK_	0.16175107	-0.101283336	0.16175107	-0.101283336	-0.101283336	0.16175107	-0.101283336	0.384143491	-0.423211431	0.384143491	-0.101283336	0.16175107	-0.423211431	-0.83824893	0.16175107	0.16175107	-0.423211431	0.16175107	-0.101283336	-0.423211431	0.384143491	0.16175107	-0.83824893	-0.101283336	-0.101283336	-0.423211431	0.16175107	-0.101283336	-0.83824893	0.16175107	0.16175107	0.16175107	-0.423211431	0.16175107	-0.101283336	0.16175107	-0.101283336	0.16175107	-0.101283336	0.384143491	0.16175107	0.384143491	0.16175107	0.16175107
3-Hydroxy-5-oxohexanoyl-CoA	-0.16175107	0.101283336	-0.16175107	0.101283336	0.101283336	-0.16175107	0.101283336	-0.384143491	0.423211431	-0.384143491	0.101283336	-0.16175107	0.423211431	0.83824893	-0.16175107	-0.16175107	0.423211431	-0.16175107	0.101283336	0.423211431	-0.384143491	-0.16175107	0.83824893	0.101283336	0.101283336	0.423211431	-0.16175107	0.101283336	0.83824893	-0.16175107	-0.16175107	-0.16175107	0.423211431	-0.16175107	0.101283336	-0.16175107	0.101283336	-0.16175107	0.101283336	-0.384143491	-0.16175107	-0.384143491	-0.16175107	-0.16175107
3-Isopropylbut-3-enoyl-CoA	0.16175107	-0.101283336	0.16175107	-0.101283336	-0.101283336	0.16175107	-0.101283336	0.384143491	-0.423211431	0.384143491	-0.101283336	0.16175107	-0.423211431	-0.83824893	0.16175107	0.16175107	-0.423211431	0.16175107	-0.101283336	-0.423211431	0.384143491	0.16175107	-0.83824893	-0.101283336	-0.101283336	-0.423211431	0.16175107	-0.101283336	-0.83824893	0.16175107	0.16175107	0.16175107	-0.423211431	0.16175107	-0.101283336	0.16175107	-0.101283336	0.16175107	-0.101283336	0.384143491	0.16175107	0.384143491	0.16175107	0.16175107
3-Oxopimeloyl-CoA	-0.16175107	0.101283336	-0.16175107	0.101283336	0.101283336	-0.16175107	0.101283336	-0.384143491	0.423211431	-0.384143491	0.101283336	-0.16175107	0.423211431	0.83824893	-0.16175107	-0.16175107	0.423211431	-0.16175107	0.101283336	0.423211431	-0.384143491	-0.16175107	0.83824893	0.101283336	0.101283336	0.423211431	-0.16175107	0.101283336	0.83824893	-0.16175107	-0.16175107	-0.16175107	0.423211431	-0.16175107	0.101283336	-0.16175107	0.101283336	-0.16175107	0.101283336	-0.384143491	-0.16175107	-0.384143491	-0.16175107	-0.16175107
4-_LPR_beta-Acetylaminoethyl_RPR_imidazole	0.16175107	-0.101283336	0.16175107	-0.101283336	-0.101283336	0.16175107	-0.101283336	0.384143491	-0.423211431	0.384143491	-0.101283336	0.16175107	-0.423211431	-0.83824893	0.16175107	0.16175107	-0.423211431	0.16175107	-0.101283336	-0.423211431	0.384143491	0.16175107	-0.83824893	-0.101283336	-0.101283336	-0.423211431	0.16175107	-0.101283336	-0.83824893	0.16175107	0.16175107	0.16175107	-0.423211431	0.16175107	-0.101283336	0.16175107	-0.101283336	0.16175107	-0.101283336	0.384143491	0.16175107	0.384143491	0.16175107	0.16175107
4'''-Demalonylsalvianin	-0.16175107	0.101283336	-0.16175107	0.101283336	0.101283336	-0.16175107	0.101283336	-0.384143491	0.423211431	-0.384143491	0.101283336	-0.16175107	0.423211431	0.83824893	-0.16175107	-0.16175107	0.423211431	-0.16175107	0.101283336	0.423211431	-0.384143491	-0.16175107	0.83824893	0.101283336	0.101283336	0.423211431	-0.16175107	0.101283336	0.83824893	-0.16175107	-0.16175107	-0.16175107	0.423211431	-0.16175107	0.101283336	-0.16175107	0.101283336	-0.16175107	0.101283336	-0.384143491	-0.16175107	-0.384143491	-0.16175107	-0.16175107
Albireodelphin	-0.16175107	0.101283336	-0.16175107	0.101283336	0.101283336	-0.16175107	0.101283336	-0.384143491	0.423211431	-0.384143491	0.101283336	-0.16175107	0.423211431	0.83824893	-0.16175107	-0.16175107	0.423211431	-0.16175107	0.101283336	0.423211431	-0.384143491	-0.16175107	0.83824893	0.101283336	0.101283336	0.423211431	-0.16175107	0.101283336	0.83824893	-0.16175107	-0.16175107	-0.16175107	0.423211431	-0.16175107	0.101283336	-0.16175107	0.101283336	-0.16175107	0.101283336	-0.384143491	-0.16175107	-0.384143491	-0.16175107	-0.16175107
Bisdemethoxycurcumin	0.16175107	-0.101283336	0.16175107	-0.101283336	-0.101283336	0.16175107	-0.101283336	0.384143491	-0.423211431	0.384143491	-0.101283336	0.16175107	-0.423211431	-0.83824893	0.16175107	0.16175107	-0.423211431	0.16175107	-0.101283336	-0.423211431	0.384143491	0.16175107	-0.83824893	-0.101283336	-0.101283336	-0.423211431	0.16175107	-0.101283336	-0.83824893	0.16175107	0.16175107	0.16175107	-0.423211431	0.16175107	-0.101283336	0.16175107	-0.101283336	0.16175107	-0.101283336	0.384143491	0.16175107	0.384143491	0.16175107	0.16175107
Cardiolipin	0.16175107	-0.101283336	0.16175107	-0.101283336	-0.101283336	0.16175107	-0.101283336	0.384143491	-0.423211431	0.384143491	-0.101283336	0.16175107	-0.423211431	-0.83824893	0.16175107	0.16175107	-0.423211431	0.16175107	-0.101283336	-0.423211431	0.384143491	0.16175107	-0.83824893	-0.101283336	-0.101283336	-0.423211431	0.16175107	-0.101283336	-0.83824893	0.16175107	0.16175107	0.16175107	-0.423211431	0.16175107	-0.101283336	0.16175107	-0.101283336	0.16175107	-0.101283336	0.384143491	0.16175107	0.384143491	0.16175107	0.16175107
Celosianin_II	0.16175107	-0.101283336	0.16175107	-0.101283336	-0.101283336	0.16175107	-0.101283336	0.384143491	-0.423211431	0.384143491	-0.101283336	0.16175107	-0.423211431	-0.83824893	0.16175107	0.16175107	-0.423211431	0.16175107	-0.101283336	-0.423211431	0.384143491	0.16175107	-0.83824893	-0.101283336	-0.101283336	-0.423211431	0.16175107	-0.101283336	-0.83824893	0.16175107	0.16175107	0.16175107	-0.423211431	0.16175107	-0.101283336	0.16175107	-0.101283336	0.16175107	-0.101283336	0.384143491	0.16175107	0.384143491	0.16175107	0.16175107
Cocaine	0.16175107	-0.101283336	0.16175107	-0.101283336	-0.101283336	0.16175107	-0.101283336	0.384143491	-0.423211431	0.384143491	-0.101283336	0.16175107	-0.423211431	-0.83824893	0.16175107	0.16175107	-0.423211431	0.16175107	-0.101283336	-0.423211431	0.384143491	0.16175107	-0.83824893	-0.101283336	-0.101283336	-0.423211431	0.16175107	-0.101283336	-0.83824893	0.16175107	0.16175107	0.16175107	-0.423211431	0.16175107	-0.101283336	0.16175107	-0.101283336	0.16175107	-0.101283336	0.384143491	0.16175107	0.384143491	0.16175107	0.16175107
Cyanidin_3-_LPR_6-p-caffeoyl_RPR_glucoside	0.16175107	-0.101283336	0.16175107	-0.101283336	-0.101283336	0.16175107	-0.101283336	0.384143491	-0.423211431	0.384143491	-0.101283336	0.16175107	-0.423211431	-0.83824893	0.16175107	0.16175107	-0.423211431	0.16175107	-0.101283336	-0.423211431	0.384143491	0.16175107	-0.83824893	-0.101283336	-0.101283336	-0.423211431	0.16175107	-0.101283336	-0.83824893	0.16175107	0.16175107	0.16175107	-0.423211431	0.16175107	-0.101283336	0.16175107	-0.101283336	0.16175107	-0.101283336	0.384143491	0.16175107	0.384143491	0.16175107	0.16175107
Cyanidin_3-O-3'',6''-O-dimalonylglucoside	0.16175107	-0.101283336	0.16175107	-0.101283336	-0.101283336	0.16175107	-0.101283336	0.384143491	-0.423211431	0.384143491	-0.101283336	0.16175107	-0.423211431	-0.83824893	0.16175107	0.16175107	-0.423211431	0.16175107	-0.101283336	-0.423211431	0.384143491	0.16175107	-0.83824893	-0.101283336	-0.101283336	-0.423211431	0.16175107	-0.101283336	-0.83824893	0.16175107	0.16175107	0.16175107	-0.423211431	0.16175107	-0.101283336	0.16175107	-0.101283336	0.16175107	-0.101283336	0.384143491	0.16175107	0.384143491	0.16175107	0.16175107
Delphinidin_3-_LPR_6-p-coumaroyl_RPR_glucoside	0.16175107	-0.101283336	0.16175107	-0.101283336	-0.101283336	0.16175107	-0.101283336	0.384143491	-0.423211431	0.384143491	-0.101283336	0.16175107	-0.423211431	-0.83824893	0.16175107	0.16175107	-0.423211431	0.16175107	-0.101283336	-0.423211431	0.384143491	0.16175107	-0.83824893	-0.101283336	-0.101283336	-0.423211431	0.16175107	-0.101283336	-0.83824893	0.16175107	0.16175107	0.16175107	-0.423211431	0.16175107	-0.101283336	0.16175107	-0.101283336	0.16175107	-0.101283336	0.384143491	0.16175107	0.384143491	0.16175107	0.16175107
Delphinidin_3-O-_LPR_6-caffeoyl-beta-D-glucoside_RPR_	0.16175107	-0.101283336	0.16175107	-0.101283336	-0.101283336	0.16175107	-0.101283336	0.384143491	-0.423211431	0.384143491	-0.101283336	0.16175107	-0.423211431	-0.83824893	0.16175107	0.16175107	-0.423211431	0.16175107	-0.101283336	-0.423211431	0.384143491	0.16175107	-0.83824893	-0.101283336	-0.101283336	-0.423211431	0.16175107	-0.101283336	-0.83824893	0.16175107	0.16175107	0.16175107	-0.423211431	0.16175107	-0.101283336	0.16175107	-0.101283336	0.16175107	-0.101283336	0.384143491	0.16175107	0.384143491	0.16175107	0.16175107
Delphinidin_3-O-_LPR_6-O-malonyl-beta-D-glucoside_RPR_	-0.16175107	0.101283336	-0.16175107	0.101283336	0.101283336	-0.16175107	0.101283336	-0.384143491	0.423211431	-0.384143491	0.101283336	-0.16175107	0.423211431	0.83824893	-0.16175107	-0.16175107	0.423211431	-0.16175107	0.101283336	0.423211431	-0.384143491	-0.16175107	0.83824893	0.101283336	0.101283336	0.423211431	-0.16175107	0.101283336	0.83824893	-0.16175107	-0.16175107	-0.16175107	0.423211431	-0.16175107	0.101283336	-0.16175107	0.101283336	-0.16175107	0.101283336	-0.384143491	-0.16175107	-0.384143491	-0.16175107	-0.16175107
Delphinidin_3-O-3'',6''-O-dimalonylglucoside	0.16175107	-0.101283336	0.16175107	-0.101283336	-0.101283336	0.16175107	-0.101283336	0.384143491	-0.423211431	0.384143491	-0.101283336	0.16175107	-0.423211431	-0.83824893	0.16175107	0.16175107	-0.423211431	0.16175107	-0.101283336	-0.423211431	0.384143491	0.16175107	-0.83824893	-0.101283336	-0.101283336	-0.423211431	0.16175107	-0.101283336	-0.83824893	0.16175107	0.16175107	0.16175107	-0.423211431	0.16175107	-0.101283336	0.16175107	-0.101283336	0.16175107	-0.101283336	0.384143491	0.16175107	0.384143491	0.16175107	0.16175107
Demethoxycurcumin	0.16175107	-0.101283336	0.16175107	-0.101283336	-0.101283336	0.16175107	-0.101283336	0.384143491	-0.423211431	0.384143491	-0.101283336	0.16175107	-0.423211431	-0.83824893	0.16175107	0.16175107	-0.423211431	0.16175107	-0.101283336	-0.423211431	0.384143491	0.16175107	-0.83824893	-0.101283336	-0.101283336	-0.423211431	0.16175107	-0.101283336	-0.83824893	0.16175107	0.16175107	0.16175107	-0.423211431	0.16175107	-0.101283336	0.16175107	-0.101283336	0.16175107	-0.101283336	0.384143491	0.16175107	0.384143491	0.16175107	0.16175107
Di_LBK_3-deoxy-D-manno-octulosonyl_RBK_-lipid_A	0.16175107	-0.101283336	0.16175107	-0.101283336	-0.101283336	0.16175107	-0.101283336	0.384143491	-0.423211431	0.384143491	-0.101283336	0.16175107	-0.423211431	-0.83824893	0.16175107	0.16175107	-0.423211431	0.16175107	-0.101283336	-0.423211431	0.384143491	0.16175107	-0.83824893	-0.101283336	-0.101283336	-0.423211431	0.16175107	-0.101283336	-0.83824893	0.16175107	0.16175107	0.16175107	-0.423211431	0.16175107	-0.101283336	0.16175107	-0.101283336	0.16175107	-0.101283336	0.384143491	0.16175107	0.384143491	0.16175107	0.16175107
Dodecanoyl-_LBK_acyl-carrier_protein_RBK_	-0.16175107	0.101283336	-0.16175107	0.101283336	0.101283336	-0.16175107	0.101283336	-0.384143491	0.423211431	-0.384143491	0.101283336	-0.16175107	0.423211431	0.83824893	-0.16175107	-0.16175107	0.423211431	-0.16175107	0.101283336	0.423211431	-0.384143491	-0.16175107	0.83824893	0.101283336	0.101283336	0.423211431	-0.16175107	0.101283336	0.83824893	-0.16175107	-0.16175107	-0.16175107	0.423211431	-0.16175107	0.101283336	-0.16175107	0.101283336	-0.16175107	0.101283336	-0.384143491	-0.16175107	-0.384143491	-0.16175107	-0.16175107
Ecgonine_methyl_ester	-0.16175107	0.101283336	-0.16175107	0.101283336	0.101283336	-0.16175107	0.101283336	-0.384143491	0.423211431	-0.384143491	0.101283336	-0.16175107	0.423211431	0.83824893	-0.16175107	-0.16175107	0.423211431	-0.16175107	0.101283336	0.423211431	-0.384143491	-0.16175107	0.83824893	0.101283336	0.101283336	0.423211431	-0.16175107	0.101283336	0.83824893	-0.16175107	-0.16175107	-0.16175107	0.423211431	-0.16175107	0.101283336	-0.16175107	0.101283336	-0.16175107	0.101283336	-0.384143491	-0.16175107	-0.384143491	-0.16175107	-0.16175107
Feruloylputrescine	0.16175107	-0.101283336	0.16175107	-0.101283336	-0.101283336	0.16175107	-0.101283336	0.384143491	-0.423211431	0.384143491	-0.101283336	0.16175107	-0.423211431	-0.83824893	0.16175107	0.16175107	-0.423211431	0.16175107	-0.101283336	-0.423211431	0.384143491	0.16175107	-0.83824893	-0.101283336	-0.101283336	-0.423211431	0.16175107	-0.101283336	-0.83824893	0.16175107	0.16175107	0.16175107	-0.423211431	0.16175107	-0.101283336	0.16175107	-0.101283336	0.16175107	-0.101283336	0.384143491	0.16175107	0.384143491	0.16175107	0.16175107
Gentiodelphin	0.16175107	-0.101283336	0.16175107	-0.101283336	-0.101283336	0.16175107	-0.101283336	0.384143491	-0.423211431	0.384143491	-0.101283336	0.16175107	-0.423211431	-0.83824893	0.16175107	0.16175107	-0.423211431	0.16175107	-0.101283336	-0.423211431	0.384143491	0.16175107	-0.83824893	-0.101283336	-0.101283336	-0.423211431	0.16175107	-0.101283336	-0.83824893	0.16175107	0.16175107	0.16175107	-0.423211431	0.16175107	-0.101283336	0.16175107	-0.101283336	0.16175107	-0.101283336	0.384143491	0.16175107	0.384143491	0.16175107	0.16175107
Lampranthin_II	0.16175107	-0.101283336	0.16175107	-0.101283336	-0.101283336	0.16175107	-0.101283336	0.384143491	-0.423211431	0.384143491	-0.101283336	0.16175107	-0.423211431	-0.83824893	0.16175107	0.16175107	-0.423211431	0.16175107	-0.101283336	-0.423211431	0.384143491	0.16175107	-0.83824893	-0.101283336	-0.101283336	-0.423211431	0.16175107	-0.101283336	-0.83824893	0.16175107	0.16175107	0.16175107	-0.423211431	0.16175107	-0.101283336	0.16175107	-0.101283336	0.16175107	-0.101283336	0.384143491	0.16175107	0.384143491	0.16175107	0.16175107
Littorine	0.16175107	-0.101283336	0.16175107	-0.101283336	-0.101283336	0.16175107	-0.101283336	0.384143491	-0.423211431	0.384143491	-0.101283336	0.16175107	-0.423211431	-0.83824893	0.16175107	0.16175107	-0.423211431	0.16175107	-0.101283336	-0.423211431	0.384143491	0.16175107	-0.83824893	-0.101283336	-0.101283336	-0.423211431	0.16175107	-0.101283336	-0.83824893	0.16175107	0.16175107	0.16175107	-0.423211431	0.16175107	-0.101283336	0.16175107	-0.101283336	0.16175107	-0.101283336	0.384143491	0.16175107	0.384143491	0.16175107	0.16175107
Malonamoyl-CoA	-0.16175107	0.101283336	-0.16175107	0.101283336	0.101283336	-0.16175107	0.101283336	-0.384143491	0.423211431	-0.384143491	0.101283336	-0.16175107	0.423211431	0.83824893	-0.16175107	-0.16175107	0.423211431	-0.16175107	0.101283336	0.423211431	-0.384143491	-0.16175107	0.83824893	0.101283336	0.101283336	0.423211431	-0.16175107	0.101283336	0.83824893	-0.16175107	-0.16175107	-0.16175107	0.423211431	-0.16175107	0.101283336	-0.16175107	0.101283336	-0.16175107	0.101283336	-0.384143491	-0.16175107	-0.384143491	-0.16175107	-0.16175107
Monolysocardiolipin	-0.16175107	0.101283336	-0.16175107	0.101283336	0.101283336	-0.16175107	0.101283336	-0.384143491	0.423211431	-0.384143491	0.101283336	-0.16175107	0.423211431	0.83824893	-0.16175107	-0.16175107	0.423211431	-0.16175107	0.101283336	0.423211431	-0.384143491	-0.16175107	0.83824893	0.101283336	0.101283336	0.423211431	-0.16175107	0.101283336	0.83824893	-0.16175107	-0.16175107	-0.16175107	0.423211431	-0.16175107	0.101283336	-0.16175107	0.101283336	-0.16175107	0.101283336	-0.384143491	-0.16175107	-0.384143491	-0.16175107	-0.16175107
Naphthyl-2-oxomethyl-succinyl-CoA	-0.16175107	0.101283336	-0.16175107	0.101283336	0.101283336	-0.16175107	0.101283336	-0.384143491	0.423211431	-0.384143491	0.101283336	-0.16175107	0.423211431	0.83824893	-0.16175107	-0.16175107	0.423211431	-0.16175107	0.101283336	0.423211431	-0.384143491	-0.16175107	0.83824893	0.101283336	0.101283336	0.423211431	-0.16175107	0.101283336	0.83824893	-0.16175107	-0.16175107	-0.16175107	0.423211431	-0.16175107	0.101283336	-0.16175107	0.101283336	-0.16175107	0.101283336	-0.384143491	-0.16175107	-0.384143491	-0.16175107	-0.16175107
Paclitaxel	0.16175107	-0.101283336	0.16175107	-0.101283336	-0.101283336	0.16175107	-0.101283336	0.384143491	-0.423211431	0.384143491	-0.101283336	0.16175107	-0.423211431	-0.83824893	0.16175107	0.16175107	-0.423211431	0.16175107	-0.101283336	-0.423211431	0.384143491	0.16175107	-0.83824893	-0.101283336	-0.101283336	-0.423211431	0.16175107	-0.101283336	-0.83824893	0.16175107	0.16175107	0.16175107	-0.423211431	0.16175107	-0.101283336	0.16175107	-0.101283336	0.16175107	-0.101283336	0.384143491	0.16175107	0.384143491	0.16175107	0.16175107
p-Coumaroylputrescine	0.16175107	-0.101283336	0.16175107	-0.101283336	-0.101283336	0.16175107	-0.101283336	0.384143491	-0.423211431	0.384143491	-0.101283336	0.16175107	-0.423211431	-0.83824893	0.16175107	0.16175107	-0.423211431	0.16175107	-0.101283336	-0.423211431	0.384143491	0.16175107	-0.83824893	-0.101283336	-0.101283336	-0.423211431	0.16175107	-0.101283336	-0.83824893	0.16175107	0.16175107	0.16175107	-0.423211431	0.16175107	-0.101283336	0.16175107	-0.101283336	0.16175107	-0.101283336	0.384143491	0.16175107	0.384143491	0.16175107	0.16175107
Pelargonidin_3-_LPR_6-p-coumaroyl_RPR_glucoside	0.16175107	-0.101283336	0.16175107	-0.101283336	-0.101283336	0.16175107	-0.101283336	0.384143491	-0.423211431	0.384143491	-0.101283336	0.16175107	-0.423211431	-0.83824893	0.16175107	0.16175107	-0.423211431	0.16175107	-0.101283336	-0.423211431	0.384143491	0.16175107	-0.83824893	-0.101283336	-0.101283336	-0.423211431	0.16175107	-0.101283336	-0.83824893	0.16175107	0.16175107	0.16175107	-0.423211431	0.16175107	-0.101283336	0.16175107	-0.101283336	0.16175107	-0.101283336	0.384143491	0.16175107	0.384143491	0.16175107	0.16175107
Pelargonidin_3-O-_LPR_6-O-malonyl-beta-D-glucoside_RPR_	-0.16175107	0.101283336	-0.16175107	0.101283336	0.101283336	-0.16175107	0.101283336	-0.384143491	0.423211431	-0.384143491	0.101283336	-0.16175107	0.423211431	0.83824893	-0.16175107	-0.16175107	0.423211431	-0.16175107	0.101283336	0.423211431	-0.384143491	-0.16175107	0.83824893	0.101283336	0.101283336	0.423211431	-0.16175107	0.101283336	0.83824893	-0.16175107	-0.16175107	-0.16175107	0.423211431	-0.16175107	0.101283336	-0.16175107	0.101283336	-0.16175107	0.101283336	-0.384143491	-0.16175107	-0.384143491	-0.16175107	-0.16175107
Pelargonidin_3-O-3'',6''-O-dimalonylglucoside	0.16175107	-0.101283336	0.16175107	-0.101283336	-0.101283336	0.16175107	-0.101283336	0.384143491	-0.423211431	0.384143491	-0.101283336	0.16175107	-0.423211431	-0.83824893	0.16175107	0.16175107	-0.423211431	0.16175107	-0.101283336	-0.423211431	0.384143491	0.16175107	-0.83824893	-0.101283336	-0.101283336	-0.423211431	0.16175107	-0.101283336	-0.83824893	0.16175107	0.16175107	0.16175107	-0.423211431	0.16175107	-0.101283336	0.16175107	-0.101283336	0.16175107	-0.101283336	0.384143491	0.16175107	0.384143491	0.16175107	0.16175107
Phosphatidylglycerol	0.16175107	-0.101283336	0.16175107	-0.101283336	-0.101283336	0.16175107	-0.101283336	0.384143491	-0.423211431	0.384143491	-0.101283336	0.16175107	-0.423211431	-0.83824893	0.16175107	0.16175107	-0.423211431	0.16175107	-0.101283336	-0.423211431	0.384143491	0.16175107	-0.83824893	-0.101283336	-0.101283336	-0.423211431	0.16175107	-0.101283336	-0.83824893	0.16175107	0.16175107	0.16175107	-0.423211431	0.16175107	-0.101283336	0.16175107	-0.101283336	0.16175107	-0.101283336	0.384143491	0.16175107	0.384143491	0.16175107	0.16175107
Phosphatidylserine	0.16175107	-0.101283336	0.16175107	-0.101283336	-0.101283336	0.16175107	-0.101283336	0.384143491	-0.423211431	0.384143491	-0.101283336	0.16175107	-0.423211431	-0.83824893	0.16175107	0.16175107	-0.423211431	0.16175107	-0.101283336	-0.423211431	0.384143491	0.16175107	-0.83824893	-0.101283336	-0.101283336	-0.423211431	0.16175107	-0.101283336	-0.83824893	0.16175107	0.16175107	0.16175107	-0.423211431	0.16175107	-0.101283336	0.16175107	-0.101283336	0.16175107	-0.101283336	0.384143491	0.16175107	0.384143491	0.16175107	0.16175107
p-Hydroxyphenylacetylglycine	0.16175107	-0.101283336	0.16175107	-0.101283336	-0.101283336	0.16175107	-0.101283336	0.384143491	-0.423211431	0.384143491	-0.101283336	0.16175107	-0.423211431	-0.83824893	0.16175107	0.16175107	-0.423211431	0.16175107	-0.101283336	-0.423211431	0.384143491	0.16175107	-0.83824893	-0.101283336	-0.101283336	-0.423211431	0.16175107	-0.101283336	-0.83824893	0.16175107	0.16175107	0.16175107	-0.423211431	0.16175107	-0.101283336	0.16175107	-0.101283336	0.16175107	-0.101283336	0.384143491	0.16175107	0.384143491	0.16175107	0.16175107
Salvianin	0.16175107	-0.101283336	0.16175107	-0.101283336	-0.101283336	0.16175107	-0.101283336	0.384143491	-0.423211431	0.384143491	-0.101283336	0.16175107	-0.423211431	-0.83824893	0.16175107	0.16175107	-0.423211431	0.16175107	-0.101283336	-0.423211431	0.384143491	0.16175107	-0.83824893	-0.101283336	-0.101283336	-0.423211431	0.16175107	-0.101283336	-0.83824893	0.16175107	0.16175107	0.16175107	-0.423211431	0.16175107	-0.101283336	0.16175107	-0.101283336	0.16175107	-0.101283336	0.384143491	0.16175107	0.384143491	0.16175107	0.16175107
Staphyloxanthin	0.16175107	-0.101283336	0.16175107	-0.101283336	-0.101283336	0.16175107	-0.101283336	0.384143491	-0.423211431	0.384143491	-0.101283336	0.16175107	-0.423211431	-0.83824893	0.16175107	0.16175107	-0.423211431	0.16175107	-0.101283336	-0.423211431	0.384143491	0.16175107	-0.83824893	-0.101283336	-0.101283336	-0.423211431	0.16175107	-0.101283336	-0.83824893	0.16175107	0.16175107	0.16175107	-0.423211431	0.16175107	-0.101283336	0.16175107	-0.101283336	0.16175107	-0.101283336	0.384143491	0.16175107	0.384143491	0.16175107	0.16175107
Tetradecanoyl-_LBK_acp_RBK_	-0.16175107	0.101283336	-0.16175107	0.101283336	0.101283336	-0.16175107	0.101283336	-0.384143491	0.423211431	-0.384143491	0.101283336	-0.16175107	0.423211431	0.83824893	-0.16175107	-0.16175107	0.423211431	-0.16175107	0.101283336	0.423211431	-0.384143491	-0.16175107	0.83824893	0.101283336	0.101283336	0.423211431	-0.16175107	0.101283336	0.83824893	-0.16175107	-0.16175107	-0.16175107	0.423211431	-0.16175107	0.101283336	-0.16175107	0.101283336	-0.16175107	0.101283336	-0.384143491	-0.16175107	-0.384143491	-0.16175107	-0.16175107
Tropine	-0.16175107	0.101283336	-0.16175107	0.101283336	0.101283336	-0.16175107	0.101283336	-0.384143491	0.423211431	-0.384143491	0.101283336	-0.16175107	0.423211431	0.83824893	-0.16175107	-0.16175107	0.423211431	-0.16175107	0.101283336	0.423211431	-0.384143491	-0.16175107	0.83824893	0.101283336	0.101283336	0.423211431	-0.16175107	0.101283336	0.83824893	-0.16175107	-0.16175107	-0.16175107	0.423211431	-0.16175107	0.101283336	-0.16175107	0.101283336	-0.16175107	0.101283336	-0.384143491	-0.16175107	-0.384143491	-0.16175107	-0.16175107
UDP-2,3-bis_LPR_3-hydroxytetradecanoyl_RPR_glucosamine	0.16175107	-0.101283336	0.16175107	-0.101283336	-0.101283336	0.16175107	-0.101283336	0.384143491	-0.423211431	0.384143491	-0.101283336	0.16175107	-0.423211431	-0.83824893	0.16175107	0.16175107	-0.423211431	0.16175107	-0.101283336	-0.423211431	0.384143491	0.16175107	-0.83824893	-0.101283336	-0.101283336	-0.423211431	0.16175107	-0.101283336	-0.83824893	0.16175107	0.16175107	0.16175107	-0.423211431	0.16175107	-0.101283336	0.16175107	-0.101283336	0.16175107	-0.101283336	0.384143491	0.16175107	0.384143491	0.16175107	0.16175107
N-_LPR_L-Arginino_RPR_succinate	0.10549313	-0.479469371	0.520530629	0.10549313	0.520530629	-0.479469371	0.10549313	0.10549313	-0.479469371	0.520530629	-0.479469371	0.10549313	0.520530629	0.520530629	0.10549313	0.10549313	-0.479469371	-0.479469371	-0.479469371	0.520530629	0.10549313	0.10549313	0.520530629	-0.479469371	-0.479469371	-0.064431872	-0.479469371	0.10549313	0.520530629	0.10549313	-0.064431872	-0.479469371	0.10549313	0.10549313	0.10549313	0.10549313	0.10549313	0.10549313	-0.479469371	-0.064431872	0.10549313	0.520530629	0.10549313	0.10549313
NADPplus	0.861616516	-0.723345985	-0.138383484	-0.723345985	0.276654015	0.276654015	0.276654015	0.446579017	0.861616516	0.276654015	-0.723345985	0.446579017	0.861616516	-0.723345985	0.276654015	-0.138383484	0.276654015	-0.138383484	-0.723345985	-0.723345985	0.446579017	-0.138383484	-0.723345985	-0.723345985	-0.138383484	-0.723345985	-0.138383484	0.276654015	-0.723345985	-0.138383484	-0.138383484	-0.723345985	-0.723345985	0.446579017	0.276654015	-0.138383484	-0.138383484	0.446579017	-0.723345985	-0.138383484	0.446579017	0.446579017	-1.138383484	-0.138383484
2-Dehydro-3-deoxy-D-xylonate	0.191957491	-0.308042509	-0.60052376	-0.308042509	0.191957491	0.191957491	-0.10052376	0.191957491	0.484438742	0.191957491	-0.308042509	0.191957491	0.191957491	-0.308042509	0.191957491	-0.10052376	0.191957491	-0.10052376	-0.308042509	-0.308042509	0.191957491	-0.10052376	-0.308042509	-0.308042509	-0.10052376	-0.308042509	0.191957491	-0.10052376	-0.308042509	-0.10052376	-0.10052376	-0.308042509	-0.308042509	0.191957491	0.191957491	-0.10052376	0.191957491	0.191957491	-0.308042509	-0.10052376	0.484438742	0.484438742	-0.60052376	-0.10052376
2-Hydroxycyclohexane-1-carboxyl-CoA	-0.383914982	0.616085018	1.201047519	0.616085018	-0.383914982	-0.383914982	0.201047519	-0.383914982	-0.968877483	-0.383914982	0.616085018	-0.383914982	-0.383914982	0.616085018	-0.383914982	0.201047519	-0.383914982	0.201047519	0.616085018	0.616085018	-0.383914982	0.201047519	0.616085018	0.616085018	0.201047519	0.616085018	-0.383914982	0.201047519	0.616085018	0.201047519	0.201047519	0.616085018	0.616085018	-0.383914982	-0.383914982	0.201047519	-0.383914982	-0.383914982	0.616085018	0.201047519	-0.968877483	-0.968877483	1.201047519	0.201047519
3-Hydroxyoctadecanoyl-CoA	0.383914982	-0.616085018	-1.201047519	-0.616085018	0.383914982	0.383914982	-0.201047519	0.383914982	0.968877483	0.383914982	-0.616085018	0.383914982	0.383914982	-0.616085018	0.383914982	-0.201047519	0.383914982	-0.201047519	-0.616085018	-0.616085018	0.383914982	-0.201047519	-0.616085018	-0.616085018	-0.201047519	-0.616085018	0.383914982	-0.201047519	-0.616085018	-0.201047519	-0.201047519	-0.616085018	-0.616085018	0.383914982	0.383914982	-0.201047519	0.383914982	0.383914982	-0.616085018	-0.201047519	0.968877483	0.968877483	-1.201047519	-0.201047519
7,9,12-Octaketide_intermediate_2	0.383914982	-0.616085018	-1.201047519	-0.616085018	0.383914982	0.383914982	-0.201047519	0.383914982	0.968877483	0.383914982	-0.616085018	0.383914982	0.383914982	-0.616085018	0.383914982	-0.201047519	0.383914982	-0.201047519	-0.616085018	-0.616085018	0.383914982	-0.201047519	-0.616085018	-0.616085018	-0.201047519	-0.616085018	0.383914982	-0.201047519	-0.616085018	-0.201047519	-0.201047519	-0.616085018	-0.616085018	0.383914982	0.383914982	-0.201047519	0.383914982	0.383914982	-0.616085018	-0.201047519	0.968877483	0.968877483	-1.201047519	-0.201047519
C-9_Reduced_nonaketamide	0.383914982	-0.616085018	-1.201047519	-0.616085018	0.383914982	0.383914982	-0.201047519	0.383914982	0.968877483	0.383914982	-0.616085018	0.383914982	0.383914982	-0.616085018	0.383914982	-0.201047519	0.383914982	-0.201047519	-0.616085018	-0.616085018	0.383914982	-0.201047519	-0.616085018	-0.616085018	-0.201047519	-0.616085018	0.383914982	-0.201047519	-0.616085018	-0.201047519	-0.201047519	-0.616085018	-0.616085018	0.383914982	0.383914982	-0.201047519	0.383914982	0.383914982	-0.616085018	-0.201047519	0.968877483	0.968877483	-1.201047519	-0.201047519
CDP-abequose	0.494884624	-0.590077877	-0.297596627	-0.590077877	-0.090077877	-0.090077877	0.202403374	0.494884624	0.202403374	-0.090077877	-0.590077877	0.494884624	-0.090077877	-0.590077877	-0.090077877	0.202403374	-0.090077877	0.202403374	-0.590077877	-0.590077877	0.494884624	0.202403374	-0.590077877	-0.590077877	0.202403374	-0.590077877	-0.090077877	0.202403374	-0.590077877	0.202403374	0.202403374	-0.590077877	-0.590077877	0.494884624	-0.090077877	0.202403374	-0.090077877	0.494884624	-0.590077877	0.202403374	0.202403374	0.202403374	-0.297596627	0.202403374
2-Deoxystreptamine	0.856635825	-0.143364175	-0.46529227	-0.143364175	-0.143364175	-0.143364175	-0.143364175	0.17856392	-0.143364175	-0.143364175	0.119670231	0.663990747	-0.558401674	-0.558401674	-0.143364175	0.342062652	-0.143364175	-1.143364175	-0.406398581	-1.143364175	0.856635825	0.119670231	-0.46529227	-0.406398581	0.441598326	-0.728326676	0.441598326	-0.143364175	-0.728326676	1.079028246	-0.143364175	-0.143364175	-0.728326676	0.663990747	-0.406398581	0.119670231	0.441598326	0.663990747	-0.628791002	0.17856392	0.342062652	-0.143364175	-0.46529227	1.079028246
Dihomomethionine	0.087605242	0.04105054	-0.119913508	0.04105054	-0.251430711	0.04105054	-0.251430711	0.04105054	-0.412394758	0.04105054	0.172567743	0.283763954	-0.619913508	-0.327432257	0.04105054	0.283763954	-0.327432257	-0.327432257	0.04105054	-0.619913508	0.380086493	0.172567743	-0.119913508	0.04105054	0.172567743	-0.619913508	0.172567743	0.04105054	-0.619913508	0.283763954	-0.412394758	0.04105054	-0.119913508	0.283763954	0.04105054	0.172567743	0.172567743	0.283763954	0.04105054	0.04105054	0.283763954	-0.119913508	-0.119913508	0.283763954
Hexahomomethionine	0.087605242	0.04105054	-0.119913508	0.04105054	-0.251430711	0.04105054	-0.251430711	0.04105054	-0.412394758	0.04105054	0.172567743	0.283763954	-0.619913508	-0.327432257	0.04105054	0.283763954	-0.327432257	-0.327432257	0.04105054	-0.619913508	0.380086493	0.172567743	-0.119913508	0.04105054	0.172567743	-0.619913508	0.172567743	0.04105054	-0.619913508	0.283763954	-0.412394758	0.04105054	-0.119913508	0.283763954	0.04105054	0.172567743	0.172567743	0.283763954	0.04105054	0.04105054	0.283763954	-0.119913508	-0.119913508	0.283763954
Homomethionine	0.087605242	0.04105054	-0.119913508	0.04105054	-0.251430711	0.04105054	-0.251430711	0.04105054	-0.412394758	0.04105054	0.172567743	0.283763954	-0.619913508	-0.327432257	0.04105054	0.283763954	-0.327432257	-0.327432257	0.04105054	-0.619913508	0.380086493	0.172567743	-0.119913508	0.04105054	0.172567743	-0.619913508	0.172567743	0.04105054	-0.619913508	0.283763954	-0.412394758	0.04105054	-0.119913508	0.283763954	0.04105054	0.172567743	0.172567743	0.283763954	0.04105054	0.04105054	0.283763954	-0.119913508	-0.119913508	0.283763954
Pentahomomethionine	0.087605242	0.04105054	-0.119913508	0.04105054	-0.251430711	0.04105054	-0.251430711	0.04105054	-0.412394758	0.04105054	0.172567743	0.283763954	-0.619913508	-0.327432257	0.04105054	0.283763954	-0.327432257	-0.327432257	0.04105054	-0.619913508	0.380086493	0.172567743	-0.119913508	0.04105054	0.172567743	-0.619913508	0.172567743	0.04105054	-0.619913508	0.283763954	-0.412394758	0.04105054	-0.119913508	0.283763954	0.04105054	0.172567743	0.172567743	0.283763954	0.04105054	0.04105054	0.283763954	-0.119913508	-0.119913508	0.283763954
Tetrahomomethionine	0.087605242	0.04105054	-0.119913508	0.04105054	-0.251430711	0.04105054	-0.251430711	0.04105054	-0.412394758	0.04105054	0.172567743	0.283763954	-0.619913508	-0.327432257	0.04105054	0.283763954	-0.327432257	-0.327432257	0.04105054	-0.619913508	0.380086493	0.172567743	-0.119913508	0.04105054	0.172567743	-0.619913508	0.172567743	0.04105054	-0.619913508	0.283763954	-0.412394758	0.04105054	-0.119913508	0.283763954	0.04105054	0.172567743	0.172567743	0.283763954	0.04105054	0.04105054	0.283763954	-0.119913508	-0.119913508	0.283763954
Trihomomethionine	0.087605242	0.04105054	-0.119913508	0.04105054	-0.251430711	0.04105054	-0.251430711	0.04105054	-0.412394758	0.04105054	0.172567743	0.283763954	-0.619913508	-0.327432257	0.04105054	0.283763954	-0.327432257	-0.327432257	0.04105054	-0.619913508	0.380086493	0.172567743	-0.119913508	0.04105054	0.172567743	-0.619913508	0.172567743	0.04105054	-0.619913508	0.283763954	-0.412394758	0.04105054	-0.119913508	0.283763954	0.04105054	0.172567743	0.172567743	0.283763954	0.04105054	0.04105054	0.283763954	-0.119913508	-0.119913508	0.283763954
Dehydroalanine	-0.13551497	0.279522529	-0.720477471	0.279522529	-0.720477471	-0.720477471	0.279522529	-0.13551497	-0.720477471	-0.720477471	0.279522529	-0.13551497	-0.720477471	-0.720477471	0.279522529	-0.13551497	-0.720477471	0.279522529	0.601450624	-0.720477471	-0.13551497	0.601450624	-0.720477471	0.601450624	-0.13551497	-0.720477471	0.279522529	0.279522529	-0.720477471	-0.13551497	-0.13551497	0.279522529	0.601450624	-0.13551497	0.279522529	0.601450624	0.279522529	-0.13551497	0.279522529	0.279522529	-0.13551497	-0.13551497	0.601450624	-0.13551497
Neamine	0.69743723	0.019365325	-0.30256277	0.019365325	0.019365325	0.019365325	0.019365325	-0.565597176	-0.30256277	0.019365325	0.282399731	0.504792152	-0.717600269	-0.717600269	-0.565597176	0.504792152	-0.717600269	-0.717600269	0.019365325	-1.30256277	0.112474729	0.282399731	-0.30256277	0.019365325	0.282399731	-1.30256277	0.282399731	0.019365325	-0.30256277	0.504792152	-0.30256277	0.019365325	-0.30256277	0.504792152	0.019365325	0.282399731	0.282399731	0.504792152	0.019365325	0.019365325	0.504792152	-0.30256277	-0.30256277	0.504792152
Uroporphyrinogen_III	-0.061818608	0.049377602	0.180894806	0.049377602	0.049377602	0.180894806	0.049377602	-1.061818608	0.049377602	0.180894806	0.049377602	-0.061818608	0.049377602	-0.061818608	0.049377602	-0.061818608	0.049377602	0.180894806	-0.061818608	-0.061818608	-0.061818608	0.341858853	-0.061818608	-0.061818608	-0.061818608	-0.061818608	0.180894806	0.049377602	-0.061818608	-0.061818608	-1.061818608	0.049377602	0.180894806	-0.061818608	0.049377602	0.180894806	0.180894806	-0.061818608	0.049377602	0.180894806	-0.061818608	0.180894806	0.180894806	-0.061818608
Precorrin_2	0.189970944	-0.032421477	-0.295455883	-0.032421477	-0.032421477	-0.295455883	-0.032421477	0.189970944	-0.032421477	-0.295455883	-0.032421477	0.189970944	-0.032421477	0.189970944	-0.032421477	0.189970944	-0.032421477	-0.295455883	0.189970944	0.189970944	0.189970944	-0.617383978	0.189970944	0.189970944	0.189970944	0.189970944	-0.295455883	-0.032421477	0.189970944	0.189970944	0.189970944	-0.032421477	-0.295455883	0.189970944	-0.032421477	-0.295455883	-0.295455883	0.189970944	-0.032421477	-0.295455883	0.189970944	-0.295455883	-0.295455883	0.189970944
Zeaxanthin	0.440967787	0.28000374	0.28000374	0.28000374	-0.219996261	0.28000374	0.28000374	-0.351513464	-0.059032213	0.28000374	-0.219996261	-0.351513464	-0.351513464	0.440967787	0.28000374	-0.512477511	0.648486537	-0.351513464	0.148486537	0.440967787	-0.351513464	0.28000374	0.28000374	0.148486537	-0.059032213	0.648486537	0.440967787	0.28000374	0.648486537	-0.143994714	-0.059032213	0.28000374	0.148486537	-0.351513464	-0.351513464	0.28000374	0.440967787	-0.351513464	0.037290326	0.440967787	-0.512477511	0.440967787	0.28000374	-0.143994714
Erythronolide_B	-0.02137365	-0.343301745	0.656698255	-0.343301745	-0.343301745	0.656698255	-0.343301745	-0.02137365	-0.02137365	0.656698255	-0.343301745	-0.02137365	-0.02137365	-0.02137365	-0.343301745	-0.343301745	0.393663849	-0.606336151	-0.606336151	0.97862635	-0.02137365	-0.343301745	0.656698255	-0.606336151	-0.02137365	1.393663849	-0.02137365	-0.343301745	1.393663849	0.393663849	-0.02137365	-0.343301745	-0.606336151	-0.02137365	-0.606336151	-0.343301745	-0.02137365	-0.02137365	-0.828728572	-0.02137365	-0.343301745	-0.02137365	-0.343301745	0.393663849
3-Hydroxy-3-_LPR_4-methylpent-3-en-1-yl_RPR_glutaryl-CoA	0.903784684	-0.096215316	-0.096215316	-1.418143411	0.903784684	-0.096215316	-0.096215316	-0.096215316	0.318822183	-0.096215316	-0.681177817	0.903784684	-0.681177817	-0.681177817	-0.096215316	0.903784684	-0.681177817	0.318822183	-1.418143411	-0.681177817	0.903784684	0.903784684	-1.096215316	-1.418143411	0.903784684	-0.681177817	0.318822183	-0.096215316	-0.681177817	0.903784684	-0.096215316	-1.096215316	-0.681177817	0.903784684	-1.096215316	0.903784684	-0.096215316	0.903784684	-0.096215316	0.903784684	0.903784684	-0.096215316	-0.096215316	0.903784684
2-Succinylbenzoate	1.759736902	1.759736902	1.759736902	0.759736902	0.759736902	1.759736902	1.759736902	1.759736902	1.759736902	0.759736902	0.759736902	-1.240263098	1.759736902	0.759736902	0.759736902	1.759736902	1.759736902	-1.562191193	1.759736902	0.759736902	-1.240263098	-1.04761802	0.759736902	1.759736902	0.759736902	0.759736902	-0.825225599	1.759736902	0.759736902	-1.240263098	0.759736902	0.759736902	0.759736902	-1.240263098	-0.562191193	-1.04761802	0.759736902	-1.240263098	0.759736902	1.759736902	-1.240263098	-0.825225599	-0.825225599	-1.240263098
2-Succinylbenzoyl-CoA	-1.759736902	-1.759736902	-1.759736902	-0.759736902	-0.759736902	-1.759736902	-1.759736902	-1.759736902	-1.759736902	-0.759736902	-0.759736902	1.240263098	-1.759736902	-0.759736902	-0.759736902	-1.759736902	-1.759736902	1.562191193	-1.759736902	-0.759736902	1.240263098	1.04761802	-0.759736902	-1.759736902	-0.759736902	-0.759736902	0.825225599	-1.759736902	-0.759736902	1.240263098	-0.759736902	-0.759736902	-0.759736902	1.240263098	0.562191193	1.04761802	-0.759736902	1.240263098	-0.759736902	-1.759736902	1.240263098	0.825225599	0.825225599	1.240263098
AMP	-0.037239108	-0.244757858	-0.244757858	-0.405721905	-0.244757858	-0.037239108	-0.244757858	-0.244757858	-0.244757858	-0.037239108	-0.405721905	0.462760892	0.255242143	0.255242143	-0.244757858	0.755242143	0.255242143	-0.244757858	-0.905721905	-0.037239108	0.755242143	-0.244757858	0.255242143	-0.905721905	0.755242143	-0.037239108	-0.037239108	-0.244757858	-0.037239108	0.462760892	-0.037239108	-0.405721905	-0.244757858	0.755242143	-0.405721905	-0.405721905	-0.244757858	0.755242143	-0.405721905	0.462760892	0.755242143	-0.244757858	-0.244757858	0.755242143
CMP	0.19401062	-0.221026879	-0.221026879	-0.542954974	-0.221026879	0.19401062	-0.221026879	-0.221026879	-0.221026879	0.19401062	-0.542954974	0.19401062	0.778973121	0.778973121	-0.221026879	0.778973121	0.778973121	-0.221026879	-0.542954974	0.19401062	0.778973121	-0.221026879	0.778973121	-0.542954974	0.778973121	0.19401062	0.19401062	-0.221026879	0.19401062	0.19401062	0.19401062	-0.542954974	-0.221026879	0.778973121	-0.542954974	-0.542954974	-0.221026879	0.778973121	-0.542954974	0.19401062	0.778973121	-0.221026879	-0.221026879	0.778973121
Cytidine	-0.19401062	0.221026879	0.221026879	0.542954974	0.221026879	-0.19401062	0.221026879	0.221026879	0.221026879	-0.19401062	0.542954974	-0.19401062	-0.778973121	-0.778973121	0.221026879	-0.778973121	-0.778973121	0.221026879	0.542954974	-0.19401062	-0.778973121	0.221026879	-0.778973121	0.542954974	-0.778973121	-0.19401062	-0.19401062	0.221026879	-0.19401062	-0.19401062	-0.19401062	0.542954974	0.221026879	-0.778973121	0.542954974	0.542954974	0.221026879	-0.778973121	0.542954974	-0.19401062	-0.778973121	0.221026879	0.221026879	-0.778973121
dCMP	0.19401062	-0.221026879	-0.221026879	-0.542954974	-0.221026879	0.19401062	-0.221026879	-0.221026879	-0.221026879	0.19401062	-0.542954974	0.19401062	0.778973121	0.778973121	-0.221026879	0.778973121	0.778973121	-0.221026879	-0.542954974	0.19401062	0.778973121	-0.221026879	0.778973121	-0.542954974	0.778973121	0.19401062	0.19401062	-0.221026879	0.19401062	0.19401062	0.19401062	-0.542954974	-0.221026879	0.778973121	-0.542954974	-0.542954974	-0.221026879	0.778973121	-0.542954974	0.19401062	0.778973121	-0.221026879	-0.221026879	0.778973121
Deoxycytidine	-0.19401062	0.221026879	0.221026879	0.542954974	0.221026879	-0.19401062	0.221026879	0.221026879	0.221026879	-0.19401062	0.542954974	-0.19401062	-0.778973121	-0.778973121	0.221026879	-0.778973121	-0.778973121	0.221026879	0.542954974	-0.19401062	-0.778973121	0.221026879	-0.778973121	0.542954974	-0.778973121	-0.19401062	-0.19401062	0.221026879	-0.19401062	-0.19401062	-0.19401062	0.542954974	0.221026879	-0.778973121	0.542954974	0.542954974	0.221026879	-0.778973121	0.542954974	-0.19401062	-0.778973121	0.221026879	0.221026879	-0.778973121
dTMP	0.19401062	-0.221026879	-0.221026879	-0.542954974	-0.221026879	0.19401062	-0.221026879	-0.221026879	-0.221026879	0.19401062	-0.542954974	0.19401062	0.778973121	0.778973121	-0.221026879	0.778973121	0.778973121	-0.221026879	-0.542954974	0.19401062	0.778973121	-0.221026879	0.778973121	-0.542954974	0.778973121	0.19401062	0.19401062	-0.221026879	0.19401062	0.19401062	0.19401062	-0.542954974	-0.221026879	0.778973121	-0.542954974	-0.542954974	-0.221026879	0.778973121	-0.542954974	0.19401062	0.778973121	-0.221026879	-0.221026879	0.778973121
dUMP	0.19401062	-0.221026879	-0.221026879	-0.542954974	-0.221026879	0.19401062	-0.221026879	-0.221026879	-0.221026879	0.19401062	-0.542954974	0.19401062	0.778973121	0.778973121	-0.221026879	0.778973121	0.778973121	-0.221026879	-0.542954974	0.19401062	0.778973121	-0.221026879	0.778973121	-0.542954974	0.778973121	0.19401062	0.19401062	-0.221026879	0.19401062	0.19401062	0.19401062	-0.542954974	-0.221026879	0.778973121	-0.542954974	-0.542954974	-0.221026879	0.778973121	-0.542954974	0.19401062	0.778973121	-0.221026879	-0.221026879	0.778973121
Nicotinamide_D-ribonucleotide	0.19401062	-0.221026879	-0.221026879	-0.542954974	-0.221026879	0.19401062	-0.221026879	-0.221026879	-0.221026879	0.19401062	-0.542954974	0.19401062	0.778973121	0.778973121	-0.221026879	0.778973121	0.778973121	-0.221026879	-0.542954974	0.19401062	0.778973121	-0.221026879	0.778973121	-0.542954974	0.778973121	0.19401062	0.19401062	-0.221026879	0.19401062	0.19401062	0.19401062	-0.542954974	-0.221026879	0.778973121	-0.542954974	-0.542954974	-0.221026879	0.778973121	-0.542954974	0.19401062	0.778973121	-0.221026879	-0.221026879	0.778973121
Thymidine	-0.19401062	0.221026879	0.221026879	0.542954974	0.221026879	-0.19401062	0.221026879	0.221026879	0.221026879	-0.19401062	0.542954974	-0.19401062	-0.778973121	-0.778973121	0.221026879	-0.778973121	-0.778973121	0.221026879	0.542954974	-0.19401062	-0.778973121	0.221026879	-0.778973121	0.542954974	-0.778973121	-0.19401062	-0.19401062	0.221026879	-0.19401062	-0.19401062	-0.19401062	0.542954974	0.221026879	-0.778973121	0.542954974	0.542954974	0.221026879	-0.778973121	0.542954974	-0.19401062	-0.778973121	0.221026879	0.221026879	-0.778973121
UMP	0.19401062	-0.221026879	-0.221026879	-0.542954974	-0.221026879	0.19401062	-0.221026879	-0.221026879	-0.221026879	0.19401062	-0.542954974	0.19401062	0.778973121	0.778973121	-0.221026879	0.778973121	0.778973121	-0.221026879	-0.542954974	0.19401062	0.778973121	-0.221026879	0.778973121	-0.542954974	0.778973121	0.19401062	0.19401062	-0.221026879	0.19401062	0.19401062	0.19401062	-0.542954974	-0.221026879	0.778973121	-0.542954974	-0.542954974	-0.221026879	0.778973121	-0.542954974	0.19401062	0.778973121	-0.221026879	-0.221026879	0.778973121
Uridine	-0.19401062	0.221026879	0.221026879	0.542954974	0.221026879	-0.19401062	0.221026879	0.221026879	0.221026879	-0.19401062	0.542954974	-0.19401062	-0.778973121	-0.778973121	0.221026879	-0.778973121	-0.778973121	0.221026879	0.542954974	-0.19401062	-0.778973121	0.221026879	-0.778973121	0.542954974	-0.778973121	-0.19401062	-0.19401062	0.221026879	-0.19401062	-0.19401062	-0.19401062	0.542954974	0.221026879	-0.778973121	0.542954974	0.542954974	0.221026879	-0.778973121	0.542954974	-0.19401062	-0.778973121	0.221026879	0.221026879	-0.778973121
Adipate_semialdehyde	0.018492264	0.179456312	0.018492264	0.179456312	0.179456312	0.179456312	0.179456312	0.179456312	-0.481507736	0.179456312	0.310973515	-0.077830275	-0.689026485	-0.689026485	0.179456312	-0.077830275	-0.689026485	-0.189026485	0.179456312	-0.981507736	0.018492264	0.310973515	-0.481507736	0.179456312	-0.189026485	-0.981507736	0.310973515	0.179456312	-0.981507736	-0.077830275	0.018492264	0.179456312	0.018492264	-0.077830275	0.179456312	0.310973515	-0.189026485	-0.077830275	0.179456312	0.179456312	-0.077830275	0.018492264	-0.481507736	-0.077830275
2-Amino-3-phosphonopropanoate	0.665015752	-0.013056153	-0.334984248	-0.013056153	-0.013056153	-0.013056153	-0.013056153	-0.013056153	-0.334984248	-0.013056153	0.249978253	0.472370674	-0.750021747	-0.750021747	-0.013056153	0.472370674	-0.750021747	-0.750021747	-0.013056153	-1.334984248	0.665015752	0.249978253	-0.334984248	-0.013056153	0.249978253	-1.334984248	0.249978253	-0.013056153	-1.334984248	0.472370674	-0.334984248	-0.013056153	-0.334984248	0.472370674	-0.013056153	0.249978253	0.249978253	0.472370674	-0.013056153	-0.013056153	0.472370674	-0.334984248	-0.334984248	0.472370674
2-Deoxy-scyllo-inosose	-0.665015752	0.013056153	0.334984248	0.013056153	0.013056153	0.013056153	0.013056153	0.013056153	0.334984248	0.013056153	-0.249978253	-0.472370674	0.750021747	0.750021747	0.013056153	-0.472370674	0.750021747	0.750021747	0.013056153	1.334984248	-0.665015752	-0.249978253	0.334984248	0.013056153	-0.249978253	1.334984248	-0.249978253	0.013056153	1.334984248	-0.472370674	0.334984248	0.013056153	0.334984248	-0.472370674	0.013056153	-0.249978253	-0.249978253	-0.472370674	0.013056153	0.013056153	-0.472370674	0.334984248	0.334984248	-0.472370674
4-_LPR_2-Amino-5-hydroxyphenyl_RPR_-2,4-dioxobutanoate	0.665015752	-0.013056153	-0.334984248	-0.013056153	-0.013056153	-0.013056153	-0.013056153	-0.013056153	-0.334984248	-0.013056153	0.249978253	0.472370674	-0.750021747	-0.750021747	-0.013056153	0.472370674	-0.750021747	-0.750021747	-0.013056153	-1.334984248	0.665015752	0.249978253	-0.334984248	-0.013056153	0.249978253	-1.334984248	0.249978253	-0.013056153	-1.334984248	0.472370674	-0.334984248	-0.013056153	-0.334984248	0.472370674	-0.013056153	0.249978253	0.249978253	0.472370674	-0.013056153	-0.013056153	0.472370674	-0.334984248	-0.334984248	0.472370674
6-Aminohexanoate	-0.665015752	0.013056153	0.334984248	0.013056153	0.013056153	0.013056153	0.013056153	0.013056153	0.334984248	0.013056153	-0.249978253	-0.472370674	0.750021747	0.750021747	0.013056153	-0.472370674	0.750021747	0.750021747	0.013056153	1.334984248	-0.665015752	-0.249978253	0.334984248	0.013056153	-0.249978253	1.334984248	-0.249978253	0.013056153	1.334984248	-0.472370674	0.334984248	0.013056153	0.334984248	-0.472370674	0.013056153	-0.249978253	-0.249978253	-0.472370674	0.013056153	0.013056153	-0.472370674	0.334984248	0.334984248	-0.472370674
6'-Dehydro-6'-oxoparomamine	-0.665015752	0.013056153	0.334984248	0.013056153	0.013056153	0.013056153	0.013056153	0.013056153	0.334984248	0.013056153	-0.249978253	-0.472370674	0.750021747	0.750021747	0.013056153	-0.472370674	0.750021747	0.750021747	0.013056153	1.334984248	-0.665015752	-0.249978253	0.334984248	0.013056153	-0.249978253	1.334984248	-0.249978253	0.013056153	1.334984248	-0.472370674	0.334984248	0.013056153	0.334984248	-0.472370674	0.013056153	-0.249978253	-0.249978253	-0.472370674	0.013056153	0.013056153	-0.472370674	0.334984248	0.334984248	-0.472370674
D-Cathinone	0.665015752	-0.013056153	-0.334984248	-0.013056153	-0.013056153	-0.013056153	-0.013056153	-0.013056153	-0.334984248	-0.013056153	0.249978253	0.472370674	-0.750021747	-0.750021747	-0.013056153	0.472370674	-0.750021747	-0.750021747	-0.013056153	-1.334984248	0.665015752	0.249978253	-0.334984248	-0.013056153	0.249978253	-1.334984248	0.249978253	-0.013056153	-1.334984248	0.472370674	-0.334984248	-0.013056153	-0.334984248	0.472370674	-0.013056153	0.249978253	0.249978253	0.472370674	-0.013056153	-0.013056153	0.472370674	-0.334984248	-0.334984248	0.472370674
dTDP-2,6-dideoxy-L-erythro-hexos-3-ulose	-0.665015752	0.013056153	0.334984248	0.013056153	0.013056153	0.013056153	0.013056153	0.013056153	0.334984248	0.013056153	-0.249978253	-0.472370674	0.750021747	0.750021747	0.013056153	-0.472370674	0.750021747	0.750021747	0.013056153	1.334984248	-0.665015752	-0.249978253	0.334984248	0.013056153	-0.249978253	1.334984248	-0.249978253	0.013056153	1.334984248	-0.472370674	0.334984248	0.013056153	0.334984248	-0.472370674	0.013056153	-0.249978253	-0.249978253	-0.472370674	0.013056153	0.013056153	-0.472370674	0.334984248	0.334984248	-0.472370674
dTDP-3-oxo-4,6-dideoxy-D-glucose	-0.665015752	0.013056153	0.334984248	0.013056153	0.013056153	0.013056153	0.013056153	0.013056153	0.334984248	0.013056153	-0.249978253	-0.472370674	0.750021747	0.750021747	0.013056153	-0.472370674	0.750021747	0.750021747	0.013056153	1.334984248	-0.665015752	-0.249978253	0.334984248	0.013056153	-0.249978253	1.334984248	-0.249978253	0.013056153	1.334984248	-0.472370674	0.334984248	0.013056153	0.334984248	-0.472370674	0.013056153	-0.249978253	-0.249978253	-0.472370674	0.013056153	0.013056153	-0.472370674	0.334984248	0.334984248	-0.472370674
dTDP-4-oxo-2,3,6-trideoxy-D-glucose	-0.665015752	0.013056153	0.334984248	0.013056153	0.013056153	0.013056153	0.013056153	0.013056153	0.334984248	0.013056153	-0.249978253	-0.472370674	0.750021747	0.750021747	0.013056153	-0.472370674	0.750021747	0.750021747	0.013056153	1.334984248	-0.665015752	-0.249978253	0.334984248	0.013056153	-0.249978253	1.334984248	-0.249978253	0.013056153	1.334984248	-0.472370674	0.334984248	0.013056153	0.334984248	-0.472370674	0.013056153	-0.249978253	-0.249978253	-0.472370674	0.013056153	0.013056153	-0.472370674	0.334984248	0.334984248	-0.472370674
Methylselenopyruvate	0.665015752	-0.013056153	-0.334984248	-0.013056153	-0.013056153	-0.013056153	-0.013056153	-0.013056153	-0.334984248	-0.013056153	0.249978253	0.472370674	-0.750021747	-0.750021747	-0.013056153	0.472370674	-0.750021747	-0.750021747	-0.013056153	-1.334984248	0.665015752	0.249978253	-0.334984248	-0.013056153	0.249978253	-1.334984248	0.249978253	-0.013056153	-1.334984248	0.472370674	-0.334984248	-0.013056153	-0.334984248	0.472370674	-0.013056153	0.249978253	0.249978253	0.472370674	-0.013056153	-0.013056153	0.472370674	-0.334984248	-0.334984248	0.472370674
N6-Acetyl-LL-2,6-diaminoheptanedioate	0.665015752	-0.013056153	-0.334984248	-0.013056153	-0.013056153	-0.013056153	-0.013056153	-0.013056153	-0.334984248	-0.013056153	0.249978253	0.472370674	-0.750021747	-0.750021747	-0.013056153	0.472370674	-0.750021747	-0.750021747	-0.013056153	-1.334984248	0.665015752	0.249978253	-0.334984248	-0.013056153	0.249978253	-1.334984248	0.249978253	-0.013056153	-1.334984248	0.472370674	-0.334984248	-0.013056153	-0.334984248	0.472370674	-0.013056153	0.249978253	0.249978253	0.472370674	-0.013056153	-0.013056153	0.472370674	-0.334984248	-0.334984248	0.472370674
N-Acetyl-L-2-amino-6-oxopimelate	-0.665015752	0.013056153	0.334984248	0.013056153	0.013056153	0.013056153	0.013056153	0.013056153	0.334984248	0.013056153	-0.249978253	-0.472370674	0.750021747	0.750021747	0.013056153	-0.472370674	0.750021747	0.750021747	0.013056153	1.334984248	-0.665015752	-0.249978253	0.334984248	0.013056153	-0.249978253	1.334984248	-0.249978253	0.013056153	1.334984248	-0.472370674	0.334984248	0.013056153	0.334984248	-0.472370674	0.013056153	-0.249978253	-0.249978253	-0.472370674	0.013056153	0.013056153	-0.472370674	0.334984248	0.334984248	-0.472370674
Pyruvophenone	-0.665015752	0.013056153	0.334984248	0.013056153	0.013056153	0.013056153	0.013056153	0.013056153	0.334984248	0.013056153	-0.249978253	-0.472370674	0.750021747	0.750021747	0.013056153	-0.472370674	0.750021747	0.750021747	0.013056153	1.334984248	-0.665015752	-0.249978253	0.334984248	0.013056153	-0.249978253	1.334984248	-0.249978253	0.013056153	1.334984248	-0.472370674	0.334984248	0.013056153	0.334984248	-0.472370674	0.013056153	-0.249978253	-0.249978253	-0.472370674	0.013056153	0.013056153	-0.472370674	0.334984248	0.334984248	-0.472370674
Se-Methyl-L-selenocysteine	-0.665015752	0.013056153	0.334984248	0.013056153	0.013056153	0.013056153	0.013056153	0.013056153	0.334984248	0.013056153	-0.249978253	-0.472370674	0.750021747	0.750021747	0.013056153	-0.472370674	0.750021747	0.750021747	0.013056153	1.334984248	-0.665015752	-0.249978253	0.334984248	0.013056153	-0.249978253	1.334984248	-0.249978253	0.013056153	1.334984248	-0.472370674	0.334984248	0.013056153	0.334984248	-0.472370674	0.013056153	-0.249978253	-0.249978253	-0.472370674	0.013056153	0.013056153	-0.472370674	0.334984248	0.334984248	-0.472370674
epsilon-Rhodomycinone	0.681425341	-0.225465255	-0.225465255	-0.225465255	0.359497246	-0.225465255	0.359497246	0.09646284	0.681425341	-0.225465255	-0.225465255	0.09646284	0.681425341	0.09646284	-0.225465255	-0.225465255	0.511500339	-0.488499661	-0.488499661	0.09646284	0.09646284	-0.225465255	-0.225465255	-0.488499661	0.09646284	0.511500339	0.09646284	-0.225465255	0.511500339	0.511500339	0.681425341	-0.225465255	-0.488499661	0.09646284	-0.488499661	-0.225465255	0.09646284	0.09646284	-0.710892082	0.09646284	-0.225465255	0.09646284	-0.225465255	0.511500339
Premithramycin_B	-0.681425341	0.225465255	0.225465255	0.225465255	-0.359497246	0.225465255	-0.359497246	-0.09646284	-0.681425341	0.225465255	0.225465255	-0.09646284	-0.681425341	-0.09646284	0.225465255	0.225465255	-0.511500339	0.488499661	0.488499661	-0.09646284	-0.09646284	0.225465255	0.225465255	0.488499661	-0.09646284	-0.511500339	-0.09646284	0.225465255	-0.511500339	-0.511500339	-0.681425341	0.225465255	0.488499661	-0.09646284	0.488499661	0.225465255	-0.09646284	-0.09646284	0.710892082	-0.09646284	0.225465255	-0.09646284	0.225465255	-0.511500339
Naringenin_chalcone	0.007195502	-0.314732593	-0.314732593	-0.314732593	-0.314732593	-0.314732593	-0.314732593	1.007195502	0.007195502	-0.314732593	-0.314732593	0.007195502	0.007195502	0.007195502	-0.314732593	-0.314732593	0.422233001	-0.577766999	-0.577766999	0.007195502	0.007195502	0.685267407	-0.314732593	-0.577766999	0.007195502	0.422233001	0.007195502	-0.314732593	0.422233001	0.422233001	1.007195502	-0.314732593	-0.577766999	1.007195502	-0.577766999	0.685267407	0.007195502	1.007195502	-0.80015942	0.007195502	-0.314732593	0.007195502	-0.314732593	0.422233001
22alpha-Hydroxy-campest-4-en-3-one	0.265957216	0.180994715	-0.026524034	0.180994715	0.765957216	-0.026524034	0.765957216	0.180994715	0.765957216	-0.026524034	0.180994715	-0.319005285	0.765957216	0.180994715	0.180994715	-0.319005285	0.180994715	-0.026524034	0.180994715	-0.319005285	-0.319005285	-0.187488082	-0.319005285	0.180994715	-0.319005285	-0.319005285	0.180994715	0.180994715	-0.319005285	-0.319005285	0.765957216	0.180994715	0.473475966	-0.319005285	-0.026524034	-0.187488082	-0.026524034	-0.319005285	0.180994715	-0.187488082	-0.319005285	0.180994715	0.180994715	-0.319005285
_LPR_4Z,7Z,10Z,13Z,16Z,19Z_RPR_-Docosahexaenoyl-CoA	-0.033166864	-0.033166864	0.551795637	-0.033166864	0.551795637	0.551795637	-0.448204363	0.551795637	-0.033166864	0.551795637	-0.033166864	-0.448204363	0.551795637	0.551795637	-0.033166864	-0.448204363	0.551795637	0.551795637	-0.448204363	0.551795637	-0.448204363	0.551795637	0.551795637	-0.448204363	-0.033166864	0.551795637	-0.033166864	-0.033166864	-0.033166864	-0.448204363	-0.448204363	-0.033166864	-0.033166864	-0.448204363	-0.033166864	0.551795637	-0.448204363	-0.448204363	-0.033166864	0.551795637	-0.448204363	0.551795637	-0.033166864	-0.448204363
_LPR_4Z,7Z,10Z,13Z,16Z_RPR_-Docosapentaenoyl-CoA	-0.033166864	-0.033166864	0.551795637	-0.033166864	0.551795637	0.551795637	-0.448204363	0.551795637	-0.033166864	0.551795637	-0.033166864	-0.448204363	0.551795637	0.551795637	-0.033166864	-0.448204363	0.551795637	0.551795637	-0.448204363	0.551795637	-0.448204363	0.551795637	0.551795637	-0.448204363	-0.033166864	0.551795637	-0.033166864	-0.033166864	-0.033166864	-0.448204363	-0.448204363	-0.033166864	-0.033166864	-0.448204363	-0.033166864	0.551795637	-0.448204363	-0.448204363	-0.033166864	0.551795637	-0.448204363	0.551795637	-0.033166864	-0.448204363
_LPR_6Z,9Z,12Z,15Z,18Z,21Z_RPR_-3-Oxotetracosahexa-6,9,12,15,18,21-enoyl-CoA	0.033166864	0.033166864	-0.551795637	0.033166864	-0.551795637	-0.551795637	0.448204363	-0.551795637	0.033166864	-0.551795637	0.033166864	0.448204363	-0.551795637	-0.551795637	0.033166864	0.448204363	-0.551795637	-0.551795637	0.448204363	-0.551795637	0.448204363	-0.551795637	-0.551795637	0.448204363	0.033166864	-0.551795637	0.033166864	0.033166864	0.033166864	0.448204363	0.448204363	0.033166864	0.033166864	0.448204363	0.033166864	-0.551795637	0.448204363	0.448204363	0.033166864	-0.551795637	0.448204363	-0.551795637	0.033166864	0.448204363
_LPR_6Z,9Z,12Z,15Z,18Z_RPR_-3-Oxotetracosapenta-6,9,12,15,18-enoyl-CoA	0.033166864	0.033166864	-0.551795637	0.033166864	-0.551795637	-0.551795637	0.448204363	-0.551795637	0.033166864	-0.551795637	0.033166864	0.448204363	-0.551795637	-0.551795637	0.033166864	0.448204363	-0.551795637	-0.551795637	0.448204363	-0.551795637	0.448204363	-0.551795637	-0.551795637	0.448204363	0.033166864	-0.551795637	0.033166864	0.033166864	0.033166864	0.448204363	0.448204363	0.033166864	0.033166864	0.448204363	0.033166864	-0.551795637	0.448204363	0.448204363	0.033166864	-0.551795637	0.448204363	-0.551795637	0.033166864	0.448204363
_LPR_plus_RPR_-7-Isojasmonic_acid_CoA	0.033166864	0.033166864	-0.551795637	0.033166864	-0.551795637	-0.551795637	0.448204363	-0.551795637	0.033166864	-0.551795637	0.033166864	0.448204363	-0.551795637	-0.551795637	0.033166864	0.448204363	-0.551795637	-0.551795637	0.448204363	-0.551795637	0.448204363	-0.551795637	-0.551795637	0.448204363	0.033166864	-0.551795637	0.033166864	0.033166864	0.033166864	0.448204363	0.448204363	0.033166864	0.033166864	0.448204363	0.033166864	-0.551795637	0.448204363	0.448204363	0.033166864	-0.551795637	0.448204363	-0.551795637	0.033166864	0.448204363
OPC4-CoA	0.033166864	0.033166864	-0.551795637	0.033166864	-0.551795637	-0.551795637	0.448204363	-0.551795637	0.033166864	-0.551795637	0.033166864	0.448204363	-0.551795637	-0.551795637	0.033166864	0.448204363	-0.551795637	-0.551795637	0.448204363	-0.551795637	0.448204363	-0.551795637	-0.551795637	0.448204363	0.033166864	-0.551795637	0.033166864	0.033166864	0.033166864	0.448204363	0.448204363	0.033166864	0.033166864	0.448204363	0.033166864	-0.551795637	0.448204363	0.448204363	0.033166864	-0.551795637	0.448204363	-0.551795637	0.033166864	0.448204363
OPC6-CoA	0.033166864	0.033166864	-0.551795637	0.033166864	-0.551795637	-0.551795637	0.448204363	-0.551795637	0.033166864	-0.551795637	0.033166864	0.448204363	-0.551795637	-0.551795637	0.033166864	0.448204363	-0.551795637	-0.551795637	0.448204363	-0.551795637	0.448204363	-0.551795637	-0.551795637	0.448204363	0.033166864	-0.551795637	0.033166864	0.033166864	0.033166864	0.448204363	0.448204363	0.033166864	0.033166864	0.448204363	0.033166864	-0.551795637	0.448204363	0.448204363	0.033166864	-0.551795637	0.448204363	-0.551795637	0.033166864	0.448204363
5-Methylhex-4-enoyl-CoA	-0.627522963	0.372477037	0.372477037	0.372477037	-0.212485464	0.372477037	0.787514536	-0.212485464	0.372477037	0.372477037	0.372477037	-0.212485464	-0.212485464	-0.212485464	0.372477037	-0.212485464	-0.212485464	-0.627522963	0.787514536	-0.212485464	-0.212485464	-0.949451058	-0.212485464	0.787514536	-0.627522963	-0.212485464	0.372477037	0.372477037	0.372477037	-0.212485464	0.787514536	0.372477037	0.957439538	-0.212485464	-0.042560462	-0.949451058	0.372477037	-0.212485464	0.372477037	-0.949451058	-0.212485464	-0.212485464	0.372477037	-0.212485464
Decanoyl-CoA	-0.313761482	0.186238519	0.186238519	0.186238519	-0.106242732	0.186238519	0.393757268	-0.106242732	0.186238519	0.186238519	0.186238519	-0.106242732	-0.106242732	-0.106242732	0.186238519	-0.106242732	-0.106242732	-0.313761482	0.393757268	-0.106242732	-0.106242732	-0.474725529	-0.106242732	0.393757268	-0.313761482	-0.106242732	0.186238519	0.186238519	0.186238519	-0.106242732	0.393757268	0.186238519	0.478719769	-0.106242732	-0.021280231	-0.474725529	0.186238519	-0.106242732	0.186238519	-0.474725529	-0.106242732	-0.106242732	0.186238519	-0.106242732
Lauroyl-CoA	-0.313761482	0.186238519	0.186238519	0.186238519	-0.106242732	0.186238519	0.393757268	-0.106242732	0.186238519	0.186238519	0.186238519	-0.106242732	-0.106242732	-0.106242732	0.186238519	-0.106242732	-0.106242732	-0.313761482	0.393757268	-0.106242732	-0.106242732	-0.474725529	-0.106242732	0.393757268	-0.313761482	-0.106242732	0.186238519	0.186238519	0.186238519	-0.106242732	0.393757268	0.186238519	0.478719769	-0.106242732	-0.021280231	-0.474725529	0.186238519	-0.106242732	0.186238519	-0.474725529	-0.106242732	-0.106242732	0.186238519	-0.106242732
Octanoyl-CoA	-0.313761482	0.186238519	0.186238519	0.186238519	-0.106242732	0.186238519	0.393757268	-0.106242732	0.186238519	0.186238519	0.186238519	-0.106242732	-0.106242732	-0.106242732	0.186238519	-0.106242732	-0.106242732	-0.313761482	0.393757268	-0.106242732	-0.106242732	-0.474725529	-0.106242732	0.393757268	-0.313761482	-0.106242732	0.186238519	0.186238519	0.186238519	-0.106242732	0.393757268	0.186238519	0.478719769	-0.106242732	-0.021280231	-0.474725529	0.186238519	-0.106242732	0.186238519	-0.474725529	-0.106242732	-0.106242732	0.186238519	-0.106242732
Tetradecanoyl-CoA	-0.313761482	0.186238519	0.186238519	0.186238519	-0.106242732	0.186238519	0.393757268	-0.106242732	0.186238519	0.186238519	0.186238519	-0.106242732	-0.106242732	-0.106242732	0.186238519	-0.106242732	-0.106242732	-0.313761482	0.393757268	-0.106242732	-0.106242732	-0.474725529	-0.106242732	0.393757268	-0.313761482	-0.106242732	0.186238519	0.186238519	0.186238519	-0.106242732	0.393757268	0.186238519	0.478719769	-0.106242732	-0.021280231	-0.474725529	0.186238519	-0.106242732	0.186238519	-0.474725529	-0.106242732	-0.106242732	0.186238519	-0.106242732
1-_LPR_4'-Hydroxyphenyl_RPR_ethanol	-0.197036847	0.802963153	0.802963153	0.802963153	0.387925654	-0.197036847	0.387925654	-0.781999348	-0.197036847	-0.197036847	0.802963153	-0.781999348	0.387925654	0.802963153	-0.197036847	-0.197036847	-0.197036847	-0.197036847	0.802963153	0.802963153	-0.781999348	-0.197036847	0.802963153	0.802963153	-0.197036847	0.802963153	-0.197036847	-0.197036847	0.802963153	-0.197036847	0.387925654	0.802963153	0.802963153	-0.781999348	-0.197036847	-0.197036847	-0.197036847	-0.781999348	0.802963153	-0.197036847	-0.781999348	-0.781999348	0.802963153	-0.197036847
2-Methylpropanoyl-CoA	-0.224592861	0.275407139	0.06788839	0.275407139	-0.224592861	0.06788839	0.275407139	0.275407139	-0.224592861	0.06788839	0.275407139	-0.224592861	-0.224592861	-0.224592861	0.275407139	-0.224592861	-0.224592861	0.06788839	0.275407139	-0.224592861	-0.224592861	-0.093075658	-0.224592861	0.275407139	-0.224592861	-0.224592861	0.275407139	0.275407139	-0.224592861	-0.224592861	0.275407139	0.275407139	0.56788839	-0.224592861	0.06788839	-0.093075658	0.06788839	-0.224592861	0.275407139	-0.093075658	-0.224592861	0.275407139	0.275407139	-0.224592861
_LPR_R_RPR_-Chiral_alcohol	0.686842115	-0.898120386	-0.898120386	-0.898120386	0.101879614	0.101879614	0.101879614	0.686842115	0.686842115	0.101879614	-0.898120386	0.686842115	0.101879614	-0.898120386	0.101879614	0.101879614	0.101879614	0.101879614	-0.898120386	-0.898120386	0.686842115	0.101879614	-0.898120386	-0.898120386	0.101879614	-0.898120386	0.101879614	0.101879614	-0.898120386	0.101879614	0.101879614	-0.898120386	-0.898120386	0.686842115	0.101879614	0.101879614	0.101879614	0.686842115	-0.898120386	0.101879614	0.686842115	0.686842115	-0.898120386	0.101879614
_LPR_S_RPR_-Chiral_alcohol	0.686842115	-0.898120386	-0.898120386	-0.898120386	0.101879614	0.101879614	0.101879614	0.686842115	0.686842115	0.101879614	-0.898120386	0.686842115	0.101879614	-0.898120386	0.101879614	0.101879614	0.101879614	0.101879614	-0.898120386	-0.898120386	0.686842115	0.101879614	-0.898120386	-0.898120386	0.101879614	-0.898120386	0.101879614	0.101879614	-0.898120386	0.101879614	0.101879614	-0.898120386	-0.898120386	0.686842115	0.101879614	0.101879614	0.101879614	0.686842115	-0.898120386	0.101879614	0.686842115	0.686842115	-0.898120386	0.101879614
10-Hydroxygeraniol	-0.686842115	0.898120386	0.898120386	0.898120386	-0.101879614	-0.101879614	-0.101879614	-0.686842115	-0.686842115	-0.101879614	0.898120386	-0.686842115	-0.101879614	0.898120386	-0.101879614	-0.101879614	-0.101879614	-0.101879614	0.898120386	0.898120386	-0.686842115	-0.101879614	0.898120386	0.898120386	-0.101879614	0.898120386	-0.101879614	-0.101879614	0.898120386	-0.101879614	-0.101879614	0.898120386	0.898120386	-0.686842115	-0.101879614	-0.101879614	-0.101879614	-0.686842115	0.898120386	-0.101879614	-0.686842115	-0.686842115	0.898120386	-0.101879614
10-Oxogeranial	0.686842115	-0.898120386	-0.898120386	-0.898120386	0.101879614	0.101879614	0.101879614	0.686842115	0.686842115	0.101879614	-0.898120386	0.686842115	0.101879614	-0.898120386	0.101879614	0.101879614	0.101879614	0.101879614	-0.898120386	-0.898120386	0.686842115	0.101879614	-0.898120386	-0.898120386	0.101879614	-0.898120386	0.101879614	0.101879614	-0.898120386	0.101879614	0.101879614	-0.898120386	-0.898120386	0.686842115	0.101879614	0.101879614	0.101879614	0.686842115	-0.898120386	0.101879614	0.686842115	0.686842115	-0.898120386	0.101879614
11-Dehydrocorticosterone	0.686842115	-0.898120386	-0.898120386	-0.898120386	0.101879614	0.101879614	0.101879614	0.686842115	0.686842115	0.101879614	-0.898120386	0.686842115	0.101879614	-0.898120386	0.101879614	0.101879614	0.101879614	0.101879614	-0.898120386	-0.898120386	0.686842115	0.101879614	-0.898120386	-0.898120386	0.101879614	-0.898120386	0.101879614	0.101879614	-0.898120386	0.101879614	0.101879614	-0.898120386	-0.898120386	0.686842115	0.101879614	0.101879614	0.101879614	0.686842115	-0.898120386	0.101879614	0.686842115	0.686842115	-0.898120386	0.101879614
2,4,5-Trihydroxytoluene	0.686842115	-0.898120386	-0.898120386	-0.898120386	0.101879614	0.101879614	0.101879614	0.686842115	0.686842115	0.101879614	-0.898120386	0.686842115	0.101879614	-0.898120386	0.101879614	0.101879614	0.101879614	0.101879614	-0.898120386	-0.898120386	0.686842115	0.101879614	-0.898120386	-0.898120386	0.101879614	-0.898120386	0.101879614	0.101879614	-0.898120386	0.101879614	0.101879614	-0.898120386	-0.898120386	0.686842115	0.101879614	0.101879614	0.101879614	0.686842115	-0.898120386	0.101879614	0.686842115	0.686842115	-0.898120386	0.101879614
2-Ketocyclohexane-1-carboxyl-CoA	0.686842115	-0.898120386	-0.898120386	-0.898120386	0.101879614	0.101879614	0.101879614	0.686842115	0.686842115	0.101879614	-0.898120386	0.686842115	0.101879614	-0.898120386	0.101879614	0.101879614	0.101879614	0.101879614	-0.898120386	-0.898120386	0.686842115	0.101879614	-0.898120386	-0.898120386	0.101879614	-0.898120386	0.101879614	0.101879614	-0.898120386	0.101879614	0.101879614	-0.898120386	-0.898120386	0.686842115	0.101879614	0.101879614	0.101879614	0.686842115	-0.898120386	0.101879614	0.686842115	0.686842115	-0.898120386	0.101879614
2-Methyl-3-hydroxy-5-formylpyridine-4-carboxylate	0.686842115	-0.898120386	-0.898120386	-0.898120386	0.101879614	0.101879614	0.101879614	0.686842115	0.686842115	0.101879614	-0.898120386	0.686842115	0.101879614	-0.898120386	0.101879614	0.101879614	0.101879614	0.101879614	-0.898120386	-0.898120386	0.686842115	0.101879614	-0.898120386	-0.898120386	0.101879614	-0.898120386	0.101879614	0.101879614	-0.898120386	0.101879614	0.101879614	-0.898120386	-0.898120386	0.686842115	0.101879614	0.101879614	0.101879614	0.686842115	-0.898120386	0.101879614	0.686842115	0.686842115	-0.898120386	0.101879614
3-_LPR_2'-Methylthio_RPR_ethylmalic_acid	-0.686842115	0.898120386	0.898120386	0.898120386	-0.101879614	-0.101879614	-0.101879614	-0.686842115	-0.686842115	-0.101879614	0.898120386	-0.686842115	-0.101879614	0.898120386	-0.101879614	-0.101879614	-0.101879614	-0.101879614	0.898120386	0.898120386	-0.686842115	-0.101879614	0.898120386	0.898120386	-0.101879614	0.898120386	-0.101879614	-0.101879614	0.898120386	-0.101879614	-0.101879614	0.898120386	0.898120386	-0.686842115	-0.101879614	-0.101879614	-0.101879614	-0.686842115	0.898120386	-0.101879614	-0.686842115	-0.686842115	0.898120386	-0.101879614
3-_LPR_3'-Methylthio_RPR_propylmalic_acid	-0.686842115	0.898120386	0.898120386	0.898120386	-0.101879614	-0.101879614	-0.101879614	-0.686842115	-0.686842115	-0.101879614	0.898120386	-0.686842115	-0.101879614	0.898120386	-0.101879614	-0.101879614	-0.101879614	-0.101879614	0.898120386	0.898120386	-0.686842115	-0.101879614	0.898120386	0.898120386	-0.101879614	0.898120386	-0.101879614	-0.101879614	0.898120386	-0.101879614	-0.101879614	0.898120386	0.898120386	-0.686842115	-0.101879614	-0.101879614	-0.101879614	-0.686842115	0.898120386	-0.101879614	-0.686842115	-0.686842115	0.898120386	-0.101879614
3-_LPR_4'-Methylthio_RPR_butylmalic_acid	-0.686842115	0.898120386	0.898120386	0.898120386	-0.101879614	-0.101879614	-0.101879614	-0.686842115	-0.686842115	-0.101879614	0.898120386	-0.686842115	-0.101879614	0.898120386	-0.101879614	-0.101879614	-0.101879614	-0.101879614	0.898120386	0.898120386	-0.686842115	-0.101879614	0.898120386	0.898120386	-0.101879614	0.898120386	-0.101879614	-0.101879614	0.898120386	-0.101879614	-0.101879614	0.898120386	0.898120386	-0.686842115	-0.101879614	-0.101879614	-0.101879614	-0.686842115	0.898120386	-0.101879614	-0.686842115	-0.686842115	0.898120386	-0.101879614
3-_LPR_5'-Methylthio_RPR_pentylmalic_acid	-0.686842115	0.898120386	0.898120386	0.898120386	-0.101879614	-0.101879614	-0.101879614	-0.686842115	-0.686842115	-0.101879614	0.898120386	-0.686842115	-0.101879614	0.898120386	-0.101879614	-0.101879614	-0.101879614	-0.101879614	0.898120386	0.898120386	-0.686842115	-0.101879614	0.898120386	0.898120386	-0.101879614	0.898120386	-0.101879614	-0.101879614	0.898120386	-0.101879614	-0.101879614	0.898120386	0.898120386	-0.686842115	-0.101879614	-0.101879614	-0.101879614	-0.686842115	0.898120386	-0.101879614	-0.686842115	-0.686842115	0.898120386	-0.101879614
3-_LPR_6'-Methylthio_RPR_hexylmalic_acid	-0.686842115	0.898120386	0.898120386	0.898120386	-0.101879614	-0.101879614	-0.101879614	-0.686842115	-0.686842115	-0.101879614	0.898120386	-0.686842115	-0.101879614	0.898120386	-0.101879614	-0.101879614	-0.101879614	-0.101879614	0.898120386	0.898120386	-0.686842115	-0.101879614	0.898120386	0.898120386	-0.101879614	0.898120386	-0.101879614	-0.101879614	0.898120386	-0.101879614	-0.101879614	0.898120386	0.898120386	-0.686842115	-0.101879614	-0.101879614	-0.101879614	-0.686842115	0.898120386	-0.101879614	-0.686842115	-0.686842115	0.898120386	-0.101879614
3-_LPR_7'-Methylthio_RPR_heptylmalic_acid	-0.686842115	0.898120386	0.898120386	0.898120386	-0.101879614	-0.101879614	-0.101879614	-0.686842115	-0.686842115	-0.101879614	0.898120386	-0.686842115	-0.101879614	0.898120386	-0.101879614	-0.101879614	-0.101879614	-0.101879614	0.898120386	0.898120386	-0.686842115	-0.101879614	0.898120386	0.898120386	-0.101879614	0.898120386	-0.101879614	-0.101879614	0.898120386	-0.101879614	-0.101879614	0.898120386	0.898120386	-0.686842115	-0.101879614	-0.101879614	-0.101879614	-0.686842115	0.898120386	-0.101879614	-0.686842115	-0.686842115	0.898120386	-0.101879614
3-Dehydroecdysone	-0.686842115	0.898120386	0.898120386	0.898120386	-0.101879614	-0.101879614	-0.101879614	-0.686842115	-0.686842115	-0.101879614	0.898120386	-0.686842115	-0.101879614	0.898120386	-0.101879614	-0.101879614	-0.101879614	-0.101879614	0.898120386	0.898120386	-0.686842115	-0.101879614	0.898120386	0.898120386	-0.101879614	0.898120386	-0.101879614	-0.101879614	0.898120386	-0.101879614	-0.101879614	0.898120386	0.898120386	-0.686842115	-0.101879614	-0.101879614	-0.101879614	-0.686842115	0.898120386	-0.101879614	-0.686842115	-0.686842115	0.898120386	-0.101879614
3-Epiecdysone	0.686842115	-0.898120386	-0.898120386	-0.898120386	0.101879614	0.101879614	0.101879614	0.686842115	0.686842115	0.101879614	-0.898120386	0.686842115	0.101879614	-0.898120386	0.101879614	0.101879614	0.101879614	0.101879614	-0.898120386	-0.898120386	0.686842115	0.101879614	-0.898120386	-0.898120386	0.101879614	-0.898120386	0.101879614	0.101879614	-0.898120386	0.101879614	0.101879614	-0.898120386	-0.898120386	0.686842115	0.101879614	0.101879614	0.101879614	0.686842115	-0.898120386	0.101879614	0.686842115	0.686842115	-0.898120386	0.101879614
4'-Hydroxyacetophenone	0.686842115	-0.898120386	-0.898120386	-0.898120386	0.101879614	0.101879614	0.101879614	0.686842115	0.686842115	0.101879614	-0.898120386	0.686842115	0.101879614	-0.898120386	0.101879614	0.101879614	0.101879614	0.101879614	-0.898120386	-0.898120386	0.686842115	0.101879614	-0.898120386	-0.898120386	0.101879614	-0.898120386	0.101879614	0.101879614	-0.898120386	0.101879614	0.101879614	-0.898120386	-0.898120386	0.686842115	0.101879614	0.101879614	0.101879614	0.686842115	-0.898120386	0.101879614	0.686842115	0.686842115	-0.898120386	0.101879614
4-Pyridoxate	-0.686842115	0.898120386	0.898120386	0.898120386	-0.101879614	-0.101879614	-0.101879614	-0.686842115	-0.686842115	-0.101879614	0.898120386	-0.686842115	-0.101879614	0.898120386	-0.101879614	-0.101879614	-0.101879614	-0.101879614	0.898120386	0.898120386	-0.686842115	-0.101879614	0.898120386	0.898120386	-0.101879614	0.898120386	-0.101879614	-0.101879614	0.898120386	-0.101879614	-0.101879614	0.898120386	0.898120386	-0.686842115	-0.101879614	-0.101879614	-0.101879614	-0.686842115	0.898120386	-0.101879614	-0.686842115	-0.686842115	0.898120386	-0.101879614
6-Hydroxycyclohex-1-enecarbonyl-CoA	-0.686842115	0.898120386	0.898120386	0.898120386	-0.101879614	-0.101879614	-0.101879614	-0.686842115	-0.686842115	-0.101879614	0.898120386	-0.686842115	-0.101879614	0.898120386	-0.101879614	-0.101879614	-0.101879614	-0.101879614	0.898120386	0.898120386	-0.686842115	-0.101879614	0.898120386	0.898120386	-0.101879614	0.898120386	-0.101879614	-0.101879614	0.898120386	-0.101879614	-0.101879614	0.898120386	0.898120386	-0.686842115	-0.101879614	-0.101879614	-0.101879614	-0.686842115	0.898120386	-0.101879614	-0.686842115	-0.686842115	0.898120386	-0.101879614
7,9,12-Octaketide_intermediate_1	-0.686842115	0.898120386	0.898120386	0.898120386	-0.101879614	-0.101879614	-0.101879614	-0.686842115	-0.686842115	-0.101879614	0.898120386	-0.686842115	-0.101879614	0.898120386	-0.101879614	-0.101879614	-0.101879614	-0.101879614	0.898120386	0.898120386	-0.686842115	-0.101879614	0.898120386	0.898120386	-0.101879614	0.898120386	-0.101879614	-0.101879614	0.898120386	-0.101879614	-0.101879614	0.898120386	0.898120386	-0.686842115	-0.101879614	-0.101879614	-0.101879614	-0.686842115	0.898120386	-0.101879614	-0.686842115	-0.686842115	0.898120386	-0.101879614
Aklaviketone	-0.686842115	0.898120386	0.898120386	0.898120386	-0.101879614	-0.101879614	-0.101879614	-0.686842115	-0.686842115	-0.101879614	0.898120386	-0.686842115	-0.101879614	0.898120386	-0.101879614	-0.101879614	-0.101879614	-0.101879614	0.898120386	0.898120386	-0.686842115	-0.101879614	0.898120386	0.898120386	-0.101879614	0.898120386	-0.101879614	-0.101879614	0.898120386	-0.101879614	-0.101879614	0.898120386	0.898120386	-0.686842115	-0.101879614	-0.101879614	-0.101879614	-0.686842115	0.898120386	-0.101879614	-0.686842115	-0.686842115	0.898120386	-0.101879614
Auramycinone	0.686842115	-0.898120386	-0.898120386	-0.898120386	0.101879614	0.101879614	0.101879614	0.686842115	0.686842115	0.101879614	-0.898120386	0.686842115	0.101879614	-0.898120386	0.101879614	0.101879614	0.101879614	0.101879614	-0.898120386	-0.898120386	0.686842115	0.101879614	-0.898120386	-0.898120386	0.101879614	-0.898120386	0.101879614	0.101879614	-0.898120386	0.101879614	0.101879614	-0.898120386	-0.898120386	0.686842115	0.101879614	0.101879614	0.101879614	0.686842115	-0.898120386	0.101879614	0.686842115	0.686842115	-0.898120386	0.101879614
Auraviketone	-0.686842115	0.898120386	0.898120386	0.898120386	-0.101879614	-0.101879614	-0.101879614	-0.686842115	-0.686842115	-0.101879614	0.898120386	-0.686842115	-0.101879614	0.898120386	-0.101879614	-0.101879614	-0.101879614	-0.101879614	0.898120386	0.898120386	-0.686842115	-0.101879614	0.898120386	0.898120386	-0.101879614	0.898120386	-0.101879614	-0.101879614	0.898120386	-0.101879614	-0.101879614	0.898120386	0.898120386	-0.686842115	-0.101879614	-0.101879614	-0.101879614	-0.686842115	0.898120386	-0.101879614	-0.686842115	-0.686842115	0.898120386	-0.101879614
CDP-4-dehydro-3,6-dideoxy-D-glucose_epimer	-0.686842115	0.898120386	0.898120386	0.898120386	-0.101879614	-0.101879614	-0.101879614	-0.686842115	-0.686842115	-0.101879614	0.898120386	-0.686842115	-0.101879614	0.898120386	-0.101879614	-0.101879614	-0.101879614	-0.101879614	0.898120386	0.898120386	-0.686842115	-0.101879614	0.898120386	0.898120386	-0.101879614	0.898120386	-0.101879614	-0.101879614	0.898120386	-0.101879614	-0.101879614	0.898120386	0.898120386	-0.686842115	-0.101879614	-0.101879614	-0.101879614	-0.686842115	0.898120386	-0.101879614	-0.686842115	-0.686842115	0.898120386	-0.101879614
CDP-ascarylose	0.686842115	-0.898120386	-0.898120386	-0.898120386	0.101879614	0.101879614	0.101879614	0.686842115	0.686842115	0.101879614	-0.898120386	0.686842115	0.101879614	-0.898120386	0.101879614	0.101879614	0.101879614	0.101879614	-0.898120386	-0.898120386	0.686842115	0.101879614	-0.898120386	-0.898120386	0.101879614	-0.898120386	0.101879614	0.101879614	-0.898120386	0.101879614	0.101879614	-0.898120386	-0.898120386	0.686842115	0.101879614	0.101879614	0.101879614	0.686842115	-0.898120386	0.101879614	0.686842115	0.686842115	-0.898120386	0.101879614
Corticosterone	-0.686842115	0.898120386	0.898120386	0.898120386	-0.101879614	-0.101879614	-0.101879614	-0.686842115	-0.686842115	-0.101879614	0.898120386	-0.686842115	-0.101879614	0.898120386	-0.101879614	-0.101879614	-0.101879614	-0.101879614	0.898120386	0.898120386	-0.686842115	-0.101879614	0.898120386	0.898120386	-0.101879614	0.898120386	-0.101879614	-0.101879614	0.898120386	-0.101879614	-0.101879614	0.898120386	0.898120386	-0.686842115	-0.101879614	-0.101879614	-0.101879614	-0.686842115	0.898120386	-0.101879614	-0.686842115	-0.686842115	0.898120386	-0.101879614
Cortisol	-0.686842115	0.898120386	0.898120386	0.898120386	-0.101879614	-0.101879614	-0.101879614	-0.686842115	-0.686842115	-0.101879614	0.898120386	-0.686842115	-0.101879614	0.898120386	-0.101879614	-0.101879614	-0.101879614	-0.101879614	0.898120386	0.898120386	-0.686842115	-0.101879614	0.898120386	0.898120386	-0.101879614	0.898120386	-0.101879614	-0.101879614	0.898120386	-0.101879614	-0.101879614	0.898120386	0.898120386	-0.686842115	-0.101879614	-0.101879614	-0.101879614	-0.686842115	0.898120386	-0.101879614	-0.686842115	-0.686842115	0.898120386	-0.101879614
Cortisone	0.686842115	-0.898120386	-0.898120386	-0.898120386	0.101879614	0.101879614	0.101879614	0.686842115	0.686842115	0.101879614	-0.898120386	0.686842115	0.101879614	-0.898120386	0.101879614	0.101879614	0.101879614	0.101879614	-0.898120386	-0.898120386	0.686842115	0.101879614	-0.898120386	-0.898120386	0.101879614	-0.898120386	0.101879614	0.101879614	-0.898120386	0.101879614	0.101879614	-0.898120386	-0.898120386	0.686842115	0.101879614	0.101879614	0.101879614	0.686842115	-0.898120386	0.101879614	0.686842115	0.686842115	-0.898120386	0.101879614
Ethylene_oxide	-0.686842115	0.898120386	0.898120386	0.898120386	-0.101879614	-0.101879614	-0.101879614	-0.686842115	-0.686842115	-0.101879614	0.898120386	-0.686842115	-0.101879614	0.898120386	-0.101879614	-0.101879614	-0.101879614	-0.101879614	0.898120386	0.898120386	-0.686842115	-0.101879614	0.898120386	0.898120386	-0.101879614	0.898120386	-0.101879614	-0.101879614	0.898120386	-0.101879614	-0.101879614	0.898120386	0.898120386	-0.686842115	-0.101879614	-0.101879614	-0.101879614	-0.686842115	0.898120386	-0.101879614	-0.686842115	-0.686842115	0.898120386	-0.101879614
Hplus	-0.686842115	0.898120386	0.898120386	0.898120386	-0.101879614	-0.101879614	-0.101879614	-0.686842115	-0.686842115	-0.101879614	0.898120386	-0.686842115	-0.101879614	0.898120386	-0.101879614	-0.101879614	-0.101879614	-0.101879614	0.898120386	0.898120386	-0.686842115	-0.101879614	0.898120386	0.898120386	-0.101879614	0.898120386	-0.101879614	-0.101879614	0.898120386	-0.101879614	-0.101879614	0.898120386	0.898120386	-0.686842115	-0.101879614	-0.101879614	-0.101879614	-0.686842115	0.898120386	-0.101879614	-0.686842115	-0.686842115	0.898120386	-0.101879614
Hydroxyacetone	0.686842115	-0.898120386	-0.898120386	-0.898120386	0.101879614	0.101879614	0.101879614	0.686842115	0.686842115	0.101879614	-0.898120386	0.686842115	0.101879614	-0.898120386	0.101879614	0.101879614	0.101879614	0.101879614	-0.898120386	-0.898120386	0.686842115	0.101879614	-0.898120386	-0.898120386	0.101879614	-0.898120386	0.101879614	0.101879614	-0.898120386	0.101879614	0.101879614	-0.898120386	-0.898120386	0.686842115	0.101879614	0.101879614	0.101879614	0.686842115	-0.898120386	0.101879614	0.686842115	0.686842115	-0.898120386	0.101879614
N-Demethylnarwedine	-0.686842115	0.898120386	0.898120386	0.898120386	-0.101879614	-0.101879614	-0.101879614	-0.686842115	-0.686842115	-0.101879614	0.898120386	-0.686842115	-0.101879614	0.898120386	-0.101879614	-0.101879614	-0.101879614	-0.101879614	0.898120386	0.898120386	-0.686842115	-0.101879614	0.898120386	0.898120386	-0.101879614	0.898120386	-0.101879614	-0.101879614	0.898120386	-0.101879614	-0.101879614	0.898120386	0.898120386	-0.686842115	-0.101879614	-0.101879614	-0.101879614	-0.686842115	0.898120386	-0.101879614	-0.686842115	-0.686842115	0.898120386	-0.101879614
Nogalaviketone	-0.686842115	0.898120386	0.898120386	0.898120386	-0.101879614	-0.101879614	-0.101879614	-0.686842115	-0.686842115	-0.101879614	0.898120386	-0.686842115	-0.101879614	0.898120386	-0.101879614	-0.101879614	-0.101879614	-0.101879614	0.898120386	0.898120386	-0.686842115	-0.101879614	0.898120386	0.898120386	-0.101879614	0.898120386	-0.101879614	-0.101879614	0.898120386	-0.101879614	-0.101879614	0.898120386	0.898120386	-0.686842115	-0.101879614	-0.101879614	-0.101879614	-0.686842115	0.898120386	-0.101879614	-0.686842115	-0.686842115	0.898120386	-0.101879614
Nogalavinone	0.686842115	-0.898120386	-0.898120386	-0.898120386	0.101879614	0.101879614	0.101879614	0.686842115	0.686842115	0.101879614	-0.898120386	0.686842115	0.101879614	-0.898120386	0.101879614	0.101879614	0.101879614	0.101879614	-0.898120386	-0.898120386	0.686842115	0.101879614	-0.898120386	-0.898120386	0.101879614	-0.898120386	0.101879614	0.101879614	-0.898120386	0.101879614	0.101879614	-0.898120386	-0.898120386	0.686842115	0.101879614	0.101879614	0.101879614	0.686842115	-0.898120386	0.101879614	0.686842115	0.686842115	-0.898120386	0.101879614
Octaketide_bicyclic_intermediate	-0.686842115	0.898120386	0.898120386	0.898120386	-0.101879614	-0.101879614	-0.101879614	-0.686842115	-0.686842115	-0.101879614	0.898120386	-0.686842115	-0.101879614	0.898120386	-0.101879614	-0.101879614	-0.101879614	-0.101879614	0.898120386	0.898120386	-0.686842115	-0.101879614	0.898120386	0.898120386	-0.101879614	0.898120386	-0.101879614	-0.101879614	0.898120386	-0.101879614	-0.101879614	0.898120386	0.898120386	-0.686842115	-0.101879614	-0.101879614	-0.101879614	-0.686842115	0.898120386	-0.101879614	-0.686842115	-0.686842115	0.898120386	-0.101879614
Succinate_semialdehyde	-0.686842115	0.898120386	0.898120386	0.898120386	-0.101879614	-0.101879614	-0.101879614	-0.686842115	-0.686842115	-0.101879614	0.898120386	-0.686842115	-0.101879614	0.898120386	-0.101879614	-0.101879614	-0.101879614	-0.101879614	0.898120386	0.898120386	-0.686842115	-0.101879614	0.898120386	0.898120386	-0.101879614	0.898120386	-0.101879614	-0.101879614	0.898120386	-0.101879614	-0.101879614	0.898120386	0.898120386	-0.686842115	-0.101879614	-0.101879614	-0.101879614	-0.686842115	0.898120386	-0.101879614	-0.686842115	-0.686842115	0.898120386	-0.101879614
UDP-4-dehydro-6-deoxy-D-glucose	-0.686842115	0.898120386	0.898120386	0.898120386	-0.101879614	-0.101879614	-0.101879614	-0.686842115	-0.686842115	-0.101879614	0.898120386	-0.686842115	-0.101879614	0.898120386	-0.101879614	-0.101879614	-0.101879614	-0.101879614	0.898120386	0.898120386	-0.686842115	-0.101879614	0.898120386	0.898120386	-0.101879614	0.898120386	-0.101879614	-0.101879614	0.898120386	-0.101879614	-0.101879614	0.898120386	0.898120386	-0.686842115	-0.101879614	-0.101879614	-0.101879614	-0.686842115	0.898120386	-0.101879614	-0.686842115	-0.686842115	0.898120386	-0.101879614
UDP-D-galacturonate	0.686842115	-0.898120386	-0.898120386	-0.898120386	0.101879614	0.101879614	0.101879614	0.686842115	0.686842115	0.101879614	-0.898120386	0.686842115	0.101879614	-0.898120386	0.101879614	0.101879614	0.101879614	0.101879614	-0.898120386	-0.898120386	0.686842115	0.101879614	-0.898120386	-0.898120386	0.101879614	-0.898120386	0.101879614	0.101879614	-0.898120386	0.101879614	0.101879614	-0.898120386	-0.898120386	0.686842115	0.101879614	0.101879614	0.101879614	0.686842115	-0.898120386	0.101879614	0.686842115	0.686842115	-0.898120386	0.101879614
UDP-L-rhamnose	0.686842115	-0.898120386	-0.898120386	-0.898120386	0.101879614	0.101879614	0.101879614	0.686842115	0.686842115	0.101879614	-0.898120386	0.686842115	0.101879614	-0.898120386	0.101879614	0.101879614	0.101879614	0.101879614	-0.898120386	-0.898120386	0.686842115	0.101879614	-0.898120386	-0.898120386	0.101879614	-0.898120386	0.101879614	0.101879614	-0.898120386	0.101879614	0.101879614	-0.898120386	-0.898120386	0.686842115	0.101879614	0.101879614	0.101879614	0.686842115	-0.898120386	0.101879614	0.686842115	0.686842115	-0.898120386	0.101879614
UDP-N-acetyl-D-mannosaminouronate	0.686842115	-0.898120386	-0.898120386	-0.898120386	0.101879614	0.101879614	0.101879614	0.686842115	0.686842115	0.101879614	-0.898120386	0.686842115	0.101879614	-0.898120386	0.101879614	0.101879614	0.101879614	0.101879614	-0.898120386	-0.898120386	0.686842115	0.101879614	-0.898120386	-0.898120386	0.101879614	-0.898120386	0.101879614	0.101879614	-0.898120386	0.101879614	0.101879614	-0.898120386	-0.898120386	0.686842115	0.101879614	0.101879614	0.101879614	0.686842115	-0.898120386	0.101879614	0.686842115	0.686842115	-0.898120386	0.101879614
5,10-Methylenetetrahydromethanopterin	-0.222392421	-0.222392421	0.192645078	-0.222392421	0.192645078	-0.222392421	0.192645078	0.514573173	0.777607579	-0.222392421	-0.222392421	0.192645078	0.192645078	-0.807354922	-0.222392421	0.192645078	-0.222392421	-0.222392421	0.192645078	-0.807354922	0.192645078	0.192645078	-0.807354922	0.192645078	0.192645078	-0.807354922	0.192645078	0.192645078	-0.807354922	0.192645078	0.192645078	-0.222392421	-0.222392421	0.192645078	0.192645078	0.192645078	0.192645078	0.192645078	-0.222392421	-0.222392421	-0.222392421	-0.222392421	0.192645078	0.192645078
5-Hydroxyconiferyl_alcohol	-0.111798651	-0.404279902	0.010757598	-0.404279902	0.888201349	0.510757598	-0.111798651	0.010757598	0.888201349	0.010757598	-0.404279902	0.010757598	0.888201349	0.595720099	-0.404279902	0.010757598	1.595720099	0.595720099	-0.404279902	0.595720099	0.010757598	-0.404279902	0.595720099	-0.404279902	0.010757598	0.595720099	-0.404279902	-0.404279902	0.595720099	0.010757598	0.303238848	-0.404279902	-0.404279902	0.010757598	-0.404279902	-0.404279902	-0.404279902	0.010757598	-0.404279902	0.010757598	0.010757598	1.595720099	-0.726207997	-0.404279902
Coniferyl_alcohol	-0.447569385	-0.155088135	0.052430615	-0.155088135	0.052430615	1.052430615	-0.447569385	0.052430615	0.052430615	0.052430615	-0.155088135	0.052430615	0.052430615	0.344911866	-0.155088135	0.052430615	0.844911866	0.344911866	-0.155088135	0.344911866	0.052430615	-0.155088135	0.344911866	-0.155088135	0.052430615	0.344911866	-0.155088135	-0.155088135	0.344911866	0.052430615	-0.240050636	-0.155088135	-0.155088135	0.052430615	-0.155088135	-0.155088135	-0.155088135	0.052430615	-0.155088135	0.052430615	0.052430615	0.844911866	-0.316052182	-0.155088135
Selenohomocysteine	-0.341393228	-0.341393228	0.980534868	0.497642725	-0.133874478	0.243569274	-0.502357275	0.658606773	-0.133874478	0.082605226	0.082605226	-0.341393228	-0.341393228	-0.341393228	-0.341393228	-0.341393228	-0.341393228	0.658606773	-0.502357275	-0.133874478	-0.341393228	0.082605226	-0.133874478	-0.502357275	-0.341393228	-0.341393228	0.243569274	0.082605226	-0.133874478	-0.341393228	0.658606773	0.082605226	0.243569274	-0.341393228	0.81957082	0.082605226	0.243569274	-0.341393228	-0.502357275	0.243569274	-0.341393228	0.243569274	-0.502357275	-0.341393228
Chlorophyllide	-0.887889634	-0.302927133	-0.887889634	-0.302927133	0.697072867	-0.302927133	-0.887889634	0.112110366	0.697072867	-0.302927133	-0.302927133	0.697072867	0.697072867	-0.302927133	-0.302927133	0.112110366	0.697072867	-0.887889634	-0.302927133	0.697072867	0.112110366	-0.887889634	0.697072867	-0.302927133	0.112110366	0.697072867	0.697072867	-0.887889634	-0.302927133	0.112110366	0.112110366	-0.302927133	-0.302927133	0.697072867	-0.302927133	-0.887889634	-0.302927133	0.697072867	-0.302927133	-0.887889634	0.697072867	-0.302927133	-0.887889634	0.112110366
Adenosine	-0.193327849	0.014190901	0.514190901	0.175154948	0.014190901	0.306672151	0.014190901	0.014190901	0.014190901	0.306672151	0.175154948	-0.193327849	0.014190901	0.014190901	0.014190901	-0.4858091	0.014190901	0.014190901	0.175154948	0.306672151	-0.4858091	0.014190901	0.014190901	0.175154948	-0.4858091	0.306672151	-0.193327849	0.014190901	0.306672151	-0.193327849	-0.193327849	0.175154948	0.014190901	-0.4858091	0.175154948	0.175154948	0.014190901	-0.4858091	0.175154948	-0.193327849	-0.4858091	0.514190901	0.014190901	-0.4858091
Deoxyuridine	-0.386655698	0.028381801	1.028381801	0.350309896	0.028381801	0.613344302	0.028381801	0.028381801	0.028381801	0.613344302	0.350309896	-0.386655698	0.028381801	0.028381801	0.028381801	-0.971618199	0.028381801	0.028381801	0.350309896	0.613344302	-0.971618199	0.028381801	0.028381801	0.350309896	-0.971618199	0.613344302	-0.386655698	0.028381801	0.613344302	-0.386655698	-0.386655698	0.350309896	0.028381801	-0.971618199	0.350309896	0.350309896	0.028381801	-0.971618199	0.350309896	-0.386655698	-0.971618199	1.028381801	0.028381801	-0.971618199
Guanosine	-0.193327849	0.014190901	0.514190901	0.175154948	0.014190901	0.306672151	0.014190901	0.014190901	0.014190901	0.306672151	0.175154948	-0.193327849	0.014190901	0.014190901	0.014190901	-0.4858091	0.014190901	0.014190901	0.175154948	0.306672151	-0.4858091	0.014190901	0.014190901	0.175154948	-0.4858091	0.306672151	-0.193327849	0.014190901	0.306672151	-0.193327849	-0.193327849	0.175154948	0.014190901	-0.4858091	0.175154948	0.175154948	0.014190901	-0.4858091	0.175154948	-0.193327849	-0.4858091	0.514190901	0.014190901	-0.4858091
Inosine	-0.193327849	0.014190901	0.514190901	0.175154948	0.014190901	0.306672151	0.014190901	0.014190901	0.014190901	0.306672151	0.175154948	-0.193327849	0.014190901	0.014190901	0.014190901	-0.4858091	0.014190901	0.014190901	0.175154948	0.306672151	-0.4858091	0.014190901	0.014190901	0.175154948	-0.4858091	0.306672151	-0.193327849	0.014190901	0.306672151	-0.193327849	-0.193327849	0.175154948	0.014190901	-0.4858091	0.175154948	0.175154948	0.014190901	-0.4858091	0.175154948	-0.193327849	-0.4858091	0.514190901	0.014190901	-0.4858091
N-Ribosylnicotinamide	-0.193327849	0.014190901	0.514190901	0.175154948	0.014190901	0.306672151	0.014190901	0.014190901	0.014190901	0.306672151	0.175154948	-0.193327849	0.014190901	0.014190901	0.014190901	-0.4858091	0.014190901	0.014190901	0.175154948	0.306672151	-0.4858091	0.014190901	0.014190901	0.175154948	-0.4858091	0.306672151	-0.193327849	0.014190901	0.306672151	-0.193327849	-0.193327849	0.175154948	0.014190901	-0.4858091	0.175154948	0.175154948	0.014190901	-0.4858091	0.175154948	-0.193327849	-0.4858091	0.514190901	0.014190901	-0.4858091
3-Hydroxykynurenamine	-1.341036918	0.074000581	-0.756074417	-0.341036918	1.658963082	-0.341036918	-0.662965013	0.074000581	1.658963082	-0.341036918	-0.341036918	0.074000581	0.658963082	1.658963082	-0.341036918	0.074000581	1.658963082	0.074000581	-0.662965013	0.658963082	0.074000581	0.074000581	1.658963082	-0.662965013	0.074000581	0.658963082	-0.662965013	0.074000581	0.658963082	0.074000581	0.074000581	-0.341036918	0.074000581	0.074000581	-0.341036918	0.074000581	-0.341036918	0.074000581	-0.662965013	0.658963082	0.074000581	1.658963082	-0.341036918	0.074000581
Cinnavalininate	-0.218640286	-0.218640286	-0.218640286	-0.218640286	-0.95560588	0.04439412	-0.218640286	0.459431619	-0.95560588	0.459431619	0.04439412	-0.540568381	0.04439412	0.266786541	-0.218640286	-0.218640286	-0.218640286	0.04439412	0.459431619	0.04439412	-0.218640286	0.459431619	0.04439412	0.459431619	-0.218640286	0.04439412	0.781359714	0.266786541	0.04439412	-0.218640286	0.04439412	-0.218640286	0.266786541	-0.218640286	0.04439412	0.04439412	-0.218640286	-0.218640286	0.04439412	0.266786541	-0.218640286	0.266786541	-0.218640286	-0.540568381
1,4-beta-D-Mannan	-0.191620073	0.130308022	0.130308022	0.130308022	0.130308022	0.130308022	0.130308022	-0.191620073	-0.191620073	0.130308022	0.130308022	-0.191620073	-0.191620073	-0.191620073	0.130308022	0.130308022	-0.606657572	0.393342428	0.393342428	-0.191620073	-0.191620073	0.130308022	0.130308022	0.393342428	-0.191620073	-0.606657572	-0.191620073	0.130308022	-0.606657572	-0.606657572	-0.191620073	0.130308022	0.393342428	-0.191620073	0.393342428	0.130308022	-0.191620073	-0.191620073	0.615734849	-0.191620073	0.130308022	-0.191620073	0.130308022	-0.606657572
100-1	0.191620073	-0.130308022	-0.130308022	-0.130308022	-0.130308022	-0.130308022	-0.130308022	0.191620073	0.191620073	-0.130308022	-0.130308022	0.191620073	0.191620073	0.191620073	-0.130308022	-0.130308022	0.606657572	-0.393342428	-0.393342428	0.191620073	0.191620073	-0.130308022	-0.130308022	-0.393342428	0.191620073	0.606657572	0.191620073	-0.130308022	0.606657572	0.606657572	0.191620073	-0.130308022	-0.393342428	0.191620073	-0.393342428	-0.130308022	0.191620073	0.191620073	-0.615734849	0.191620073	-0.130308022	0.191620073	-0.130308022	0.606657572
2-Carboxy-2,3-dihydro-5,6-dihydroxyindole	0.191620073	-0.130308022	-0.130308022	-0.130308022	-0.130308022	-0.130308022	-0.130308022	0.191620073	0.191620073	-0.130308022	-0.130308022	0.191620073	0.191620073	0.191620073	-0.130308022	-0.130308022	0.606657572	-0.393342428	-0.393342428	0.191620073	0.191620073	-0.130308022	-0.130308022	-0.393342428	0.191620073	0.606657572	0.191620073	-0.130308022	0.606657572	0.606657572	0.191620073	-0.130308022	-0.393342428	0.191620073	-0.393342428	-0.130308022	0.191620073	0.191620073	-0.615734849	0.191620073	-0.130308022	0.191620073	-0.130308022	0.606657572
3-D-Glucosyl-1,2-diacylglycerol	0.191620073	-0.130308022	-0.130308022	-0.130308022	-0.130308022	-0.130308022	-0.130308022	0.191620073	0.191620073	-0.130308022	-0.130308022	0.191620073	0.191620073	0.191620073	-0.130308022	-0.130308022	0.606657572	-0.393342428	-0.393342428	0.191620073	0.191620073	-0.130308022	-0.130308022	-0.393342428	0.191620073	0.606657572	0.191620073	-0.130308022	0.606657572	0.606657572	0.191620073	-0.130308022	-0.393342428	0.191620073	-0.393342428	-0.130308022	0.191620073	0.191620073	-0.615734849	0.191620073	-0.130308022	0.191620073	-0.130308022	0.606657572
4,4'-Diaponeurosporenic_acid	0.191620073	-0.130308022	-0.130308022	-0.130308022	-0.130308022	-0.130308022	-0.130308022	0.191620073	0.191620073	-0.130308022	-0.130308022	0.191620073	0.191620073	0.191620073	-0.130308022	-0.130308022	0.606657572	-0.393342428	-0.393342428	0.191620073	0.191620073	-0.130308022	-0.130308022	-0.393342428	0.191620073	0.606657572	0.191620073	-0.130308022	0.606657572	0.606657572	0.191620073	-0.130308022	-0.393342428	0.191620073	-0.393342428	-0.130308022	0.191620073	0.191620073	-0.615734849	0.191620073	-0.130308022	0.191620073	-0.130308022	0.606657572
4-Hydroxyphenylethanol	0.191620073	-0.130308022	-0.130308022	-0.130308022	-0.130308022	-0.130308022	-0.130308022	0.191620073	0.191620073	-0.130308022	-0.130308022	0.191620073	0.191620073	0.191620073	-0.130308022	-0.130308022	0.606657572	-0.393342428	-0.393342428	0.191620073	0.191620073	-0.130308022	-0.130308022	-0.393342428	0.191620073	0.606657572	0.191620073	-0.130308022	0.606657572	0.606657572	0.191620073	-0.130308022	-0.393342428	0.191620073	-0.393342428	-0.130308022	0.191620073	0.191620073	-0.615734849	0.191620073	-0.130308022	0.191620073	-0.130308022	0.606657572
Aclacinomycin_S	-0.191620073	0.130308022	0.130308022	0.130308022	0.130308022	0.130308022	0.130308022	-0.191620073	-0.191620073	0.130308022	0.130308022	-0.191620073	-0.191620073	-0.191620073	0.130308022	0.130308022	-0.606657572	0.393342428	0.393342428	-0.191620073	-0.191620073	0.130308022	0.130308022	0.393342428	-0.191620073	-0.606657572	-0.191620073	0.130308022	-0.606657572	-0.606657572	-0.191620073	0.130308022	0.393342428	-0.191620073	0.393342428	0.130308022	-0.191620073	-0.191620073	0.615734849	-0.191620073	0.130308022	-0.191620073	0.130308022	-0.606657572
Avermectin_A1a	-0.191620073	0.130308022	0.130308022	0.130308022	0.130308022	0.130308022	0.130308022	-0.191620073	-0.191620073	0.130308022	0.130308022	-0.191620073	-0.191620073	-0.191620073	0.130308022	0.130308022	-0.606657572	0.393342428	0.393342428	-0.191620073	-0.191620073	0.130308022	0.130308022	0.393342428	-0.191620073	-0.606657572	-0.191620073	0.130308022	-0.606657572	-0.606657572	-0.191620073	0.130308022	0.393342428	-0.191620073	0.393342428	0.130308022	-0.191620073	-0.191620073	0.615734849	-0.191620073	0.130308022	-0.191620073	0.130308022	-0.606657572
Avermectin_A1b	-0.191620073	0.130308022	0.130308022	0.130308022	0.130308022	0.130308022	0.130308022	-0.191620073	-0.191620073	0.130308022	0.130308022	-0.191620073	-0.191620073	-0.191620073	0.130308022	0.130308022	-0.606657572	0.393342428	0.393342428	-0.191620073	-0.191620073	0.130308022	0.130308022	0.393342428	-0.191620073	-0.606657572	-0.191620073	0.130308022	-0.606657572	-0.606657572	-0.191620073	0.130308022	0.393342428	-0.191620073	0.393342428	0.130308022	-0.191620073	-0.191620073	0.615734849	-0.191620073	0.130308022	-0.191620073	0.130308022	-0.606657572
Avermectin_A2a	-0.191620073	0.130308022	0.130308022	0.130308022	0.130308022	0.130308022	0.130308022	-0.191620073	-0.191620073	0.130308022	0.130308022	-0.191620073	-0.191620073	-0.191620073	0.130308022	0.130308022	-0.606657572	0.393342428	0.393342428	-0.191620073	-0.191620073	0.130308022	0.130308022	0.393342428	-0.191620073	-0.606657572	-0.191620073	0.130308022	-0.606657572	-0.606657572	-0.191620073	0.130308022	0.393342428	-0.191620073	0.393342428	0.130308022	-0.191620073	-0.191620073	0.615734849	-0.191620073	0.130308022	-0.191620073	0.130308022	-0.606657572
Avermectin_A2b	-0.191620073	0.130308022	0.130308022	0.130308022	0.130308022	0.130308022	0.130308022	-0.191620073	-0.191620073	0.130308022	0.130308022	-0.191620073	-0.191620073	-0.191620073	0.130308022	0.130308022	-0.606657572	0.393342428	0.393342428	-0.191620073	-0.191620073	0.130308022	0.130308022	0.393342428	-0.191620073	-0.606657572	-0.191620073	0.130308022	-0.606657572	-0.606657572	-0.191620073	0.130308022	0.393342428	-0.191620073	0.393342428	0.130308022	-0.191620073	-0.191620073	0.615734849	-0.191620073	0.130308022	-0.191620073	0.130308022	-0.606657572
Avermectin_B1a	-0.191620073	0.130308022	0.130308022	0.130308022	0.130308022	0.130308022	0.130308022	-0.191620073	-0.191620073	0.130308022	0.130308022	-0.191620073	-0.191620073	-0.191620073	0.130308022	0.130308022	-0.606657572	0.393342428	0.393342428	-0.191620073	-0.191620073	0.130308022	0.130308022	0.393342428	-0.191620073	-0.606657572	-0.191620073	0.130308022	-0.606657572	-0.606657572	-0.191620073	0.130308022	0.393342428	-0.191620073	0.393342428	0.130308022	-0.191620073	-0.191620073	0.615734849	-0.191620073	0.130308022	-0.191620073	0.130308022	-0.606657572
Avermectin_B1b	-0.191620073	0.130308022	0.130308022	0.130308022	0.130308022	0.130308022	0.130308022	-0.191620073	-0.191620073	0.130308022	0.130308022	-0.191620073	-0.191620073	-0.191620073	0.130308022	0.130308022	-0.606657572	0.393342428	0.393342428	-0.191620073	-0.191620073	0.130308022	0.130308022	0.393342428	-0.191620073	-0.606657572	-0.191620073	0.130308022	-0.606657572	-0.606657572	-0.191620073	0.130308022	0.393342428	-0.191620073	0.393342428	0.130308022	-0.191620073	-0.191620073	0.615734849	-0.191620073	0.130308022	-0.191620073	0.130308022	-0.606657572
Avermectin_B2a	-0.191620073	0.130308022	0.130308022	0.130308022	0.130308022	0.130308022	0.130308022	-0.191620073	-0.191620073	0.130308022	0.130308022	-0.191620073	-0.191620073	-0.191620073	0.130308022	0.130308022	-0.606657572	0.393342428	0.393342428	-0.191620073	-0.191620073	0.130308022	0.130308022	0.393342428	-0.191620073	-0.606657572	-0.191620073	0.130308022	-0.606657572	-0.606657572	-0.191620073	0.130308022	0.393342428	-0.191620073	0.393342428	0.130308022	-0.191620073	-0.191620073	0.615734849	-0.191620073	0.130308022	-0.191620073	0.130308022	-0.606657572
Avermectin_B2b	-0.191620073	0.130308022	0.130308022	0.130308022	0.130308022	0.130308022	0.130308022	-0.191620073	-0.191620073	0.130308022	0.130308022	-0.191620073	-0.191620073	-0.191620073	0.130308022	0.130308022	-0.606657572	0.393342428	0.393342428	-0.191620073	-0.191620073	0.130308022	0.130308022	0.393342428	-0.191620073	-0.606657572	-0.191620073	0.130308022	-0.606657572	-0.606657572	-0.191620073	0.130308022	0.393342428	-0.191620073	0.393342428	0.130308022	-0.191620073	-0.191620073	0.615734849	-0.191620073	0.130308022	-0.191620073	0.130308022	-0.606657572
beta-D-Galactosyl-1,4-beta-D-glucosylceramide	-0.191620073	0.130308022	0.130308022	0.130308022	0.130308022	0.130308022	0.130308022	-0.191620073	-0.191620073	0.130308022	0.130308022	-0.191620073	-0.191620073	-0.191620073	0.130308022	0.130308022	-0.606657572	0.393342428	0.393342428	-0.191620073	-0.191620073	0.130308022	0.130308022	0.393342428	-0.191620073	-0.606657572	-0.191620073	0.130308022	-0.606657572	-0.606657572	-0.191620073	0.130308022	0.393342428	-0.191620073	0.393342428	0.130308022	-0.191620073	-0.191620073	0.615734849	-0.191620073	0.130308022	-0.191620073	0.130308022	-0.606657572
Betanidin	0.191620073	-0.130308022	-0.130308022	-0.130308022	-0.130308022	-0.130308022	-0.130308022	0.191620073	0.191620073	-0.130308022	-0.130308022	0.191620073	0.191620073	0.191620073	-0.130308022	-0.130308022	0.606657572	-0.393342428	-0.393342428	0.191620073	0.191620073	-0.130308022	-0.130308022	-0.393342428	0.191620073	0.606657572	0.191620073	-0.130308022	0.606657572	0.606657572	0.191620073	-0.130308022	-0.393342428	0.191620073	-0.393342428	-0.130308022	0.191620073	0.191620073	-0.615734849	0.191620073	-0.130308022	0.191620073	-0.130308022	0.606657572
C1'-C9-Glycosylated_UWM6	-0.191620073	0.130308022	0.130308022	0.130308022	0.130308022	0.130308022	0.130308022	-0.191620073	-0.191620073	0.130308022	0.130308022	-0.191620073	-0.191620073	-0.191620073	0.130308022	0.130308022	-0.606657572	0.393342428	0.393342428	-0.191620073	-0.191620073	0.130308022	0.130308022	0.393342428	-0.191620073	-0.606657572	-0.191620073	0.130308022	-0.606657572	-0.606657572	-0.191620073	0.130308022	0.393342428	-0.191620073	0.393342428	0.130308022	-0.191620073	-0.191620073	0.615734849	-0.191620073	0.130308022	-0.191620073	0.130308022	-0.606657572
Curcumin_diglucoside	-0.191620073	0.130308022	0.130308022	0.130308022	0.130308022	0.130308022	0.130308022	-0.191620073	-0.191620073	0.130308022	0.130308022	-0.191620073	-0.191620073	-0.191620073	0.130308022	0.130308022	-0.606657572	0.393342428	0.393342428	-0.191620073	-0.191620073	0.130308022	0.130308022	0.393342428	-0.191620073	-0.606657572	-0.191620073	0.130308022	-0.606657572	-0.606657572	-0.191620073	0.130308022	0.393342428	-0.191620073	0.393342428	0.130308022	-0.191620073	-0.191620073	0.615734849	-0.191620073	0.130308022	-0.191620073	0.130308022	-0.606657572
Cyanidin	0.191620073	-0.130308022	-0.130308022	-0.130308022	-0.130308022	-0.130308022	-0.130308022	0.191620073	0.191620073	-0.130308022	-0.130308022	0.191620073	0.191620073	0.191620073	-0.130308022	-0.130308022	0.606657572	-0.393342428	-0.393342428	0.191620073	0.191620073	-0.130308022	-0.130308022	-0.393342428	0.191620073	0.606657572	0.191620073	-0.130308022	0.606657572	0.606657572	0.191620073	-0.130308022	-0.393342428	0.191620073	-0.393342428	-0.130308022	0.191620073	0.191620073	-0.615734849	0.191620073	-0.130308022	0.191620073	-0.130308022	0.606657572
Cyanidin_3-O-rutinoside	-0.191620073	0.130308022	0.130308022	0.130308022	0.130308022	0.130308022	0.130308022	-0.191620073	-0.191620073	0.130308022	0.130308022	-0.191620073	-0.191620073	-0.191620073	0.130308022	0.130308022	-0.606657572	0.393342428	0.393342428	-0.191620073	-0.191620073	0.130308022	0.130308022	0.393342428	-0.191620073	-0.606657572	-0.191620073	0.130308022	-0.606657572	-0.606657572	-0.191620073	0.130308022	0.393342428	-0.191620073	0.393342428	0.130308022	-0.191620073	-0.191620073	0.615734849	-0.191620073	0.130308022	-0.191620073	0.130308022	-0.606657572
Cyanidin_3-O-sophoroside	-0.191620073	0.130308022	0.130308022	0.130308022	0.130308022	0.130308022	0.130308022	-0.191620073	-0.191620073	0.130308022	0.130308022	-0.191620073	-0.191620073	-0.191620073	0.130308022	0.130308022	-0.606657572	0.393342428	0.393342428	-0.191620073	-0.191620073	0.130308022	0.130308022	0.393342428	-0.191620073	-0.606657572	-0.191620073	0.130308022	-0.606657572	-0.606657572	-0.191620073	0.130308022	0.393342428	-0.191620073	0.393342428	0.130308022	-0.191620073	-0.191620073	0.615734849	-0.191620073	0.130308022	-0.191620073	0.130308022	-0.606657572
Cyanidin-3-O-_LPR_6''-O-malonyl-2''-O-glucuronyl_RPR_glucoside	-0.191620073	0.130308022	0.130308022	0.130308022	0.130308022	0.130308022	0.130308022	-0.191620073	-0.191620073	0.130308022	0.130308022	-0.191620073	-0.191620073	-0.191620073	0.130308022	0.130308022	-0.606657572	0.393342428	0.393342428	-0.191620073	-0.191620073	0.130308022	0.130308022	0.393342428	-0.191620073	-0.606657572	-0.191620073	0.130308022	-0.606657572	-0.606657572	-0.191620073	0.130308022	0.393342428	-0.191620073	0.393342428	0.130308022	-0.191620073	-0.191620073	0.615734849	-0.191620073	0.130308022	-0.191620073	0.130308022	-0.606657572
cyclo-Dopa-glucuronylglucoside	-0.191620073	0.130308022	0.130308022	0.130308022	0.130308022	0.130308022	0.130308022	-0.191620073	-0.191620073	0.130308022	0.130308022	-0.191620073	-0.191620073	-0.191620073	0.130308022	0.130308022	-0.606657572	0.393342428	0.393342428	-0.191620073	-0.191620073	0.130308022	0.130308022	0.393342428	-0.191620073	-0.606657572	-0.191620073	0.130308022	-0.606657572	-0.606657572	-0.191620073	0.130308022	0.393342428	-0.191620073	0.393342428	0.130308022	-0.191620073	-0.191620073	0.615734849	-0.191620073	0.130308022	-0.191620073	0.130308022	-0.606657572
Delphin	-0.191620073	0.130308022	0.130308022	0.130308022	0.130308022	0.130308022	0.130308022	-0.191620073	-0.191620073	0.130308022	0.130308022	-0.191620073	-0.191620073	-0.191620073	0.130308022	0.130308022	-0.606657572	0.393342428	0.393342428	-0.191620073	-0.191620073	0.130308022	0.130308022	0.393342428	-0.191620073	-0.606657572	-0.191620073	0.130308022	-0.606657572	-0.606657572	-0.191620073	0.130308022	0.393342428	-0.191620073	0.393342428	0.130308022	-0.191620073	-0.191620073	0.615734849	-0.191620073	0.130308022	-0.191620073	0.130308022	-0.606657572
Delphinidin_3-O-_LPR_6''-O-malonyl_RPR_-beta-glucoside-3'-O-beta-glucoside	0.191620073	-0.130308022	-0.130308022	-0.130308022	-0.130308022	-0.130308022	-0.130308022	0.191620073	0.191620073	-0.130308022	-0.130308022	0.191620073	0.191620073	0.191620073	-0.130308022	-0.130308022	0.606657572	-0.393342428	-0.393342428	0.191620073	0.191620073	-0.130308022	-0.130308022	-0.393342428	0.191620073	0.606657572	0.191620073	-0.130308022	0.606657572	0.606657572	0.191620073	-0.130308022	-0.393342428	0.191620073	-0.393342428	-0.130308022	0.191620073	0.191620073	-0.615734849	0.191620073	-0.130308022	0.191620073	-0.130308022	0.606657572
Delphinidin_3-O-sophoroside	-0.191620073	0.130308022	0.130308022	0.130308022	0.130308022	0.130308022	0.130308022	-0.191620073	-0.191620073	0.130308022	0.130308022	-0.191620073	-0.191620073	-0.191620073	0.130308022	0.130308022	-0.606657572	0.393342428	0.393342428	-0.191620073	-0.191620073	0.130308022	0.130308022	0.393342428	-0.191620073	-0.606657572	-0.191620073	0.130308022	-0.606657572	-0.606657572	-0.191620073	0.130308022	0.393342428	-0.191620073	0.393342428	0.130308022	-0.191620073	-0.191620073	0.615734849	-0.191620073	0.130308022	-0.191620073	0.130308022	-0.606657572
Demethyllactenocin	0.191620073	-0.130308022	-0.130308022	-0.130308022	-0.130308022	-0.130308022	-0.130308022	0.191620073	0.191620073	-0.130308022	-0.130308022	0.191620073	0.191620073	0.191620073	-0.130308022	-0.130308022	0.606657572	-0.393342428	-0.393342428	0.191620073	0.191620073	-0.130308022	-0.130308022	-0.393342428	0.191620073	0.606657572	0.191620073	-0.130308022	0.606657572	0.606657572	0.191620073	-0.130308022	-0.393342428	0.191620073	-0.393342428	-0.130308022	0.191620073	0.191620073	-0.615734849	0.191620073	-0.130308022	0.191620073	-0.130308022	0.606657572
Demethylmacrocin	-0.191620073	0.130308022	0.130308022	0.130308022	0.130308022	0.130308022	0.130308022	-0.191620073	-0.191620073	0.130308022	0.130308022	-0.191620073	-0.191620073	-0.191620073	0.130308022	0.130308022	-0.606657572	0.393342428	0.393342428	-0.191620073	-0.191620073	0.130308022	0.130308022	0.393342428	-0.191620073	-0.606657572	-0.191620073	0.130308022	-0.606657572	-0.606657572	-0.191620073	0.130308022	0.393342428	-0.191620073	0.393342428	0.130308022	-0.191620073	-0.191620073	0.615734849	-0.191620073	0.130308022	-0.191620073	0.130308022	-0.606657572
Digalactosylceramide	-0.191620073	0.130308022	0.130308022	0.130308022	0.130308022	0.130308022	0.130308022	-0.191620073	-0.191620073	0.130308022	0.130308022	-0.191620073	-0.191620073	-0.191620073	0.130308022	0.130308022	-0.606657572	0.393342428	0.393342428	-0.191620073	-0.191620073	0.130308022	0.130308022	0.393342428	-0.191620073	-0.606657572	-0.191620073	0.130308022	-0.606657572	-0.606657572	-0.191620073	0.130308022	0.393342428	-0.191620073	0.393342428	0.130308022	-0.191620073	-0.191620073	0.615734849	-0.191620073	0.130308022	-0.191620073	0.130308022	-0.606657572
Diglucosyl-diacylglycerol	-0.191620073	0.130308022	0.130308022	0.130308022	0.130308022	0.130308022	0.130308022	-0.191620073	-0.191620073	0.130308022	0.130308022	-0.191620073	-0.191620073	-0.191620073	0.130308022	0.130308022	-0.606657572	0.393342428	0.393342428	-0.191620073	-0.191620073	0.130308022	0.130308022	0.393342428	-0.191620073	-0.606657572	-0.191620073	0.130308022	-0.606657572	-0.606657572	-0.191620073	0.130308022	0.393342428	-0.191620073	0.393342428	0.130308022	-0.191620073	-0.191620073	0.615734849	-0.191620073	0.130308022	-0.191620073	0.130308022	-0.606657572
Dihydrozeatin	0.191620073	-0.130308022	-0.130308022	-0.130308022	-0.130308022	-0.130308022	-0.130308022	0.191620073	0.191620073	-0.130308022	-0.130308022	0.191620073	0.191620073	0.191620073	-0.130308022	-0.130308022	0.606657572	-0.393342428	-0.393342428	0.191620073	0.191620073	-0.130308022	-0.130308022	-0.393342428	0.191620073	0.606657572	0.191620073	-0.130308022	0.606657572	0.606657572	0.191620073	-0.130308022	-0.393342428	0.191620073	-0.393342428	-0.130308022	0.191620073	0.191620073	-0.615734849	0.191620073	-0.130308022	0.191620073	-0.130308022	0.606657572
Dihydrozeatin-O-glucoside	-0.191620073	0.130308022	0.130308022	0.130308022	0.130308022	0.130308022	0.130308022	-0.191620073	-0.191620073	0.130308022	0.130308022	-0.191620073	-0.191620073	-0.191620073	0.130308022	0.130308022	-0.606657572	0.393342428	0.393342428	-0.191620073	-0.191620073	0.130308022	0.130308022	0.393342428	-0.191620073	-0.606657572	-0.191620073	0.130308022	-0.606657572	-0.606657572	-0.191620073	0.130308022	0.393342428	-0.191620073	0.393342428	0.130308022	-0.191620073	-0.191620073	0.615734849	-0.191620073	0.130308022	-0.191620073	0.130308022	-0.606657572
dTDP-L-oleandrose	0.191620073	-0.130308022	-0.130308022	-0.130308022	-0.130308022	-0.130308022	-0.130308022	0.191620073	0.191620073	-0.130308022	-0.130308022	0.191620073	0.191620073	0.191620073	-0.130308022	-0.130308022	0.606657572	-0.393342428	-0.393342428	0.191620073	0.191620073	-0.130308022	-0.130308022	-0.393342428	0.191620073	0.606657572	0.191620073	-0.130308022	0.606657572	0.606657572	0.191620073	-0.130308022	-0.393342428	0.191620073	-0.393342428	-0.130308022	0.191620073	0.191620073	-0.615734849	0.191620073	-0.130308022	0.191620073	-0.130308022	0.606657572
Galactan	-0.191620073	0.130308022	0.130308022	0.130308022	0.130308022	0.130308022	0.130308022	-0.191620073	-0.191620073	0.130308022	0.130308022	-0.191620073	-0.191620073	-0.191620073	0.130308022	0.130308022	-0.606657572	0.393342428	0.393342428	-0.191620073	-0.191620073	0.130308022	0.130308022	0.393342428	-0.191620073	-0.606657572	-0.191620073	0.130308022	-0.606657572	-0.606657572	-0.191620073	0.130308022	0.393342428	-0.191620073	0.393342428	0.130308022	-0.191620073	-0.191620073	0.615734849	-0.191620073	0.130308022	-0.191620073	0.130308022	-0.606657572
Galactosylceramide	0.191620073	-0.130308022	-0.130308022	-0.130308022	-0.130308022	-0.130308022	-0.130308022	0.191620073	0.191620073	-0.130308022	-0.130308022	0.191620073	0.191620073	0.191620073	-0.130308022	-0.130308022	0.606657572	-0.393342428	-0.393342428	0.191620073	0.191620073	-0.130308022	-0.130308022	-0.393342428	0.191620073	0.606657572	0.191620073	-0.130308022	0.606657572	0.606657572	0.191620073	-0.130308022	-0.393342428	0.191620073	-0.393342428	-0.130308022	0.191620073	0.191620073	-0.615734849	0.191620073	-0.130308022	0.191620073	-0.130308022	0.606657572
Glucosylceramide	0.191620073	-0.130308022	-0.130308022	-0.130308022	-0.130308022	-0.130308022	-0.130308022	0.191620073	0.191620073	-0.130308022	-0.130308022	0.191620073	0.191620073	0.191620073	-0.130308022	-0.130308022	0.606657572	-0.393342428	-0.393342428	0.191620073	0.191620073	-0.130308022	-0.130308022	-0.393342428	0.191620073	0.606657572	0.191620073	-0.130308022	0.606657572	0.606657572	0.191620073	-0.130308022	-0.393342428	0.191620073	-0.393342428	-0.130308022	0.191620073	0.191620073	-0.615734849	0.191620073	-0.130308022	0.191620073	-0.130308022	0.606657572
Gomphrenin-I	-0.191620073	0.130308022	0.130308022	0.130308022	0.130308022	0.130308022	0.130308022	-0.191620073	-0.191620073	0.130308022	0.130308022	-0.191620073	-0.191620073	-0.191620073	0.130308022	0.130308022	-0.606657572	0.393342428	0.393342428	-0.191620073	-0.191620073	0.130308022	0.130308022	0.393342428	-0.191620073	-0.606657572	-0.191620073	0.130308022	-0.606657572	-0.606657572	-0.191620073	0.130308022	0.393342428	-0.191620073	0.393342428	0.130308022	-0.191620073	-0.191620073	0.615734849	-0.191620073	0.130308022	-0.191620073	0.130308022	-0.606657572
Jadomycin_A	0.191620073	-0.130308022	-0.130308022	-0.130308022	-0.130308022	-0.130308022	-0.130308022	0.191620073	0.191620073	-0.130308022	-0.130308022	0.191620073	0.191620073	0.191620073	-0.130308022	-0.130308022	0.606657572	-0.393342428	-0.393342428	0.191620073	0.191620073	-0.130308022	-0.130308022	-0.393342428	0.191620073	0.606657572	0.191620073	-0.130308022	0.606657572	0.606657572	0.191620073	-0.130308022	-0.393342428	0.191620073	-0.393342428	-0.130308022	0.191620073	0.191620073	-0.615734849	0.191620073	-0.130308022	0.191620073	-0.130308022	0.606657572
Jadomycin_B	-0.191620073	0.130308022	0.130308022	0.130308022	0.130308022	0.130308022	0.130308022	-0.191620073	-0.191620073	0.130308022	0.130308022	-0.191620073	-0.191620073	-0.191620073	0.130308022	0.130308022	-0.606657572	0.393342428	0.393342428	-0.191620073	-0.191620073	0.130308022	0.130308022	0.393342428	-0.191620073	-0.606657572	-0.191620073	0.130308022	-0.606657572	-0.606657572	-0.191620073	0.130308022	0.393342428	-0.191620073	0.393342428	0.130308022	-0.191620073	-0.191620073	0.615734849	-0.191620073	0.130308022	-0.191620073	0.130308022	-0.606657572
Mannan	-0.191620073	0.130308022	0.130308022	0.130308022	0.130308022	0.130308022	0.130308022	-0.191620073	-0.191620073	0.130308022	0.130308022	-0.191620073	-0.191620073	-0.191620073	0.130308022	0.130308022	-0.606657572	0.393342428	0.393342428	-0.191620073	-0.191620073	0.130308022	0.130308022	0.393342428	-0.191620073	-0.606657572	-0.191620073	0.130308022	-0.606657572	-0.606657572	-0.191620073	0.130308022	0.393342428	-0.191620073	0.393342428	0.130308022	-0.191620073	-0.191620073	0.615734849	-0.191620073	0.130308022	-0.191620073	0.130308022	-0.606657572
Pelargonidin_3-O-sophoroside	-0.191620073	0.130308022	0.130308022	0.130308022	0.130308022	0.130308022	0.130308022	-0.191620073	-0.191620073	0.130308022	0.130308022	-0.191620073	-0.191620073	-0.191620073	0.130308022	0.130308022	-0.606657572	0.393342428	0.393342428	-0.191620073	-0.191620073	0.130308022	0.130308022	0.393342428	-0.191620073	-0.606657572	-0.191620073	0.130308022	-0.606657572	-0.606657572	-0.191620073	0.130308022	0.393342428	-0.191620073	0.393342428	0.130308022	-0.191620073	-0.191620073	0.615734849	-0.191620073	0.130308022	-0.191620073	0.130308022	-0.606657572
Phlorizin_chalcone	-0.191620073	0.130308022	0.130308022	0.130308022	0.130308022	0.130308022	0.130308022	-0.191620073	-0.191620073	0.130308022	0.130308022	-0.191620073	-0.191620073	-0.191620073	0.130308022	0.130308022	-0.606657572	0.393342428	0.393342428	-0.191620073	-0.191620073	0.130308022	0.130308022	0.393342428	-0.191620073	-0.606657572	-0.191620073	0.130308022	-0.606657572	-0.606657572	-0.191620073	0.130308022	0.393342428	-0.191620073	0.393342428	0.130308022	-0.191620073	-0.191620073	0.615734849	-0.191620073	0.130308022	-0.191620073	0.130308022	-0.606657572
Premithramycin_A2'	-0.191620073	0.130308022	0.130308022	0.130308022	0.130308022	0.130308022	0.130308022	-0.191620073	-0.191620073	0.130308022	0.130308022	-0.191620073	-0.191620073	-0.191620073	0.130308022	0.130308022	-0.606657572	0.393342428	0.393342428	-0.191620073	-0.191620073	0.130308022	0.130308022	0.393342428	-0.191620073	-0.606657572	-0.191620073	0.130308022	-0.606657572	-0.606657572	-0.191620073	0.130308022	0.393342428	-0.191620073	0.393342428	0.130308022	-0.191620073	-0.191620073	0.615734849	-0.191620073	0.130308022	-0.191620073	0.130308022	-0.606657572
Rhodomycin_D	-0.191620073	0.130308022	0.130308022	0.130308022	0.130308022	0.130308022	0.130308022	-0.191620073	-0.191620073	0.130308022	0.130308022	-0.191620073	-0.191620073	-0.191620073	0.130308022	0.130308022	-0.606657572	0.393342428	0.393342428	-0.191620073	-0.191620073	0.130308022	0.130308022	0.393342428	-0.191620073	-0.606657572	-0.191620073	0.130308022	-0.606657572	-0.606657572	-0.191620073	0.130308022	0.393342428	-0.191620073	0.393342428	0.130308022	-0.191620073	-0.191620073	0.615734849	-0.191620073	0.130308022	-0.191620073	0.130308022	-0.606657572
Salidroside	-0.191620073	0.130308022	0.130308022	0.130308022	0.130308022	0.130308022	0.130308022	-0.191620073	-0.191620073	0.130308022	0.130308022	-0.191620073	-0.191620073	-0.191620073	0.130308022	0.130308022	-0.606657572	0.393342428	0.393342428	-0.191620073	-0.191620073	0.130308022	0.130308022	0.393342428	-0.191620073	-0.606657572	-0.191620073	0.130308022	-0.606657572	-0.606657572	-0.191620073	0.130308022	0.393342428	-0.191620073	0.393342428	0.130308022	-0.191620073	-0.191620073	0.615734849	-0.191620073	0.130308022	-0.191620073	0.130308022	-0.606657572
Ternatin_C5	-0.191620073	0.130308022	0.130308022	0.130308022	0.130308022	0.130308022	0.130308022	-0.191620073	-0.191620073	0.130308022	0.130308022	-0.191620073	-0.191620073	-0.191620073	0.130308022	0.130308022	-0.606657572	0.393342428	0.393342428	-0.191620073	-0.191620073	0.130308022	0.130308022	0.393342428	-0.191620073	-0.606657572	-0.191620073	0.130308022	-0.606657572	-0.606657572	-0.191620073	0.130308022	0.393342428	-0.191620073	0.393342428	0.130308022	-0.191620073	-0.191620073	0.615734849	-0.191620073	0.130308022	-0.191620073	0.130308022	-0.606657572
trans-Zeatin-7-beta-D-glucoside	-0.191620073	0.130308022	0.130308022	0.130308022	0.130308022	0.130308022	0.130308022	-0.191620073	-0.191620073	0.130308022	0.130308022	-0.191620073	-0.191620073	-0.191620073	0.130308022	0.130308022	-0.606657572	0.393342428	0.393342428	-0.191620073	-0.191620073	0.130308022	0.130308022	0.393342428	-0.191620073	-0.606657572	-0.191620073	0.130308022	-0.606657572	-0.606657572	-0.191620073	0.130308022	0.393342428	-0.191620073	0.393342428	0.130308022	-0.191620073	-0.191620073	0.615734849	-0.191620073	0.130308022	-0.191620073	0.130308022	-0.606657572
Tulipanin	-0.191620073	0.130308022	0.130308022	0.130308022	0.130308022	0.130308022	0.130308022	-0.191620073	-0.191620073	0.130308022	0.130308022	-0.191620073	-0.191620073	-0.191620073	0.130308022	0.130308022	-0.606657572	0.393342428	0.393342428	-0.191620073	-0.191620073	0.130308022	0.130308022	0.393342428	-0.191620073	-0.606657572	-0.191620073	0.130308022	-0.606657572	-0.606657572	-0.191620073	0.130308022	0.393342428	-0.191620073	0.393342428	0.130308022	-0.191620073	-0.191620073	0.615734849	-0.191620073	0.130308022	-0.191620073	0.130308022	-0.606657572
Urdamycin_A	-0.191620073	0.130308022	0.130308022	0.130308022	0.130308022	0.130308022	0.130308022	-0.191620073	-0.191620073	0.130308022	0.130308022	-0.191620073	-0.191620073	-0.191620073	0.130308022	0.130308022	-0.606657572	0.393342428	0.393342428	-0.191620073	-0.191620073	0.130308022	0.130308022	0.393342428	-0.191620073	-0.606657572	-0.191620073	0.130308022	-0.606657572	-0.606657572	-0.191620073	0.130308022	0.393342428	-0.191620073	0.393342428	0.130308022	-0.191620073	-0.191620073	0.615734849	-0.191620073	0.130308022	-0.191620073	0.130308022	-0.606657572
Urdamycin_B	-0.191620073	0.130308022	0.130308022	0.130308022	0.130308022	0.130308022	0.130308022	-0.191620073	-0.191620073	0.130308022	0.130308022	-0.191620073	-0.191620073	-0.191620073	0.130308022	0.130308022	-0.606657572	0.393342428	0.393342428	-0.191620073	-0.191620073	0.130308022	0.130308022	0.393342428	-0.191620073	-0.606657572	-0.191620073	0.130308022	-0.606657572	-0.606657572	-0.191620073	0.130308022	0.393342428	-0.191620073	0.393342428	0.130308022	-0.191620073	-0.191620073	0.615734849	-0.191620073	0.130308022	-0.191620073	0.130308022	-0.606657572
Urdamycin_G	0.191620073	-0.130308022	-0.130308022	-0.130308022	-0.130308022	-0.130308022	-0.130308022	0.191620073	0.191620073	-0.130308022	-0.130308022	0.191620073	0.191620073	0.191620073	-0.130308022	-0.130308022	0.606657572	-0.393342428	-0.393342428	0.191620073	0.191620073	-0.130308022	-0.130308022	-0.393342428	0.191620073	0.606657572	0.191620073	-0.130308022	0.606657572	0.606657572	0.191620073	-0.130308022	-0.393342428	0.191620073	-0.393342428	-0.130308022	0.191620073	0.191620073	-0.615734849	0.191620073	-0.130308022	0.191620073	-0.130308022	0.606657572
UWM6	0.191620073	-0.130308022	-0.130308022	-0.130308022	-0.130308022	-0.130308022	-0.130308022	0.191620073	0.191620073	-0.130308022	-0.130308022	0.191620073	0.191620073	0.191620073	-0.130308022	-0.130308022	0.606657572	-0.393342428	-0.393342428	0.191620073	0.191620073	-0.130308022	-0.130308022	-0.393342428	0.191620073	0.606657572	0.191620073	-0.130308022	0.606657572	0.606657572	0.191620073	-0.130308022	-0.393342428	0.191620073	-0.393342428	-0.130308022	0.191620073	0.191620073	-0.615734849	0.191620073	-0.130308022	0.191620073	-0.130308022	0.606657572
Zeatin	0.191620073	-0.130308022	-0.130308022	-0.130308022	-0.130308022	-0.130308022	-0.130308022	0.191620073	0.191620073	-0.130308022	-0.130308022	0.191620073	0.191620073	0.191620073	-0.130308022	-0.130308022	0.606657572	-0.393342428	-0.393342428	0.191620073	0.191620073	-0.130308022	-0.130308022	-0.393342428	0.191620073	0.606657572	0.191620073	-0.130308022	0.606657572	0.606657572	0.191620073	-0.130308022	-0.393342428	0.191620073	-0.393342428	-0.130308022	0.191620073	0.191620073	-0.615734849	0.191620073	-0.130308022	0.191620073	-0.130308022	0.606657572
Zeaxanthin_diglucoside	-0.191620073	0.130308022	0.130308022	0.130308022	0.130308022	0.130308022	0.130308022	-0.191620073	-0.191620073	0.130308022	0.130308022	-0.191620073	-0.191620073	-0.191620073	0.130308022	0.130308022	-0.606657572	0.393342428	0.393342428	-0.191620073	-0.191620073	0.130308022	0.130308022	0.393342428	-0.191620073	-0.606657572	-0.191620073	0.130308022	-0.606657572	-0.606657572	-0.191620073	0.130308022	0.393342428	-0.191620073	0.393342428	0.130308022	-0.191620073	-0.191620073	0.615734849	-0.191620073	0.130308022	-0.191620073	0.130308022	-0.606657572
2,3,2'3'-Tetrakis_LPR_3-hydroxytetradecanoyl_RPR_-D-glucosaminyl-1,6-beta-D-glucosamine_1,4'-bisphosphate	-0.067114196	0.347923303	-0.067114196	0.347923303	0.347923303	-0.067114196	-0.067114196	-0.067114196	0.347923303	-0.389042291	0.347923303	-0.067114196	0.347923303	0.347923303	0.347923303	-0.067114196	0.347923303	-0.389042291	-0.067114196	0.347923303	-0.067114196	-0.389042291	0.347923303	-0.067114196	-0.067114196	0.347923303	-0.389042291	-0.067114196	0.347923303	-0.067114196	-0.067114196	0.347923303	0.347923303	-0.067114196	0.347923303	-0.652076697	-0.067114196	-0.067114196	0.347923303	-0.389042291	-0.067114196	-0.652076697	-0.067114196	-0.067114196
3'-Amino-3'-deoxy-AMP	0.067114196	-0.347923303	0.067114196	-0.347923303	-0.347923303	0.067114196	0.067114196	0.067114196	-0.347923303	0.389042291	-0.347923303	0.067114196	-0.347923303	-0.347923303	-0.347923303	0.067114196	-0.347923303	0.389042291	0.067114196	-0.347923303	0.067114196	0.389042291	-0.347923303	0.067114196	0.067114196	-0.347923303	0.389042291	0.067114196	-0.347923303	0.067114196	0.067114196	-0.347923303	-0.347923303	0.067114196	-0.347923303	0.652076697	0.067114196	0.067114196	-0.347923303	0.389042291	0.067114196	0.652076697	0.067114196	0.067114196
3'-Keto-3'-deoxy-AMP	-0.067114196	0.347923303	-0.067114196	0.347923303	0.347923303	-0.067114196	-0.067114196	-0.067114196	0.347923303	-0.389042291	0.347923303	-0.067114196	0.347923303	0.347923303	0.347923303	-0.067114196	0.347923303	-0.389042291	-0.067114196	0.347923303	-0.067114196	-0.389042291	0.347923303	-0.067114196	-0.067114196	0.347923303	-0.389042291	-0.067114196	0.347923303	-0.067114196	-0.067114196	0.347923303	0.347923303	-0.067114196	0.347923303	-0.652076697	-0.067114196	-0.067114196	0.347923303	-0.389042291	-0.067114196	-0.652076697	-0.067114196	-0.067114196
CMP-3-deoxy-D-manno-octulosonate	-0.067114196	0.347923303	-0.067114196	0.347923303	0.347923303	-0.067114196	-0.067114196	-0.067114196	0.347923303	-0.389042291	0.347923303	-0.067114196	0.347923303	0.347923303	0.347923303	-0.067114196	0.347923303	-0.389042291	-0.067114196	0.347923303	-0.067114196	-0.389042291	0.347923303	-0.067114196	-0.067114196	0.347923303	-0.389042291	-0.067114196	0.347923303	-0.067114196	-0.067114196	0.347923303	0.347923303	-0.067114196	0.347923303	-0.652076697	-0.067114196	-0.067114196	0.347923303	-0.389042291	-0.067114196	-0.652076697	-0.067114196	-0.067114196
N-Acetyl-N6,N6,O-tridemethylpuromycin-5'-phosphate	-0.067114196	0.347923303	-0.067114196	0.347923303	0.347923303	-0.067114196	-0.067114196	-0.067114196	0.347923303	-0.389042291	0.347923303	-0.067114196	0.347923303	0.347923303	0.347923303	-0.067114196	0.347923303	-0.389042291	-0.067114196	0.347923303	-0.067114196	-0.389042291	0.347923303	-0.067114196	-0.067114196	0.347923303	-0.389042291	-0.067114196	0.347923303	-0.067114196	-0.067114196	0.347923303	0.347923303	-0.067114196	0.347923303	-0.652076697	-0.067114196	-0.067114196	0.347923303	-0.389042291	-0.067114196	-0.652076697	-0.067114196	-0.067114196
N-Acetyl-O-demethylpuromycin-5'-phosphate	0.067114196	-0.347923303	0.067114196	-0.347923303	-0.347923303	0.067114196	0.067114196	0.067114196	-0.347923303	0.389042291	-0.347923303	0.067114196	-0.347923303	-0.347923303	-0.347923303	0.067114196	-0.347923303	0.389042291	0.067114196	-0.347923303	0.067114196	0.389042291	-0.347923303	0.067114196	0.067114196	-0.347923303	0.389042291	0.067114196	-0.347923303	0.067114196	0.067114196	-0.347923303	-0.347923303	0.067114196	-0.347923303	0.652076697	0.067114196	0.067114196	-0.347923303	0.389042291	0.067114196	0.652076697	0.067114196	0.067114196
2-Phenylacetamide	0.340490546	0.340490546	-0.074546953	0.340490546	-0.659509454	-0.074546953	0.340490546	-0.074546953	-0.659509454	-0.074546953	0.340490546	-0.074546953	-0.659509454	-0.659509454	0.340490546	-0.074546953	-1.659509454	-0.659509454	0.340490546	-0.659509454	-0.074546953	0.340490546	-0.659509454	0.340490546	-0.074546953	-0.659509454	0.340490546	0.340490546	-0.659509454	-0.074546953	-0.074546953	0.340490546	0.340490546	-0.074546953	0.340490546	0.340490546	0.340490546	-0.074546953	0.340490546	-0.074546953	-0.074546953	-1.659509454	0.662418641	0.340490546
4-Coumaryl_alcohol	-0.372912024	-0.372912024	0.042125475	-0.372912024	0.627087976	1.042125475	-0.372912024	0.042125475	0.627087976	0.042125475	-0.372912024	0.042125475	0.627087976	0.627087976	-0.372912024	0.042125475	1.627087976	0.627087976	-0.372912024	0.627087976	0.042125475	-0.372912024	0.627087976	-0.372912024	0.042125475	0.627087976	-0.372912024	-0.372912024	0.627087976	0.042125475	0.042125475	-0.372912024	-0.372912024	0.042125475	-0.372912024	-0.372912024	-0.372912024	0.042125475	-0.372912024	0.042125475	0.042125475	1.627087976	-0.694840119	-0.372912024
5-Hydroxy-guaiacyl_lignin	0.340490546	0.340490546	-0.074546953	0.340490546	-0.659509454	-0.074546953	0.340490546	-0.074546953	-0.659509454	-0.074546953	0.340490546	-0.074546953	-0.659509454	-0.659509454	0.340490546	-0.074546953	-1.659509454	-0.659509454	0.340490546	-0.659509454	-0.074546953	0.340490546	-0.659509454	0.340490546	-0.074546953	-0.659509454	0.340490546	0.340490546	-0.659509454	-0.074546953	-0.074546953	0.340490546	0.340490546	-0.074546953	0.340490546	0.340490546	0.340490546	-0.074546953	0.340490546	-0.074546953	-0.074546953	-1.659509454	0.662418641	0.340490546
Guaiacyl_lignin	0.340490546	0.340490546	-0.074546953	0.340490546	-0.659509454	-0.074546953	0.340490546	-0.074546953	-0.659509454	-0.074546953	0.340490546	-0.074546953	-0.659509454	-0.659509454	0.340490546	-0.074546953	-1.659509454	-0.659509454	0.340490546	-0.659509454	-0.074546953	0.340490546	-0.659509454	0.340490546	-0.074546953	-0.659509454	0.340490546	0.340490546	-0.659509454	-0.074546953	-0.074546953	0.340490546	0.340490546	-0.074546953	0.340490546	0.340490546	0.340490546	-0.074546953	0.340490546	-0.074546953	-0.074546953	-1.659509454	0.662418641	0.340490546
p-Hydroxyphenyl_lignin	0.340490546	0.340490546	-0.074546953	0.340490546	-0.659509454	-0.074546953	0.340490546	-0.074546953	-0.659509454	-0.074546953	0.340490546	-0.074546953	-0.659509454	-0.659509454	0.340490546	-0.074546953	-1.659509454	-0.659509454	0.340490546	-0.659509454	-0.074546953	0.340490546	-0.659509454	0.340490546	-0.074546953	-0.659509454	0.340490546	0.340490546	-0.659509454	-0.074546953	-0.074546953	0.340490546	0.340490546	-0.074546953	0.340490546	0.340490546	0.340490546	-0.074546953	0.340490546	-0.074546953	-0.074546953	-1.659509454	0.662418641	0.340490546
Sinapyl_alcohol	-0.372912024	-0.372912024	0.042125475	-0.372912024	0.627087976	1.042125475	-0.372912024	0.042125475	0.627087976	0.042125475	-0.372912024	0.042125475	0.627087976	0.627087976	-0.372912024	0.042125475	1.627087976	0.627087976	-0.372912024	0.627087976	0.042125475	-0.372912024	0.627087976	-0.372912024	0.042125475	0.627087976	-0.372912024	-0.372912024	0.627087976	0.042125475	0.042125475	-0.372912024	-0.372912024	0.042125475	-0.372912024	-0.372912024	-0.372912024	0.042125475	-0.372912024	0.042125475	0.042125475	1.627087976	-0.694840119	-0.372912024
Syringyl_lignin	0.340490546	0.340490546	-0.074546953	0.340490546	-0.659509454	-0.074546953	0.340490546	-0.074546953	-0.659509454	-0.074546953	0.340490546	-0.074546953	-0.659509454	-0.659509454	0.340490546	-0.074546953	-1.659509454	-0.659509454	0.340490546	-0.659509454	-0.074546953	0.340490546	-0.659509454	0.340490546	-0.074546953	-0.659509454	0.340490546	0.340490546	-0.659509454	-0.074546953	-0.074546953	0.340490546	0.340490546	-0.074546953	0.340490546	0.340490546	0.340490546	-0.074546953	0.340490546	-0.074546953	-0.074546953	-1.659509454	0.662418641	0.340490546
1-_LPR_5-Phospho-D-ribosyl_RPR_-ATP	-0.303328786	-0.303328786	-0.010847535	-0.303328786	-0.010847535	-0.303328786	-0.303328786	0.196671214	-0.010847535	-0.303328786	-0.010847535	0.196671214	-0.010847535	-0.303328786	-0.303328786	-0.010847535	-0.303328786	0.357635262	-0.010847535	-0.303328786	0.196671214	0.357635262	-0.303328786	-0.010847535	0.357635262	-0.303328786	-0.010847535	-0.303328786	-0.303328786	0.196671214	0.357635262	-0.010847535	-0.303328786	-0.010847535	-0.303328786	0.357635262	-0.303328786	0.196671214	-0.303328786	0.196671214	-0.010847535	0.357635262	0.196671214	0.196671214
6-Mercaptopurine	-0.263809824	-0.102845776	0.736190177	-0.006523237	-0.006523237	0.236190177	-0.006523237	-0.187808277	-0.006523237	0.236190177	-0.006523237	-0.102845776	0.736190177	0.104672974	-0.102845776	-0.102845776	0.736190177	-0.102845776	-0.102845776	0.104672974	-0.102845776	-0.006523237	0.104672974	-0.102845776	-0.102845776	0.104672974	-0.102845776	-0.006523237	0.104672974	-0.102845776	-0.102845776	-0.006523237	-0.006523237	-0.102845776	-0.006523237	-0.006523237	-0.102845776	-0.102845776	-0.006523237	-0.102845776	-0.102845776	-0.006523237	-0.006523237	-0.102845776
6-Methylmercaptopurine	-0.477578965	-0.15565087	0.522421035	0.036994208	0.036994208	0.522421035	0.036994208	-0.325575871	0.036994208	0.522421035	0.036994208	-0.15565087	0.522421035	0.259386629	-0.15565087	-0.15565087	0.522421035	-0.15565087	-0.15565087	0.259386629	-0.15565087	0.036994208	0.259386629	-0.15565087	-0.15565087	0.259386629	-0.15565087	0.036994208	0.259386629	-0.15565087	-0.15565087	0.036994208	0.036994208	-0.15565087	0.036994208	0.036994208	-0.15565087	-0.15565087	0.036994208	-0.15565087	-0.15565087	0.036994208	0.036994208	-0.15565087
6-Methylthiopurine_5'-monophosphate_ribonucleotide	0.477578965	0.15565087	-0.522421035	-0.036994208	-0.036994208	-0.522421035	-0.036994208	0.325575871	-0.036994208	-0.522421035	-0.036994208	0.15565087	-0.522421035	-0.259386629	0.15565087	0.15565087	-0.522421035	0.15565087	0.15565087	-0.259386629	0.15565087	-0.036994208	-0.259386629	0.15565087	0.15565087	-0.259386629	0.15565087	-0.036994208	-0.259386629	0.15565087	0.15565087	-0.036994208	-0.036994208	0.15565087	-0.036994208	-0.036994208	0.15565087	0.15565087	-0.036994208	0.15565087	0.15565087	-0.036994208	-0.036994208	0.15565087
6-Thioguanosine_monophosphate	0.477578965	0.15565087	-0.522421035	-0.036994208	-0.036994208	-0.522421035	-0.036994208	0.325575871	-0.036994208	-0.522421035	-0.036994208	0.15565087	-0.522421035	-0.259386629	0.15565087	0.15565087	-0.522421035	0.15565087	0.15565087	-0.259386629	0.15565087	-0.036994208	-0.259386629	0.15565087	0.15565087	-0.259386629	0.15565087	-0.036994208	-0.259386629	0.15565087	0.15565087	-0.036994208	-0.036994208	0.15565087	-0.036994208	-0.036994208	0.15565087	0.15565087	-0.036994208	0.15565087	0.15565087	-0.036994208	-0.036994208	0.15565087
Thioguanine	-0.477578965	-0.15565087	0.522421035	0.036994208	0.036994208	0.522421035	0.036994208	-0.325575871	0.036994208	0.522421035	0.036994208	-0.15565087	0.522421035	0.259386629	-0.15565087	-0.15565087	0.522421035	-0.15565087	-0.15565087	0.259386629	-0.15565087	0.036994208	0.259386629	-0.15565087	-0.15565087	0.259386629	-0.15565087	0.036994208	0.259386629	-0.15565087	-0.15565087	0.036994208	0.036994208	-0.15565087	0.036994208	0.036994208	-0.15565087	-0.15565087	0.036994208	-0.15565087	-0.15565087	0.036994208	0.036994208	-0.15565087
5-O-_LPR_1-Carboxyvinyl_RPR_-3-phosphoshikimate	-0.107633994	0.184847257	-0.107633994	-0.107633994	0.184847257	-0.107633994	0.184847257	-0.607633994	-0.107633994	0.184847257	-0.107633994	0.184847257	-0.607633994	-0.107633994	0.684847257	0.184847257	-0.107633994	0.184847257	0.184847257	-0.107633994	-0.107633994	-0.107633994	-0.107633994	0.184847257	0.184847257	-0.107633994	-0.607633994	0.184847257	-0.107633994	0.184847257	-0.607633994	-0.107633994	-0.607633994	-0.107633994	-0.107633994	-0.107633994	-0.607633994	0.184847257	-0.107633994	0.184847257	0.184847257	0.184847257	0.184847257	0.184847257
Naphthyl-2-methylene-succinyl-CoA	0.357762694	-0.057274805	-1.227199807	-0.057274805	-0.057274805	-0.642237306	-0.642237306	-0.642237306	-0.057274805	-0.642237306	-0.057274805	0.357762694	-0.057274805	-0.057274805	-0.057274805	0.357762694	-0.057274805	-0.227199807	-0.057274805	-0.057274805	0.357762694	0.094728288	-0.057274805	-0.057274805	0.357762694	-0.057274805	-0.057274805	-0.642237306	-0.057274805	0.357762694	-0.642237306	-0.057274805	-0.642237306	0.357762694	0.357762694	0.094728288	0.357762694	0.357762694	-0.057274805	0.094728288	0.942725195	-0.057274805	-0.642237306	0.357762694
4-Coumarate	0.244753697	-0.255246304	0.537234947	-0.255246304	-0.547727554	-0.047727554	0.037234947	0.329716198	-0.547727554	-0.047727554	-0.255246304	0.329716198	-0.547727554	-0.255246304	-0.255246304	0.329716198	-0.255246304	0.329716198	-0.255246304	-0.255246304	0.329716198	0.329716198	-0.255246304	-0.255246304	0.329716198	-0.255246304	-0.255246304	0.329716198	-0.255246304	0.329716198	0.037234947	-0.255246304	-0.255246304	0.329716198	-0.255246304	0.329716198	-0.047727554	0.329716198	-0.255246304	0.329716198	-0.255246304	-0.255246304	0.329716198	0.329716198
1,2-Bis_LPR_4-hydroxyphenyl_RPR_-2-propanol	-0.515920856	0.069041645	0.484079144	0.069041645	0.069041645	1.069041645	-0.515920856	-0.515920856	0.069041645	1.069041645	0.069041645	-0.515920856	0.069041645	0.069041645	0.069041645	-0.515920856	0.069041645	-0.515920856	0.069041645	1.069041645	-0.515920856	-0.515920856	1.069041645	0.069041645	-0.515920856	1.069041645	0.069041645	-0.515920856	1.069041645	-0.515920856	-0.515920856	0.069041645	0.069041645	-0.515920856	0.069041645	-0.515920856	0.069041645	-0.515920856	0.069041645	-0.515920856	0.069041645	0.069041645	-0.515920856	-0.515920856
22alpha-Hydroxy-5alpha-campestan-3-one	0.575247548	-0.217233703	-0.509714954	-0.217233703	0.075247548	-0.509714954	0.075247548	-0.217233703	0.075247548	-0.509714954	-0.217233703	0.282766297	0.075247548	-0.217233703	-0.217233703	0.282766297	-0.217233703	-0.009714954	-0.217233703	-0.217233703	0.282766297	0.151249094	-0.217233703	-0.217233703	0.282766297	-0.217233703	-0.217233703	-0.217233703	-0.217233703	0.282766297	0.075247548	-0.217233703	-0.509714954	0.282766297	-0.009714954	0.151249094	-0.009714954	0.282766297	-0.217233703	0.151249094	0.282766297	-0.217233703	-0.217233703	0.282766297
Campest-4-en-3-one	-0.575247548	0.217233703	0.509714954	0.217233703	-0.075247548	0.509714954	-0.075247548	0.217233703	-0.075247548	0.509714954	0.217233703	-0.282766297	-0.075247548	0.217233703	0.217233703	-0.282766297	0.217233703	0.009714954	0.217233703	0.217233703	-0.282766297	-0.151249094	0.217233703	0.217233703	-0.282766297	0.217233703	0.217233703	0.217233703	0.217233703	-0.282766297	-0.075247548	0.217233703	0.509714954	-0.282766297	0.009714954	-0.151249094	0.009714954	-0.282766297	0.217233703	-0.151249094	-0.282766297	0.217233703	0.217233703	-0.282766297
5alpha-Campestan-3-one	0.170884559	-0.24415294	-0.829115441	-0.24415294	-0.829115441	-0.829115441	-0.829115441	-0.24415294	-0.829115441	-0.829115441	-0.24415294	0.75584706	-0.829115441	-0.24415294	-0.24415294	0.75584706	-0.24415294	0.170884559	-0.24415294	-0.24415294	0.75584706	0.492812654	-0.24415294	-0.24415294	0.75584706	-0.24415294	-0.24415294	-0.24415294	-0.24415294	0.75584706	-0.829115441	-0.24415294	-0.829115441	0.75584706	0.170884559	0.492812654	0.170884559	0.75584706	-0.24415294	0.492812654	0.75584706	-0.24415294	-0.24415294	0.75584706
N-Acetyl-L-glutamate_5-semialdehyde	0.432440545	0.432440545	-0.152521956	0.432440545	0.432440545	-0.88948755	0.432440545	0.017403046	-0.567559455	-0.567559455	0.432440545	-0.152521956	-0.152521956	0.432440545	0.432440545	-0.152521956	-0.152521956	-0.567559455	0.432440545	0.432440545	-0.152521956	-0.567559455	-0.152521956	0.432440545	-0.152521956	0.432440545	-0.567559455	0.432440545	0.432440545	-0.152521956	0.017403046	0.432440545	0.432440545	-0.152521956	0.432440545	-0.567559455	-0.567559455	-0.152521956	0.432440545	-0.567559455	-0.152521956	-0.567559455	0.432440545	-0.152521956
Geranoyl-CoA	0.00861313	0.593575631	0.00861313	0.593575631	-0.99138687	0.00861313	0.593575631	-0.99138687	-0.99138687	0.00861313	0.593575631	0.00861313	0.593575631	0.593575631	0.593575631	0.00861313	0.593575631	-0.576349371	0.593575631	0.593575631	0.00861313	-0.254421276	0.593575631	0.593575631	0.00861313	0.593575631	-0.99138687	0.593575631	0.593575631	0.00861313	-0.99138687	0.593575631	0.00861313	0.00861313	1.00861313	-0.254421276	-0.576349371	0.00861313	0.593575631	-0.254421276	0.00861313	0.593575631	0.593575631	0.00861313
Shikimate_3-phosphate	0.099389932	-0.193091319	0.099389932	0.099389932	-0.193091319	0.099389932	-0.193091319	0.599389932	0.099389932	-0.193091319	0.099389932	-0.193091319	0.599389932	0.099389932	-0.193091319	-0.193091319	0.099389932	-0.193091319	-0.193091319	0.099389932	0.099389932	0.099389932	0.099389932	-0.193091319	-0.193091319	0.099389932	0.599389932	-0.193091319	0.099389932	-0.193091319	0.599389932	0.099389932	0.599389932	0.099389932	0.099389932	0.099389932	0.599389932	-0.193091319	0.099389932	-0.193091319	-0.193091319	-0.193091319	-0.193091319	-0.193091319
3,4-Dihydroxyphenylacetaldehyde	0.467578523	-0.032421477	0.175097272	0.675097272	-0.824902728	-0.032421477	0.33606132	-0.032421477	-0.824902728	-0.032421477	0.175097272	-0.032421477	-0.324902728	-0.824902728	0.175097272	-0.032421477	-0.824902728	-0.032421477	0.33606132	-0.324902728	-0.032421477	-0.032421477	-0.824902728	0.33606132	-0.032421477	-0.324902728	0.33606132	-0.032421477	-0.324902728	-0.032421477	-0.032421477	0.175097272	-0.032421477	-0.032421477	0.175097272	-0.032421477	-0.032421477	-0.032421477	0.33606132	-0.324902728	-0.032421477	-0.824902728	0.175097272	-0.032421477
4-Hydroxyphenylacetaldehyde	0.467578523	-0.032421477	0.175097272	0.675097272	-0.824902728	-0.032421477	0.33606132	-0.032421477	-0.824902728	-0.032421477	0.175097272	-0.032421477	-0.324902728	-0.824902728	0.175097272	-0.032421477	-0.824902728	-0.032421477	0.33606132	-0.324902728	-0.032421477	-0.032421477	-0.824902728	0.33606132	-0.032421477	-0.324902728	0.33606132	-0.032421477	-0.324902728	-0.032421477	-0.032421477	0.175097272	-0.032421477	-0.032421477	0.175097272	-0.032421477	-0.032421477	-0.032421477	0.33606132	-0.324902728	-0.032421477	-0.824902728	0.175097272	-0.032421477
Aminoacetone	-0.467578523	0.032421477	-0.175097272	-0.675097272	0.824902728	0.032421477	-0.33606132	0.032421477	0.824902728	0.032421477	-0.175097272	0.032421477	0.324902728	0.824902728	-0.175097272	0.032421477	0.824902728	0.032421477	-0.33606132	0.324902728	0.032421477	0.032421477	0.824902728	-0.33606132	0.032421477	0.324902728	-0.33606132	0.032421477	0.324902728	0.032421477	0.032421477	-0.175097272	0.032421477	0.032421477	-0.175097272	0.032421477	0.032421477	0.032421477	-0.33606132	0.324902728	0.032421477	0.824902728	-0.175097272	0.032421477
3-Methoxy-4-hydroxyphenylacetaldehyde	0.967578523	-0.032421477	0.382616022	0.382616022	-1.617383978	-0.032421477	0.704544117	-0.032421477	-1.617383978	-0.032421477	0.382616022	-0.032421477	-0.617383978	-1.617383978	0.382616022	-0.032421477	-1.617383978	-0.032421477	0.704544117	-0.617383978	-0.032421477	-0.032421477	-1.617383978	0.704544117	-0.032421477	-0.617383978	0.704544117	-0.032421477	-0.617383978	-0.032421477	-0.032421477	0.382616022	-0.032421477	-0.032421477	0.382616022	-0.032421477	-0.032421477	-0.032421477	0.704544117	-0.617383978	-0.032421477	-1.617383978	0.382616022	-0.032421477
3-Methoxy-4-hydroxyphenylglycolaldehyde	0.967578523	-0.032421477	0.382616022	0.382616022	-1.617383978	-0.032421477	0.704544117	-0.032421477	-1.617383978	-0.032421477	0.382616022	-0.032421477	-0.617383978	-1.617383978	0.382616022	-0.032421477	-1.617383978	-0.032421477	0.704544117	-0.617383978	-0.032421477	-0.032421477	-1.617383978	0.704544117	-0.032421477	-0.617383978	0.704544117	-0.032421477	-0.617383978	-0.032421477	-0.032421477	0.382616022	-0.032421477	-0.032421477	0.382616022	-0.032421477	-0.032421477	-0.032421477	0.704544117	-0.617383978	-0.032421477	-1.617383978	0.382616022	-0.032421477
3-Methoxytyramine	-0.967578523	0.032421477	-0.382616022	-0.382616022	1.617383978	0.032421477	-0.704544117	0.032421477	1.617383978	0.032421477	-0.382616022	0.032421477	0.617383978	1.617383978	-0.382616022	0.032421477	1.617383978	0.032421477	-0.704544117	0.617383978	0.032421477	0.032421477	1.617383978	-0.704544117	0.032421477	0.617383978	-0.704544117	0.032421477	0.617383978	0.032421477	0.032421477	-0.382616022	0.032421477	0.032421477	-0.382616022	0.032421477	0.032421477	0.032421477	-0.704544117	0.617383978	0.032421477	1.617383978	-0.382616022	0.032421477
4,6-Dihydroxyquinoline	0.967578523	-0.032421477	0.382616022	0.382616022	-1.617383978	-0.032421477	0.704544117	-0.032421477	-1.617383978	-0.032421477	0.382616022	-0.032421477	-0.617383978	-1.617383978	0.382616022	-0.032421477	-1.617383978	-0.032421477	0.704544117	-0.617383978	-0.032421477	-0.032421477	-1.617383978	0.704544117	-0.032421477	-0.617383978	0.704544117	-0.032421477	-0.617383978	-0.032421477	-0.032421477	0.382616022	-0.032421477	-0.032421477	0.382616022	-0.032421477	-0.032421477	-0.032421477	0.704544117	-0.617383978	-0.032421477	-1.617383978	0.382616022	-0.032421477
4,8-Dihydroxyquinoline	0.967578523	-0.032421477	0.382616022	0.382616022	-1.617383978	-0.032421477	0.704544117	-0.032421477	-1.617383978	-0.032421477	0.382616022	-0.032421477	-0.617383978	-1.617383978	0.382616022	-0.032421477	-1.617383978	-0.032421477	0.704544117	-0.617383978	-0.032421477	-0.032421477	-1.617383978	0.704544117	-0.032421477	-0.617383978	0.704544117	-0.032421477	-0.617383978	-0.032421477	-0.032421477	0.382616022	-0.032421477	-0.032421477	0.382616022	-0.032421477	-0.032421477	-0.032421477	0.704544117	-0.617383978	-0.032421477	-1.617383978	0.382616022	-0.032421477
Amine	-0.967578523	0.032421477	-0.382616022	-0.382616022	1.617383978	0.032421477	-0.704544117	0.032421477	1.617383978	0.032421477	-0.382616022	0.032421477	0.617383978	1.617383978	-0.382616022	0.032421477	1.617383978	0.032421477	-0.704544117	0.617383978	0.032421477	0.032421477	1.617383978	-0.704544117	0.032421477	0.617383978	-0.704544117	0.032421477	0.617383978	0.032421477	0.032421477	-0.382616022	0.032421477	0.032421477	-0.382616022	0.032421477	0.032421477	0.032421477	-0.704544117	0.617383978	0.032421477	1.617383978	-0.382616022	0.032421477
Citalopram	-0.967578523	0.032421477	-0.382616022	-0.382616022	1.617383978	0.032421477	-0.704544117	0.032421477	1.617383978	0.032421477	-0.382616022	0.032421477	0.617383978	1.617383978	-0.382616022	0.032421477	1.617383978	0.032421477	-0.704544117	0.617383978	0.032421477	0.032421477	1.617383978	-0.704544117	0.032421477	0.617383978	-0.704544117	0.032421477	0.617383978	0.032421477	0.032421477	-0.382616022	0.032421477	0.032421477	-0.382616022	0.032421477	0.032421477	0.032421477	-0.704544117	0.617383978	0.032421477	1.617383978	-0.382616022	0.032421477
Citalopram_aldehyde	0.967578523	-0.032421477	0.382616022	0.382616022	-1.617383978	-0.032421477	0.704544117	-0.032421477	-1.617383978	-0.032421477	0.382616022	-0.032421477	-0.617383978	-1.617383978	0.382616022	-0.032421477	-1.617383978	-0.032421477	0.704544117	-0.617383978	-0.032421477	-0.032421477	-1.617383978	0.704544117	-0.032421477	-0.617383978	0.704544117	-0.032421477	-0.617383978	-0.032421477	-0.032421477	0.382616022	-0.032421477	-0.032421477	0.382616022	-0.032421477	-0.032421477	-0.032421477	0.704544117	-0.617383978	-0.032421477	-1.617383978	0.382616022	-0.032421477
Demethylcitalopram	-0.967578523	0.032421477	-0.382616022	-0.382616022	1.617383978	0.032421477	-0.704544117	0.032421477	1.617383978	0.032421477	-0.382616022	0.032421477	0.617383978	1.617383978	-0.382616022	0.032421477	1.617383978	0.032421477	-0.704544117	0.617383978	0.032421477	0.032421477	1.617383978	-0.704544117	0.032421477	0.617383978	-0.704544117	0.032421477	0.617383978	0.032421477	0.032421477	-0.382616022	0.032421477	0.032421477	-0.382616022	0.032421477	0.032421477	0.032421477	-0.704544117	0.617383978	0.032421477	1.617383978	-0.382616022	0.032421477
Didemethylcitalopram	-0.967578523	0.032421477	-0.382616022	-0.382616022	1.617383978	0.032421477	-0.704544117	0.032421477	1.617383978	0.032421477	-0.382616022	0.032421477	0.617383978	1.617383978	-0.382616022	0.032421477	1.617383978	0.032421477	-0.704544117	0.617383978	0.032421477	0.032421477	1.617383978	-0.704544117	0.032421477	0.617383978	-0.704544117	0.032421477	0.617383978	0.032421477	0.032421477	-0.382616022	0.032421477	0.032421477	-0.382616022	0.032421477	0.032421477	0.032421477	-0.704544117	0.617383978	0.032421477	1.617383978	-0.382616022	0.032421477
L-Adrenaline	-0.967578523	0.032421477	-0.382616022	-0.382616022	1.617383978	0.032421477	-0.704544117	0.032421477	1.617383978	0.032421477	-0.382616022	0.032421477	0.617383978	1.617383978	-0.382616022	0.032421477	1.617383978	0.032421477	-0.704544117	0.617383978	0.032421477	0.032421477	1.617383978	-0.704544117	0.032421477	0.617383978	-0.704544117	0.032421477	0.617383978	0.032421477	0.032421477	-0.382616022	0.032421477	0.032421477	-0.382616022	0.032421477	0.032421477	0.032421477	-0.704544117	0.617383978	0.032421477	1.617383978	-0.382616022	0.032421477
L-Metanephrine	-0.967578523	0.032421477	-0.382616022	-0.382616022	1.617383978	0.032421477	-0.704544117	0.032421477	1.617383978	0.032421477	-0.382616022	0.032421477	0.617383978	1.617383978	-0.382616022	0.032421477	1.617383978	0.032421477	-0.704544117	0.617383978	0.032421477	0.032421477	1.617383978	-0.704544117	0.032421477	0.617383978	-0.704544117	0.032421477	0.617383978	0.032421477	0.032421477	-0.382616022	0.032421477	0.032421477	-0.382616022	0.032421477	0.032421477	0.032421477	-0.704544117	0.617383978	0.032421477	1.617383978	-0.382616022	0.032421477
L-Noradrenaline	-0.967578523	0.032421477	-0.382616022	-0.382616022	1.617383978	0.032421477	-0.704544117	0.032421477	1.617383978	0.032421477	-0.382616022	0.032421477	0.617383978	1.617383978	-0.382616022	0.032421477	1.617383978	0.032421477	-0.704544117	0.617383978	0.032421477	0.032421477	1.617383978	-0.704544117	0.032421477	0.617383978	-0.704544117	0.032421477	0.617383978	0.032421477	0.032421477	-0.382616022	0.032421477	0.032421477	-0.382616022	0.032421477	0.032421477	0.032421477	-0.704544117	0.617383978	0.032421477	1.617383978	-0.382616022	0.032421477
L-Normetanephrine	-0.967578523	0.032421477	-0.382616022	-0.382616022	1.617383978	0.032421477	-0.704544117	0.032421477	1.617383978	0.032421477	-0.382616022	0.032421477	0.617383978	1.617383978	-0.382616022	0.032421477	1.617383978	0.032421477	-0.704544117	0.617383978	0.032421477	0.032421477	1.617383978	-0.704544117	0.032421477	0.617383978	-0.704544117	0.032421477	0.617383978	0.032421477	0.032421477	-0.382616022	0.032421477	0.032421477	-0.382616022	0.032421477	0.032421477	0.032421477	-0.704544117	0.617383978	0.032421477	1.617383978	-0.382616022	0.032421477
Methylimidazole_acetaldehyde	0.967578523	-0.032421477	0.382616022	0.382616022	-1.617383978	-0.032421477	0.704544117	-0.032421477	-1.617383978	-0.032421477	0.382616022	-0.032421477	-0.617383978	-1.617383978	0.382616022	-0.032421477	-1.617383978	-0.032421477	0.704544117	-0.617383978	-0.032421477	-0.032421477	-1.617383978	0.704544117	-0.032421477	-0.617383978	0.704544117	-0.032421477	-0.617383978	-0.032421477	-0.032421477	0.382616022	-0.032421477	-0.032421477	0.382616022	-0.032421477	-0.032421477	-0.032421477	0.704544117	-0.617383978	-0.032421477	-1.617383978	0.382616022	-0.032421477
N-Acetylputrescine	-0.967578523	0.032421477	-0.382616022	-0.382616022	1.617383978	0.032421477	-0.704544117	0.032421477	1.617383978	0.032421477	-0.382616022	0.032421477	0.617383978	1.617383978	-0.382616022	0.032421477	1.617383978	0.032421477	-0.704544117	0.617383978	0.032421477	0.032421477	1.617383978	-0.704544117	0.032421477	0.617383978	-0.704544117	0.032421477	0.617383978	0.032421477	0.032421477	-0.382616022	0.032421477	0.032421477	-0.382616022	0.032421477	0.032421477	0.032421477	-0.704544117	0.617383978	0.032421477	1.617383978	-0.382616022	0.032421477
N-Methylhistamine	-0.967578523	0.032421477	-0.382616022	-0.382616022	1.617383978	0.032421477	-0.704544117	0.032421477	1.617383978	0.032421477	-0.382616022	0.032421477	0.617383978	1.617383978	-0.382616022	0.032421477	1.617383978	0.032421477	-0.704544117	0.617383978	0.032421477	0.032421477	1.617383978	-0.704544117	0.032421477	0.617383978	-0.704544117	0.032421477	0.617383978	0.032421477	0.032421477	-0.382616022	0.032421477	0.032421477	-0.382616022	0.032421477	0.032421477	0.032421477	-0.704544117	0.617383978	0.032421477	1.617383978	-0.382616022	0.032421477
Dihydrokaempferol	-0.442518236	-0.442518236	1.142444265	-0.442518236	0.142444265	0.142444265	0.142444265	-0.857555735	-0.442518236	2.142444265	-0.442518236	-0.442518236	0.142444265	0.142444265	-0.442518236	-0.442518236	1.142444265	-0.442518236	0.142444265	1.142444265	-0.442518236	0.557481764	1.142444265	0.142444265	-0.442518236	1.142444265	0.557481764	0.142444265	1.142444265	-0.442518236	-1.17948383	-0.442518236	0.142444265	-0.442518236	-0.442518236	0.142444265	-0.442518236	-0.442518236	-0.442518236	-0.857555735	-0.442518236	0.142444265	0.142444265	-0.442518236
Dihydromyricetin	-0.442518236	-0.442518236	1.142444265	-0.442518236	0.142444265	0.142444265	0.142444265	-0.857555735	-0.442518236	2.142444265	-0.442518236	-0.442518236	0.142444265	0.142444265	-0.442518236	-0.442518236	1.142444265	-0.442518236	0.142444265	1.142444265	-0.442518236	0.557481764	1.142444265	0.142444265	-0.442518236	1.142444265	0.557481764	0.142444265	1.142444265	-0.442518236	-1.17948383	-0.442518236	0.142444265	-0.442518236	-0.442518236	0.142444265	-0.442518236	-0.442518236	-0.442518236	-0.857555735	-0.442518236	0.142444265	0.142444265	-0.442518236
Eriodictyol	0.047229718	0.047229718	-0.160289032	0.047229718	0.339710969	0.339710969	0.339710969	-0.160289032	0.047229718	0.339710969	0.047229718	0.047229718	0.339710969	0.339710969	0.047229718	0.047229718	0.839710969	0.047229718	0.339710969	-0.160289032	0.047229718	-0.452770282	-0.160289032	0.339710969	0.047229718	-0.160289032	-0.452770282	0.339710969	-0.160289032	0.047229718	-0.321253079	0.047229718	0.339710969	0.047229718	0.047229718	-0.660289032	0.047229718	0.047229718	0.047229718	-0.160289032	0.047229718	0.339710969	0.339710969	0.047229718
Fustin	-0.442518236	-0.442518236	1.142444265	-0.442518236	0.142444265	0.142444265	0.142444265	-0.857555735	-0.442518236	2.142444265	-0.442518236	-0.442518236	0.142444265	0.142444265	-0.442518236	-0.442518236	1.142444265	-0.442518236	0.142444265	1.142444265	-0.442518236	0.557481764	1.142444265	0.142444265	-0.442518236	1.142444265	0.557481764	0.142444265	1.142444265	-0.442518236	-1.17948383	-0.442518236	0.142444265	-0.442518236	-0.442518236	0.142444265	-0.442518236	-0.442518236	-0.442518236	-0.857555735	-0.442518236	0.142444265	0.142444265	-0.442518236
Garbanzol	-0.442518236	-0.442518236	1.142444265	-0.442518236	0.142444265	0.142444265	0.142444265	-0.857555735	-0.442518236	2.142444265	-0.442518236	-0.442518236	0.142444265	0.142444265	-0.442518236	-0.442518236	1.142444265	-0.442518236	0.142444265	1.142444265	-0.442518236	0.557481764	1.142444265	0.142444265	-0.442518236	1.142444265	0.557481764	0.142444265	1.142444265	-0.442518236	-1.17948383	-0.442518236	0.142444265	-0.442518236	-0.442518236	0.142444265	-0.442518236	-0.442518236	-0.442518236	-0.857555735	-0.442518236	0.142444265	0.142444265	-0.442518236
Naringenin	0.047229718	0.047229718	-0.160289032	0.047229718	0.339710969	0.339710969	0.339710969	-0.160289032	0.047229718	0.339710969	0.047229718	0.047229718	0.339710969	0.339710969	0.047229718	0.047229718	0.839710969	0.047229718	0.339710969	-0.160289032	0.047229718	-0.452770282	-0.160289032	0.339710969	0.047229718	-0.160289032	-0.452770282	0.339710969	-0.160289032	0.047229718	-0.321253079	0.047229718	0.339710969	0.047229718	0.047229718	-0.660289032	0.047229718	0.047229718	0.047229718	-0.160289032	0.047229718	0.339710969	0.339710969	0.047229718
Taxifolin	-0.442518236	-0.442518236	1.142444265	-0.442518236	0.142444265	0.142444265	0.142444265	-0.857555735	-0.442518236	2.142444265	-0.442518236	-0.442518236	0.142444265	0.142444265	-0.442518236	-0.442518236	1.142444265	-0.442518236	0.142444265	1.142444265	-0.442518236	0.557481764	1.142444265	0.142444265	-0.442518236	1.142444265	0.557481764	0.142444265	1.142444265	-0.442518236	-1.17948383	-0.442518236	0.142444265	-0.442518236	-0.442518236	0.142444265	-0.442518236	-0.442518236	-0.442518236	-0.857555735	-0.442518236	0.142444265	0.142444265	-0.442518236
4-Hydroxybenzoyl-CoA	-0.631612594	0.690315501	0.690315501	0.690315501	-1.117039421	0.690315501	0.690315501	0.105353	-1.309684499	0.690315501	0.690315501	-0.309684499	0.105353	-0.309684499	0.690315501	-0.631612594	0.105353	0.690315501	0.690315501	-0.309684499	-0.631612594	0.690315501	-0.309684499	0.690315501	0.105353	-0.309684499	0.105353	0.690315501	-0.309684499	-0.631612594	0.105353	0.690315501	0.690315501	-0.631612594	0.690315501	0.690315501	0.105353	-0.631612594	0.690315501	0.105353	-0.631612594	0.690315501	0.690315501	-0.309684499
N-Acetyl-D-mannosamine	0.05708551	0.05708551	0.05708551	-0.442914491	-0.15043324	0.05708551	0.05708551	0.55708551	0.05708551	0.05708551	0.05708551	0.05708551	-0.442914491	0.05708551	0.34956676	0.05708551	0.05708551	0.05708551	0.05708551	-0.442914491	-0.442914491	0.34956676	-0.442914491	0.05708551	0.34956676	-0.442914491	-0.442914491	0.34956676	-0.442914491	-0.442914491	0.55708551	-0.442914491	0.05708551	-0.442914491	0.05708551	0.05708551	-0.442914491	-0.442914491	0.05708551	-0.442914491	0.05708551	-0.442914491	0.55708551	0.05708551
Dopamine_quinone	-0.125530882	-0.125530882	-0.125530882	0.289506617	-1.125530882	-0.125530882	-0.125530882	0.289506617	-0.125530882	-0.125530882	0.096861539	-0.125530882	0.096861539	-0.388565288	-0.125530882	-0.125530882	-1.125530882	0.289506617	-0.125530882	-0.388565288	-0.125530882	0.748938236	-0.388565288	-0.125530882	0.289506617	-0.388565288	0.289506617	0.289506617	-0.388565288	-0.125530882	0.289506617	-0.125530882	-0.125530882	-0.125530882	0.289506617	0.289506617	0.289506617	-0.125530882	-0.125530882	0.459431618	-0.125530882	0.459431618	0.289506617	-0.125530882
Dopaxanthin	0.125530882	0.125530882	0.125530882	-0.289506617	1.125530882	0.125530882	0.125530882	-0.289506617	0.125530882	0.125530882	-0.096861539	0.125530882	-0.096861539	0.388565288	0.125530882	0.125530882	1.125530882	-0.289506617	0.125530882	0.388565288	0.125530882	-0.748938236	0.388565288	0.125530882	-0.289506617	0.388565288	-0.289506617	-0.289506617	0.388565288	0.125530882	-0.289506617	0.125530882	0.125530882	0.125530882	-0.289506617	-0.289506617	-0.289506617	0.125530882	0.125530882	-0.459431618	0.125530882	-0.459431618	-0.289506617	0.125530882
Dopaxanthin_quinone	-0.125530882	-0.125530882	-0.125530882	0.289506617	-1.125530882	-0.125530882	-0.125530882	0.289506617	-0.125530882	-0.125530882	0.096861539	-0.125530882	0.096861539	-0.388565288	-0.125530882	-0.125530882	-1.125530882	0.289506617	-0.125530882	-0.388565288	-0.125530882	0.748938236	-0.388565288	-0.125530882	0.289506617	-0.388565288	0.289506617	0.289506617	-0.388565288	-0.125530882	0.289506617	-0.125530882	-0.125530882	-0.125530882	0.289506617	0.289506617	0.289506617	-0.125530882	-0.125530882	0.459431618	-0.125530882	0.459431618	0.289506617	-0.125530882
5''-Phosphoribostamycin	0.142352923	0.142352923	0.727315424	0.142352923	0.142352923	0.142352923	0.142352923	0.312277925	0.142352923	0.142352923	0.142352923	-0.272684576	0.727315424	0.142352923	0.727315424	-0.272684576	0.142352923	-0.272684576	0.142352923	0.142352923	0.312277925	-0.272684576	0.142352923	0.142352923	-0.272684576	0.142352923	-0.272684576	0.142352923	-0.857647077	-0.272684576	-0.272684576	0.142352923	0.142352923	-0.272684576	0.142352923	-0.272684576	-0.272684576	-0.272684576	0.142352923	-0.272684576	-0.272684576	-0.272684576	-0.272684576	-0.272684576
Cellobiose	-0.130308022	-0.130308022	-0.615734849	-0.130308022	0.606657572	-0.393342428	-0.130308022	0.191620073	0.606657572	-0.615734849	-0.130308022	-0.130308022	1.191620073	0.606657572	-0.130308022	0.191620073	0.191620073	0.191620073	-0.130308022	0.606657572	-0.130308022	0.191620073	0.606657572	-0.130308022	-0.393342428	0.606657572	-0.130308022	-0.130308022	0.606657572	-0.393342428	-0.130308022	-0.130308022	-0.130308022	-0.130308022	-0.130308022	0.191620073	-0.130308022	-0.130308022	-0.130308022	0.606657572	0.191620073	0.191620073	-0.130308022	-0.393342428
[truncated: 23 more rows]
