# Supplementary material for: Predicting Ecological Roles in the Rhizosphere Using Metabolome and Transportome Modeling
Source: PLoS One. 2015 Sep 2;10(9):e0132837. doi: 10.1371/journal.pone.0132837 (PMC4557938; doi:10.1371/journal.pone.0132837)
Supplement: S9 Data — (TXT) [file pone.0132837.s009.txt]

PRTT
Ligand_ID	Pseudomonas_denitrificans_ATCC_13867_uid195459_BLASTransport	Pseudomonas_putida_S16_uid68747_BLASTransport	Pseudomonas_syringae_tomato_DC3000_uid57967_BLASTransport	Pseudomonas_ND6_uid167583_BLASTransport	Pseudomonas_mendocina_ymp_uid58723_BLASTransport	Pseudomonas_syringae_phaseolicola_1448A_uid58099_BLASTransport	Pseudomonas_putida_NBRC_14164_uid208670_BLASTransport	Pseudomonas_brassicacearum_NFM421_uid66303_BLASTransport	Pseudomonas_mendocina_NK_01_uid66299_BLASTransport	Pseudomonas_syringae_B728a_uid57931_BLASTransport	Pseudomonas_putida_KT2440_uid57843_BLASTransport	Pseudomonas_aeruginosa_UCBPP_PA14_uid57977_BLASTransport	Pseudomonas_fulva_12_X_uid67351_BLASTransport	Pseudomonas_stutzeri_RCH2_uid184342_BLASTransport	Pseudomonas_putida_HB3267_uid184078_BLASTransport	Pseudomonas_aeruginosa_RP73_uid209328_BLASTransport	Pseudomonas_stutzeri_DSM_10701_uid170940_BLASTransport	Pseudomonas_fluorescens_SBW25_uid158693_BLASTransport	Pseudomonas_putida_H8234_uid208673_BLASTransport	Pseudomonas_stutzeri_DSM_4166_uid162113_BLASTransport	Pseudomonas_aeruginosa_PAO1_uid57945_BLASTransport	Pseudomonas_fluorescens_Pf_5_uid57937_BLASTransport	Pseudomonas_stutzeri_CCUG_29243_uid168379_BLASTransport	Pseudomonas_putida_H8234_uid20867_BLASTransport	Pseudomonas_aeruginosa_PA7_uid58627_BLASTransport	Pseudomonas_stutzeri_ATCC_17588___LMG_11199_uid68749_BLASTransport	Pseudomonas_fluorescens_Pf0_1_uid57591_BLASTransport	Pseudomonas_putida_GB_1_uid58735_BLASTransport	Pseudomonas_stutzeri_A1501_uid58641_BLASTransport	Pseudomonas_aeruginosa_NCGM2_S1_uid162173_BLASTransport	Pseudomonas_fluorescens_F113_uid87037_BLASTransport	Pseudomonas_putida_F1_uid58355_BLASTransport	Pseudomonas_putida_W619_uid58651_BLASTransport	Pseudomonas_aeruginosa_M18_uid162089_BLASTransport	Pseudomonas_putida_DOT_T1E_uid171260_BLASTransport	Pseudomonas_fluorescens_CHA0_uid203393_BLASTransport	Pseudomonas_putida_UW4_uid182733_BLASTransport	Pseudomonas_aeruginosa_LESB58_uid59275_BLASTransport	Pseudomonas_putida_BIRD_1_uid162055_BLASTransport	Pseudomonas_fluorescens_A506_uid165185_BLASTransport	Pseudomonas_aeruginosa_DK2_uid168996_BLASTransport	Pseudomonas_poae_RE_1_1_14_uid188480_BLASTransport	Pseudomonas_entomophila_L48_uid58639_BLASTransport	Pseudomonas_aeruginosa_B136_33_uid196598_BLASTransport
UNKNOWN_TRANSPORTERS	-0.221455302	0.314597598	0.742018822	0.544079444	-0.543383397	0.544079444	0.041579104	-0.083951778	-0.295455884	-0.295455884	0.211504105	0.157056321	-0.842943679	-0.736028475	0.100472793	0.041579104	-0.636492801	-0.221455302	0.410812913	-1.221455302	0.211504105	0.211504105	-1.083951778	0.410812913	-0.151065974	-1.083951778	-0.083951778	0.211504105	-0.958420896	0.157056321	-0.083951778	0.211504105	0.100472793	0.211504105	0.456616603	0.211504105	-0.151065974	0.211504105	0.157056321	-0.221455302	0.314597598	-0.019821441	-0.151065974	-0.019821441
TRICARBALLYLATE	-0.606657572	0.071414333	0.530845952	0.071414333	0.071414333	0.393342428	0.071414333	0.530845952	0.071414333	0.071414333	0.071414333	-0.121230745	-0.121230745	-0.343623166	0.656376834	-0.121230745	-0.343623166	-0.121230745	-0.121230745	-0.121230745	-0.121230745	0.071414333	-0.343623166	-0.121230745	0.071414333	-0.121230745	0.241339335	-0.343623166	-0.343623166	-0.121230745	-0.343623166	0.241339335	-0.343623166	-0.121230745	0.071414333	-0.121230745	0.393342428	-0.121230745	0.530845952	-0.343623166	-0.121230745	-0.121230745	-0.121230745	-0.121230745
NH4+	-0.11345805	0.490613274	-0.233752284	0.24268576	-0.233752284	-0.11345805	0.564613855	0.412610762	-0.364996817	-0.364996817	-0.002426737	-0.172351739	-0.297882621	-0.669851398	0.371968777	-0.056874521	-0.949959318	0.050040682	0.702117379	-0.669851398	-0.056874521	-0.172351739	-0.509386726	0.702117379	-0.002426737	-0.669851398	0.196882071	0.528087979	-0.850423644	-0.172351739	0.330148602	0.24268576	0.100666756	-0.056874521	0.330148602	-0.056874521	-0.056874521	-0.11345805	0.149576356	-0.172351739	-0.11345805	-0.435386145	0.196882071	-0.172351739
THIAMINE	-0.555518723	0.444481277	-0.140481224	-0.555518723	0.444481277	-0.140481224	0.181446871	0.181446871	-0.555518723	0.181446871	-0.555518723	0.444481277	-0.140481224	-1.140481224	-0.555518723	0.181446871	-0.140481224	0.181446871	-0.555518723	-0.140481224	0.444481277	0.181446871	-0.555518723	-0.555518723	0.666873699	-1.140481224	0.444481277	-0.555518723	0.181446871	0.444481277	0.444481277	-0.555518723	-0.555518723	0.444481277	-0.140481224	0.444481277	0.444481277	-0.140481224	-0.555518723	-0.140481224	0.444481277	-0.140481224	-0.140481224	0.444481277
L-RHAMNOSE	0.094859186	0.772931091	0.580286014	-0.227068909	-0.227068909	-0.227068909	0.094859186	0.357893592	-0.227068909	0.094859186	-0.227068909	-0.227068909	-0.227068909	-0.227068909	0.094859186	-0.227068909	-0.227068909	0.942856093	-0.227068909	-0.227068909	-0.227068909	0.094859186	-1.227068909	-0.227068909	-0.227068909	-0.642106408	0.357893592	0.094859186	-0.227068909	-0.227068909	0.772931091	-0.227068909	0.094859186	-0.227068909	-0.227068909	0.094859186	0.357893592	-0.227068909	-0.227068909	0.580286014	-0.227068909	0.094859186	-0.642106408	-0.227068909
L-CYSTEINE	-0.1182462	0.339743444	-0.1182462	0.181314082	-0.102478884	-0.1182462	0.280849755	0.280849755	0.088204677	0.017815349	0.280849755	-0.268488836	-0.071451989	-0.416587475	0.244323879	-0.233723418	-0.538577999	0.339743444	0.256602209	-0.322260092	-0.286190838	0.21944921	-0.416587475	0.256602209	-0.134187744	-0.183097345	-0.04107834	0.231940155	-0.436216282	-0.251001409	0.304696497	0.00331578	0.206849174	-0.251001409	0.142143484	0.256602209	0.032170642	-0.268488836	0.181314082	0.00331578	-0.216649904	-0.056185232	-0.04107834	-0.134187744
LIPOPOLYSACCHARIDE	0.085276282	-0.124941425	0.13337057	0.035523247	-0.016007054	0.202633233	-0.182656923	0.311157689	-0.182656923	0.060614228	-0.242777916	0.060614228	-0.182656923	-0.153510578	-0.242777916	0.109523828	-0.405049345	-0.042479265	0.109523828	0.009988155	0.109523828	0.156829543	-0.273804811	0.109523828	-0.042479265	-0.439814763	0.524561327	-0.405049345	-0.153510578	0.156829543	0.225001046	-0.096927049	-0.016007054	0.156829543	-0.242777916	0.085276282	0.450560746	0.060614228	-0.305513671	0.009988155	0.109523828	-0.153510578	-0.212404267	0.156829543
PROLINE	0.285060712	0.285060712	-0.562936194	0.507453134	-0.562936194	-0.299901789	0.202598552	-0.077509367	-0.425432671	-0.425432671	0.285060712	-0.184424571	-0.184424571	-0.077509367	0.285060712	-0.184424571	-0.425432671	0.115135711	0.437063806	-0.077509367	-0.184424571	0.202598552	-0.077509367	0.437063806	0.022026306	-0.184424571	0.202598552	0.115135711	-0.077509367	-0.184424571	0.022026306	0.202598552	0.022026306	-0.184424571	0.202598552	0.202598552	-0.077509367	-0.184424571	0.437063806	-0.184424571	-0.184424571	-0.299901789	-0.077509367	-0.184424571
L-VALINE	-0.129566395	-0.024384159	0.155524931	0.223543355	-0.351958817	-0.191494144	0.185069207	0.385006778	-0.093646821	-0.081869653	0.135487178	-0.024384159	-0.191494144	-0.380527969	0.009038843	-0.070187848	-0.45452855	0.242402382	0.233003684	-0.129566395	-0.093646821	0.315465844	-0.166403163	0.233003684	0.020009961	-0.282917172	-0.047104235	0.063078683	-0.351958817	-0.035699472	0.175288186	0.204434532	0.009038843	-0.105520921	0.341938056	0.27939659	-0.013156903	-0.058599874	0.084140298	-0.105520921	-0.154019439	-0.129566395	-0.204205196	-0.035699472
CHLORAMPHENICOL	-0.10662242	-0.152426109	-0.248641424	-0.152426109	-0.152426109	-0.351734917	0.063302582	0.141305094	0.215305675	-0.299267497	-0.10662242	0.319642335	-0.0622283	-0.248641424	-0.248641424	0.352809199	-0.351734917	-0.019159578	-0.0622283	0.022660597	0.319642335	0.063302582	-0.248641424	-0.0622283	0.178779799	-0.10662242	-0.019159578	-0.0622283	-0.10662242	0.319642335	-0.019159578	-0.0622283	-0.019159578	0.285695003	-0.10662242	0.141305094	-0.019159578	0.319642335	-0.10662242	-0.019159578	0.178779799	-0.199731824	-0.019159578	0.250929585
L-ALANINE	0.110703464	0.198166306	0.01759406	0.110703464	0.01759406	-0.188856817	0.280628466	0.01759406	0.01759406	-0.188856817	0.198166306	-0.081941614	-0.188856817	-0.429864917	-0.081941614	-0.081941614	-0.304334035	0.01759406	0.280628466	-0.081941614	-0.081941614	0.01759406	-0.188856817	0.280628466	0.01759406	-0.081941614	-0.188856817	0.198166306	-0.304334035	-0.081941614	-0.081941614	0.110703464	0.198166306	-0.081941614	0.432631559	0.110703464	-0.188856817	-0.081941614	0.110703464	0.110703464	-0.081941614	-0.304334035	-0.081941614	0.110703464
L-ARGININE	-0.172878751	0.178028411	-0.152120191	0.15322502	0.013217541	-0.20458761	0.15322502	0.249978253	0.049513671	-0.071949842	0.144861547	-0.024015365	-0.226120772	-0.411038488	0.119476229	-0.014616667	-0.539936221	0.249978253	0.127987729	-0.386585444	-0.033475694	0.288452401	-0.461224245	0.127987729	0.067324947	-0.338888702	0.003999011	0.093636224	-0.423422212	-0.005278802	0.296025621	-0.014616667	0.049513671	-0.014616667	0.049513671	0.31105383	0.169807904	-0.024015365	0.076148797	0.049513671	-0.005278802	-0.111478206	-0.062234687	0.049513671
L-PROLINE	0.026054825	0.195979827	-0.010471051	0.179860161	-0.086419904	-0.047945756	0.273982339	0.33348335	-0.047945756	-0.010471051	0.195979827	-0.067054579	-0.187348813	-0.973945175	0.243285541	-0.086419904	-0.938321265	0.258715582	0.258715582	-1.010471051	-0.029086729	0.273982339	-1.010471051	0.258715582	0.007907479	-0.938321265	0.289089231	0.273982339	-1.047945756	-0.029086729	0.258715582	0.179860161	0.147070226	-0.047945756	0.243285541	0.304039573	0.304039573	-0.067054579	0.113517667	0.130391485	-0.125948268	-0.010471051	-0.047945756	-0.029086729
HEME	-0.123860129	0.098532292	-0.123860129	-0.045857617	-0.045857617	-0.123860129	-0.045857617	0.165646488	0.165646488	-0.123860129	-0.045857617	-0.045857617	0.165646488	-0.045857617	-0.045857617	-0.206322289	0.229776826	0.098532292	0.098532292	0.028142964	-0.206322289	0.229776826	0.098532292	0.098532292	0.028142964	-0.123860129	0.350071059	-0.045857617	-0.045857617	-0.123860129	0.229776826	-0.123860129	-0.045857617	-0.123860129	-0.045857617	0.229776826	0.165646488	-0.206322289	-0.123860129	-0.045857617	-0.206322289	0.028142964	-0.123860129	-0.206322289
L-ASPARAGINE	-0.111240225	0.326880888	-0.142604395	0.182490979	-0.12683708	-0.142604395	0.268464202	0.280338302	0.077521419	0.007812447	0.268464202	-0.2410081	-0.021042416	-0.421580345	0.244418728	-0.224134281	-0.541874579	0.338285651	0.244418728	-0.328470941	-0.275359604	0.219965684	-0.44094567	0.244418728	-0.111240225	-0.190967417	-0.035689192	0.232244014	-0.460574477	-0.224134281	0.303797275	-0.006542846	0.207581959	-0.2410081	0.156955886	0.25649156	0.036101492	-0.224134281	0.195091015	-0.006542846	-0.20745554	-0.050486193	-0.050486193	-0.12683708
MANNITOL	-0.465380885	-0.658025963	-0.295455884	-0.658025963	-0.005949266	-0.465380885	-0.880418384	0.782546628	-0.880418384	-0.005949266	-0.465380885	0.534619115	-0.14345279	-2.465380885	-0.658025963	0.441509711	-0.295455884	0.622081956	-0.658025963	-0.295455884	0.441509711	0.235058833	-0.295455884	-0.658025963	0.441509711	-0.14345279	0.341974037	-0.658025963	-0.295455884	0.441509711	0.782546628	-0.658025963	0.235058833	0.441509711	-0.658025963	0.235058833	-0.295455884	0.441509711	-0.658025963	0.441509711	0.441509711	0.441509711	0.441509711	0.441509711
BETA-GLUCOSIDE	0.406320282	-0.330645312	0.084392187	-0.915607813	0.406320282	0.084392187	-0.330645312	0.669354688	0.406320282	0.084392187	-0.330645312	-0.330645312	1.084392187	0.084392187	-0.915607813	-0.330645312	-0.915607813	0.669354688	-0.330645312	-0.330645312	-0.330645312	0.669354688	-0.330645312	-0.330645312	-0.330645312	-0.330645312	0.406320282	-0.915607813	-0.915607813	-0.330645312	0.406320282	-0.915607813	0.406320282	0.084392187	-0.330645312	0.669354688	0.406320282	-0.330645312	-0.330645312	0.669354688	-0.330645312	0.406320282	-0.915607813	-0.330645312
L-CYSTINE	-0.072658609	-0.072658609	0.168349491	0.052872273	0.275264695	0.374800368	-0.210162133	0.168349491	-0.362165226	-0.072658609	0.052872273	-0.362165226	0.374800368	0.052872273	-0.072658609	-0.362165226	0.168349491	0.374800368	-0.210162133	0.555372614	-0.362165226	0.052872273	-1.210162133	-0.210162133	-0.362165226	0.168349491	0.168349491	0.052872273	0.275264695	-0.362165226	0.555372614	0.168349491	0.052872273	-0.362165226	0.052872273	-0.072658609	0.052872273	-0.362165226	-0.072658609	0.374800368	-0.362165226	0.052872273	-0.210162133	-0.362165226
METHYL_VIOLOGEN	-0.471305719	-0.471305719	-0.471305719	0.265659875	-0.05626822	-0.471305719	-0.471305719	-0.05626822	-0.05626822	-0.471305719	-0.05626822	0.528694281	0.265659875	-0.471305719	-0.05626822	0.528694281	-1.05626822	0.751086702	-0.471305719	0.265659875	0.528694281	-1.05626822	-1.05626822	-0.471305719	0.265659875	-0.05626822	-0.05626822	-0.471305719	-0.05626822	0.528694281	0.528694281	0.265659875	-0.471305719	0.528694281	0.265659875	-1.05626822	-0.05626822	0.528694281	0.528694281	-0.471305719	0.528694281	-0.05626822	-1.05626822	0.528694281
BICYCLOMYCIN	-0.08603344	-0.140481224	-0.197064752	-0.08603344	-0.140481224	-0.255958441	0.065969654	0.2465419	0.113275369	-0.255958441	-0.140481224	0.2465419	-0.197064752	-0.255958441	-0.255958441	0.288362075	-0.448603519	0.065969654	-0.03356602	-0.03356602	0.2465419	0.159079058	-0.255958441	-0.03356602	0.2465419	-0.08603344	-0.140481224	0.017060053	-0.08603344	0.2465419	0.017060053	0.017060053	-0.08603344	0.203473178	-0.03356602	0.2465419	-0.03356602	0.2465419	-0.03356602	0.065969654	0.065969654	-0.140481224	-0.03356602	0.203473178
AGMATINE	0	0	-0.321928095	0.263034406	0	-0.321928095	0	-0.321928095	0	0	-0.321928095	0	-0.321928095	0	0	0	0	0	0	0	0	0.263034406	0	0	0	0	0	0	0	0	-0.321928095	0.263034406	0	0	0.263034406	0.263034406	0.263034406	0	0.263034406	0	0	-0.321928095	0	0
PROTEIN_TRANSPORTERS	0.068488846	0.009595157	-0.183049921	0.125072374	0.009595157	0.009595157	-0.051805388	0.179520158	0.282613651	0.068488846	0.009595157	0.009595157	0.068488846	-0.115935725	0.068488846	-0.115935725	-0.183049921	0.231987578	-0.253439249	-0.183049921	-0.051805388	0.179520158	-0.115935725	-0.253439249	-0.115935725	-0.253439249	0.009595157	0.068488846	-0.253439249	-0.115935725	0.179520158	0.068488846	-0.051805388	-0.115935725	0.068488846	-0.051805388	0.068488846	-0.051805388	0.068488846	0.231987578	-0.115935725	0.125072374	0.179520158	-0.051805388
POLYSACCHARIDE	0.069864807	0.040718461	0.010971118	0.207368331	0.098433959	-0.019402531	0.258898631	0.356745955	-0.050429427	0.069864807	-0.082138287	-0.019402531	-0.18167396	-0.288589164	0.069864807	-0.147726628	-0.288589164	0.233363539	0.069864807	-0.619795073	0.040718461	0.233363539	-0.529597264	0.069864807	-0.147726628	-0.619795073	0.492097808	-0.147726628	-0.716010388	-0.050429427	0.207368331	0.258898631	0.153929072	0.010971118	0.258898631	0.069864807	0.153929072	-0.114559764	0.233363539	-0.019402531	-0.114559764	-0.573991383	0.126448335	-0.082138287
SIDEROPHORE	0.386182637	0.123148231	-0.198779864	-0.198779864	-0.198779864	-0.198779864	-0.613817363	0.123148231	-0.198779864	-0.198779864	-0.198779864	0.386182637	0.123148231	-0.613817363	-0.198779864	0.386182637	0.386182637	0.386182637	-0.613817363	-0.198779864	0.386182637	-0.198779864	-0.198779864	-0.613817363	0.386182637	-0.198779864	0.123148231	-0.613817363	-0.198779864	0.386182637	0.123148231	-0.198779864	-0.613817363	0.386182637	0.123148231	-0.198779864	0.123148231	0.386182637	-0.198779864	0.123148231	0.386182637	-0.198779864	-0.198779864	0.386182637
L-SERINE	-0.151108584	0.317566879	-0.151108584	0.185319081	-0.108039862	-0.122253721	0.274817232	0.285623987	0.077515791	0.039713759	0.252957798	-0.304731773	-0.066219686	-0.371074268	0.230762052	-0.272670564	-0.495062985	0.348817813	0.252957798	-0.288612107	-0.321033585	0.263928916	-0.388147781	0.252957798	-0.180552362	-0.180552362	0.013950663	0.241902609	-0.388147781	-0.288612107	0.285623987	0.026889718	0.208219483	-0.288612107	0.138398033	0.296350393	0.065024847	-0.304731773	0.173731107	0.039713759	-0.256903248	-0.025577702	-0.025577702	-0.180552362
PEPTIDOGLYCAN	-0.058893689	0.35614381	-0.321928095	0.35614381	-0.058893689	-0.321928095	0.163498732	-0.058893689	-0.058893689	-0.321928095	0.35614381	-0.64385619	-0.058893689	-0.058893689	0.163498732	-0.321928095	0.163498732	-0.058893689	0.163498732	0.163498732	-0.321928095	0.163498732	-0.321928095	0.163498732	-0.058893689	0.163498732	-0.058893689	0.35614381	-0.058893689	-0.321928095	-0.058893689	0.35614381	0.163498732	-0.321928095	0.35614381	-0.058893689	-0.321928095	-0.058893689	0.35614381	-0.058893689	-0.321928095	-0.058893689	0.163498732	-0.321928095
CCITRATE	-0.606657572	0.071414333	0.530845952	0.071414333	0.071414333	0.393342428	0.071414333	0.530845952	0.071414333	0.071414333	0.071414333	-0.121230745	-0.121230745	-0.343623166	0.656376834	-0.121230745	-0.343623166	-0.121230745	-0.121230745	-0.121230745	-0.121230745	0.071414333	-0.343623166	-0.121230745	0.071414333	-0.121230745	0.241339335	-0.343623166	-0.343623166	-0.121230745	-0.343623166	0.241339335	-0.343623166	-0.121230745	0.071414333	-0.121230745	0.393342428	-0.121230745	0.530845952	-0.343623166	-0.121230745	-0.121230745	-0.121230745	-0.121230745
SODIUM_CATION	0.044827687	-0.070649531	-0.48568703	-0.196180413	0.151742891	-0.407684518	-0.070649531	-0.48568703	0.151742891	-0.407684518	-0.263294609	0.202368964	-0.070649531	0.344387968	-0.011755842	0.202368964	-0.263294609	0.044827687	-0.070649531	0.473670985	0.151742891	0.044827687	-0.011755842	-0.070649531	0.099275471	0.592315482	-0.407684518	0.044827687	0.473670985	0.099275471	-0.655612032	-0.070649531	-0.196180413	0.151742891	0.044827687	-0.132050075	-0.196180413	0.251278564	-0.132050075	-0.132050075	0.251278564	-0.196180413	-0.070649531	0.202368964
FE3+	-0.198779864	-0.090113179	-0.108433362	0.056875011	-0.321636612	-0.085569254	0.132929252	0.010938727	-0.072022722	-0.058602206	0.002427227	0.223599611	-0.35405809	-0.467714871	-0.10383146	0.163790215	-0.432667924	0.144579611	0.208878105	-0.387224954	0.197737547	0.227256634	-0.35405809	0.208878105	0.234542988	-0.485562873	0.06097941	0.136823168	-0.485562873	0.241792727	0.010938727	0.023612557	-0.023412778	0.230904411	0.032000343	0.219933293	-0.010434924	0.238172412	0.010938727	0.023612557	0.223599611	-0.16004747	0.036176019	0.178976619
MALTODEXTRIN	-0.494764692	-0.646767785	0.183307213	-0.646767785	0.505235308	0.353232215	-0.009337865	0.090197809	-0.646767785	-0.231730286	-0.646767785	0.183307213	-0.646767785	0.270770055	-0.494764692	0.183307213	0.270770055	0.270770055	-0.494764692	0.353232215	0.353232215	-0.009337865	0.431234727	-0.494764692	0.183307213	0.270770055	-0.494764692	-0.646767785	0.270770055	0.431234727	0.575624636	-0.646767785	-0.646767785	0.353232215	-0.494764692	0.183307213	-0.494764692	0.270770055	-0.231730286	0.183307213	0.183307213	0.270770055	-0.116253068	0.183307213
SUCROSE	0.726077278	-0.010888316	0.404149183	-0.010888316	0.404149183	0.726077278	-0.010888316	-0.010888316	0.404149183	-0.010888316	-0.595850817	-0.595850817	0.726077278	0.726077278	-0.010888316	-0.595850817	0.404149183	0.404149183	-0.010888316	-0.595850817	-0.595850817	-0.010888316	0.726077278	-0.010888316	-0.595850817	-0.595850817	-0.010888316	-0.010888316	-0.595850817	-0.595850817	0.404149183	-0.010888316	-0.595850817	-0.595850817	-0.010888316	-0.010888316	-0.010888316	-0.595850817	-0.595850817	-0.010888316	-0.595850817	-0.010888316	-0.010888316	-0.595850817
BENZOATE	0.142019005	0.186413124	-1.398549376	0.389946518	-0.9510904	-1.273018494	0.56828376	0.0489096	0.096215315	-1.5360529	0.351472371	0.186413124	-0.103093493	-0.5360529	0.142019005	0.186413124	-0.273018494	0.096215315	0.186413124	-0.465663572	0.142019005	0.0489096	-0.273018494	0.186413124	0.096215315	-0.5360529	0.142019005	0.351472371	-0.610053482	0.186413124	0.0489096	0.271302022	0	0.186413124	0.665580961	0.0489096	0.096215315	0.186413124	0.096215315	-0.050626073	0.096215315	-0.465663572	-0.050626073	0.186413124
GLUCITOL	-0.040414268	-0.455451768	-0.040414268	-0.455451768	-0.455451768	-0.455451768	-0.455451768	0.281513826	-0.455451768	-0.455451768	-0.455451768	-0.455451768	-0.040414268	0.959585732	-0.455451768	-0.455451768	-0.040414268	-0.040414268	-0.455451768	0.281513826	-0.040414268	-0.040414268	0.766940654	-0.455451768	0.544548232	0.959585732	-0.040414268	-0.040414268	0.766940654	-0.455451768	0.959585732	-0.040414268	0.281513826	-0.455451768	-0.040414268	-0.455451768	-0.455451768	-0.455451768	-0.040414268	0.281513826	-0.455451768	-0.040414268	0.281513826	-0.455451768
MINERAL_AND_ORGANIC_ION_TRANSPORTERS	-0.333169537	-0.101222809	0.021925422	-0.004546789	-0.38439486	-0.045188774	0.240565709	0.060744671	-0.333169537	0.008750033	0.159428946	0.159428946	-0.101222809	-0.267581195	0.135383472	0.171303046	-0.715040172	0.229250395	0.229250395	-0.174471791	0.229250395	0.183080214	-0.367116869	0.229250395	0.021925422	-0.437506197	0.206349993	0.27398871	-0.492647751	0.135383472	0.034981575	-0.072933764	-0.004546789	0.183080214	0.021925422	0.217845632	0.217845632	0.194762019	-0.087008949	-0.235872335	0.123208758	-0.58950929	0.021925422	0.147456304
CALCIUM_CATION	0.014121108	0.014121108	0.014121108	0.376691188	0.206766186	0.206766186	0.014121108	-0.208271313	0.528694281	-0.208271313	0.206766186	0.014121108	-0.208271313	-0.471305719	-0.208271313	0.014121108	-0.793233814	0.206766186	-0.208271313	-0.793233814	0.206766186	0.206766186	-0.471305719	-0.208271313	0.206766186	-0.793233814	0.206766186	0.014121108	-0.471305719	0.014121108	-0.471305719	0.376691188	-0.471305719	0.206766186	0.376691188	0.206766186	0.014121108	0.376691188	0.376691188	-0.208271313	0.206766186	-0.471305719	0.206766186	0.014121108
TETRACYCLINE	0.464449693	-0.705475308	0.101879614	-0.705475308	-0.120512807	0.101879614	-0.120512807	0.101879614	-0.383547213	0.294524692	-0.705475308	0.753956311	-0.383547213	-1.120512807	-0.705475308	0.753956311	-0.705475308	-0.120512807	-0.705475308	-0.705475308	0.616452787	0.879487193	-0.120512807	-0.705475308	0.294524692	-0.705475308	-0.120512807	-0.705475308	-0.705475308	0.616452787	0.294524692	-0.705475308	-0.705475308	0.464449693	0.101879614	0.753956311	-0.120512807	0.616452787	-0.705475308	0.101879614	0.464449693	-0.383547213	-0.383547213	0.753956311
OXALATE	-2.692853224	-0.885498302	0.830708732	-0.233421605	-1.692853224	0.629074871	-0.885498302	0.830708732	-2.107890723	2.08850649	0.307146776	0.307146776	-2.107890723	-2.107890723	-0.885498302	0.307146776	-0.692853224	0.892109277	-2.107890723	-2.692853224	0.307146776	-1.107890723	-2.107890723	-2.107890723	-0.370925129	-2.692853224	1.307146776	-0.370925129	-2.692853224	-0.522928222	0.214037372	-0.522928222	-0.522928222	-0.233421605	-0.370925129	-0.692853224	-1.370925129	-0.233421605	0.307146776	-0.233421605	-0.233421605	1.55507429	1.92185662	0.629074871
ABC-2_TYPE_AND_OTHER_TRANSPORTERS	0.093719552	-0.449902153	-0.103726512	-0.332545202	0.175249438	-0.449902153	-0.288151083	0.282164642	0.110398294	-0.310177389	-0.010617107	0.311310988	-0.065758662	-0.288151083	-0.310177389	0.252417298	-0.52519028	0.408921784	-0.288151083	-0.162620201	0.282164642	0.32566628	-0.355265279	-0.288151083	0.206613609	-0.425654607	0.076845734	-0.332545202	-0.310177389	0.311310988	0.311310988	-0.245082361	-0.288151083	0.311310988	-0.203262185	0.296811418	-0.047142983	0.296811418	-0.288151083	0.311310988	0.252417298	0.395375252	-0.245082361	0.311310988
L-TYROSINE	0.125530882	0.203533394	0.043068722	0.125530882	-0.044394119	-0.137503524	0.125530882	-0.044394119	0.043068722	-0.044394119	0.125530882	0.043068722	-0.237039197	-0.584962501	0.043068722	0.043068722	-0.343954401	-0.044394119	0.125530882	-0.137503524	0.125530882	-0.137503524	-0.137503524	0.125530882	0.125530882	-0.137503524	0.277533976	0.203533394	-0.343954401	0.043068722	-0.137503524	-0.044394119	0.043068722	0.043068722	0.277533976	0.043068722	-0.044394119	0.043068722	-0.044394119	0.043068722	0.125530882	-0.459431619	-0.137503524	0.203533394
L-AMINO_ACID	0.110703464	0.198166306	0.01759406	0.110703464	0.01759406	-0.188856817	0.280628466	0.01759406	0.01759406	-0.188856817	0.198166306	-0.081941614	-0.188856817	-0.429864917	-0.081941614	-0.081941614	-0.304334035	0.01759406	0.280628466	-0.081941614	-0.081941614	0.01759406	-0.188856817	0.280628466	0.01759406	-0.081941614	-0.188856817	0.198166306	-0.304334035	-0.081941614	-0.081941614	0.110703464	0.198166306	-0.081941614	0.432631559	0.110703464	-0.188856817	-0.081941614	0.110703464	0.110703464	-0.081941614	-0.304334035	-0.081941614	0.110703464
NICKEL	-0.182159743	-0.182159743	0.243446998	-0.099697583	-0.009095034	0.393342428	0.040232678	0.629230692	-0.225228465	0.364583435	-0.034406123	0.040232678	0.028057964	-0.411641589	-0.254672243	-0.099697583	-0.684660084	0.449195663	0.274697932	-0.479545654	-0.08640076	0.305286252	-0.64513172	0.274697932	-0.034406123	-0.725302068	-0.060169219	0.111199199	-0.625766395	-0.021695071	0.520454346	-0.08640076	-0.073225372	-0.08640076	0.08792942	0.274697932	0.134099602	-0.034406123	-0.073225372	-0.08640076	-0.08640076	0.076152252	-0.210728895	-0.021695071
PEPTIDE	-0.203658276	-0.26176123	0.262659729	-0.094033785	-0.129657694	0.43105726	0.056208851	0.656938668	-0.16618357	0.368593173	-0.025321034	-0.025321034	0.007845829	-0.474305866	-0.281660788	-0.042194853	-0.670226076	0.514198496	0.248853929	-0.497389479	-0.042194853	0.262659729	-0.544695194	0.248853929	-0.042194853	-0.644230867	-0.129657694	0.148327053	-0.544695194	-0.042194853	0.502610521	-0.111735786	-0.042194853	-0.059268366	0.024147642	0.220839553	0.040267307	-0.059268366	-0.025321034	-0.076546358	-0.059268366	0.133376712	-0.129657694	-0.025321034
GLYCEROL-3-PHOSPHATE	0.249978253	-0.557376669	1.027585832	-0.557376669	-0.972414168	0.249978253	-0.235448574	0.249978253	-0.235448574	0.249978253	-0.557376669	0.249978253	-0.972414168	0.027585832	0.027585832	0.249978253	-0.235448574	0.249978253	-0.235448574	-0.557376669	0.249978253	-0.557376669	0.027585832	-0.235448574	0.249978253	-0.972414168	0.612548332	0.027585832	-0.235448574	0.442623331	0.249978253	0.027585832	-0.557376669	0.442623331	0.027585832	-0.972414168	0.249978253	0.249978253	-0.557376669	0.249978253	0.249978253	0.249978253	-0.557376669	0.249978253
HOMOSERINE	-0.47720632	0.10775618	-1.47720632	0.10775618	-0.47720632	-1.47720632	-0.155278225	0.692718681	-0.89224382	-0.47720632	0.10775618	-0.47720632	-0.155278225	-0.155278225	0.10775618	-0.47720632	0.330148602	-0.155278225	0.10775618	0.52279368	-0.47720632	0.844721775	0.330148602	0.10775618	-0.155278225	0.330148602	0.330148602	0.10775618	0.330148602	-0.47720632	0.52279368	0.10775618	-0.47720632	-0.47720632	0.10775618	0.844721775	0.10775618	-0.47720632	0.330148602	0.10775618	-0.47720632	-0.47720632	0.52279368	-0.47720632
FRUCTOSE	-0.455451768	-0.040414268	-0.233059346	-0.233059346	0.129510733	-0.455451768	-0.040414268	-0.040414268	0.129510733	-0.455451768	-0.233059346	0.281513826	-0.040414268	-0.040414268	-0.233059346	0.129510733	-0.233059346	0.41901735	0.129510733	-0.233059346	-0.040414268	0.41901735	-0.455451768	0.129510733	0.281513826	-0.233059346	0.129510733	-0.040414268	0.129510733	0.281513826	-0.040414268	-0.233059346	0.281513826	0.129510733	-0.233059346	0.41901735	0.129510733	0.129510733	-0.233059346	0.129510733	-0.233059346	-0.040414268	-0.233059346	0.281513826
GLYCINE	0.027028914	0.120138318	0.120138318	-0.046971667	-0.021880686	-0.021880686	0.142506131	0.442066413	0.074334629	0.027028914	0.002781368	0.027028914	-0.179421963	-0.972971086	0.164532438	0.050875656	-0.972971086	0.348957009	0.050875656	-0.925665371	0.074334629	0.309962877	-0.925665371	0.050875656	0.050875656	-0.925665371	0.329591684	0.186227509	-0.972971086	0.050875656	0.348957009	-0.072506759	-0.021880686	0.074334629	0.050875656	0.329591684	0.309962877	0.074334629	-0.098501968	0.249421335	0.027028914	0.074334629	-0.072506759	0.097418242
ISOPROPYL-BETA-D-THIOGALACTOPYRANOSIDE	0.033166864	0.29620127	0.033166864	0.518593691	-0.70379873	-0.288761231	0.033166864	-0.288761231	-1.288761231	-0.288761231	0.518593691	0.033166864	-0.70379873	-1.288761231	0.29620127	0.033166864	-0.70379873	0.033166864	0.29620127	-0.70379873	0.033166864	0.711238769	-0.70379873	0.29620127	0.033166864	-0.70379873	0.033166864	0.518593691	-0.70379873	0.033166864	-0.70379873	0.518593691	0.29620127	0.29620127	0.033166864	0.518593691	-0.70379873	0.033166864	0.29620127	0.29620127	0.033166864	0.29620127	0.033166864	0.033166864
CYANATE	0.074000581	0.074000581	-0.247927513	-0.321928095	-0.482392767	-0.177538186	0.13058411	-0.046293652	-0.482392767	-0.11042399	-0.11042399	0.474538511	-0.399930607	-1.247927513	0.015106892	0.430144392	-0.86941589	0.015106892	0.337034987	-1.11042399	0.430144392	0.474538511	-0.984893108	0.337034987	0.384340702	-1.247927513	0.384340702	0.015106892	-1.247927513	0.474538511	-0.321928095	0.015106892	0.13058411	0.430144392	-0.046293652	0.517607233	-0.046293652	0.430144392	-0.046293652	0.288125387	0.430144392	-0.321928095	-0.399930607	0.474538511
L-THREONINE	-0.138050909	0.334702088	-0.138050909	0.177976584	-0.094549271	-0.123404133	0.247239247	0.291633366	0.117603966	-0.011293767	0.235923934	-0.229198797	-0.080335411	-0.448980005	0.22451917	-0.198171902	-0.467358534	0.366180319	0.213023531	-0.343369817	-0.229198797	0.258466502	-0.41291075	0.213023531	-0.138050909	-0.182905145	-0.038515236	0.201435557	-0.395208749	-0.213601942	0.313328437	-0.024840299	0.177976584	-0.213601942	0.105220242	0.302521682	0.02859896	-0.229198797	0.154129842	0.002126749	-0.182905145	-0.052321035	-0.066260226	-0.108904563
NITATE	-0.115477217	0.299560282	0.299560282	-0.700439718	-0.115477217	0.299560282	-0.700439718	0.621488377	0.299560282	0.621488377	-0.700439718	0.299560282	-0.115477217	-0.700439718	-0.700439718	0.299560282	-0.700439718	0.299560282	-0.115477217	-0.115477217	0.299560282	0.299560282	-0.700439718	-0.115477217	0.299560282	-0.700439718	-0.115477217	-0.700439718	-0.115477217	0.299560282	0.884522783	-0.700439718	-0.700439718	0.299560282	-0.700439718	-0.115477217	-0.115477217	0.299560282	-0.700439718	-0.115477217	0.621488377	0.299560282	-0.115477217	0.299560282
GLUCONATE	-0.266672983	-0.003638577	0.148364516	-0.266672983	-0.266672983	0.074363935	-0.173563579	0.28586804	-0.366208656	-0.003638577	-0.086100737	0.218753844	-0.366208656	-0.366208656	-0.266672983	0.28586804	-1.173563579	0.684417417	0.074363935	-0.851635484	0.349998378	0.470292611	-0.71413196	0.074363935	0.148364516	-0.71413196	0.074363935	0.074363935	-0.588601078	0.218753844	0.349998378	-0.173563579	-0.47312386	0.218753844	-0.47312386	0.349998378	-0.003638577	0.349998378	-0.003638577	0.470292611	0.218753844	0.218753844	-0.173563579	0.28586804
L-ARABINOSE	-0.089730161	0.144735093	-0.007268	0.144735093	-1.177193002	0.070734512	0.346368954	0.282238617	-0.855264907	0.070734512	0.144735093	-0.36983808	-0.270302406	-0.717761383	-0.007268	-0.177193002	-0.36983808	0.822806998	0.5776945	-0.36983808	-0.36983808	0.523246716	-0.592230501	0.5776945	-0.270302406	-0.592230501	0.070734512	0.407769499	-0.717761383	-0.270302406	0.215124421	0.407769499	-0.007268	-0.177193002	0.070734512	0.466663188	-0.36983808	-0.270302406	0.144735093	0.466663188	-0.36983808	0.346368954	-0.089730161	-0.476753284
METHIONINE	-0.0669787	0.380480277	-0.111372819	-0.0669787	-0.157176509	-0.304017897	0.589066899	0.246179186	-0.467516629	-0.204482223	0.098080547	0.098080547	-0.204482223	-0.789444724	-0.204482223	0.136554694	-0.587810863	0.246179186	0.136554694	-0.719055396	0.136554694	0.3480588	-0.719055396	0.136554694	0.280944604	-0.6519412	0.3480588	0.3480588	-0.587810863	0.098080547	-0.157176509	-0.023909978	0.136554694	0.136554694	0.1740294	0.3480588	0.136554694	0.098080547	-0.111372819	0.098080547	0.136554694	-0.157176509	-0.253391824	0.098080547
L-ORNITHINE	-0.200032312	-0.055642403	-0.251562613	0.176531039	0.195896364	-0.447959826	-0.010554513	0.176531039	-0.032922327	-0.332482608	0.011471793	0.270858422	-0.640604904	-0.360496985	-0.126031731	0.252479892	-0.50936037	0.033166864	-0.032922327	-0.389066137	0.270858422	0.270858422	-0.447959826	-0.032922327	0.306927676	-0.50936037	-0.032922327	-0.126031731	-0.360496985	0.289005768	0.233864214	0.054540515	-0.150279277	0.270858422	0.09636069	0.289005768	0.359395096	0.270858422	-0.055642403	0.09636069	0.252479892	-0.360496985	-0.126031731	0.306927676
LACTATE	-0.471305719	-0.471305719	-0.471305719	-0.05626822	-0.471305719	-0.471305719	-0.471305719	0.528694281	-0.471305719	-0.471305719	0.265659875	0.528694281	-0.05626822	-0.471305719	-0.471305719	0.265659875	-0.05626822	0.751086702	-0.05626822	-0.05626822	-0.05626822	0.265659875	-0.471305719	-0.05626822	0.528694281	-0.05626822	0.751086702	-0.05626822	-0.05626822	-0.05626822	0.751086702	-0.471305719	-0.471305719	-0.05626822	-0.471305719	0.265659875	0.265659875	-0.05626822	0.265659875	-0.471305719	0.265659875	-0.471305719	0.265659875	-0.05626822
ZINC_CATION	-0.140481224	-0.140481224	-0.233590628	0.10744629	0.251836199	-0.140481224	-0.053018382	0.029443778	0.029443778	-0.233590628	-0.140481224	0.251836199	-0.140481224	-0.053018382	-0.053018382	0.318950395	-0.440041505	-0.681049605	-0.140481224	0.251836199	0.318950395	0.029443778	0.029443778	-0.140481224	0.318950395	0.181446871	0.029443778	-0.140481224	0.10744629	0.181446871	-0.140481224	0.029443778	-0.233590628	0.318950395	0.029443778	-0.053018382	-0.555518723	0.318950395	0.029443778	-0.140481224	0.251836199	-0.333126301	-0.053018382	0.181446871
SPEMIDINE	0.353897204	-0.868495217	0.131504783	-0.453457718	-0.131529623	-0.453457718	0.131504783	-0.131529623	-0.131529623	-0.131529623	-0.131529623	0.546542282	-0.868495217	0.546542282	-0.131529623	0.131504783	0.131504783	-0.131529623	-0.868495217	0.353897204	0.353897204	-0.453457718	0.353897204	-0.868495217	0.546542282	0.353897204	-0.453457718	-0.131529623	0.353897204	0.353897204	-0.453457718	-0.453457718	-0.131529623	0.131504783	-0.453457718	-0.453457718	-0.453457718	0.546542282	-0.131529623	0.131504783	0.353897204	-0.131529623	0.353897204	0.353897204
THYMINE	0.195324178	-0.290102649	1.195324178	-1.027068243	-1.612030744	0.709897351	0.195324178	0.709897351	-0.027068243	1.088408974	-0.612030744	-1.027068243	-1.027068243	-1.612030744	-0.612030744	-0.290102649	-0.290102649	0.709897351	-0.290102649	0.709897351	-0.290102649	-0.612030744	0.709897351	-0.290102649	-0.290102649	0.557894258	-0.290102649	0.195324178	0.709897351	-0.290102649	-0.290102649	-1.027068243	-0.290102649	-0.290102649	-0.612030744	-0.290102649	-0.290102649	-0.612030744	-0.612030744	0.972931757	-0.027068243	0.195324178	0.195324178	-0.612030744
MG2+	0.111687232	0.111687232	-0.736309675	0.189689744	-1.058237769	1.263690325	0.465324187	-0.250882847	-0.357798051	-0.357798051	0.263690325	0.029225072	-1.058237769	-0.736309675	0.111687232	-0.058237769	-1.250882847	0.111687232	0.696649733	-0.598806151	0.111687232	0.029225072	-0.250882847	0.696649733	0.189689744	-0.888312768	-0.151347174	0.263690325	-1.250882847	0.111687232	-0.250882847	0.263690325	0.029225072	0.111687232	0.263690325	-0.058237769	0.189689744	0.189689744	-0.058237769	-0.058237769	0.189689744	-0.058237769	-0.250882847	0.029225072
L-ASPARTATE	-0.04919719	0.277784132	-0.15416675	0.151335797	-0.252730585	-0.127199702	0.257464148	0.267659915	0.08369708	0.024803391	0.215944878	-0.087671338	-0.11390288	-0.472696268	0.184001986	-0.074732283	-0.596684986	0.327366161	0.205375637	-0.406353774	-0.127199702	0.173195231	-0.489769782	0.205375637	0.012730559	-0.282174362	-0.04919719	0.173195231	-0.489769782	-0.04919719	0.277784132	-0.024106209	0.162306915	-0.100727491	0.117912795	0.226437252	0.048650133	-0.100727491	0.129140051	0.024803391	-0.061908242	-0.04919719	-0.087671338	-0.04919719
MALTOSE	-0.647598591	-0.285028512	0.068608443	-0.454953514	0.499242797	0.245486205	0.004478105	-0.062636091	-0.062636091	-0.207026	-0.367490672	0.130008987	-0.454953514	0.245486205	-0.207026	0.130008987	0.245486205	0.188902676	-0.207026	0.299933989	0.188902676	-0.133025419	0.188902676	-0.207026	0.068608443	0.299933989	-0.548062918	-0.285028512	0.299933989	0.299933989	0.299933989	-0.454953514	-0.367490672	0.245486205	-0.207026	0.068608443	-0.367490672	0.130008987	-0.133025419	-0.133025419	0.245486205	0.130008987	0.004478105	0.130008987
URACIL	0.104308394	-0.109816411	0.079217413	0.001214901	-0.199083749	-0.053232883	0.001214901	0.053682321	0.001214901	-0.053232883	0.053682321	0.001214901	-0.199083749	-0.1687101	-0.053232883	0.053682321	-0.361355178	-0.081247259	0.104308394	0.200523709	0.027687113	0.104308394	-0.081247259	0.104308394	0.027687113	0.177064737	-0.327407846	0.027687113	0.200523709	0.053682321	0.104308394	0.027687113	0.079217413	0.053682321	0.177064737	0.053682321	-0.261819505	0.027687113	0.001214901	-0.081247259	-0.053232883	-0.053232883	-0.053232883	0.053682321
COBAMIDE_COENZYME	-0.306103128	-0.306103128	-0.306103128	-0.628031223	0.179323699	-0.306103128	-0.043068722	-0.306103128	-0.043068722	-0.043068722	-0.043068722	0.371968777	-0.306103128	0.179323699	-0.306103128	0.371968777	0.371968777	-0.043068722	-0.043068722	-0.306103128	0.371968777	-0.306103128	-0.306103128	-0.043068722	0.371968777	-0.306103128	-0.628031223	0.693896872	-0.306103128	0.371968777	-0.306103128	-0.628031223	0.541893779	0.371968777	0.179323699	-0.628031223	-0.306103128	0.371968777	-0.306103128	-0.628031223	0.371968777	-0.306103128	0.693896872	0.371968777
CHROMATE	0.25352732	-0.118441457	-0.398549376	-0.035979297	-0.118441457	-0.74647268	-0.299013703	0.317657658	-0.118441457	-0.883976204	-0.205904299	0.116023796	0.116023796	-0.205904299	-0.299013703	-0.118441457	-0.398549376	0.042023215	0.379058202	-0.035979297	0.042023215	0.25352732	0.042023215	0.379058202	0.317657658	-0.398549376	0.116023796	0.116023796	0.042023215	0.186413124	0.116023796	0.042023215	0.042023215	0.186413124	-0.205904299	0.116023796	0.49453542	0.042023215	-0.118441457	-0.118441457	0.116023796	-0.205904299	-0.205904299	0.25352732
ORGANIC_ACID_TRANSPORTERS	-0.889296536	0.110703464	-0.889296536	-0.304334035	0.695665965	-0.889296536	0.110703464	1.110703464	0.110703464	-0.889296536	-0.304334035	-0.889296536	0.432631559	0.110703464	0.432631559	0.110703464	0.695665965	-0.889296536	0.695665965	0.110703464	0.110703464	-0.304334035	-0.304334035	0.695665965	0.110703464	-0.304334035	-0.889296536	-0.304334035	-0.304334035	-0.889296536	0.695665965	-0.304334035	0.432631559	0.110703464	-0.304334035	-0.889296536	-0.889296536	0.110703464	-0.304334035	0.695665965	0.110703464	0.432631559	-0.304334035	-0.889296536
LONG-CHAIN_FATTY_ACID	0.099275471	-0.196180413	-0.655612032	-0.407684518	0.473670985	-0.48568703	-0.333683937	-0.407684518	0.251278564	-0.748721436	-0.48568703	0.473670985	0.099275471	0.044827687	-0.263294609	0.43185081	-0.011755842	0.044827687	-0.407684518	-0.011755842	0.553841334	-0.132050075	0.099275471	-0.407684518	0.43185081	-0.070649531	-0.333683937	-0.196180413	0.151742891	0.473670985	-0.56814919	0.388782088	-0.48568703	0.473670985	0.43185081	-0.070649531	-0.132050075	0.43185081	-0.333683937	-0.333683937	0.43185081	-0.655612032	-0.333683937	0.473670985
CYTOSINE	0.195324178	-0.290102649	1.195324178	-1.027068243	-1.612030744	0.709897351	0.195324178	0.709897351	-0.027068243	1.088408974	-0.612030744	-1.027068243	-1.027068243	-1.612030744	-0.612030744	-0.290102649	-0.290102649	0.709897351	-0.290102649	0.709897351	-0.290102649	-0.612030744	0.709897351	-0.290102649	-0.290102649	0.557894258	-0.290102649	0.195324178	0.709897351	-0.290102649	-0.290102649	-1.027068243	-0.290102649	-0.290102649	-0.612030744	-0.290102649	-0.290102649	-0.612030744	-0.612030744	0.972931757	-0.027068243	0.195324178	0.195324178	-0.612030744
COBALT_ION	-0.018615678	-0.2410081	0.137503524	-0.193702385	0.022026306	0.20965331	-0.018615678	0.100028818	-0.147898695	0.244418728	-0.060435854	0.137503524	-0.060435854	0.061554671	-0.2410081	-0.060435854	-0.103504576	-0.060435854	-0.018615678	0.061554671	-0.018615678	0.311532924	-0.2410081	-0.018615678	0.100028818	-0.340543773	0.061554671	-0.018615678	-0.340543773	0.022026306	0.20965331	-0.060435854	0.022026306	-0.060435854	-0.018615678	0.27836606	0.244418728	0.061554671	-0.193702385	0.022026306	-0.060435854	-0.103504576	0.022026306	0.022026306
RIBOSE	-0.917344953	0.404583142	0.46116667	0.515614454	-0.917344953	0.220158571	0.220158571	0.082655047	-1.069348047	0.46116667	0.082655047	-0.151810207	-0.151810207	-0.779841429	0.345689453	-0.069348047	-0.917344953	0.970180317	0.404583142	-1.239273048	-0.239273048	0.008654465	-1.069348047	0.404583142	0.008654465	-1.239273048	0.153044375	0.515614454	-1.431918126	-0.151810207	0.008654465	-0.069348047	0.284288908	-0.151810207	0.082655047	0.153044375	0.153044375	-0.239273048	-0.151810207	0.805121071	-0.069348047	0.220158571	-0.151810207	-0.151810207
ALPHA-KETOGLUTARAT	0.03130412	-0.05115804	-0.138620882	-0.05115804	-0.553658381	-0.331265959	0.183307213	0.253696541	-0.331265959	0.253696541	-0.331265959	-0.231730286	0.183307213	-0.438181163	-0.05115804	-0.138620882	-0.231730286	0.384941075	0.03130412	-0.05115804	-0.331265959	0.320810737	-0.138620882	0.03130412	0.183307213	-0.331265959	0.384941075	0.03130412	-0.231730286	-0.05115804	0.253696541	-0.138620882	0.446341619	-0.231730286	-0.05115804	0.446341619	0.320810737	-0.231730286	-0.231730286	0.446341619	-0.331265959	0.183307213	-0.05115804	-0.138620882
SULFATE	0.229331102	0.022880225	0.196909624	0.229331102	0.163742761	-0.175059153	0.059406101	0.292066858	0.196909624	0.322440507	-0.092596993	0.059406101	-0.053068629	-0.404540999	0.059406101	0.129795429	-0.677559493	0.163742761	-0.014594481	-0.455167072	0.059406101	0.163742761	-0.738960038	-0.014594481	0.129795429	-0.507634492	-0.175059153	-0.175059153	-0.507634492	0.059406101	0.163742761	0.129795429	-0.053068629	0.129795429	0.059406101	0.261039962	-0.014594481	0.129795429	0.129795429	-0.218127875	-0.014594481	-0.014594481	-0.218127875	0.09503001
PHOSPHONATE	-0.322618215	-0.078692632	0.014416773	-0.212993723	0.262344286	-0.015956876	0.044164116	0.101879614	0.312097321	0.014416773	-0.111114109	0.236809194	-0.212993723	0.236809194	-0.015956876	0.236809194	-0.178228305	0.014416773	-0.046983772	-0.322618215	0.236809194	-0.144280973	0.287435267	-0.046983772	0.383650582	-0.248617633	-0.078692632	-0.078692632	-0.361092362	0.312097321	0.044164116	-0.144280973	-0.248617633	0.262344286	-0.144280973	-0.046983772	-0.248617633	0.236809194	-0.111114109	-0.483082887	0.262344286	-0.616349418	-0.078692632	0.287435267
SUGAR	-0.41146912	-0.542713653	0.947611973	-0.127676154	-0.687103563	0.922949919	-0.41146912	0.55682202	-0.077050081	1.064968924	0.019165234	-0.127676154	-1.02814048	-0.234591358	-0.613102981	-0.077050081	-0.613102981	0.457286347	-0.291174886	-0.02814048	-0.077050081	0.457286347	0.109363043	-0.291174886	-0.234591358	0.019165234	0.152431765	-0.41146912	-0.02814048	-0.077050081	0.27442229	-0.127676154	-0.41146912	-0.180143574	-0.02814048	0.422520929	0.019165234	-0.077050081	-0.542713653	0.064968924	-0.127676154	0.234893925	-0.765106075	-0.127676154
ARSENIC	0.006572654	0.385084277	-0.993427346	0.385084277	-0.315355441	-0.508000519	0.26960706	0.006572654	0.144076178	-0.14543044	0.591535155	0.006572654	0.144076178	-0.315355441	0.144076178	-0.14543044	0.006572654	-0.315355441	0.26960706	-0.508000519	-0.14543044	0.006572654	0.006572654	0.26960706	-0.315355441	-0.508000519	0.144076178	0.006572654	-0.14543044	0.491999481	-0.315355441	0.006572654	0.144076178	-0.14543044	-0.14543044	0.006572654	0.006572654	-0.14543044	0.144076178	0.006572654	0.491999481	-0.508000519	0.144076178	0.006572654
CHOLINE	0.285060712	0.285060712	-0.562936194	0.507453134	-0.562936194	-0.299901789	0.202598552	-0.077509367	-0.425432671	-0.425432671	0.285060712	-0.184424571	-0.184424571	-0.077509367	0.285060712	-0.184424571	-0.425432671	0.115135711	0.437063806	-0.077509367	-0.184424571	0.202598552	-0.077509367	0.437063806	0.022026306	-0.184424571	0.202598552	0.115135711	-0.077509367	-0.184424571	0.022026306	0.202598552	0.022026306	-0.184424571	0.202598552	0.202598552	-0.077509367	-0.184424571	0.437063806	-0.184424571	-0.184424571	-0.299901789	-0.077509367	-0.184424571
C4-DICARBOXYLATE	-0.819792025	0.180207975	-0.819792025	-0.404754526	-0.819792025	-0.819792025	0.180207975	-0.082826431	-0.404754526	-0.819792025	-0.404754526	0.180207975	-0.404754526	-0.082826431	-0.404754526	0.180207975	-0.404754526	0.402600396	0.402600396	-0.404754526	0.180207975	0.595245474	-0.404754526	0.402600396	-0.404754526	-0.082826431	0.595245474	-0.082826431	-0.082826431	0.180207975	0.402600396	-0.404754526	-0.404754526	0.180207975	-0.404754526	0.765170475	0.180207975	0.180207975	-0.404754526	0.765170475	-0.082826431	0.595245474	0.180207975	0.180207975
COLICIN	-0.259386629	0.15565087	0.15565087	0.15565087	-0.259386629	0.15565087	0.15565087	-0.259386629	-0.259386629	0.15565087	0.15565087	0.15565087	-0.259386629	-0.259386629	0.15565087	0.15565087	-0.259386629	-0.259386629	0.15565087	-0.259386629	0.15565087	-0.259386629	-0.259386629	0.15565087	0.15565087	-0.259386629	-0.259386629	0.15565087	-0.259386629	0.15565087	-0.259386629	0.15565087	0.15565087	0.15565087	0.15565087	-0.259386629	-0.259386629	0.15565087	0.477578965	-0.259386629	0.15565087	-0.259386629	0.15565087	0.15565087
PUTRESCINE	0.362975844	0.374291157	-0.28585884	0.15565087	-0.396890153	-0.340306624	0.328487467	0.293154394	-0.396890153	-0.28585884	0.194470119	0.194470119	-0.250669412	-0.981852653	0.207181171	0.088536675	-1.303780748	0.168707023	0.305028494	-0.925269125	0.15565087	0.256934206	-0.818353921	0.305028494	0.088536675	-0.981852653	0.244655877	0.26910892	-0.981852653	0.194470119	0.26910892	0.074730875	0.129178659	0.088536675	0.207181171	0.256934206	0.544216158	0.115758143	0.074730875	-0.496425826	0.046716499	-0.517184386	0.115758143	0.168707023
GALACTONATE	-1.19401062	0.390951881	-0.19401062	0.542954974	-0.457045026	-0.19401062	0.80598938	0.390951881	-0.19401062	-0.19401062	0.390951881	0.028381801	0.80598938	-0.778973121	-0.19401062	0.028381801	-1.19401062	0.028381801	0.542954974	-1.778973121	0.028381801	-0.778973121	-1.19401062	0.542954974	-0.19401062	-1.778973121	0.390951881	0.028381801	-1.778973121	0.028381801	0.390951881	0.542954974	0.542954974	0.028381801	0.221026879	-1.19401062	0.680458498	-0.19401062	0.390951881	0.028381801	0.028381801	0.028381801	-0.457045026	0.028381801
L-GLUTAMATE	-0.050586401	0.276394922	-0.155555961	0.149946586	-0.254119795	-0.128588913	0.256074937	0.266270704	0.08230787	0.02341418	0.214555668	-0.089060549	-0.11529209	-0.45721166	0.182612775	-0.076121493	-0.579695667	0.32597695	0.203986426	-0.391623319	-0.128588913	0.17180602	-0.491158992	0.203986426	0.011341348	-0.268766571	-0.050586401	0.17180602	-0.474085479	-0.050586401	0.276394922	-0.02549542	0.160917704	-0.102116702	0.116523585	0.225048042	0.047260922	-0.102116702	0.12775084	0.02341418	-0.063297453	-0.050586401	-0.089060549	-0.050586401
LIPOOLIGOSACCHARIDE	-0.517848305	0.482151695	-0.102810806	0.482151695	-0.102810806	-0.102810806	0.219117289	0.219117289	0.219117289	-0.102810806	0.482151695	-0.517848305	-0.102810806	-0.102810806	0.482151695	-0.517848305	0.219117289	-1.102810806	0.219117289	0.219117289	-0.517848305	-0.102810806	-0.517848305	0.219117289	-0.517848305	-0.102810806	-0.102810806	0.219117289	0.219117289	-0.517848305	0.482151695	0.482151695	0.219117289	-0.517848305	0.219117289	-0.102810806	0.219117289	-0.517848305	0.482151695	-0.517848305	-0.517848305	-1.102810806	0.704544116	-0.517848305
L-GLUTAMINE	-0.036951136	0.268551411	-0.036951136	0.129946173	-0.17990909	-0.036951136	0.257496222	0.3012176	-0.009984089	0.003312734	0.212408333	-0.17990909	-0.106660108	-0.516944077	0.223813096	-0.092446249	-0.594946589	0.415037499	0.223813096	-0.389832159	-0.135514971	0.212408333	-0.49808505	0.223813096	-0.064431873	-0.257076951	-0.023404604	0.200912694	-0.516944077	-0.135514971	0.279522529	-0.009984089	0.142019005	-0.106660108	0.08061846	0.246355665	-0.050626073	-0.121015401	0.142019005	0.003312734	-0.064431873	-0.078371064	-0.064431873	-0.064431873
2-O-A-MANNOSYL-D-GLYCERATE	-0.540568381	0.044394119	0.044394119	0.044394119	-0.540568381	0.044394119	-0.540568381	0.459431619	0.044394119	-0.540568381	-0.540568381	0.044394119	0.044394119	0.459431619	-0.540568381	0.044394119	0.459431619	0.044394119	-0.540568381	0.044394119	0.044394119	0.044394119	0.044394119	-0.540568381	0.044394119	0.044394119	0.459431619	-0.540568381	0.459431619	0.044394119	0.459431619	-0.540568381	-0.540568381	0.044394119	-0.540568381	0.459431619	0.459431619	0.044394119	-0.540568381	0.044394119	0.044394119	0.459431619	0.044394119	0.044394119
MANGENESE	-0.036423408	0.42300821	-0.714495313	0.548539092	-0.451460908	-0.451460908	0.285504687	0.42300821	-0.036423408	-1.451460908	0.133501593	-0.229068486	-0.451460908	-0.714495313	0.42300821	-0.036423408	-0.714495313	-0.229068486	0.42300821	-0.036423408	-0.036423408	-0.036423408	-0.451460908	0.42300821	-0.451460908	-0.451460908	0.548539092	0.285504687	-0.229068486	-0.229068486	0.548539092	0.548539092	0.285504687	-0.229068486	0.770931514	-0.036423408	0.42300821	-0.229068486	0.285504687	-0.451460908	-0.229068486	-1.036423408	0.133501593	-0.451460908
IRON	-0.24842049	-0.101579101	-0.038967124	0.0683459	-0.404723721	-0.016856422	0.168226262	-0.011381292	-0.119137473	0.00492052	0.042256671	0.229626807	-0.426418792	-0.563922315	-0.119137473	0.158543709	-0.50118656	0.124133678	0.288520496	-0.419150791	0.224995358	0.248005336	-0.404723721	0.288520496	0.243432607	-0.540075573	0.015686951	0.187398572	-0.516616601	0.248005336	-0.005926862	0.047512397	-0.050150863	0.243432607	0.052749045	0.215687616	-0.101579101	0.261637202	0.02637363	0.02637363	0.234243435	-0.191589267	0.036981729	0.177844265
L-ISOEUCINE	-0.129566395	-0.024384159	0.155524931	0.223543355	-0.351958817	-0.191494144	0.185069207	0.385006778	-0.093646821	-0.081869653	0.135487178	-0.024384159	-0.191494144	-0.380527969	0.009038843	-0.070187848	-0.45452855	0.242402382	0.233003684	-0.129566395	-0.093646821	0.315465844	-0.166403163	0.233003684	0.020009961	-0.282917172	-0.047104235	0.063078683	-0.351958817	-0.035699472	0.175288186	0.204434532	0.009038843	-0.105520921	0.341938056	0.27939659	-0.013156903	-0.058599874	0.084140298	-0.105520921	-0.154019439	-0.129566395	-0.204205196	-0.035699472
L-TYROSOME	-0.237535908	0.462903811	-0.237535908	0.462903811	0.221895711	0.221895711	0.221895711	-0.915607813	0.347426593	-0.067610906	0.084392187	0.084392187	0.347426593	-0.237535908	-0.067610906	0.084392187	-0.430180986	-0.430180986	-0.067610906	0.084392187	-0.067610906	-0.430180986	0.221895711	-0.067610906	0.849926934	0.084392187	-0.652573407	-0.652573407	0.221895711	0.669354688	-0.652573407	0.084392187	-0.915607813	-0.237535908	0.084392187	-0.430180986	0.462903811	-0.067610906	-0.067610906	0.084392187	0.669354688	-0.915607813	-1.237535908	0.084392187
FOSMIDPMYCIN	-0.398549376	0.186413124	-0.076621282	0.601450624	-0.398549376	-0.398549376	0.408805546	-0.076621282	0.186413124	0.186413124	0.408805546	-0.398549376	-0.398549376	-1.398549376	0.408805546	-0.398549376	-0.398549376	0.186413124	0.771375625	-0.398549376	-0.398549376	-0.076621282	-1.398549376	0.771375625	-0.398549376	-1.398549376	-0.398549376	0.771375625	-0.076621282	-0.398549376	-0.076621282	0.408805546	-0.076621282	-0.398549376	0.771375625	-0.076621282	-0.398549376	-0.398549376	0.771375625	0.186413124	-0.398549376	-0.076621282	0.408805546	-0.398549376
MALONATE	-1.669851398	0.330148602	0.067114196	-1.669851398	-1.669851398	0.067114196	0.20461772	0.330148602	0.20461772	0.067114196	-1.669851398	0.20461772	0.330148602	0.067114196	0.20461772	0.20461772	0.067114196	0.330148602	0.20461772	0.067114196	0.20461772	0.330148602	0.067114196	0.20461772	-0.084888898	0.067114196	0.330148602	0.20461772	0.067114196	0.20461772	0.330148602	-1.669851398	0.067114196	0.20461772	-1.254813899	0.330148602	0.330148602	0.067114196	-1.254813899	0.330148602	0.20461772	0.330148602	-1.669851398	0.20461772
OLIGOSACCHARIDE_AND_POLYOL_TRANSPORTERS	0.151360324	0.018093794	0.063897483	-0.154742803	0.041177407	-0.005365179	0.041177407	0.456214906	0.1931805	-0.005365179	-0.053459467	0.041177407	0.041177407	-0.412540561	-0.078121522	-0.005365179	-0.321392673	0.129986674	0.17242194	-0.235662799	-0.005365179	0.086265296	-0.321392673	0.17242194	0.086265296	-0.235662799	0.1931805	-0.053459467	-0.208182062	0.063897483	0.292716174	-0.235662799	0.018093794	-0.029211921	-0.029211921	0.108291603	0.292716174	0.018093794	-0.029211921	-0.208182062	-0.029211921	-0.292246327	-0.292246327	0.063897483
XANTHINE	-0.004424091	0.034050057	-0.126414616	0.071524762	-0.126414616	-0.213877457	0.034050057	0.143674548	0.034050057	-0.169483338	0.143674548	-0.043952455	-0.306986861	-0.043952455	0.034050057	-0.004424091	-0.355896462	-0.08459444	0.212387298	0.108050638	-0.004424091	0.212387298	-0.213877457	0.212387298	0.034050057	0.108050638	-0.355896462	-0.004424091	0.108050638	-0.08459444	0.178439966	0.108050638	0.178439966	-0.043952455	0.340711395	0.245554162	-0.213877457	-0.043952455	0.071524762	-0.169483338	-0.169483338	-0.08459444	-0.126414616	-0.004424091
LIPOPROTEIN	-0.015220737	-0.015220737	-0.11475641	0.077888667	0.077888667	0.077888667	0.165351509	0.077888667	-0.015220737	-0.221671614	0.165351509	-0.11475641	-0.015220737	-0.337148832	-0.11475641	-0.11475641	-0.922111333	0.247813669	-0.221671614	-0.11475641	-0.015220737	0.165351509	-0.015220737	-0.221671614	0.247813669	-0.11475641	-0.11475641	0.325816181	0.247813669	-0.11475641	0.247813669	-0.015220737	0.165351509	-0.11475641	0.077888667	0.165351509	0.077888667	-0.11475641	0.247813669	-0.015220737	-0.015220737	-0.221671614	0.077888667	-0.11475641
SORBITOL	-0.368387406	-0.690315501	-0.105353	-0.690315501	-0.230883882	-0.368387406	-0.690315501	0.631612594	-1.368387406	-0.105353	-0.520390499	0.216575095	0.010124217	-0.520390499	-0.690315501	0.216575095	-0.230883882	0.479609501	-0.690315501	0.010124217	0.309684499	0.309684499	0.117039421	-0.690315501	0.557612013	0.309684499	0.309684499	-0.520390499	0.216575095	0.216575095	0.702001922	-0.520390499	0.39714734	0.216575095	-0.520390499	0.216575095	-0.368387406	0.216575095	-0.520390499	0.39714734	0.216575095	0.309684499	0.479609501	0.216575095
DRUG_TRANSPORTERS	-0.333539385	-0.503464387	-0.181536292	-0.416001545	0.140391803	-0.255536873	-0.333539385	0.196975331	0.196975331	-0.181536292	-0.333539385	0.251423115	0.140391803	0.303890535	-0.416001545	0.196975331	0.140391803	-0.181536292	-0.333539385	0.303890535	0.251423115	0.196975331	0.196975331	-0.333539385	0.251423115	0.196975331	0.196975331	-0.416001545	0.251423115	0.251423115	0.251423115	-0.416001545	-0.255536873	0.251423115	-0.181536292	0.196975331	-0.044032768	0.303890535	-0.416001545	-0.181536292	0.251423115	-0.255536873	-0.255536873	0.196975331
L-FUCOSE	0.357893592	-0.004676487	-0.004676487	-0.490103314	0.187968591	-0.004676487	0.187968591	0.357893592	-0.490103314	-0.227068909	-0.490103314	-0.004676487	-0.227068909	0.187968591	-0.004676487	-0.004676487	-0.004676487	0.509896686	-0.004676487	0.187968591	-0.004676487	-0.004676487	0.357893592	-0.004676487	-0.004676487	0.187968591	-0.004676487	-0.227068909	0.187968591	-0.004676487	0.187968591	-0.490103314	-0.812031409	-0.004676487	-0.490103314	-0.004676487	-0.004676487	-0.004676487	-0.490103314	0.187968591	-0.004676487	0.357893592	-0.004676487	-0.004676487
FORMATE	-1.163433674	-0.42646808	0.473996246	-0.085431162	-0.748396175	0.310497514	-0.333358676	0.57353192	-1.011430581	1.620837635	0.19020328	0.19020328	-0.873927057	-1.011430581	-0.42646808	0.126072943	-0.42646808	0.666641324	-0.632918958	-1.011430581	0.19020328	-0.632918958	-0.873927057	-0.632918958	-0.245895834	-1.163433674	0.914568838	-0.163433674	-1.163433674	-0.42646808	0.19020328	-0.245895834	-0.163433674	-0.333358676	-0.163433674	-0.42646808	-0.748396175	-0.245895834	0.251603825	-0.163433674	-0.245895834	1.126072943	1.473996246	0.367081042
INOSITOL_	-0.435386145	-0.435386145	0.564613855	-0.435386145	0.149576356	0.149576356	0.149576356	0.88654195	0.149576356	0.564613855	-0.435386145	0.149576356	-0.435386145	0.149576356	-0.435386145	0.149576356	0.564613855	-0.435386145	-0.435386145	0.149576356	0.149576356	-0.435386145	0.149576356	-0.435386145	0.149576356	0.149576356	-0.435386145	-0.435386145	0.149576356	0.149576356	1.149576356	-0.435386145	-0.435386145	0.149576356	-0.435386145	-0.435386145	-0.435386145	0.149576356	-0.435386145	-0.435386145	0.149576356	-0.435386145	-0.435386145	0.149576356
GLUCARATE	-0.417767292	0.319198302	0.219662629	0.219662629	-0.002729793	0.319198302	0.112747425	0.66023522	0.499770548	-0.002729793	-0.128260675	-1.002729793	0.734235801	-0.128260675	0.319198302	-1.002729793	-0.417767292	0.412307707	0.499770548	0.112747425	-1.002729793	-0.265764199	-0.128260675	0.499770548	-1.002729793	-1.265764199	0.412307707	0.112747425	-1.587692293	-1.002729793	0.319198302	0.319198302	0.582232708	-1.002729793	0.499770548	-0.265764199	0.499770548	-0.780337371	0.412307707	0.219662629	-1.002729793	0.112747425	-0.128260675	-1.002729793
GLUTATHIONE	-0.540568381	0.044394119	-0.540568381	0.044394119	0.044394119	-0.540568381	0.044394119	0.044394119	0.044394119	-0.540568381	0.459431619	0.044394119	0.044394119	-0.540568381	0.044394119	0.044394119	0.459431619	0.044394119	0.044394119	-0.540568381	0.044394119	0.044394119	-0.540568381	0.044394119	0.459431619	-0.540568381	0.044394119	0.044394119	0.044394119	0.044394119	0.044394119	0.459431619	-0.540568381	0.044394119	0.459431619	0.044394119	0.044394119	0.044394119	0.459431619	0.044394119	0.044394119	-0.540568381	0.044394119	0.044394119
4-HYDROXYBENZOATE	-0.26459492	0.175977672	-0.750021747	0.513012659	-2.486987341	-0.612518223	0.571906348	-0.26459492	-1.071949842	-0.612518223	0.175977672	0.175977672	-0.750021747	-1.750021747	0.09797516	0.09797516	-1.26459492	0.513012659	0.571906348	-1.486987341	0.09797516	0.451612114	-1.486987341	0.571906348	0.320367581	-1.071949842	0.320367581	0.015512999	-1.26459492	0.09797516	0.451612114	0.68293766	0.249978253	0.09797516	0.387481777	0.451612114	0.387481777	0.09797516	0.320367581	0.320367581	0.175977672	0.015512999	0.015512999	0.09797516
D-SERINE	-0.304334035	-0.889296536	-0.889296536	-0.889296536	-0.889296536	-0.889296536	0.110703464	0.110703464	-0.304334035	-0.889296536	-0.889296536	0.695665965	0.110703464	0.110703464	-0.304334035	1.110703464	-0.304334035	-0.304334035	0.110703464	-0.304334035	0.918058386	-0.304334035	0.110703464	0.110703464	0.695665965	-0.304334035	-0.304334035	0.695665965	-0.304334035	0.432631559	0.110703464	-0.889296536	-0.304334035	0.918058386	-0.889296536	-0.304334035	-0.304334035	0.918058386	-0.889296536	-0.304334035	0.918058386	-0.889296536	-0.304334035	0.432631559
SPERMIDINE	0.401297443	0.282652946	-0.118709616	-0.091742569	-0.420365316	-0.118709616	0.175737742	0.510921934	-0.387198452	-0.039275149	-0.065270357	0.24083277	-0.323068115	-1.202773881	0.036012979	0.153369929	-1.454312648	0.438772148	0.175737742	-1.039275149	0.261894386	0.303117049	-0.939739475	0.175737742	0.197764049	-1.091742569	0.343194488	0.130649853	-1.039275149	0.282652946	0.528409361	-0.202773881	-0.091742569	0.175737742	-0.065270357	0.323294931	0.612801548	0.197764049	-0.174204729	-0.354776974	0.153369929	-0.354776974	0.011350924	0.261894386
L-PHENYLALANINE	0.125530882	0.203533394	0.043068722	0.125530882	-0.044394119	-0.137503524	0.125530882	-0.044394119	0.043068722	-0.044394119	0.125530882	0.043068722	-0.237039197	-0.584962501	0.043068722	0.043068722	-0.343954401	-0.044394119	0.125530882	-0.137503524	0.125530882	-0.137503524	-0.137503524	0.125530882	0.125530882	-0.137503524	0.277533976	0.203533394	-0.343954401	0.043068722	-0.137503524	-0.044394119	0.043068722	0.043068722	0.277533976	0.043068722	-0.044394119	0.043068722	-0.044394119	0.043068722	0.125530882	-0.459431619	-0.137503524	0.203533394
NIRATE	0.773382993	-0.273922722	0.141114777	-0.373458396	-0.721381699	-0.273922722	-0.480373599	0.906649524	-0.595850817	-0.373458396	-0.480373599	0.404149183	-0.180813318	0.141114777	-0.373458396	0.342748638	-0.093350476	-0.480373599	-0.010888316	0.141114777	0.278618301	-0.093350476	0.141114777	-0.010888316	0.278618301	0.211504105	-0.373458396	-0.595850817	0.211504105	0.404149183	0.773382993	-0.373458396	-0.373458396	0.342748638	-0.273922722	-0.093350476	-0.273922722	0.211504105	-0.595850817	-0.721381699	0.342748638	-0.480373599	-0.180813318	0.463042872
GLYCNE	0.285060712	0.285060712	-0.562936194	0.507453134	-0.562936194	-0.299901789	0.202598552	-0.077509367	-0.425432671	-0.425432671	0.285060712	-0.184424571	-0.184424571	-0.077509367	0.285060712	-0.184424571	-0.425432671	0.115135711	0.437063806	-0.077509367	-0.184424571	0.202598552	-0.077509367	0.437063806	0.022026306	-0.184424571	0.202598552	0.115135711	-0.077509367	-0.184424571	0.022026306	0.202598552	0.022026306	-0.184424571	0.202598552	0.202598552	-0.077509367	-0.184424571	0.437063806	-0.184424571	-0.184424571	-0.299901789	-0.077509367	-0.184424571
NICOTINAMIDE	-0.260299438	-0.582227533	0.587697468	-0.122795914	0.417772467	-0.412302532	-0.582227533	-0.122795914	0.002734968	-0.774872611	0.417772467	0.225127389	-0.412302532	0.324663063	0.002734968	0.225127389	0.225127389	0.002734968	-0.582227533	-0.412302532	0.225127389	-0.260299438	0.324663063	-0.582227533	0.225127389	0.118212185	0.225127389	0.225127389	-0.997265032	0.225127389	0.324663063	0.002734968	-0.122795914	0.225127389	0.505235308	-0.412302532	-0.122795914	0.118212185	-0.582227533	-0.122795914	0.324663063	-0.260299438	0.002734968	0.225127389
ACORBATE	0.40053793	0.137503524	0.137503524	0.137503524	0.137503524	0.137503524	0.137503524	0.137503524	-0.184424571	0.137503524	0.40053793	-0.59946207	0.137503524	0.40053793	0.137503524	-0.59946207	-0.184424571	0.137503524	0.40053793	0.622930351	-0.59946207	-0.184424571	-0.184424571	0.40053793	-0.59946207	0.622930351	0.137503524	-0.184424571	-0.59946207	-0.59946207	-0.184424571	0.137503524	0.622930351	-0.59946207	0.137503524	-0.184424571	-0.184424571	-0.59946207	-0.184424571	-0.184424571	-0.59946207	-0.184424571	-0.184424571	-0.184424571
COPPER	-0.268488836	0.696745746	-0.960366541	0.339193741	-0.137244303	-1.075843758	-0.075843758	-0.20137464	-0.016950069	-0.20137464	0.339193741	-0.016950069	-1.490881257	-0.490881257	0.587121255	-0.075843758	-0.753915663	-0.268488836	0.79862536	-0.412878745	-0.016950069	0.039633459	-0.660806259	0.79862536	0.094081243	-0.660806259	0.094081243	0.383587861	-0.960366541	0.039633459	-0.268488836	0.731511164	0.587121255	-0.016950069	-0.016950069	0.039633459	0.039633459	-0.075843758	-0.016950069	0.146548663	0.293390052	-0.338878164	-0.20137464	0.094081243
L-TRYPTOPHAN	0.034324261	0.220737385	-0.300094778	0.220737385	-0.123217016	-0.501728639	0.130539576	-0.016301812	-0.068769232	-0.300094778	0.176343266	0.034324261	-0.501728639	-0.364225116	0.176343266	-0.016301812	-0.068769232	0.083233861	0.176343266	-0.123217016	0.083233861	-0.016301812	-0.068769232	0.176343266	0.083233861	-0.016301812	0.220737385	0.176343266	-0.179800545	-0.016301812	-0.123217016	0.083233861	0.130539576	-0.016301812	0.263806107	0.034324261	0.083233861	-0.068769232	0.083233861	0.034324261	0.083233861	-0.364225116	-0.123217016	0.083233861
TUNGSTATE	-0.871485259	0.128514741	-0.286522759	0.128514741	0.713477241	-0.286522759	0.128514741	0.450442835	0.935869663	-0.286522759	0.450442835	-0.286522759	-0.871485259	-0.286522759	0.128514741	-0.286522759	-0.871485259	0.128514741	0.128514741	-0.871485259	-0.286522759	0.450442835	0.128514741	0.128514741	-0.286522759	-0.286522759	-0.286522759	0.128514741	-0.286522759	-0.286522759	0.713477241	0.128514741	-0.286522759	-0.286522759	0.128514741	0.450442835	0.128514741	-0.286522759	0.128514741	-0.286522759	-0.286522759	0.128514741	0.128514741	-0.286522759
LACTOSE	0.134731774	0.241646978	-0.565707944	0.134731774	-0.980745443	-0.106276325	0.521754898	0.019254557	-0.243779849	-0.395782942	0.019254557	0.019254557	-0.565707944	-0.565707944	0.019254557	0.134731774	-0.243779849	0.434292056	0.604217058	-0.106276325	-0.243779849	0.68221957	-0.395782942	0.604217058	-0.106276325	-0.243779849	-0.106276325	0.521754898	-0.395782942	-0.106276325	0.134731774	0.241646978	-0.106276325	-0.106276325	0.134731774	0.341182652	-0.106276325	-0.243779849	0.134731774	-0.106276325	0.019254557	-0.980745443	0.019254557	-0.106276325
NITRITE	0.773382993	-0.273922722	0.141114777	-0.373458396	-0.721381699	-0.273922722	-0.480373599	0.906649524	-0.595850817	-0.373458396	-0.480373599	0.404149183	-0.180813318	0.141114777	-0.373458396	0.342748638	-0.093350476	-0.480373599	-0.010888316	0.141114777	0.278618301	-0.093350476	0.141114777	-0.010888316	0.278618301	0.211504105	-0.373458396	-0.595850817	0.211504105	0.404149183	0.773382993	-0.373458396	-0.373458396	0.342748638	-0.273922722	-0.093350476	-0.273922722	0.211504105	-0.595850817	-0.721381699	0.342748638	-0.480373599	-0.180813318	0.463042872
MAGNESIUM_CATION	0.239101664	-0.234829525	-0.047202521	-0.047202521	-0.012437103	0.180207975	-0.156827013	0.180207975	0.11880743	0.021510229	-0.234829525	0.054677093	0.08709857	-0.047202521	-0.19530116	0.08709857	-0.082826431	-0.012437103	-0.082826431	-0.047202521	0.08709857	0.11880743	-0.047202521	-0.082826431	0.11880743	-0.047202521	0.021510229	-0.082826431	-0.156827013	0.054677093	0.08709857	-0.119352307	-0.156827013	0.054677093	-0.082826431	0.11880743	0.239101664	-0.012437103	-0.19530116	0.054677093	0.054677093	-0.082826431	0.021510229	0.054677093
UREA	0.479292041	-0.06127634	-1.198779864	-0.350782958	0.566754882	-0.935745458	-0.350782958	-0.198779864	0.566754882	-1.520707959	-0.350782958	0.479292041	-1.935745458	-0.06127634	-0.350782958	0.479292041	-0.06127634	0.286646963	-0.350782958	-0.06127634	0.479292041	0.179731759	-0.198779864	-0.350782958	0.479292041	-0.06127634	-0.06127634	-0.350782958	-0.06127634	0.566754882	-0.198779864	-0.350782958	0.386182637	0.386182637	-0.350782958	0.179731759	0.064254542	0.479292041	-0.350782958	-0.06127634	0.479292041	-0.350782958	-0.350782958	0.479292041
MANGANESE	0.033166864	-0.618909833	0.480625841	-0.618909833	-0.256339753	0.158697746	0.033166864	0.661198087	-0.618909833	0.381090167	-0.841302254	0.274174963	-0.426264755	0.274174963	-0.618909833	0.158697746	-0.256339753	0.033166864	-0.10433666	0.661198087	0.274174963	0.274174963	-0.256339753	-0.10433666	0.480625841	0.274174963	0.274174963	-0.256339753	0.158697746	0.274174963	0.158697746	-0.841302254	-0.256339753	0.274174963	-0.841302254	0.381090167	-0.426264755	0.274174963	-1.10433666	-0.256339753	0.274174963	-0.256339753	-0.618909833	0.274174963
L-LEUCINE	-0.098101009	-0.030462292	0.125939265	0.230735455	-0.349639776	-0.218395243	0.18404222	0.362379461	-0.075200607	-0.121370788	0.145568072	0.002203897	-0.205904299	-0.377384766	0.002203897	-0.041517481	-0.44917545	0.230735455	0.221516925	-0.133147956	-0.063885294	0.293666711	-0.156994698	0.221516925	0.034146789	-0.269469427	-0.075200607	0.075666059	-0.349639776	-0.008602858	0.155283227	0.212239112	-0.008602858	-0.075200607	0.345505642	0.258042801	-0.052658038	-0.030462292	0.095986043	-0.121370788	-0.121370788	-0.156994698	-0.181242244	-0.008602858
4-AMINOBUTANOATE	-0.483082887	0.516917113	-0.483082887	0.101879614	0.516917113	-0.483082887	0.516917113	-0.483082887	-0.483082887	0.516917113	0.516917113	-0.483082887	1.324272035	-0.483082887	0.101879614	-0.483082887	-0.483082887	0.101879614	0.838845208	-0.483082887	-0.483082887	-0.483082887	-0.483082887	0.838845208	-0.483082887	-0.483082887	-0.483082887	0.101879614	-0.483082887	-0.483082887	0.101879614	0.101879614	0.101879614	-0.483082887	1.101879614	-0.483082887	0.101879614	-0.483082887	0.101879614	-0.483082887	-0.483082887	-0.483082887	0.101879614	-0.483082887
3-PHENYLPROPIONI	0.185969013	-0.299457814	-0.373458396	-0.097823953	-0.533923068	-0.229068486	-0.097823953	0.022470281	-0.097823953	-0.229068486	-0.229068486	0.285504687	-0.16195429	-0.299457814	-0.533923068	0.185969013	-0.229068486	0.022470281	0.185969013	0.022470281	0.332810401	0.133501593	0.236595086	0.185969013	0.133501593	-0.16195429	0.079053809	-0.229068486	-0.16195429	0.285504687	0.133501593	0.079053809	-0.036423408	0.236595086	0.133501593	0.236595086	-0.036423408	0.332810401	-0.299457814	-0.097823953	0.332810401	-0.16195429	-0.299457814	0.285504687
ARABINOSE	0.589654196	-0.102223509	0.004691695	0.104227369	-0.217700726	-0.217700726	0.004691695	-0.217700726	-0.480735132	-0.102223509	0.004691695	0.445264287	-0.343231608	-0.343231608	-0.343231608	0.104227369	-0.632738225	0.589654196	0.197336773	-0.102223509	0.284799615	0.104227369	-0.343231608	0.197336773	0.104227369	-0.343231608	0.004691695	-0.217700726	-0.480735132	0.104227369	-0.102223509	0.104227369	-0.102223509	0.197336773	0.284799615	0.104227369	0.004691695	0.197336773	0.004691695	0.284799615	0.197336773	-0.343231608	-0.632738225	0.197336773
MICROCIN	0.020177882	0.276517635	0.135655099	-0.342392197	-0.979822118	1.969193953	-0.14974712	0.242570303	-0.901819606	0.059706246	-0.291766124	0.020177882	-0.979822118	-0.449307401	-0.242856524	-0.020464103	-0.50589093	-0.020464103	0.098180394	-0.394859617	-0.020464103	0.309684499	-0.449307401	0.098180394	-0.14974712	-0.50589093	0.373814837	-0.020464103	-0.062284278	0.020177882	0.464962725	-0.242856524	-0.195550809	-0.020464103	-0.242856524	0.276517635	0.059706246	-0.105353	-0.449307401	-0.020464103	-0.062284278	-0.242856524	-0.242856524	0.020177882
MOLYBDATE	0.514848733	-0.402689107	-0.11318249	-0.402689107	-0.485151267	-0.324686595	0.012348392	0.471780011	-0.180296686	0.012348392	-0.402689107	0.597310893	-0.402689107	-0.402689107	-0.11318249	0.381582202	-0.485151267	-0.402689107	0.012348392	-0.11318249	0.381582202	-0.11318249	-0.250686013	0.012348392	0.427385892	-0.402689107	0.427385892	-0.049052152	-0.250686013	0.514848733	0.514848733	-0.485151267	-0.180296686	0.381582202	-0.485151267	0.012348392	-0.11318249	0.471780011	-0.485151267	-0.250686013	0.381582202	-0.485151267	-0.11318249	0.381582202
L-HISTIDINE	-0.17951105	0.274664843	-0.068479738	0.153912683	-0.095446785	-0.081900254	0.199000573	0.295573833	0.083523356	0.04699748	0.210055761	-0.17951105	-0.136866713	-0.380423744	0.199000573	-0.150941898	-0.537965021	0.305915777	0.17663276	-0.347633809	-0.17951105	0.221026879	-0.380423744	0.17663276	-0.150941898	-0.208657396	0.071450523	0.17663276	-0.448327809	-0.165155757	0.305915777	-0.042007527	0.119147265	-0.150941898	0.083523356	0.264095601	0.095495997	-0.17951105	0.119147265	0.107370098	-0.136866713	-0.042007527	-0.055182915	-0.068479738
AMINO_ACID	0.110703464	0.198166306	0.01759406	0.110703464	0.01759406	-0.188856817	0.280628466	0.01759406	0.01759406	-0.188856817	0.198166306	-0.081941614	-0.188856817	-0.429864917	-0.081941614	-0.081941614	-0.304334035	0.01759406	0.280628466	-0.081941614	-0.081941614	0.01759406	-0.188856817	0.280628466	0.01759406	-0.081941614	-0.188856817	0.198166306	-0.304334035	-0.081941614	-0.081941614	0.110703464	0.198166306	-0.081941614	0.432631559	0.110703464	-0.188856817	-0.081941614	0.110703464	0.110703464	-0.081941614	-0.304334035	-0.081941614	0.110703464
L-LYSINE	-0.141850468	0.21013486	-0.151373243	0.110067905	-0.085997234	-0.170609461	0.180077626	0.261273709	0.036486773	-0.049927979	0.133783974	-0.067849887	-0.180324616	-0.401093295	0.141603479	-0.041049828	-0.507134933	0.217552332	0.157116478	-0.302315141	-0.058861104	0.195184519	-0.423993697	0.157116478	-0.032225977	-0.229906645	0.044850246	0.133783974	-0.35635498	-0.058861104	0.232273838	0.011101454	0.149380829	-0.032225977	0.110067905	0.21013486	0.069653637	-0.041049828	0.094037795	0.069653637	-0.023455768	-0.076895027	-0.014738551	0.019612954
HEXURONATE	-0.479167837	-0.479167837	0.743224585	-0.064130337	0.257797757	0.257797757	-0.064130337	0.257797757	-0.479167837	0.257797757	-0.479167837	-0.064130337	-0.479167837	-1.064130337	-0.479167837	0.257797757	-1.064130337	-0.064130337	-0.064130337	0.257797757	0.257797757	0.257797757	-1.064130337	-0.064130337	0.257797757	0.257797757	-0.064130337	0.257797757	0.257797757	-0.064130337	-0.064130337	-0.064130337	-0.479167837	0.257797757	0.257797757	0.257797757	0.520832163	0.257797757	-0.064130337	0.257797757	0.257797757	-0.064130337	-1.064130337	-0.064130337
CATION	-0.161664668	-0.100264123	0.015213094	-0.041370434	0.221663971	0.069660878	0.069660878	0.069660878	0.069660878	0.122128298	0.172754371	-0.041370434	-0.161664668	-0.041370434	-0.100264123	-0.100264123	0.069660878	-0.100264123	0.122128298	0.069660878	-0.041370434	-0.100264123	0.122128298	0.122128298	-0.161664668	0.122128298	0.015213094	-0.041370434	0.172754371	-0.041370434	0.015213094	0.069660878	-0.100264123	-0.041370434	0.015213094	-0.100264123	0.122128298	-0.041370434	0.069660878	-0.161664668	-0.041370434	-0.161664668	-0.161664668	-0.041370434
D-ALANINE	-0.064130337	-0.649092838	-0.649092838	-0.649092838	-0.649092838	-0.649092838	0.350907162	-0.064130337	-0.064130337	-0.649092838	-0.649092838	0.350907162	-0.064130337	0.350907162	-0.649092838	0.672835257	-0.064130337	-0.064130337	0.350907162	-0.064130337	0.672835257	-0.064130337	0.350907162	0.350907162	0.350907162	-0.064130337	-0.064130337	-0.064130337	-0.064130337	0.350907162	-0.064130337	-0.649092838	-0.064130337	0.672835257	-0.649092838	-0.064130337	-0.649092838	0.672835257	-0.649092838	-0.064130337	0.672835257	-0.649092838	-0.064130337	0.350907162
POTASSIUM_CATION	-0.278272872	0.038917304	0.076392009	0.130839793	-0.186642396	0.076392009	0.057776331	0.076392009	0.130839793	0.148541795	0.038917304	-0.121547368	0.076392009	-0.05926309	0.019808481	-0.079727192	-0.16461609	0.076392009	0.094770539	0.038917304	-0.121547368	0.094770539	-0.100485753	0.094770539	-0.142921019	0.019808481	0.148541795	0.038917304	-0.079727192	-0.079727192	0.057776331	0.166029222	0.038917304	-0.079727192	0.250421409	0.057776331	-0.231730286	-0.05926309	0.038917304	-0.100485753	-0.079727192	-0.121547368	-0.079727192	-0.121547368
CELLOBIOSE	-0.115477217	0.469485283	-1.115477217	0.299560282	-0.115477217	-0.700439718	-0.115477217	0.106915204	-0.700439718	-0.700439718	0.299560282	0.106915204	-0.700439718	-0.115477217	0.621488377	0.106915204	-0.378511623	0.106915204	0.299560282	-0.115477217	0.106915204	0.469485283	0.106915204	0.299560282	0.299560282	-0.378511623	-0.115477217	0.106915204	-0.115477217	0.106915204	-0.115477217	0.299560282	-0.115477217	-0.115477217	0.106915204	0.469485283	-0.378511623	0.106915204	0.106915204	-0.115477217	-0.115477217	-1.115477217	0.299560282	0.106915204
ORTHOPHOSPHATE	-0.042384169	0.104957547	-0.223990976	0.159924006	-0.122111362	-0.296140761	-0.057981024	0.186641345	0.033166864	-0.314756439	0.146377474	0.06231321	0.06231321	-0.155278225	-0.07374834	0.06231321	-0.333615467	0.212872886	0.04781364	-0.042384169	0.018369862	0.104957547	-0.277762232	0.04781364	0.090882362	-0.122111362	-0.172152044	0.076668503	-0.259614885	0.076668503	0.06231321	0.104957547	-0.057981024	0.06231321	0.146377474	0.132702537	0.003419521	0.003419521	0.04781364	0.018369862	0.018369862	0.118896738	-0.057981024	0.104957547
BETAINE	0.07647409	0.212357518	-0.093450911	0.244418728	-0.197286722	-0.053922547	0.260186044	0.321586588	-0.134092896	-0.034557222	0.196055706	-0.073551354	-0.197286722	-0.87105849	0.306479696	-0.113628793	-0.977973694	0.275782899	0.260186044	-0.977973694	-0.034557222	0.306479696	-0.941447818	0.260186044	0.022026306	-0.941447818	0.351333932	0.260186044	-0.941447818	-0.053922547	0.275782899	0.179567583	0.111663519	-0.053922547	0.179567583	0.321586588	0.321586588	-0.073551354	0.162888842	0.094176092	-0.113628793	-0.015448399	-0.073551354	-0.073551354
FE2+	-0.236742326	-0.094349227	-0.046343854	0.054939482	-0.374844603	-0.020348645	0.167780951	-0.025510351	-0.099783113	0.010239674	0.040192897	0.216690552	-0.38808043	-0.513007042	-0.105237543	0.154149086	-0.44227253	0.117154878	0.268220853	-0.38808043	0.212312111	0.23407263	-0.368271949	0.268220853	0.238385623	-0.505775473	0.010239674	0.176797825	-0.484295745	0.238385623	-0.020348645	0.035243681	-0.046343854	0.23407263	0.040192897	0.203515163	-0.099783113	0.251247774	0.015275264	0.02529402	0.225407769	-0.183847378	0.035243681	0.172296433
L-METHIONINE	0.110703464	0.198166306	0.01759406	0.110703464	0.01759406	-0.188856817	0.280628466	0.01759406	0.01759406	-0.188856817	0.198166306	-0.081941614	-0.188856817	-0.429864917	-0.081941614	-0.081941614	-0.304334035	0.01759406	0.280628466	-0.081941614	-0.081941614	0.01759406	-0.188856817	0.280628466	0.01759406	-0.081941614	-0.188856817	0.198166306	-0.304334035	-0.081941614	-0.081941614	0.110703464	0.198166306	-0.081941614	0.432631559	0.110703464	-0.188856817	-0.081941614	0.110703464	0.110703464	-0.081941614	-0.304334035	-0.081941614	0.110703464
GLUTAMATE	-0.198779864	0.286646963	-0.520707959	0.386182637	-0.350782958	-1.198779864	0.479292041	-0.350782958	-0.350782958	-0.935745458	0.286646963	-0.198779864	-0.520707959	0.064254542	0.286646963	-0.198779864	-0.06127634	-0.06127634	0.727219554	-0.520707959	-0.198779864	0.179731759	-0.198779864	0.727219554	0.179731759	-0.350782958	-0.198779864	0.479292041	0.179731759	-0.198779864	-0.198779864	0.386182637	0.286646963	-0.198779864	0.386182637	0.179731759	-0.06127634	-0.198779864	0.286646963	-0.06127634	-0.198779864	-0.350782958	-0.06127634	-0.06127634
DIPEPTIDE	-0.244087492	0.045419125	0.170950007	0.170950007	0.170950007	-0.244087492	0.170950007	0.045419125	-1.829049993	-0.414012494	0.170950007	0.286427224	-0.244087492	-1.414012494	0.045419125	0.393342428	-3.414012494	0.585987506	0.286427224	-1.829049993	0.286427224	0.045419125	-1.414012494	0.286427224	0.286427224	-1.829049993	0.286427224	0.286427224	-1.829049993	0.492878102	-0.092084399	0.170950007	-0.092084399	0.393342428	0.170950007	0.045419125	0.045419125	0.393342428	0.170950007	0.393342428	0.393342428	0.393342428	0.170950007	0.286427224
ARSENITE	-0.455451768	0.281513826	-0.040414268	-0.040414268	-0.040414268	0.281513826	-0.455451768	-0.040414268	-0.455451768	0.281513826	0.281513826	0.281513826	-0.040414268	-0.040414268	-1.040414268	-0.040414268	-0.455451768	-0.455451768	-0.040414268	0.544548232	-0.040414268	0.281513826	-0.040414268	-0.040414268	-0.455451768	0.544548232	-0.040414268	-0.040414268	0.766940654	0.281513826	0.281513826	-0.455451768	0.544548232	-0.040414268	-0.455451768	0.281513826	-1.040414268	0.281513826	-0.040414268	-0.455451768	0.544548232	-2.040414268	-0.040414268	-0.040414268
NUCLEOSIDE	0.36491402	-0.220048481	0.779951519	-0.63508598	-1.220048481	-0.220048481	0.36491402	1.101879614	0.101879614	0.587306441	-0.220048481	-0.63508598	-0.63508598	-2.220048481	-0.220048481	0.101879614	0.101879614	0.949876521	-0.63508598	-0.63508598	0.101879614	-0.220048481	-0.63508598	-0.63508598	0.101879614	-1.220048481	-0.220048481	0.101879614	-0.63508598	0.101879614	-0.220048481	-0.63508598	-0.220048481	0.101879614	-0.220048481	0.101879614	0.101879614	-0.220048481	-0.220048481	1.239383138	0.36491402	0.36491402	0.36491402	-0.220048481
SUGAR_TRANSPORTERS	0.06368329	-0.258244804	-0.673282304	-0.088319803	-0.450889882	-0.450889882	0.201186814	0.201186814	-0.93631671	-0.450889882	0.06368329	0.442194914	-0.93631671	-0.673282304	0.201186814	0.648645791	-3.258244804	0.201186814	0.06368329	-0.93631671	0.549110118	0.442194914	-0.93631671	0.06368329	0.549110118	-1.258244804	-0.088319803	0.06368329	-1.258244804	0.442194914	-0.088319803	-0.088319803	0.06368329	0.549110118	-0.088319803	0.442194914	-0.088319803	0.741755196	0.06368329	0.06368329	0.648645791	0.201186814	-0.088319803	0.442194914
TREHALOSE	-0.083951778	0.041579104	-0.221455302	-0.083951778	0.263971525	-0.221455302	0.041579104	0.363507199	0.456616603	-0.221455302	0.041579104	0.263971525	0.041579104	-3.543383397	0.157056321	0.263971525	-0.221455302	0.041579104	0.157056321	-1.958420896	0.263971525	0.363507199	-2.543383397	0.157056321	0.263971525	-1.958420896	0.263971525	-0.221455302	-2.543383397	0.263971525	0.363507199	-0.083951778	-0.736028475	0.363507199	-0.083951778	0.263971525	0.363507199	0.263971525	0.041579104	0.363507199	0.263971525	0.544079444	0.157056321	0.263971525
ADENINE	0.36491402	-0.220048481	0.779951519	-0.63508598	-1.220048481	-0.220048481	0.36491402	1.101879614	0.101879614	0.587306441	-0.220048481	-0.63508598	-0.63508598	-2.220048481	-0.220048481	0.101879614	0.101879614	0.949876521	-0.63508598	-0.63508598	0.101879614	-0.220048481	-0.63508598	-0.63508598	0.101879614	-1.220048481	-0.220048481	0.101879614	-0.63508598	0.101879614	-0.220048481	-0.63508598	-0.220048481	0.101879614	-0.220048481	0.101879614	0.101879614	-0.220048481	-0.220048481	1.239383138	0.36491402	0.36491402	0.36491402	-0.220048481
4-HYDROXYPHENYLACETATE	0.319880266	-1.095157233	-1.680119734	-0.680119734	-2.680119734	-1.680119734	1.020319984	0.641808361	-1.680119734	-1.680119734	-1.680119734	1.020319984	-1.095157233	-1.680119734	-1.095157233	1.020319984	-1.680119734	0.489805268	-0.680119734	-1.095157233	1.020319984	0.779311885	-1.680119734	-0.680119734	1.226770862	-1.095157233	-1.680119734	0.904842767	-1.680119734	1.020319984	0.641808361	-0.680119734	-0.680119734	1.020319984	-1.095157233	0.904842767	-1.680119734	1.020319984	-0.680119734	0.489805268	-0.095157233	-1.095157233	0.319880266	1.020319984
DIMETHYL_SULFOXIDE	-0.471305719	-0.471305719	0.113656782	0.113656782	-0.471305719	0.113656782	0.113656782	-0.471305719	-0.471305719	0.528694281	0.113656782	0.113656782	-1.471305719	-0.471305719	-0.471305719	-0.471305719	0.113656782	-0.471305719	0.113656782	0.113656782	-0.471305719	0.850622376	0.113656782	0.113656782	-0.471305719	0.113656782	0.850622376	0.528694281	0.113656782	0.113656782	-0.471305719	0.113656782	-0.471305719	-0.471305719	0.113656782	0.850622376	0.113656782	-0.471305719	0.113656782	-0.471305719	0.113656782	0.528694281	-0.471305719	0.113656782
GLUCOSE	0.505235308	0.505235308	-1.079727192	-0.079727192	0.72762773	-0.079727192	0.242200902	-0.079727192	0.72762773	-0.494764692	-0.494764692	-0.079727192	0.72762773	-0.494764692	-0.079727192	-0.079727192	0.72762773	0.72762773	0.505235308	0.505235308	-0.079727192	-1.079727192	0.242200902	0.505235308	-0.494764692	0.242200902	-0.494764692	-1.079727192	-0.494764692	-0.079727192	-1.079727192	-0.079727192	-0.494764692	-0.079727192	0.242200902	-2.079727192	0.505235308	-0.079727192	0.242200902	-0.494764692	-0.494764692	-0.079727192	-1.079727192	-0.079727192
GUANINE	0.36491402	-0.220048481	0.779951519	-0.63508598	-1.220048481	-0.220048481	0.36491402	1.101879614	0.101879614	0.587306441	-0.220048481	-0.63508598	-0.63508598	-2.220048481	-0.220048481	0.101879614	0.101879614	0.949876521	-0.63508598	-0.63508598	0.101879614	-0.220048481	-0.63508598	-0.63508598	0.101879614	-1.220048481	-0.220048481	0.101879614	-0.63508598	0.101879614	-0.220048481	-0.63508598	-0.220048481	0.101879614	-0.220048481	0.101879614	0.101879614	-0.220048481	-0.220048481	1.239383138	0.36491402	0.36491402	0.36491402	-0.220048481
DICARBOXYLIC_ACID	-1.155278225	0.166649869	0.652076697	0.166649869	-1.155278225	0.429684275	-0.155278225	-0.570315725	0.429684275	0.652076697	0.166649869	0.652076697	0.166649869	-0.155278225	-0.155278225	0.652076697	-0.155278225	-1.155278225	-0.155278225	-0.570315725	1.014646776	-0.155278225	-0.570315725	-0.155278225	-0.570315725	-0.155278225	-0.570315725	-0.155278225	-0.155278225	0.652076697	-1.155278225	0.166649869	-2.155278225	0.652076697	0.429684275	-0.570315725	-0.570315725	0.429684275	0.166649869	-0.570315725	0.652076697	-1.155278225	-1.155278225	0.652076697
GALACTOSE	-0.021695071	-0.021695071	-0.021695071	0.393342428	-0.021695071	-0.606657572	0.393342428	-0.021695071	-0.021695071	-0.606657572	0.393342428	-0.021695071	0.393342428	-0.606657572	-0.021695071	-0.021695071	-0.021695071	-0.021695071	0.393342428	-0.606657572	-0.021695071	-0.021695071	-1.606657572	0.393342428	-0.021695071	-0.606657572	-0.021695071	0.393342428	-1.606657572	-0.021695071	-0.021695071	0.393342428	-0.021695071	-0.021695071	0.393342428	-0.021695071	0.393342428	-0.021695071	0.393342428	-0.021695071	-0.021695071	-0.021695071	-0.021695071	-0.021695071
GALACTITOL	0.279522529	-1.720477471	-0.135514971	-0.135514971	0.279522529	0.279522529	-0.135514971	-0.720477471	0.601450624	-0.135514971	-0.135514971	0.279522529	-0.720477471	0.279522529	-1.720477471	0.279522529	-0.135514971	0.279522529	-0.135514971	-0.135514971	0.279522529	-0.135514971	-0.135514971	-0.135514971	-0.135514971	-0.135514971	-0.135514971	-0.135514971	-0.135514971	0.279522529	0.279522529	-0.135514971	-0.720477471	0.279522529	-0.135514971	-0.135514971	0.279522529	0.279522529	-0.135514971	0.601450624	0.279522529	0.279522529	-0.135514971	0.279522529
METHYL-GALACTOSIDE	-0.339310173	0.075727326	0.397655421	0.075727326	-0.339310173	0.660689827	-0.339310173	0.075727326	-0.924272674	0.660689827	0.075727326	0.397655421	-0.339310173	-0.924272674	0.075727326	0.397655421	0.075727326	0.075727326	0.075727326	-1.924272674	0.397655421	0.075727326	-0.924272674	0.075727326	0.660689827	-1.924272674	-0.924272674	0.075727326	-1.924272674	0.397655421	0.397655421	0.075727326	0.075727326	0.397655421	0.075727326	0.075727326	-0.924272674	0.397655421	-0.339310173	0.075727326	0.397655421	0.075727326	-0.339310173	0.397655421
CHLOROPHYLL	-1.398549376	-0.398549376	0.923378718	0.186413124	-1.398549376	0.186413124	0.186413124	0.601450624	0.186413124	0.601450624	0.186413124	-0.398549376	-0.398549376	-0.398549376	-0.398549376	-0.398549376	-1.398549376	0.923378718	0.186413124	0.601450624	-0.398549376	-0.398549376	0.186413124	0.186413124	-0.398549376	-0.398549376	0.186413124	0.186413124	-0.398549376	-0.398549376	0.186413124	0.186413124	0.186413124	-0.398549376	0.186413124	-0.398549376	-0.398549376	-0.398549376	0.601450624	0.186413124	-1.398549376	0.601450624	0.186413124	-0.398549376
SUGAR_PHOSPHATE	-0.313157885	-0.313157885	-0.898120386	-0.313157885	-0.313157885	-1.898120386	0.423807709	-1.898120386	-0.898120386	-0.898120386	0.101879614	0.686842115	-0.898120386	-0.313157885	0.101879614	0.909234536	-0.898120386	-1.898120386	-0.313157885	-0.313157885	0.686842115	0.101879614	-0.313157885	-0.313157885	0.909234536	0.101879614	0.423807709	0.101879614	-0.313157885	0.909234536	-0.898120386	-0.313157885	-0.898120386	0.686842115	-0.313157885	0.101879614	1.101879614	0.909234536	-0.313157885	-0.313157885	0.686842115	-1.898120386	-0.313157885	0.909234536
MONOSACCHARIDE_TRANSPORTERS	-0.032421478	-0.617383978	-0.032421478	-0.032421478	-0.032421478	-0.617383978	0.967578522	-1.617383978	-0.617383978	-0.032421478	-0.032421478	0.382616022	0.704544116	0.382616022	-0.032421478	0.382616022	-0.032421478	-0.617383978	-0.617383978	-0.032421478	0.382616022	0.382616022	0.382616022	-0.617383978	0.382616022	-0.032421478	-0.617383978	-0.032421478	0.382616022	0.382616022	0.704544116	-0.032421478	-0.617383978	0.382616022	-1.617383978	-1.617383978	-0.032421478	0.382616022	-1.617383978	-0.032421478	0.382616022	-0.032421478	-0.617383978	0.382616022
HEMOLYSIN	0.935869663	-1.234055339	-1.234055339	0.573299583	-1.234055339	2.520832163	-1.234055339	0.350907162	-1.234055339	1.672835257	0.765944661	-1.234055339	-1.234055339	-0.234055339	0.935869663	-1.234055339	-1.234055339	-0.234055339	-2.234055339	-1.234055339	-1.234055339	0.087872756	-2.234055339	-2.234055339	-1.234055339	-1.234055339	0.765944661	0.350907162	-2.234055339	-1.234055339	0.087872756	0.350907162	-0.649092838	-1.234055339	0.350907162	0.087872756	1.466384379	-1.234055339	-0.649092838	0.573299583	-1.234055339	0.350907162	0.087872756	-1.234055339
N-ACETYLGLUCOSAMINE	-0.032421478	-0.617383978	-0.032421478	-0.617383978	-0.617383978	0.382616022	0.704544116	-0.032421478	-0.617383978	-0.032421478	-0.032421478	0.704544116	0.382616022	-1.617383978	-0.617383978	0.382616022	-1.617383978	-0.617383978	0.382616022	-1.617383978	0.382616022	0.704544116	-0.032421478	0.382616022	0.382616022	-1.617383978	0.382616022	-0.617383978	-1.617383978	0.704544116	-0.617383978	-0.617383978	-0.617383978	0.382616022	-0.032421478	0.704544116	0.382616022	-0.032421478	-0.032421478	-0.032421478	0.704544116	-0.617383978	-0.032421478	0.704544116
BIOTIN	-0.983511877	0.016488123	0.016488123	0.601450624	0.016488123	0.016488123	0.016488123	0.016488123	0.601450624	0.016488123	0.601450624	0.016488123	-0.983511877	0.016488123	-0.983511877	0.016488123	-0.983511877	0.016488123	-0.983511877	0.016488123	0.016488123	0.016488123	0.016488123	-0.983511877	0.016488123	0.016488123	0.016488123	0.016488123	0.016488123	0.016488123	0.016488123	0.601450624	0.016488123	0.016488123	0.601450624	0.016488123	0.016488123	0.016488123	0.016488123	0.016488123	0.016488123	0.016488123	0.016488123	0.016488123
MANNOSE	0.665015752	0.249978253	0.249978253	0.665015752	0.986943847	0.249978253	0.249978253	-1.334984248	0.665015752	0.249978253	0.249978253	-0.334984248	-0.334984248	0.665015752	0.249978253	0.249978253	0.249978253	-1.334984248	-0.334984248	0.249978253	-0.334984248	-1.334984248	0.986943847	-0.334984248	-0.334984248	-1.334984248	-0.334984248	-0.334984248	0.249978253	-0.334984248	-1.334984248	0.249978253	0.249978253	0.249978253	0.249978253	-1.334984248	-0.334984248	-0.334984248	-0.334984248	-0.334984248	-0.334984248	-1.334984248	0.249978253	-0.334984248
LYSOPHOSPHOLIPID	0.745186101	-0.254813899	0.330148602	-0.254813899	-1.254813899	-0.254813899	-1.254813899	0.330148602	-1.254813899	-0.254813899	-0.254813899	0.330148602	-1.254813899	-0.254813899	-0.254813899	0.745186101	-0.254813899	-0.254813899	0.745186101	-1.254813899	0.330148602	0.330148602	-1.254813899	0.745186101	0.745186101	-1.254813899	-0.254813899	-0.254813899	-1.254813899	0.330148602	-0.254813899	-0.254813899	-0.254813899	0.745186101	-0.254813899	0.330148602	-0.254813899	0.330148602	-0.254813899	-0.254813899	0.745186101	0.330148602	0.330148602	0.330148602
TARTRATE	-0.84434913	0.57068837	-0.107383535	0.57068837	-2.42931163	0.378043292	0.15565087	0.892616465	-2.42931163	-0.107383535	0.378043292	-0.107383535	-0.42931163	-2.42931163	0.15565087	-0.42931163	-2.42931163	1.271128088	0.15565087	-2.42931163	-0.42931163	0.740613371	-2.42931163	0.15565087	-0.84434913	-2.42931163	0.57068837	0.378043292	-2.42931163	-0.107383535	0.740613371	0.57068837	1.030119988	-0.42931163	0.378043292	0.57068837	0.57068837	-0.42931163	0.378043292	0.378043292	-0.84434913	0.15565087	-0.42931163	-0.42931163
DEHYDROSHIKIMATE	0.838845208	0.838845208	-0.483082887	0.101879614	-1.483082887	-0.483082887	0.516917113	-0.483082887	-1.483082887	-0.483082887	0.101879614	0.101879614	-0.483082887	-1.483082887	0.101879614	0.101879614	-1.483082887	-0.483082887	0.838845208	-1.483082887	0.101879614	0.838845208	-1.483082887	0.838845208	0.101879614	-1.483082887	0.516917113	0.516917113	-1.483082887	0.101879614	-0.483082887	0.101879614	0.101879614	0.101879614	-0.483082887	0.838845208	0.101879614	-0.483082887	0.101879614	0.516917113	0.101879614	-0.483082887	0.516917113	0.101879614
SHIKIMATE	0.838845208	0.838845208	-0.483082887	0.101879614	-1.483082887	-0.483082887	0.516917113	-0.483082887	-1.483082887	-0.483082887	0.101879614	0.101879614	-0.483082887	-1.483082887	0.101879614	0.101879614	-1.483082887	-0.483082887	0.838845208	-1.483082887	0.101879614	0.838845208	-1.483082887	0.838845208	0.101879614	-1.483082887	0.516917113	0.516917113	-1.483082887	0.101879614	-0.483082887	0.101879614	0.101879614	0.101879614	-0.483082887	0.838845208	0.101879614	-0.483082887	0.101879614	0.516917113	0.101879614	-0.483082887	0.516917113	0.101879614
CADAVERINE	-0.435386145	0.149576356	-1.435386145	0.149576356	0.149576356	-1.435386145	0.88654195	-0.435386145	-0.435386145	-1.435386145	0.149576356	0.149576356	-0.435386145	-1.435386145	0.564613855	0.149576356	-1.435386145	-0.435386145	0.149576356	0.149576356	0.149576356	0.149576356	-1.435386145	0.149576356	0.149576356	1.149576356	0.149576356	0.149576356	0.149576356	0.149576356	-0.435386145	0.564613855	0.149576356	0.149576356	0.149576356	0.149576356	-1.435386145	0.149576356	0.149576356	-1.435386145	0.149576356	0.564613855	0.564613855	0.149576356
3-HYDROXYPHENYLPROPIONIC	-0.966833136	0.033166864	0.355094959	-1.966833136	-0.381870635	0.033166864	0.033166864	1.033166864	-0.381870635	0.618129365	0.033166864	-0.966833136	0.355094959	-0.381870635	1.033166864	-0.966833136	-1.966833136	0.618129365	1.033166864	-1.966833136	-0.966833136	-0.966833136	0.033166864	1.033166864	-0.966833136	-1.966833136	-1.966833136	-1.966833136	-1.966833136	-0.966833136	1.355094959	1.355094959	1.94005746	-0.966833136	1.203091865	0.355094959	0.033166864	-0.966833136	-1.966833136	-1.966833136	-0.966833136	-0.381870635	-0.966833136	-0.966833136
TRIMETHYLAMINE-N-OXIDE	0.084392187	0.084392187	-0.915607813	0.084392187	0.084392187	-0.915607813	0.669354688	-0.915607813	0.084392187	-0.915607813	0.084392187	0.084392187	0.084392187	0.084392187	0.669354688	0.084392187	0.084392187	-0.915607813	0.084392187	0.084392187	0.084392187	0.669354688	0.084392187	0.084392187	0.084392187	0.084392187	-0.915607813	0.084392187	0.084392187	0.669354688	-0.915607813	0.084392187	-0.915607813	0.084392187	0.084392187	0.669354688	0.669354688	0.084392187	0.084392187	-0.915607813	0.084392187	-0.915607813	-0.915607813	0.084392187
L-IDONATE	0.101879614	-0.898120386	0.101879614	-0.898120386	0.101879614	0.101879614	-0.898120386	0.686842115	0.686842115	0.101879614	-0.898120386	0.101879614	0.686842115	0.101879614	-0.898120386	0.101879614	0.686842115	0.101879614	-0.898120386	0.101879614	0.101879614	0.101879614	0.101879614	-0.898120386	0.101879614	0.686842115	0.101879614	-0.898120386	0.101879614	0.101879614	0.686842115	-0.898120386	-0.898120386	0.101879614	-0.898120386	0.101879614	0.686842115	0.101879614	-0.898120386	0.101879614	0.101879614	0.101879614	-0.898120386	0.101879614
L-THEONINE	-1.048363022	-1.048363022	0.951636978	-1.048363022	-0.048363022	1.273565073	-1.048363022	0.536599479	-1.048363022	0.536599479	-1.048363022	-0.048363022	0.536599479	0.536599479	-1.048363022	-0.048363022	-0.048363022	0.536599479	-0.048363022	-0.048363022	-0.048363022	0.536599479	-0.048363022	-0.048363022	-0.048363022	-0.048363022	0.536599479	-1.048363022	-0.048363022	-1.048363022	0.536599479	-1.048363022	-0.048363022	-0.048363022	-1.048363022	0.536599479	0.536599479	-0.048363022	-1.048363022	0.536599479	-1.048363022	0.536599479	-0.048363022	-1.048363022
METHYLENOMYCIN	-0.212993723	0.371968777	-0.212993723	-1.212993723	-1.212993723	-0.212993723	0.787006277	-1.212993723	-0.212993723	-0.212993723	-1.212993723	0.787006277	-1.212993723	-1.212993723	0.371968777	0.787006277	-1.212993723	0.787006277	-0.212993723	-1.212993723	0.787006277	1.108934372	-0.212993723	-0.212993723	0.371968777	-1.212993723	-1.212993723	-0.212993723	-1.212993723	0.787006277	-0.212993723	-1.212993723	-1.212993723	0.787006277	-0.212993723	1.108934372	-1.212993723	0.787006277	-0.212993723	-0.212993723	0.787006277	-1.212993723	-0.212993723	0.787006277
XYLOSE	-0.797956224	-0.797956224	1.371968777	-0.212993723	-1.797956224	1.009398698	0.523971871	0.787006277	-1.797956224	1.202043776	-0.212993723	-1.797956224	-1.797956224	-1.797956224	-0.797956224	-1.797956224	-1.797956224	2.009398698	0.787006277	-0.797956224	-1.797956224	0.202043776	-1.797956224	0.787006277	-1.797956224	-0.797956224	1.202043776	-0.797956224	-0.797956224	-1.797956224	1.009398698	0.202043776	-1.797956224	-1.797956224	-0.212993723	0.202043776	-0.212993723	-1.797956224	-0.212993723	1.009398698	-1.797956224	1.202043776	0.523971871	-1.797956224
2-AMINOETHYLPHOSPHONATE	-0.73039294	0.26960706	0.26960706	-0.73039294	0.26960706	0.26960706	-0.73039294	-0.73039294	0.26960706	0.26960706	-0.73039294	0.26960706	-0.73039294	-0.73039294	0.26960706	0.26960706	0.26960706	0.26960706	-0.73039294	-0.73039294	0.26960706	0.26960706	-0.73039294	-0.73039294	0.26960706	-0.73039294	0.26960706	0.26960706	-0.73039294	0.26960706	-0.73039294	-0.73039294	0.26960706	0.26960706	-0.73039294	0.26960706	0.26960706	0.26960706	0.26960706	0.26960706	0.26960706	0.85456956	0.26960706	0.26960706
MACROLIDE	-0.908638258	-3.230566353	1.524321149	-0.423211431	-3.230566353	0.576788569	-1.230566353	0.354396148	-3.230566353	2.939358649	-3.230566353	0.676324243	-3.230566353	-3.230566353	-0.230566353	-0.423211431	-1.230566353	0.469873365	-3.230566353	-3.230566353	0.676324243	1.627414642	-3.230566353	-3.230566353	-3.230566353	-3.230566353	0.228865266	-1.230566353	-3.230566353	0.469873365	-0.230566353	-0.423211431	-3.230566353	0.576788569	-0.230566353	1.627414642	-3.230566353	0.676324243	-3.230566353	-3.230566353	0.228865266	0.576788569	1.017361161	0.228865266
COBAMIDE_COENZYM	-0.016301812	-0.016301812	-0.016301812	-1.016301812	-1.016301812	0.568660688	-1.016301812	0.983698188	-0.016301812	0.568660688	-1.016301812	-1.016301812	-0.016301812	-0.016301812	-1.016301812	-1.016301812	-1.016301812	0.568660688	-1.016301812	-0.016301812	-1.016301812	0.983698188	-0.016301812	-1.016301812	-1.016301812	0.568660688	1.568660688	-1.016301812	-0.016301812	-1.016301812	0.568660688	-1.016301812	-1.016301812	-1.016301812	-0.016301812	0.983698188	0.983698188	-1.016301812	-0.016301812	1.305626283	-1.016301812	0.568660688	-0.016301812	-1.016301812
HEXOSE_PHOSPHATE	-0.628031223	0.371968777	0.371968777	0.371968777	-0.628031223	0.371968777	0.371968777	0.371968777	-0.628031223	0.371968777	0.371968777	-0.628031223	-0.628031223	0.371968777	0.371968777	-0.628031223	0.371968777	0.371968777	-0.628031223	0.371968777	-0.628031223	-0.628031223	0.371968777	-0.628031223	-0.628031223	0.371968777	0.371968777	-0.628031223	0.371968777	-0.628031223	0.371968777	0.371968777	-0.628031223	-0.628031223	0.371968777	-0.628031223	0.371968777	-0.628031223	0.371968777	0.371968777	-0.628031223	0.371968777	-0.628031223	-0.628031223
THIOSULFATE	0.15565087	0.15565087	-0.84434913	-0.84434913	-0.84434913	-0.84434913	-0.84434913	-0.84434913	0.740613371	-0.84434913	0.15565087	0.740613371	0.740613371	0.15565087	0.15565087	0.740613371	0.15565087	-0.84434913	0.15565087	0.15565087	0.740613371	-0.84434913	-0.84434913	0.15565087	0.15565087	0.15565087	-0.84434913	-0.84434913	0.740613371	0.740613371	-0.84434913	-0.84434913	-0.84434913	0.740613371	-0.84434913	-0.84434913	0.15565087	0.740613371	0.15565087	-0.84434913	0.740613371	-0.84434913	-0.84434913	0.740613371
D-GLUCOSAMINE	0.393342428	-0.606657572	-0.606657572	-0.606657572	-0.606657572	-0.606657572	0.393342428	-0.606657572	-0.606657572	-0.606657572	-0.606657572	-0.606657572	0.393342428	0.393342428	-0.606657572	0.393342428	0.393342428	-0.606657572	0.393342428	0.393342428	0.393342428	0.393342428	0.393342428	0.393342428	0.393342428	0.393342428	0.393342428	-0.606657572	0.393342428	-0.606657572	0.393342428	-0.606657572	0.393342428	0.393342428	0.393342428	0.393342428	-0.606657572	0.393342428	-0.606657572	-0.606657572	0.393342428	-0.606657572	-0.606657572	-0.606657572
BICARBONATE	-0.584962501	-0.584962501	1	-0.584962501	-0.584962501	0.415037499	-0.584962501	-0.584962501	-0.584962501	0.415037499	-0.584962501	0.415037499	-0.584962501	-0.584962501	-0.584962501	0.415037499	-0.584962501	0.415037499	-0.584962501	0.415037499	0.415037499	0.415037499	-0.584962501	-0.584962501	0.415037499	-0.584962501	0.415037499	-0.584962501	-0.584962501	0.415037499	-0.584962501	-0.584962501	-0.584962501	0.415037499	-0.584962501	0.415037499	0.415037499	0.415037499	-0.584962501	0.415037499	0.415037499	0.415037499	0.415037499	0.415037499
ARBUTIN	0.482151695	-0.517848305	-0.517848305	0.482151695	1.482151695	-0.517848305	-0.517848305	0.482151695	0.482151695	0.482151695	0.482151695	-0.517848305	0.482151695	-0.517848305	0.482151695	-0.517848305	0.482151695	-0.517848305	0.482151695	-0.517848305	-0.517848305	-0.517848305	-0.517848305	0.482151695	-0.517848305	-0.517848305	-0.517848305	-0.517848305	-0.517848305	-0.517848305	0.482151695	0.482151695	-0.517848305	-0.517848305	0.482151695	-0.517848305	0.482151695	-0.517848305	0.482151695	-0.517848305	-0.517848305	-0.517848305	-0.517848305	-0.517848305
D-ALLOSE	-0.398549376	0.601450624	0.601450624	-0.398549376	-0.398549376	0.601450624	0.601450624	0.601450624	-0.398549376	0.601450624	-0.398549376	-0.398549376	0.601450624	-0.398549376	0.601450624	-0.398549376	0.601450624	-0.398549376	0.601450624	-0.398549376	-0.398549376	0.601450624	-0.398549376	0.601450624	-0.398549376	-0.398549376	0.601450624	-0.398549376	-0.398549376	-0.398549376	-0.398549376	-0.398549376	-0.398549376	-0.398549376	-0.398549376	0.601450624	-0.398549376	-0.398549376	-0.398549376	-0.398549376	-0.398549376	-0.398549376	-0.398549376	-0.398549376
XANTHOSINE	-0.398549376	-0.398549376	0.601450624	-0.398549376	0.601450624	0.601450624	-0.398549376	0.601450624	-0.398549376	0.601450624	-0.398549376	-0.398549376	-0.398549376	0.601450624	-0.398549376	-0.398549376	0.601450624	-0.398549376	-0.398549376	0.601450624	-0.398549376	-0.398549376	0.601450624	-0.398549376	-0.398549376	0.601450624	0.601450624	-0.398549376	0.601450624	-0.398549376	0.601450624	-0.398549376	-0.398549376	-0.398549376	-0.398549376	-0.398549376	0.601450624	-0.398549376	-0.398549376	-0.398549376	-0.398549376	-0.398549376	-0.398549376	-0.398549376
TEICHOIC_ACID	-0.606657572	-0.606657572	1.393342428	-0.606657572	-0.606657572	-0.606657572	-0.606657572	0.978304929	-0.606657572	-0.606657572	-0.606657572	-0.606657572	-0.606657572	0.978304929	-0.606657572	-0.606657572	0.978304929	-0.606657572	-0.606657572	0.978304929	-0.606657572	0.978304929	0.978304929	-0.606657572	-0.606657572	0.978304929	-0.606657572	-0.606657572	0.978304929	-0.606657572	0.978304929	-0.606657572	-0.606657572	-0.606657572	-0.606657572	-0.606657572	0.393342428	-0.606657572	-0.606657572	-0.606657572	-0.606657572	-0.606657572	0.393342428	-0.606657572
ALPHA-GLUCOSIDE	-0.321928095	-0.321928095	0.678071905	-0.321928095	-0.321928095	0.678071905	-0.321928095	0.678071905	-0.321928095	0.678071905	-0.321928095	-0.321928095	-0.321928095	-0.321928095	-0.321928095	-0.321928095	-0.321928095	-0.321928095	-0.321928095	-0.321928095	-0.321928095	1.263034406	-0.321928095	-0.321928095	-0.321928095	-0.321928095	0.678071905	-0.321928095	-0.321928095	-0.321928095	0.678071905	-0.321928095	-0.321928095	-0.321928095	-0.321928095	0.678071905	0.678071905	-0.321928095	0.678071905	-0.321928095	-0.321928095	-0.321928095	-0.321928095	-0.321928095
SALICIN	0.731511164	-0.268488836	-0.268488836	-0.268488836	0.731511164	-0.268488836	-0.268488836	0.731511164	0.731511164	-0.268488836	-0.268488836	-0.268488836	0.731511164	-0.268488836	-0.268488836	-0.268488836	-0.268488836	-0.268488836	0.731511164	-0.268488836	-0.268488836	-0.268488836	-0.268488836	0.731511164	-0.268488836	-0.268488836	-0.268488836	-0.268488836	-0.268488836	-0.268488836	0.731511164	-0.268488836	-0.268488836	-0.268488836	-0.268488836	-0.268488836	0.731511164	-0.268488836	-0.268488836	-0.268488836	-0.268488836	-0.268488836	-0.268488836	-0.268488836
OTHERS	0.652076697	1.237039197	-0.347923303	-0.347923303	-0.347923303	0.652076697	-0.347923303	-0.347923303	-0.347923303	1.237039197	1.237039197	-0.347923303	-0.347923303	-0.347923303	-0.347923303	-0.347923303	-0.347923303	-0.347923303	-0.347923303	-0.347923303	-0.347923303	0.652076697	-0.347923303	-0.347923303	-0.347923303	-0.347923303	-0.347923303	-0.347923303	-0.347923303	-0.347923303	-0.347923303	-0.347923303	-0.347923303	-0.347923303	1.237039197	0.652076697	-0.347923303	-0.347923303	-0.347923303	-0.347923303	-0.347923303	-0.347923303	-0.347923303	-0.347923303
MELIBIOSE	-0.398549376	-0.398549376	-0.398549376	-0.398549376	-0.398549376	-0.398549376	-0.398549376	-0.398549376	-0.398549376	-0.398549376	-0.398549376	-0.398549376	-0.398549376	0.601450624	-0.398549376	-0.398549376	0.601450624	-0.398549376	-0.398549376	1.601450624	-0.398549376	-0.398549376	1.186413124	-0.398549376	0.601450624	1.601450624	-0.398549376	-0.398549376	1.601450624	-0.398549376	-0.398549376	-0.398549376	-0.398549376	-0.398549376	-0.398549376	-0.398549376	-0.398549376	-0.398549376	-0.398549376	-0.398549376	-0.398549376	-0.398549376	-0.398549376	-0.398549376
PHOSPHOGLYCERATE	-0.212993723	-0.212993723	-0.212993723	-0.212993723	-0.212993723	-0.212993723	-0.212993723	0.787006277	-0.212993723	-0.212993723	-0.212993723	-0.212993723	0.787006277	-0.212993723	-0.212993723	-0.212993723	-0.212993723	0.787006277	-0.212993723	-0.212993723	-0.212993723	-0.212993723	-0.212993723	-0.212993723	-0.212993723	-0.212993723	0.787006277	-0.212993723	-0.212993723	-0.212993723	0.787006277	-0.212993723	-0.212993723	-0.212993723	-0.212993723	-0.212993723	-0.212993723	-0.212993723	-0.212993723	0.787006277	-0.212993723	0.787006277	-0.212993723	-0.212993723
N-ACETYLGALACTOSAMINE	-0.321928095	-0.321928095	1.263034406	-0.321928095	-0.321928095	1.678071905	-0.321928095	-0.321928095	-0.321928095	1.263034406	-0.321928095	-0.321928095	-0.321928095	-0.321928095	-0.321928095	-0.321928095	-0.321928095	-0.321928095	-0.321928095	-0.321928095	-0.321928095	0.678071905	-0.321928095	-0.321928095	-0.321928095	-0.321928095	-0.321928095	-0.321928095	0.678071905	-0.321928095	-0.321928095	-0.321928095	-0.321928095	-0.321928095	-0.321928095	0.678071905	0.678071905	-0.321928095	-0.321928095	-0.321928095	-0.321928095	-0.321928095	-0.321928095	-0.321928095
L_PHENYALANINE	0.844721775	-0.155278225	-0.155278225	-0.155278225	0.844721775	-0.155278225	-0.155278225	-0.155278225	-0.155278225	-0.155278225	-0.155278225	-0.155278225	-0.155278225	0.844721775	-0.155278225	-0.155278225	0.844721775	-0.155278225	-0.155278225	-0.155278225	-0.155278225	-0.155278225	-0.155278225	-0.155278225	-0.155278225	-0.155278225	-0.155278225	-0.155278225	-0.155278225	-0.155278225	-0.155278225	-0.155278225	-0.155278225	-0.155278225	-0.155278225	-0.155278225	-0.155278225	-0.155278225	-0.155278225	-0.155278225	-0.155278225	-0.155278225	-0.155278225	0.844721775
SUCCINATE	-0.184424571	-0.184424571	-0.184424571	-0.184424571	-0.184424571	-0.184424571	-0.184424571	-0.184424571	-0.184424571	-0.184424571	-0.184424571	-0.184424571	-0.184424571	0.815575429	-0.184424571	-0.184424571	-0.184424571	1.40053793	-0.184424571	-0.184424571	-0.184424571	0.815575429	-0.184424571	-0.184424571	-0.184424571	-0.184424571	-0.184424571	-0.184424571	-0.184424571	-0.184424571	-0.184424571	-0.184424571	-0.184424571	-0.184424571	-0.184424571	0.815575429	-0.184424571	-0.184424571	-0.184424571	-0.184424571	-0.184424571	0.815575429	-0.184424571	-0.184424571
CITRATE	-0.184424571	-0.184424571	-0.184424571	-0.184424571	-0.184424571	-0.184424571	-0.184424571	-0.184424571	-0.184424571	-0.184424571	-0.184424571	-0.184424571	-0.184424571	0.815575429	-0.184424571	-0.184424571	-0.184424571	1.40053793	-0.184424571	-0.184424571	-0.184424571	0.815575429	-0.184424571	-0.184424571	-0.184424571	-0.184424571	-0.184424571	-0.184424571	-0.184424571	-0.184424571	-0.184424571	-0.184424571	-0.184424571	-0.184424571	-0.184424571	0.815575429	-0.184424571	-0.184424571	-0.184424571	-0.184424571	-0.184424571	0.815575429	-0.184424571	-0.184424571
RHAMNOSE	-0.155278225	-0.155278225	-0.155278225	-0.155278225	1.844721775	-0.155278225	-0.155278225	-0.155278225	-0.155278225	-0.155278225	-0.155278225	-0.155278225	-0.155278225	-0.155278225	-0.155278225	-0.155278225	-0.155278225	-0.155278225	-0.155278225	-0.155278225	-0.155278225	0.844721775	-0.155278225	-0.155278225	-0.155278225	-0.155278225	-0.155278225	-0.155278225	-0.155278225	-0.155278225	-0.155278225	-0.155278225	-0.155278225	-0.155278225	-0.155278225	0.844721775	-0.155278225	-0.155278225	-0.155278225	-0.155278225	-0.155278225	-0.155278225	-0.155278225	-0.155278225
GALACTOSAMINE	-0.095157233	-0.095157233	0.904842767	-0.095157233	-0.095157233	0.904842767	-0.095157233	-0.095157233	-0.095157233	0.904842767	-0.095157233	-0.095157233	-0.095157233	-0.095157233	-0.095157233	-0.095157233	-0.095157233	-0.095157233	-0.095157233	-0.095157233	-0.095157233	-0.095157233	-0.095157233	-0.095157233	-0.095157233	-0.095157233	-0.095157233	-0.095157233	-0.095157233	-0.095157233	-0.095157233	-0.095157233	-0.095157233	-0.095157233	-0.095157233	-0.095157233	-0.095157233	-0.095157233	-0.095157233	-0.095157233	-0.095157233	-0.095157233	-0.095157233	-0.095157233
NOPALINE	-0.064130337	-0.064130337	-0.064130337	-0.064130337	0.935869663	-0.064130337	-0.064130337	-0.064130337	-0.064130337	-0.064130337	-0.064130337	-0.064130337	-0.064130337	-0.064130337	-0.064130337	-0.064130337	-0.064130337	-0.064130337	-0.064130337	-0.064130337	-0.064130337	0.935869663	-0.064130337	-0.064130337	-0.064130337	-0.064130337	-0.064130337	-0.064130337	-0.064130337	-0.064130337	-0.064130337	-0.064130337	-0.064130337	-0.064130337	-0.064130337	-0.064130337	-0.064130337	-0.064130337	-0.064130337	-0.064130337	-0.064130337	-0.064130337	-0.064130337	-0.064130337
OCTOPINE	-0.064130337	-0.064130337	-0.064130337	-0.064130337	0.935869663	-0.064130337	-0.064130337	-0.064130337	-0.064130337	-0.064130337	-0.064130337	-0.064130337	-0.064130337	-0.064130337	-0.064130337	-0.064130337	-0.064130337	-0.064130337	-0.064130337	-0.064130337	-0.064130337	0.935869663	-0.064130337	-0.064130337	-0.064130337	-0.064130337	-0.064130337	-0.064130337	-0.064130337	-0.064130337	-0.064130337	-0.064130337	-0.064130337	-0.064130337	-0.064130337	-0.064130337	-0.064130337	-0.064130337	-0.064130337	-0.064130337	-0.064130337	-0.064130337	-0.064130337	-0.064130337
GALACTARATE	-0.064130337	-0.064130337	-0.064130337	-0.064130337	-0.064130337	-0.064130337	-0.064130337	-0.064130337	-0.064130337	-0.064130337	-0.064130337	-0.064130337	-0.064130337	-0.064130337	-0.064130337	-0.064130337	-0.064130337	0.935869663	-0.064130337	-0.064130337	-0.064130337	-0.064130337	-0.064130337	-0.064130337	-0.064130337	-0.064130337	-0.064130337	-0.064130337	-0.064130337	-0.064130337	0.935869663	-0.064130337	-0.064130337	-0.064130337	-0.064130337	-0.064130337	-0.064130337	-0.064130337	-0.064130337	-0.064130337	-0.064130337	-0.064130337	-0.064130337	-0.064130337
SELENATE	-0.032421478	-0.032421478	-0.032421478	-0.032421478	-0.032421478	-0.032421478	-0.032421478	-0.032421478	-0.032421478	-0.032421478	-0.032421478	-0.032421478	-0.032421478	-0.032421478	-0.032421478	-0.032421478	-0.032421478	0.967578522	-0.032421478	-0.032421478	-0.032421478	-0.032421478	-0.032421478	-0.032421478	-0.032421478	-0.032421478	-0.032421478	-0.032421478	-0.032421478	-0.032421478	-0.032421478	-0.032421478	-0.032421478	-0.032421478	-0.032421478	-0.032421478	-0.032421478	-0.032421478	-0.032421478	-0.032421478	-0.032421478	-0.032421478	-0.032421478	-0.032421478
NITRATE	-0.032421478	-0.032421478	-0.032421478	-0.032421478	-0.032421478	-0.032421478	-0.032421478	-0.032421478	-0.032421478	-0.032421478	-0.032421478	-0.032421478	-0.032421478	0.967578522	-0.032421478	-0.032421478	-0.032421478	-0.032421478	-0.032421478	-0.032421478	-0.032421478	-0.032421478	-0.032421478	-0.032421478	-0.032421478	-0.032421478	-0.032421478	-0.032421478	-0.032421478	-0.032421478	-0.032421478	-0.032421478	-0.032421478	-0.032421478	-0.032421478	-0.032421478	-0.032421478	-0.032421478	-0.032421478	-0.032421478	-0.032421478	-0.032421478	-0.032421478	-0.032421478
