# Supplementary material for: Predicting Ecological Roles in the Rhizosphere Using Metabolome and Transportome Modeling
Source: PLoS One. 2015 Sep 2;10(9):e0132837. doi: 10.1371/journal.pone.0132837 (PMC4557938; doi:10.1371/journal.pone.0132837)
Supplement: S1 File — There is one table in file for each feature type: Table A–Enzyme function profile, Table B- Metabolome, Table C–Secondary metabolome, and Table D–Transportome. (XLSX) [file pone.0132837.s010.xlsx]

## Sheet: Table A
Pseudomonas	Species	PlantGrowth	PlantPathogen	Biocontrol	Biofilm
aeruginosa_B136_33_uid196598	aeruginoa	8.88047e-10	0	1.12149e-09	0.000320989
aeruginosa_UCBPP_PA14_uid57977	aeruginoa	0	0.91352	0.187314	0.00359798
aeruginosa_RP73_uid209328	aeruginoa	0.650403	0.997327	0.840175	0.97996
aeruginosa_PAO1_uid57945	aeruginoa	0.00230217	0.000992062	0.0144962	0.559388
aeruginosa_PA7_uid58627	aeruginoa	0.05732	0.0690691	1	0.976188
aeruginosa_NCGM2_S1_uid162173	aeruginoa	0.998478	2.16146e-11	0.000256464	0.92905
aeruginosa_M18_uid162089	aeruginoa	0.0186703	0.939589	0.00134955	0.00210028
aeruginosa_LESB58_uid59275	aeruginoa	0.00332355	0.999841	3.3854e-11	0.00111881
aeruginosa_DK2_uid168996	aeruginoa	1.03203e-05	1	0.0101161	1.31243e-06
brassicacearum_NFM421_uid66303	brassicacearum	1.31014e-07	0	0.998484	2.20037e-06
denitrificans_ATCC_13867_uid195459	denitrificans	8.54872e-15	1	0.994298	4.08753e-05
entomophila_L48_uid58639	entomophila	0.235804	1	0.0158865	0.008313
fluorescens_SBW25_uid158693	flourescens	1.96118e-05	0	1	1.75093e-06
fluorescens_Pf_5_uid57937	flourescens	0.041789	0.999999	2.48274e-07	1.5127e-10
fluorescens_Pf0_1_uid57591	flourescens	0.302333	4.28047e-09	0.999134	0.502275
fluorescens_F113_uid87037	flourescens	0.253095	0.980797	0.00660716	0.0657006
fluorescens_CHA0_uid203393	flourescens	0.0998496	0.003249	1.26039e-08	1.15279e-09
fluorescens_A506_uid165185	flourescens	0.134434	1	0.980961	0.418821
fulva_12_X_uid67351	fulva	6.03064e-05	1	7.38779e-11	0.000559149
mendocina_ymp_uid58723	mendocina	2.20645e-06	1	1.2464e-06	4.41733e-07
mendocina_NK_01_uid66299	mendocina	0.000686454	0.442284	0.0993578	0.440225
poae_RE_1_1_14_uid188480	ND	5.56019e-06	0.820787	1	0.997548
ND6_uid167583	poae	0.000150313	7.45086e-07	6.63303e-13	0
putida_S16_uid68747	putida	0.999977	0.999881	1	0.998655
putida_NBRC_14164_uid208670	putida	0.00712756	0.855631	0.340717	0.667071
putida_KT2440_uid57843	putida	0.0308996	1	3.28235e-09	1.79381e-08
putida_HB3267_uid184078	putida	0.968171	1	0.522271	0.873298
putida_H8234_uid208673	putida	0.558252	0.0645014	0.0108113	3.80838e-05
putida_H8234_uid20867	putida	0.0699646	4.74363e-05	3.76605e-07	5.73774e-05
putida_GB_1_uid58735	putida	0.93703	0.0475296	8.38748e-06	0.522384
putida_F1_uid58355	putida	2.18603e-13	1	1	0.000535678
putida_W619_uid58651	putida	1.94212e-05	0.135249	0.419743	0.0792536
putida_DOT_T1E_uid171260	putida	0.201956	0.999999	0.110283	0.00166541
putida_UW4_uid182733	putida	0.100741	1.76192e-13	0.070756	0.234499
putida_BIRD_1_uid162055	putida	0.000179361	1	0.00446224	0.00185205
stutzeri_DSM_4166_uid162113	stutzeri	0.987177	0.444127	0.999412	0.995402
stutzeri_ATCC_17588___LMG_11199_uid68749	stutzeri	0.000132226	0.251284	0.843811	2.48546e-08
stutzeri_RCH2_uid184342	stutzeri	0.429838	1	2.57089e-05	0.0837922
stutzeri_DSM_10701_uid170940	stutzeri	0.13921	1	0.0570168	0.0417255
stutzeri_CCUG_29243_uid168379	stutzeri	0.525724	3.38098e-11	1.8618e-07	0.000814372
stutzeri_A1501_uid58641	stutzeri	0.0136885	1	5.77159e-07	0.0435602
syringae_tomato_DC3000_uid57967	syringae	0.000952528	1	0.990052	0.999976
syringae_phaseolicola_1448A_uid58099	syringae	2.08312e-05	1	0.0255149	0.000401237
syringae_B728a_uid57931	syringae	0.163057	0.196155	6.8391e-10	0.149609

## Sheet: Table B
Pseudomonas	Species	PlantGrowth	PlantPathogen	Biocontrol	Biofilm
aeruginosa_B136_33_uid196598	aeruginoa	0.0013972	0.301649	1	0.976364
aeruginosa_UCBPP_PA14_uid57977	aeruginoa	0.22322	0.922533	0.245176	0.373759
aeruginosa_RP73_uid209328	aeruginoa	0.00313005	1	0.109439	0.000356558
aeruginosa_PAO1_uid57945	aeruginoa	0.0934105	1	0.99164	0.0403809
aeruginosa_PA7_uid58627	aeruginoa	0.000506605	0.0601929	0.77174	0.0328279
aeruginosa_NCGM2_S1_uid162173	aeruginoa	0.000321643	0.999976	0.999575	0.98424
aeruginosa_M18_uid162089	aeruginoa	6.85263e-10	0.00615914	0.194279	0.0104662
aeruginosa_LESB58_uid59275	aeruginoa	0.982149	7.55621e-08	0.0269886	5.01079e-05
aeruginosa_DK2_uid168996	aeruginoa	0.473837	0.0158045	2.46943e-06	5.8133e-05
brassicacearum_NFM421_uid66303	brassicacearum	0.0409106	0.00356941	1	0.924527
denitrificans_ATCC_13867_uid195459	denitrificans	0.107716	0.999944	0.000511053	0.133201
entomophila_L48_uid58639	entomophila	0.00719063	0.987304	0.00114758	9.57809e-05
fluorescens_SBW25_uid158693	flourescens	0.0968186	0.999932	0.999755	0.417663
fluorescens_Pf_5_uid57937	flourescens	0.0448045	1	0.00666196	0.0394351
fluorescens_Pf0_1_uid57591	flourescens	0.831048	0.998346	0.998962	0.974522
fluorescens_F113_uid87037	flourescens	0.000828299	1	0.154481	0.241023
fluorescens_CHA0_uid203393	flourescens	3.31344e-07	0.000174365	0.910218	0.0033617
fluorescens_A506_uid165185	flourescens	0.172797	0.502761	0.00170501	0.285633
fulva_12_X_uid67351	fulva	1.27701e-05	0.421764	0.000265994	0.00919545
mendocina_ymp_uid58723	mendocina	1.79757e-06	1.07761e-05	0.000238344	1.94239e-10
mendocina_NK_01_uid66299	mendocina	1.43881e-06	0.522939	0.531529	0.00222175
poae_RE_1_1_14_uid188480	ND	0.00102729	0.997498	0.315323	0.0543868
ND6_uid167583	poae	0.138023	0.998295	0.999237	0.885691
putida_S16_uid68747	putida	0.0175158	0.999867	0.0252967	0.186523
putida_NBRC_14164_uid208670	putida	0.138391	0.996025	0.296427	0.517944
putida_KT2440_uid57843	putida	0.986145	1	1.62361e-11	0.000155811
putida_HB3267_uid184078	putida	0.00460211	0.0431234	9.81535e-09	2.17626e-12
putida_H8234_uid208673	putida	0	0.0938043	0.784397	0.0551441
putida_H8234_uid20867	putida	0.258599	1	0.976001	0.99932
putida_GB_1_uid58735	putida	8.35443e-13	7.14882e-05	0.817679	0.00380646
putida_F1_uid58355	putida	0.141972	0.230202	0.000548551	0.159355
putida_W619_uid58651	putida	0.290964	0.999663	0.721937	0.635365
putida_DOT_T1E_uid171260	putida	0.00758103	0.000653514	0.00724707	0.141924
putida_UW4_uid182733	putida	0.0583075	1	0.999994	0.961603
putida_BIRD_1_uid162055	putida	0.092278	7.24565e-06	1.19094e-06	1.95263e-05
stutzeri_DSM_4166_uid162113	stutzeri	0.999848	0.743962	0.5299	0.332469
stutzeri_ATCC_17588___LMG_11199_uid68749	stutzeri	0.0004785	0.762003	0.633411	0.430157
stutzeri_RCH2_uid184342	stutzeri	6.60293e-10	1	1.47756e-09	0.00102674
stutzeri_DSM_10701_uid170940	stutzeri	1.54276e-08	0.0946167	0.000288887	1.24336e-05
stutzeri_CCUG_29243_uid168379	stutzeri	0.000321643	2.18459e-05	0.999575	0.0181158
stutzeri_A1501_uid58641	stutzeri	1	1	3.61711e-07	0.164815
syringae_tomato_DC3000_uid57967	syringae	0.500993	0.815647	1.77825e-11	0.00566696
syringae_phaseolicola_1448A_uid58099	syringae	0.209468	0.259107	1.79679e-06	0.056082
syringae_B728a_uid57931	syringae	4.72888e-07	0.0115721	0.666862	3.68975e-05

## Sheet: Table C
Pseudomonas	Species	PlantGrowth	PlantPathogen	Biocontrol	Biofilm
aeruginosa_B136_33_uid196598	aeruginoa	0.000746532	2.69677e-05	0.99771	0.0267696
aeruginosa_UCBPP_PA14_uid57977	aeruginoa	0.000117174	2.71561e-05	0.983375	0.0326146
aeruginosa_RP73_uid209328	aeruginoa	0.00101631	8.4793e-10	0.993108	0.023133
aeruginosa_PAO1_uid57945	aeruginoa	0.00639585	6.79904e-08	0.998046	0.0269818
aeruginosa_PA7_uid58627	aeruginoa	0.0116016	4.50662e-06	0.99768	0.0322224
aeruginosa_NCGM2_S1_uid162173	aeruginoa	0.00167423	2.76695e-06	0.989022	0.0547054
aeruginosa_M18_uid162089	aeruginoa	0.00215868	6.30407e-06	0.934205	0.0248204
aeruginosa_LESB58_uid59275	aeruginoa	0.00063627	4.9196e-09	0.949261	0.0876157
aeruginosa_DK2_uid168996	aeruginoa	0.0477856	0.00444826	0.927641	0.0176916
brassicacearum_NFM421_uid66303	brassicacearum	4.38297e-09	0.000996051	1.33951e-06	0.000806306
denitrificans_ATCC_13867_uid195459	denitrificans	0.0203818	2.60856e-07	0.968489	0.94287
entomophila_L48_uid58639	entomophila	1.40367e-06	0.0648161	0.0197287	0.0574321
fluorescens_SBW25_uid158693	flourescens	0.855917	0.0427993	0.68893	0.098093
fluorescens_Pf_5_uid57937	flourescens	0.0337539	0.00262662	1.62323e-08	0.0886483
fluorescens_Pf0_1_uid57591	flourescens	0.99992	0.993913	0.0102717	0.945805
fluorescens_F113_uid87037	flourescens	0.0241894	7.54858e-05	6.71582e-08	0.043699
fluorescens_CHA0_uid203393	flourescens	0.72666	8.17346e-07	0.147252	0.683786
fluorescens_A506_uid165185	flourescens	0.0158195	0.000252056	0.00147884	0.00214199
fulva_12_X_uid67351	fulva	0.938542	1	0.0484632	0.331976
mendocina_ymp_uid58723	mendocina	0.00732475	1	0.516892	0.555078
mendocina_NK_01_uid66299	mendocina	0.726213	1	0.00279294	0.0717885
poae_RE_1_1_14_uid188480	ND	1.91411e-05	1	9.26358e-07	0.00167308
ND6_uid167583	poae	0.581159	0.239877	0.00291003	0.235544
putida_S16_uid68747	putida	0.000263569	0.999994	0.000314397	0.472315
putida_NBRC_14164_uid208670	putida	0.238359	0.997678	0.0310818	0.0247691
putida_KT2440_uid57843	putida	0.734296	0.812603	0.396346	0.484512
putida_HB3267_uid184078	putida	0.524716	1	0.187322	0.0390167
putida_H8234_uid208673	putida	1.64424e-13	1	0.000106118	0.0245645
putida_H8234_uid20867	putida	1.64424e-13	1	0.000106118	0.0245645
putida_GB_1_uid58735	putida	0.578198	1	0.00143677	0.206959
putida_F1_uid58355	putida	0.248778	0.874014	0.449946	0.186413
putida_W619_uid58651	putida	0.00143732	1	6.89836e-07	0.00992374
putida_DOT_T1E_uid171260	putida	3.04502e-05	1	0.00060413	0.109776
putida_UW4_uid182733	putida	0.0019191	0.89521	0.0643226	0.0119324
putida_BIRD_1_uid162055	putida	0.851202	0.997064	0.608646	0.117996
stutzeri_DSM_4166_uid162113	stutzeri	0.00286746	0.999997	0.999999	0.904154
stutzeri_ATCC_17588___LMG_11199_uid68749	stutzeri	0.223888	1	0.998606	0.897746
stutzeri_RCH2_uid184342	stutzeri	0.00145789	0.911215	0.99378	0.975932
stutzeri_DSM_10701_uid170940	stutzeri	0.197836	1	0.99993	0.914949
stutzeri_CCUG_29243_uid168379	stutzeri	0.0017613	0.999999	0.986807	0.988588
stutzeri_A1501_uid58641	stutzeri	0.00275727	0.99999	0.995264	0.810381
syringae_tomato_DC3000_uid57967	syringae	0.976967	0.22851	0.000101625	0.102422
syringae_phaseolicola_1448A_uid58099	syringae	0.783369	0.000454642	0.0522373	0.0468007
syringae_B728a_uid57931	syringae	0.984174	0	0.0435773	0.0303894

## Sheet: Table D
Pseudomonas	Species	PlantGrowth	PlantPathogen	Biocontrol	Biofilm
aeruginosa_B136_33_uid196598	aeruginoa	0.000382267	0.0120672	0.967075	6.32085e-08
aeruginosa_UCBPP_PA14_uid57977	aeruginoa	4.51324e-05	0.000440942	0.999987	6.75151e-07
aeruginosa_RP73_uid209328	aeruginoa	9.64369e-06	0.000792383	0.999957	3.74288e-08
aeruginosa_PAO1_uid57945	aeruginoa	3.48954e-05	0.00282058	0.9998	9.61651e-08
aeruginosa_PA7_uid58627	aeruginoa	9.03303e-06	0.000370975	0.999994	1.26344e-07
aeruginosa_NCGM2_S1_uid162173	aeruginoa	6.30084e-07	0.0169324	0.994208	2.10755e-05
aeruginosa_M18_uid162089	aeruginoa	1.05334e-05	0.000816866	0.999812	8.3984e-08
aeruginosa_LESB58_uid59275	aeruginoa	0.000339338	0.0007245	0.999996	8.54764e-05
aeruginosa_DK2_uid168996	aeruginoa	1.3941e-06	1.31637e-05	0.999999	5.1767e-09
brassicacearum_NFM421_uid66303	brassicacearum	0.0358433	0.0372009	3.18841e-15	1.63742e-08
denitrificans_ATCC_13867_uid195459	denitrificans	0.942641	0.271114	1	0.999998
entomophila_L48_uid58639	entomophila	2.41214e-05	0.974957	0.00901872	0.0007228
fluorescens_SBW25_uid158693	flourescens	0.0044162	0.713688	2.30508e-05	0.000129682
fluorescens_Pf_5_uid57937	flourescens	8.79881e-05	0.0048808	5.94707e-06	0.000104421
fluorescens_Pf0_1_uid57591	flourescens	0.993792	0.786834	0.00209269	1
fluorescens_F113_uid87037	flourescens	7.32681e-06	0.00153545	0.00256372	1.88403e-06
fluorescens_CHA0_uid203393	flourescens	0.127673	0.0175994	0.757173	0.901468
fluorescens_A506_uid165185	flourescens	1.76062e-07	0.234814	2.06078e-13	0
fulva_12_X_uid67351	fulva	0.286211	0.99997	0.0082675	0.125436
mendocina_ymp_uid58723	mendocina	0.894027	1	0.341293	0.646289
mendocina_NK_01_uid66299	mendocina	0.265361	0.999998	0.456742	5.55197e-05
poae_RE_1_1_14_uid188480	ND	3.98874e-08	0.999986	1.0178e-11	4.68176e-09
ND6_uid167583	poae	0.233877	0.0690479	0.000263446	0.0252143
putida_S16_uid68747	putida	0.54091	0.997736	0.0277951	0.419198
putida_NBRC_14164_uid208670	putida	0.00349346	0.975013	3.46371e-07	3.64453e-08
putida_KT2440_uid57843	putida	0.224743	0.809701	0.724652	0.460315
putida_HB3267_uid184078	putida	0.000896062	0.769517	0.000946917	1.50375e-05
putida_H8234_uid208673	putida	3.10982e-11	0.999998	1.66907e-05	1.70059e-07
putida_H8234_uid20867	putida	3.10982e-11	0.999998	1.66907e-05	1.70059e-07
putida_GB_1_uid58735	putida	0.0160074	1	3.1114e-05	0.016839
putida_F1_uid58355	putida	0.111526	0.908028	0.0468073	0.0129711
putida_W619_uid58651	putida	5.27681e-07	0.84491	0.000318335	1.49849e-10
putida_DOT_T1E_uid171260	putida	0.00195713	0.962364	0.0306459	0.000415288
putida_UW4_uid182733	putida	0.0365416	0.0722008	1.9492e-07	4.04346e-10
putida_BIRD_1_uid162055	putida	0.000707457	0.999999	6.54727e-08	0.00176468
stutzeri_DSM_4166_uid162113	stutzeri	9.40359e-14	0.99963	1	0.999629
stutzeri_ATCC_17588___LMG_11199_uid68749	stutzeri	9.34386e-12	1	0.998676	0.999536
stutzeri_RCH2_uid184342	stutzeri	0.0544206	0.999989	0.998749	1
stutzeri_DSM_10701_uid170940	stutzeri	0.052497	1	0.844306	0.999903
stutzeri_CCUG_29243_uid168379	stutzeri	0.00845959	0.988132	0.999949	1
stutzeri_A1501_uid58641	stutzeri	0.000340952	0.998671	1	0.991597
syringae_tomato_DC3000_uid57967	syringae	0.999995	0.0241314	1.19545e-06	0.000408012
syringae_phaseolicola_1448A_uid58099	syringae	0.984657	0.0114289	3.85024e-08	3.2058e-06
syringae_B728a_uid57931	syringae	0.671124	0.155056	5.85222e-07	7.96855e-08
