# Supplementary material for: Predicting Ecological Roles in the Rhizosphere Using Metabolome and Transportome Modeling
Source: PLoS One. 2015 Sep 2;10(9):e0132837. doi: 10.1371/journal.pone.0132837 (PMC4557938; doi:10.1371/journal.pone.0132837)
Supplement: S2 File — Lists for each input model type and each rhizosphere ecological niche are given on separate tables: Table A, Enzyme Function Profile–Biocontrol, Biofilm, Plant Pathogen, and Plant Growth; Table B, Metabolomic–Biocontrol, Biofilm, Plant Pathogen, and Plant Growth; Table C, Secondary Metabolism–Biocontrol, Biofilm, Plant Pathogen, and Plant Growth; Table D, Transportomic–Biocontrol, Biofilm, Plant Pathogen, and Plant Growth. Each table is a model output feature type. Within each table, rows are model output features and columns are model output type. A ‘1’ indicates that a model output feature is high-weight by SVM, ‘0’ otherwise. (XLSX) [file pone.0132837.s011.xlsx]

## Sheet: TableA
List of High-weight SVM Features for Enzyme Function Profile Model Type and Each Rhizosphere Ecological Niche
EC #	Biocontrol	Biofilm	Plant Disease	Plant Growth
1.-.-.-	0	0	0	0
1.1.1.-	0	0	0	0
1.1.1.1	0	0	0	1
1.1.1.100	0	0	0	0
1.1.1.103	0	0	0	0
1.1.1.122	0	0	0	0
1.1.1.125	1	0	0	0
1.1.1.132	0	0	0	0
1.1.1.133	0	0	0	0
1.1.1.14	0	0	0	0
1.1.1.157	1	0	0	0
1.1.1.169	0	0	0	0
1.1.1.178	0	0	0	0
1.1.1.179	0	0	0	0
1.1.1.18	0	0	0	0
1.1.1.184	0	0	0	0
1.1.1.2	0	0	0	0
1.1.1.215	0	0	0	0
1.1.1.218	0	0	0	0
1.1.1.219	0	0	0	0
1.1.1.22	0	0	0	0
1.1.1.25	0	0	0	0
1.1.1.26	0	0	0	0
1.1.1.262	0	0	0	0
1.1.1.271	0	0	0	0
1.1.1.28	0	0	0	0
1.1.1.284	0	0	0	0
1.1.1.29	0	0	0	0
1.1.1.3	0	0	0	0
1.1.1.30	0	0	0	0
1.1.1.31	0	0	0	0
1.1.1.35	0	0	0	0
1.1.1.37	0	0	0	0
1.1.1.42	0	0	0	0
1.1.1.43	0	0	0	0
1.1.1.44	0	0	0	0
1.1.1.47	0	0	0	0
1.1.1.6	0	0	0	0
1.1.1.60	0	0	0	0
1.1.1.62	0	0	0	0
1.1.1.65	0	0	0	0
1.1.1.67	0	0	0	0
1.1.1.79	0	0	0	0
1.1.1.81	0	0	0	0
1.1.1.83	0	0	0	0
1.1.1.90	0	0	0	0
1.1.1.93	0	0	0	0
1.1.1.95	0	0	0	0
1.1.2.3	0	0	0	0
1.1.2.4	1	0	0	0
1.1.2.8	0	0	0	0
1.1.3.15	0	0	0	0
1.1.3.8	0	0	0	0
1.1.5.2	0	0	0	0
1.1.5.3	0	0	0	0
1.1.5.4	0	0	0	0
1.1.99.-	0	0	0	0
1.1.99.1	0	0	0	0
1.1.99.14	0	0	0	0
1.1.99.21	0	0	0	0
1.1.99.3	0	0	0	0
1.10.2.2	0	0	0	0
1.10.3.-	0	0	0	0
1.11.1.6	0	0	0	0
1.11.1.7	0	0	0	0
1.11.1.8	0	0	0	0
1.12.7.2	0	0	0	0
1.13.11.1	0	0	0	0
1.13.11.15	0	0	0	0
1.13.11.2	0	0	0	0
1.13.11.20	0	0	0	0
1.13.11.27	0	0	0	0
1.13.11.3	0	0	0	0
1.13.11.39	0	0	0	0
1.13.11.41	0	0	0	0
1.13.11.8	0	0	0	0
1.13.12.-	0	0	0	1
1.13.12.16	0	0	0	0
1.13.12.3	0	0	0	0
1.14.11.-	0	0	0	0
1.14.11.1	0	0	0	0
1.14.11.17	0	0	0	0
1.14.12.1	0	0	0	0
1.14.12.10	0	0	0	0
1.14.12.11	1	0	0	0
1.14.12.12	0	0	0	0
1.14.12.19	0	0	0	0
1.14.12.7	0	0	0	0
1.14.13.1	0	0	1	0
1.14.13.2	0	0	0	0
1.14.13.22	0	0	0	0
1.14.13.3	0	0	0	0
1.14.13.50	0	0	0	0
1.14.13.59	0	0	0	0
1.14.13.8	0	0	0	0
1.14.13.82	0	0	0	0
1.14.13.90	0	0	0	0
1.14.14.1	0	0	0	0
1.14.15.3	0	0	0	0
1.14.15.7	0	0	0	0
1.14.17.4	0	0	0	0
1.14.19.1	0	0	0	0
1.14.21.6	1	0	0	0
1.14.99.3	0	0	0	0
1.16.3.1	0	0	0	0
1.17.1.1	0	0	0	0
1.17.1.4	1	0	0	0
1.17.4.1	0	0	0	0
1.17.4.2	0	0	0	0
1.18.1.1	0	0	0	0
1.18.1.3	0	0	0	0
1.18.6.1	0	0	0	0
1.2.1.-	0	0	0	0
1.2.1.10	0	0	0	0
1.2.1.11	0	0	0	0
1.2.1.12	0	0	0	0
1.2.1.16	0	0	0	0
1.2.1.19	0	0	0	0
1.2.1.2	0	0	0	0
1.2.1.26	0	0	0	0
1.2.1.27	0	0	0	0
1.2.1.28	0	0	0	0
1.2.1.3	0	0	0	0
1.2.1.31	0	0	0	0
1.2.1.38	0	0	0	0
1.2.1.39	0	0	0	0
1.2.1.4	0	0	0	0
1.2.1.46	0	0	0	0
1.2.1.60	0	0	0	0
1.2.1.8	0	0	0	0
1.2.1.9	0	0	0	0
1.2.4.1	0	0	0	0
1.2.4.4	0	0	0	0
1.2.7.1	0	0	0	0
1.2.99.2	0	0	0	0
1.2.99.3	0	0	0	0
1.3.1.12	0	0	0	0
1.3.1.2	0	1	0	0
1.3.1.28	0	0	0	0
1.3.1.32	0	0	0	0
1.3.1.33	0	0	0	0
1.3.1.8	0	0	0	0
1.3.1.9	0	0	0	0
1.3.3.1	0	0	0	0
1.3.3.4	0	0	0	0
1.3.3.5	0	0	0	0
1.3.5.1	0	0	0	0
1.3.99.-	0	0	0	0
1.3.99.1	0	0	0	0
1.3.99.10	0	0	0	0
1.3.99.13	0	0	0	0
1.3.99.2	0	0	0	0
1.3.99.20	0	0	0	0
1.3.99.22	0	0	0	0
1.3.99.3	0	0	0	0
1.3.99.5	0	0	0	0
1.4.1.1	0	0	0	0
1.4.1.13	0	0	0	0
1.4.1.4	0	0	0	0
1.4.3.-	0	0	0	0
1.4.3.4	0	0	0	0
1.4.3.5	0	0	0	0
1.4.4.2	0	0	0	0
1.4.99.1	0	0	0	0
1.4.99.3	0	0	0	0
1.4.99.5	0	0	0	0
1.5.1.-	0	0	0	0
1.5.1.20	0	0	0	0
1.5.1.21	0	0	0	0
1.5.1.29	0	0	0	0
1.5.1.3	0	0	0	0
1.5.1.30	0	0	0	0
1.5.1.34	0	0	0	0
1.5.1.5	0	0	0	0
1.5.1.7	0	0	0	0
1.5.3.1	0	0	0	0
1.5.99.2	0	0	0	0
1.6.1.2	0	0	0	0
1.6.5.-	0	0	0	0
1.6.5.3	0	0	0	0
1.6.5.4	0	0	0	0
1.6.99.3	0	0	0	0
1.6.99.5	0	0	0	0
1.7.1.1	0	0	0	0
1.7.1.4	0	0	1	0
1.7.2.1	0	0	0	0
1.7.99.4	0	0	0	0
1.7.99.6	0	0	0	0
1.7.99.7	0	0	0	0
1.8.1.2	1	0	0	0
1.8.1.4	0	0	0	0
1.8.1.9	0	0	0	0
1.8.2.1	0	0	0	0
1.8.4.2	0	0	0	0
1.8.4.8	0	0	0	0
1.8.98.1	0	0	0	0
1.8.99.2	0	0	0	0
1.9.3.1	0	0	0	0
2.-.-.-	0	0	0	0
2.1.1.-	0	0	0	0
2.1.1.10	0	0	0	0
2.1.1.104	0	0	0	0
2.1.1.107	0	0	0	0
2.1.1.131	0	0	0	0
2.1.1.14	0	0	0	0
2.1.1.152	0	0	0	0
2.1.1.37	0	0	0	0
2.1.1.4	0	0	0	0
2.1.1.64	0	0	0	0
2.1.2.-	0	0	0	0
2.1.2.1	0	0	0	0
2.1.2.10	0	0	0	0
2.1.2.11	0	0	0	0
2.1.2.2	0	0	0	1
2.1.3.-	0	0	0	0
2.1.3.3	0	0	0	0
2.2.1.1	0	0	0	0
2.2.1.6	0	0	0	0
2.2.1.7	0	0	0	0
2.3.1.-	0	0	0	0
2.3.1.102	0	0	0	1
2.3.1.109	0	0	0	0
2.3.1.12	0	0	0	0
2.3.1.157	1	0	0	0
2.3.1.16	0	0	0	0
2.3.1.176	0	0	0	0
2.3.1.179	0	0	0	0
2.3.1.180	0	1	0	0
2.3.1.19	0	0	0	0
2.3.1.30	0	0	0	0
2.3.1.39	0	0	0	0
2.3.1.41	0	0	1	0
2.3.1.47	0	0	0	0
2.3.1.51	0	0	0	0
2.3.1.57	0	0	0	0
2.3.1.8	0	0	1	0
2.3.1.86	0	0	0	0
2.3.1.9	0	0	0	0
2.3.1.94	0	0	0	0
2.3.2.2	0	0	0	0
2.3.3.13	0	0	0	0
2.3.3.9	0	0	0	0
2.4.1.-	0	0	0	0
2.4.1.1	0	0	0	0
2.4.1.10	0	0	0	0
2.4.1.109	0	0	0	0
2.4.1.12	0	0	1	0
2.4.1.182	0	0	0	0
2.4.1.21	0	0	0	0
2.4.1.226	0	0	0	0
2.4.1.227	0	0	0	0
2.4.1.83	0	0	0	0
2.4.1.87	0	0	0	0
2.4.2.-	0	0	0	0
2.4.2.11	0	0	0	0
2.4.2.14	0	0	0	0
2.4.2.17	0	0	0	1
2.4.2.28	0	0	0	0
2.4.2.3	0	0	0	0
2.4.2.6	0	0	0	0
2.4.2.8	0	0	0	0
2.4.2.9	0	0	0	0
2.5.1.16	0	0	0	0
2.5.1.18	0	0	0	0
2.5.1.19	0	0	0	0
2.5.1.47	0	0	0	0
2.5.1.54	0	0	0	0
2.5.1.55	0	0	0	0
2.5.1.6	0	0	0	0
2.5.1.9	0	0	0	0
2.6.1.-	0	0	0	0
2.6.1.1	0	0	0	0
2.6.1.11	0	0	0	0
2.6.1.18	0	0	0	0
2.6.1.19	0	0	0	0
2.6.1.22	0	0	0	0
2.6.1.37	0	0	0	0
2.6.1.39	0	0	0	0
2.6.1.42	0	0	0	0
2.6.1.44	0	0	0	0
2.6.1.5	0	0	0	0
2.6.1.50	0	0	0	0
2.6.1.52	0	0	0	0
2.6.1.62	0	0	0	0
2.6.1.76	0	0	0	0
2.6.1.84	0	0	0	0
2.6.1.85	0	0	0	0
2.6.1.9	0	0	0	0
2.7.1.-	0	0	0	0
2.7.1.107	1	0	0	0
2.7.1.13	0	0	0	0
2.7.1.15	0	0	0	0
2.7.1.17	0	0	0	0
2.7.1.2	0	0	0	0
2.7.1.23	0	0	0	0
2.7.1.24	0	0	0	0
2.7.1.25	0	0	0	0
2.7.1.30	0	0	0	0
2.7.1.31	0	0	0	0
2.7.1.32	0	0	0	0
2.7.1.4	0	0	0	0
2.7.1.40	0	0	0	0
2.7.1.45	0	0	0	0
2.7.1.48	0	0	0	0
2.7.1.66	0	0	0	0
2.7.1.68	0	0	0	0
2.7.1.69	0	0	0	0
2.7.10.2	0	0	0	0
2.7.2.1	0	0	0	0
2.7.2.2	0	0	0	0
2.7.2.3	0	0	0	0
2.7.2.4	0	1	0	0
2.7.4.1	0	0	0	0
2.7.4.3	0	0	0	1
2.7.4.9	0	0	0	0
2.7.6.1	0	0	0	0
2.7.6.5	0	0	0	0
2.7.7.18	0	0	0	0
2.7.7.22	0	0	0	0
2.7.7.24	0	0	0	0
2.7.7.27	0	0	0	0
2.7.7.41	0	0	0	0
2.7.7.58	0	0	0	0
2.7.8.-	0	0	0	0
2.7.8.20	0	0	0	0
2.7.8.24	0	0	0	0
2.7.8.5	0	0	0	0
2.7.8.8	0	0	0	0
2.7.9.2	0	0	0	0
2.7.9.3	0	0	0	0
2.8.1.2	0	0	0	0
2.8.1.7	0	0	0	0
2.8.1.8	0	0	0	0
2.8.3.12	0	0	0	0
2.8.3.5	0	0	0	0
2.8.3.6	0	0	0	0
2.9.1.1	0	0	0	0
3.1.1.1	0	0	0	0
3.1.1.10	0	0	0	0
3.1.1.17	0	0	0	0
3.1.1.23	0	0	0	0
3.1.1.24	0	0	0	0
3.1.1.3	0	0	0	0
3.1.1.31	0	0	0	0
3.1.1.35	0	0	0	0
3.1.1.45	0	0	0	0
3.1.1.5	0	0	0	0
3.1.1.57	0	0	0	0
3.1.2.1	0	0	0	0
3.1.2.14	0	0	0	0
3.1.2.23	0	0	0	0
3.1.2.6	0	0	0	0
3.1.3.-	0	0	0	0
3.1.3.1	0	0	0	0
3.1.3.15	0	0	0	0
3.1.3.16	0	0	0	0
3.1.3.2	0	0	0	0
3.1.3.25	0	0	0	0
3.1.3.26	0	0	0	0
3.1.3.27	0	0	0	0
3.1.3.3	0	0	0	0
3.1.3.5	0	0	0	0
3.1.3.8	0	0	0	0
3.1.4.16	0	0	0	0
3.1.4.17	0	0	0	0
3.1.4.3	0	0	0	0
3.1.4.4	0	0	0	0
3.1.4.46	0	0	0	0
3.1.4.50	0	0	0	0
3.1.5.1	0	0	0	0
3.1.6.1	0	0	0	0
3.1.7.2	0	0	0	0
3.11.1.1	0	0	0	0
3.2.-.-	0	0	0	0
3.2.1.1	0	0	0	0
3.2.1.114	0	0	0	0
3.2.1.14	0	0	0	0
3.2.1.20	0	0	0	0
3.2.1.21	0	0	0	0
3.2.1.23	0	0	0	0
3.2.1.28	0	0	0	0
3.2.1.3	0	0	0	0
3.2.1.33	0	0	0	0
3.2.1.37	0	0	0	0
3.2.1.4	0	0	0	0
3.2.1.58	0	0	0	0
3.2.2.1	0	0	0	0
3.2.2.9	0	0	0	1
3.3.1.1	0	0	0	0
3.3.2.1	0	0	0	0
3.3.2.9	0	0	0	0
3.4.11.5	0	0	0	0
3.4.13.3	0	0	0	0
3.4.16.4	0	0	0	0
3.5.1.-	0	0	0	0
3.5.1.1	0	0	0	0
3.5.1.10	0	0	0	0
3.5.1.11	0	0	0	0
3.5.1.16	0	0	0	0
3.5.1.19	0	0	0	0
3.5.1.2	0	0	0	0
3.5.1.25	0	0	0	0
3.5.1.32	0	0	0	0
3.5.1.38	0	0	0	0
3.5.1.4	0	0	0	0
3.5.1.41	0	0	0	0
3.5.1.49	0	0	1	0
3.5.1.5	0	0	0	0
3.5.1.53	0	0	0	0
3.5.1.54	0	0	0	0
3.5.1.6	0	0	0	0
3.5.1.68	0	0	0	0
3.5.1.89	0	0	0	0
3.5.1.94	0	0	0	0
3.5.2.14	0	0	0	0
3.5.2.17	0	0	0	0
3.5.2.6	0	0	0	1
3.5.2.9	0	0	0	0
3.5.3.11	0	0	0	0
3.5.3.12	0	0	0	0
3.5.3.13	0	0	0	0
3.5.3.4	0	0	0	0
3.5.3.6	0	0	0	0
3.5.3.8	0	0	0	0
3.5.4.13	0	0	0	0
3.5.4.16	0	0	0	0
3.5.4.25	0	0	0	0
3.5.4.3	0	0	0	0
3.5.4.5	0	0	0	0
3.5.4.9	0	0	0	0
3.5.5.1	0	0	0	0
3.5.99.2	0	0	0	0
3.5.99.3	0	0	1	0
3.5.99.5	0	0	0	0
3.5.99.7	0	0	0	0
3.6.1.11	0	0	0	0
3.6.1.13	0	0	0	0
3.6.1.15	0	0	0	0
3.6.1.17	0	0	0	0
3.6.1.27	0	0	0	0
3.6.1.3	0	0	0	0
3.6.1.40	0	0	0	0
3.7.1.2	0	0	0	0
3.8.1.2	0	0	0	0
3.8.1.5	0	0	0	0
4.1.1.11	0	0	0	0
4.1.1.19	0	0	0	0
4.1.1.28	0	0	0	0
4.1.1.3	0	0	0	0
4.1.1.31	0	0	0	0
4.1.1.44	0	0	0	1
4.1.1.47	0	0	0	0
4.1.1.50	0	0	0	0
4.1.1.65	0	0	0	0
4.1.1.68	0	0	0	0
4.1.1.7	0	0	0	0
4.1.1.75	1	0	0	0
4.1.1.77	0	0	0	0
4.1.1.9	0	0	0	0
4.1.2.-	0	0	0	0
4.1.2.13	0	0	0	0
4.1.2.14	0	0	0	0
4.1.2.17	0	0	0	0
4.1.2.21	0	0	0	0
4.1.2.4	0	0	0	0
4.1.2.5	0	0	0	0
4.1.2.9	0	0	0	0
4.1.3.-	0	0	0	0
4.1.3.16	0	0	0	0
4.1.3.27	0	0	0	0
4.1.3.30	0	0	0	0
4.1.3.39	1	0	0	0
4.1.3.4	0	0	0	0
4.1.3.6	0	0	0	0
4.2.1.-	0	0	0	0
4.2.1.1	0	0	0	0
4.2.1.10	0	0	0	0
4.2.1.104	0	0	0	0
4.2.1.107	0	0	0	0
4.2.1.109	0	0	0	0
4.2.1.11	0	0	0	0
4.2.1.17	0	0	0	0
4.2.1.2	0	0	0	0
4.2.1.20	0	0	0	0
4.2.1.24	0	0	0	0
4.2.1.32	0	0	0	0
4.2.1.33	1	0	0	0
4.2.1.35	1	0	0	0
4.2.1.40	0	0	0	0
4.2.1.41	0	0	0	0
4.2.1.42	0	0	0	0
4.2.1.44	0	0	0	0
4.2.1.46	0	0	0	0
4.2.1.49	0	0	0	0
4.2.1.51	0	0	0	0
4.2.1.52	0	0	0	0
4.2.1.57	0	0	0	0
4.2.1.60	0	0	0	0
4.2.1.7	0	0	0	0
4.2.1.70	0	0	0	0
4.2.1.79	0	0	0	0
4.2.1.8	0	0	0	0
4.2.1.80	0	0	0	0
4.2.1.84	0	0	0	0
4.2.1.9	0	0	0	0
4.2.1.91	0	0	0	0
4.2.2.2	0	0	0	0
4.2.2.3	0	0	0	0
4.2.3.1	0	0	0	0
4.2.3.12	0	0	0	0
4.3.1.12	0	0	0	0
4.3.1.17	0	0	0	0
4.3.1.19	0	0	0	0
4.3.1.3	0	0	0	0
4.3.2.1	0	0	1	0
4.3.2.2	0	0	0	0
4.4.1.1	0	0	0	0
4.4.1.11	0	0	0	0
4.4.1.15	0	0	0	0
4.4.1.16	0	0	0	0
4.4.1.22	0	0	0	0
4.4.1.5	0	0	0	0
4.4.1.8	0	0	0	0
4.6.1.1	0	0	0	0
4.6.1.2	0	0	0	0
5.-.-.-	0	0	0	0
5.1.1.1	0	0	0	0
5.1.1.11	0	0	0	0
5.1.1.12	0	0	0	0
5.1.1.13	1	0	0	0
5.1.1.17	0	0	0	0
5.1.1.3	0	0	0	0
5.1.1.4	0	0	0	0
5.1.1.7	0	0	0	0
5.1.2.2	0	0	0	0
5.1.2.3	0	0	0	0
5.1.3.1	0	0	0	0
5.1.3.12	0	0	0	0
5.1.3.13	0	0	0	0
5.1.3.14	0	0	0	0
5.1.3.15	0	0	0	0
5.1.3.2	0	0	0	0
5.1.3.20	0	0	0	0
5.1.3.3	0	0	0	0
5.1.3.4	0	0	0	0
5.1.3.8	0	0	0	0
5.1.99.1	0	0	0	0
5.1.99.4	0	0	0	0
5.2.1.1	0	0	0	0
5.2.1.2	0	0	0	0
5.3.1.1	0	0	0	0
5.3.1.16	0	0	0	0
5.3.1.22	0	0	0	0
5.3.1.27	0	0	0	0
5.3.1.8	0	0	0	0
5.3.1.9	0	0	0	0
5.3.3.-	0	0	0	0
5.3.3.1	0	0	0	0
5.3.3.10	0	0	0	0
5.3.3.4	0	0	0	0
5.3.3.6	0	0	0	0
5.4.1.2	0	0	0	0
5.4.2.10	0	0	0	0
5.4.2.2	1	0	0	0
5.4.2.6	0	0	0	0
5.4.3.8	0	0	0	0
5.4.4.2	0	0	0	0
5.4.99.16	0	0	0	0
5.4.99.5	0	0	0	0
5.5.1.1	0	0	0	0
5.5.1.2	0	0	0	0
6.1.1.1	0	0	0	1
6.1.1.10	0	0	0	0
6.1.1.17	0	0	0	0
6.1.1.2	0	0	0	0
6.1.1.7	0	0	0	0
6.2.1.-	0	0	0	0
6.2.1.1	0	0	0	0
6.2.1.17	0	0	0	0
6.2.1.26	0	0	0	0
6.2.1.3	0	0	0	0
6.2.1.30	0	0	0	0
6.3.1.2	0	0	0	0
6.3.1.5	0	0	0	0
6.3.2.26	0	0	0	0
6.3.2.27	0	0	0	0
6.3.2.4	0	0	0	0
6.3.2.6	0	0	0	0
6.3.2.8	0	0	0	0
6.3.2.9	0	0	0	0
6.3.3.1	0	0	0	0
6.3.3.3	0	0	0	0
6.3.4.14	0	0	0	0
6.3.4.2	0	0	0	0
6.3.4.5	0	0	0	0
6.3.4.6	0	0	0	1
6.3.5.1	0	0	0	0
6.3.5.2	0	0	0	0
6.3.5.4	0	0	0	0
6.3.5.6	0	0	0	0
6.3.5.7	0	0	0	0
6.4.1.1	0	0	0	0
6.4.1.3	0	0	0	0
6.4.1.5	0	0	0	0
6.6.1.1	0	0	0	0
6.6.1.2	0	0	0	0

## Sheet: TableB
List of High-weight SVM Features for Metabolomic Model Type and Each Rhizosphere Ecological Niche
PRMT node	Biocontrol	Biofilm	Plant Disease	Plant Growth
PRMT1	0	0	0	0
PRMT2	0	0	0	0
PRMT3	0	0	0	0
PRMT4	0	0	0	0
PRMT5	0	0	0	0
PRMT6	0	0	0	0
PRMT7	0	0	0	0
PRMT8	0	0	0	0
PRMT9	0	0	0	0
PRMT10	0	0	0	0
PRMT11	0	0	0	0
PRMT12	0	0	0	0
PRMT13	0	0	0	0
PRMT14	0	0	0	0
PRMT15	0	0	0	0
PRMT16	0	0	0	0
PRMT17	0	0	0	0
PRMT18	0	0	0	0
PRMT19	0	0	0	0
PRMT20	0	0	0	0
PRMT21	0	0	0	0
PRMT22	0	0	0	0
PRMT23	0	0	0	0
PRMT24	0	0	0	0
PRMT25	0	0	0	0
PRMT26	0	0	0	0
PRMT27	0	0	1	0
PRMT28	0	0	0	0
PRMT29	0	0	0	0
PRMT30	0	0	0	0
PRMT31	0	0	0	0
PRMT32	0	0	0	0
PRMT33	0	0	0	0
PRMT34	0	0	0	0
PRMT35	0	0	0	0
PRMT36	0	0	0	0
PRMT37	0	0	0	0
PRMT38	0	0	0	0
PRMT39	0	0	0	0
PRMT40	0	0	0	0
PRMT41	0	0	0	0
PRMT42	0	0	0	0
PRMT43	0	0	0	0
PRMT44	0	0	0	0
PRMT45	0	0	0	0
PRMT46	0	0	0	0
PRMT47	0	0	0	0
PRMT48	0	0	0	0
PRMT49	1	1	0	0
PRMT50	0	0	0	0
PRMT51	0	0	0	0
PRMT52	0	0	0	0
PRMT53	0	0	0	0
PRMT54	0	0	0	0
PRMT55	0	0	0	0
PRMT56	0	0	0	0
PRMT57	0	0	0	0
PRMT58	0	0	0	0
PRMT59	1	1	0	1
PRMT60	0	0	0	0
PRMT61	0	0	0	0
PRMT62	0	0	0	0
PRMT63	0	0	0	0
PRMT64	0	0	1	1
PRMT65	0	0	0	0
PRMT66	1	1	0	1
PRMT67	0	0	0	0
PRMT68	0	0	1	1
PRMT69	0	0	0	0
PRMT70	0	0	1	1
PRMT71	0	0	0	0
PRMT72	0	0	0	0
PRMT73	0	0	0	0
PRMT74	0	0	0	0
PRMT75	0	0	0	0
PRMT76	0	0	0	0
PRMT77	0	0	0	1
PRMT78	0	0	0	0
PRMT79	0	0	0	0
PRMT80	0	0	0	0
PRMT81	0	0	0	0
PRMT82	0	0	0	0
PRMT83	0	0	0	0
PRMT84	0	0	0	0
PRMT85	0	0	0	0
PRMT86	0	0	0	0
PRMT87	0	0	0	0
PRMT88	0	0	0	0
PRMT89	0	0	0	0
PRMT90	0	0	0	0
PRMT91	0	0	0	0
PRMT92	0	0	0	0
PRMT93	0	0	0	1
PRMT94	0	0	0	1
PRMT95	0	0	0	0
PRMT96	1	1	0	0
PRMT97	0	0	0	0
PRMT98	0	0	0	0
PRMT99	0	0	0	0
PRMT100	0	0	0	0
PRMT101	0	0	0	0
PRMT102	0	0	0	0
PRMT103	0	0	0	0
PRMT104	0	0	0	0
PRMT105	0	0	0	0
PRMT106	0	0	0	0
PRMT107	0	0	0	0
PRMT108	0	0	0	0
PRMT109	0	0	0	0
PRMT110	0	0	0	0
PRMT111	1	1	0	0
PRMT112	0	0	0	0
PRMT113	0	0	0	0
PRMT114	0	0	0	0
PRMT115	0	0	0	1
PRMT116	0	0	0	0
PRMT117	0	0	0	0
PRMT118	0	0	0	0
PRMT119	0	0	0	0
PRMT120	0	0	0	0
PRMT121	0	0	0	0
PRMT122	0	0	0	0
PRMT123	0	0	0	0
PRMT124	0	0	0	0
PRMT125	0	0	0	0
PRMT126	0	0	0	0
PRMT127	0	0	0	0
PRMT128	1	0	1	0
PRMT129	0	0	0	0
PRMT130	1	0	1	1
PRMT131	0	0	0	0
PRMT132	0	0	1	0
PRMT133	0	0	0	0
PRMT134	0	0	0	0
PRMT135	0	0	0	0
PRMT136	0	0	0	0
PRMT137	0	0	0	0
PRMT138	0	0	0	0
PRMT139	0	0	0	0
PRMT140	0	0	0	0
PRMT141	0	0	0	0
PRMT142	0	0	0	0
PRMT143	0	0	0	0
PRMT144	0	0	0	0
PRMT145	0	0	0	0
PRMT146	0	0	0	0
PRMT147	0	0	0	0
PRMT148	0	0	0	0
PRMT149	0	0	0	0
PRMT150	0	0	0	0
PRMT151	0	0	0	0
PRMT152	0	0	0	0
PRMT153	0	0	0	0
PRMT154	0	0	0	0
PRMT155	0	0	0	0
PRMT156	0	0	0	0
PRMT157	0	0	0	0
PRMT158	0	0	0	0
PRMT159	0	0	0	0
PRMT160	0	0	0	0
PRMT161	0	0	0	0
PRMT162	0	0	0	0
PRMT163	0	0	0	0
PRMT164	0	0	0	0
PRMT165	0	0	0	0
PRMT166	0	0	0	0
PRMT167	0	0	0	0
PRMT168	0	0	0	0
PRMT169	0	0	0	0
PRMT170	0	0	0	0
PRMT171	0	1	1	0
PRMT172	0	0	0	0
PRMT173	0	0	0	0
PRMT174	0	0	0	0
PRMT175	0	0	0	0
PRMT176	0	0	0	0
PRMT177	0	0	0	0
PRMT178	0	0	0	0
PRMT179	0	0	0	0
PRMT180	0	0	0	0
PRMT181	0	0	0	0
PRMT182	0	0	0	0
PRMT183	0	0	0	0
PRMT184	0	0	0	0
PRMT185	0	0	0	0
PRMT186	0	0	0	0
PRMT187	0	0	0	0
PRMT188	0	0	0	0
PRMT189	0	0	0	0
PRMT190	0	0	0	0
PRMT191	0	0	0	0
PRMT192	0	0	0	0
PRMT193	0	0	0	0
PRMT194	0	0	0	0
PRMT195	0	0	0	1
PRMT196	0	0	0	0
PRMT197	0	0	0	0
PRMT198	0	0	0	0
PRMT199	0	0	0	0
PRMT200	0	0	0	0
PRMT201	0	0	0	0
PRMT202	0	0	0	0
PRMT203	0	0	0	0
PRMT204	0	0	0	0
PRMT205	0	0	0	0
PRMT206	0	0	0	0
PRMT207	0	0	0	0
PRMT208	1	0	0	0
PRMT209	0	0	0	0
PRMT210	1	0	0	0
PRMT211	0	0	0	0
PRMT212	0	0	0	0
PRMT213	0	0	1	0
PRMT214	0	0	0	0
PRMT215	0	0	1	0
PRMT216	0	0	0	0
PRMT217	0	0	0	0
PRMT218	0	0	0	0
PRMT219	1	0	0	0
PRMT220	0	0	0	0
PRMT221	0	0	0	0
PRMT222	0	0	0	0
PRMT223	0	0	0	0
PRMT224	0	0	0	0
PRMT225	0	0	0	0
PRMT226	0	0	0	0
PRMT227	0	0	0	0
PRMT228	0	0	0	0
PRMT229	0	1	1	0
PRMT230	0	0	0	0
PRMT231	0	0	0	0
PRMT232	0	0	0	0
PRMT233	0	0	0	0
PRMT234	1	1	1	0
PRMT235	0	0	0	0
PRMT236	0	0	0	1
PRMT237	0	0	0	1
PRMT238	0	0	0	0
PRMT239	0	0	0	0
PRMT240	0	0	0	0
PRMT241	0	0	0	0
PRMT242	0	0	0	0
PRMT243	0	0	0	0
PRMT244	1	0	0	0
PRMT245	0	0	0	0
PRMT246	0	0	0	0
PRMT247	0	0	0	0
PRMT248	0	0	0	0
PRMT249	0	0	0	0
PRMT250	0	0	0	0
PRMT251	0	0	0	0
PRMT252	0	0	0	0
PRMT253	0	0	0	0
PRMT254	0	0	0	0
PRMT255	0	0	0	0
PRMT256	0	0	0	0
PRMT257	0	0	0	0
PRMT258	0	0	0	0
PRMT259	0	0	1	0
PRMT260	0	0	0	0
PRMT261	0	0	0	0
PRMT262	0	0	0	0
PRMT263	0	0	0	0
PRMT264	0	0	0	0
PRMT265	0	0	0	0
PRMT266	0	0	0	0
PRMT267	0	0	0	0
PRMT268	0	0	0	0
PRMT269	0	0	0	0
PRMT270	0	0	0	0
PRMT271	0	0	0	0
PRMT272	0	0	0	0
PRMT273	0	0	0	0
PRMT274	0	0	1	0
PRMT275	0	0	0	0
PRMT276	0	0	0	0
PRMT277	0	0	0	0
PRMT278	0	0	0	0
PRMT279	1	1	0	0
PRMT280	0	0	0	0
PRMT281	0	0	0	0
PRMT282	0	0	0	0
PRMT283	1	1	0	0
PRMT284	0	0	0	0
PRMT285	0	0	0	0
PRMT286	0	0	0	0
PRMT287	0	0	0	0
PRMT288	0	0	0	0
PRMT289	0	0	0	0
PRMT290	0	0	0	0
PRMT291	0	0	0	0
PRMT292	0	0	1	0
PRMT293	0	0	0	0
PRMT294	0	0	0	0
PRMT295	0	0	0	0
PRMT296	0	0	0	0
PRMT297	0	0	0	0
PRMT298	1	0	0	0
PRMT299	0	0	0	0
PRMT300	0	0	0	0
PRMT301	0	0	0	0
PRMT302	1	0	0	0
PRMT303	0	0	0	0
PRMT304	0	0	0	0
PRMT305	1	0	0	0
PRMT306	0	0	0	0
PRMT307	0	0	0	0
PRMT308	0	0	0	0
PRMT309	0	0	0	0
PRMT310	0	0	0	0
PRMT311	0	0	0	0
PRMT312	0	0	0	0
PRMT313	0	0	0	0
PRMT314	0	0	0	0
PRMT315	0	0	0	0
PRMT316	0	0	0	0
PRMT317	0	0	0	0
PRMT318	0	0	0	0
PRMT319	0	0	0	0
PRMT320	0	0	0	0
PRMT321	0	0	0	0
PRMT322	0	0	0	1
PRMT323	0	0	0	0
PRMT324	0	0	0	0
PRMT325	0	0	0	0
PRMT326	0	0	1	1
PRMT327	0	0	0	0
PRMT328	0	0	0	0
PRMT329	0	0	0	0
PRMT330	0	0	0	0
PRMT331	0	1	1	0
PRMT332	1	0	0	0
PRMT333	0	1	1	1
PRMT334	0	0	0	0
PRMT335	0	0	0	0
PRMT336	0	0	0	0
PRMT337	1	0	0	0
PRMT338	1	0	0	0
PRMT339	1	0	0	0
PRMT340	1	0	0	0
PRMT341	0	0	0	0
PRMT342	0	0	0	0
PRMT343	0	1	1	0
PRMT344	0	0	0	0
PRMT345	0	0	0	0
PRMT346	0	0	0	1
PRMT347	0	0	0	0
PRMT348	1	0	1	0
PRMT349	0	0	0	0
PRMT350	0	0	0	0
PRMT351	0	0	0	0
PRMT352	0	0	0	0
PRMT353	0	0	0	0
PRMT354	0	0	0	0
PRMT355	0	0	0	0
PRMT356	0	0	0	0
PRMT357	0	0	0	0
PRMT358	0	0	0	0
PRMT359	0	0	0	0
PRMT360	0	0	0	1
PRMT361	0	1	1	0
PRMT362	0	0	1	0
PRMT363	0	0	0	0
PRMT364	0	0	0	0
PRMT365	0	0	0	0
PRMT366	0	0	0	0
PRMT367	0	0	0	0
PRMT368	0	0	0	0
PRMT369	0	0	0	0
PRMT370	0	0	0	0
PRMT371	0	0	0	0
PRMT372	0	0	0	0
PRMT373	0	0	0	0
PRMT374	0	0	0	0
PRMT375	0	0	0	0
PRMT376	0	0	0	0
PRMT377	0	0	1	0
PRMT378	0	0	0	0
PRMT379	0	0	0	0
PRMT380	0	0	0	1
PRMT381	0	0	0	0
PRMT382	0	0	0	0
PRMT383	0	0	0	0
PRMT384	0	0	0	0
PRMT385	0	0	0	0
PRMT386	0	0	0	1
PRMT387	0	0	0	0
PRMT388	0	0	0	0
PRMT389	0	0	0	0
PRMT390	0	0	0	0
PRMT391	0	0	0	0
PRMT392	0	0	0	0
PRMT393	0	0	0	0
PRMT394	0	0	0	0
PRMT395	0	0	0	0
PRMT396	0	0	0	0
PRMT397	0	0	0	0
PRMT398	0	0	0	0
PRMT399	0	0	0	0
PRMT400	0	0	1	0
PRMT401	0	0	0	0
PRMT402	0	0	0	0
PRMT403	0	0	0	0
PRMT404	0	0	0	0
PRMT405	0	0	0	0
PRMT406	0	0	0	0
PRMT407	0	0	0	0
PRMT408	0	0	0	0
PRMT409	0	0	0	0
PRMT410	0	0	0	0
PRMT411	0	0	0	0
PRMT412	1	0	0	0
PRMT413	0	0	0	0
PRMT414	0	0	0	0
PRMT415	0	0	0	0
PRMT416	0	0	0	0
PRMT417	0	0	0	0
PRMT418	0	0	0	0
PRMT419	0	0	0	0
PRMT420	0	0	0	0
PRMT421	0	0	1	0
PRMT422	0	0	0	0
PRMT423	0	0	0	0
PRMT424	0	0	0	1
PRMT425	1	1	1	0
PRMT426	1	1	1	0
PRMT427	0	0	0	0
PRMT428	0	0	0	0
PRMT429	0	0	0	0
PRMT430	0	0	0	0
PRMT431	0	0	0	0
PRMT432	0	0	0	0
PRMT433	0	0	0	0
PRMT434	0	0	0	0
PRMT435	0	0	0	0
PRMT436	0	0	0	0
PRMT437	0	0	0	0
PRMT438	0	0	0	0
PRMT439	0	0	0	0
PRMT440	0	0	0	0
PRMT441	0	0	0	0
PRMT442	0	0	0	0
PRMT443	0	0	0	0
PRMT444	0	0	0	0
PRMT445	0	0	0	0
PRMT446	0	0	0	0
PRMT447	0	0	0	0
PRMT448	0	0	0	0
PRMT449	0	0	0	0
PRMT450	0	0	0	0
PRMT451	0	0	1	0
PRMT452	0	0	0	0
PRMT453	0	0	0	0
PRMT454	1	0	0	1
PRMT455	1	0	0	0
PRMT456	0	0	0	0
PRMT457	0	0	0	0
PRMT458	0	0	0	0
PRMT459	0	0	0	0
PRMT460	0	0	1	0
PRMT461	0	0	0	0
PRMT462	0	0	0	0
PRMT463	0	0	0	0
PRMT464	0	0	0	0
PRMT465	0	0	0	0
PRMT466	0	0	0	0
PRMT467	0	0	0	0
PRMT468	0	0	0	0
PRMT469	0	0	0	0
PRMT470	0	0	0	0
PRMT471	0	0	0	0
PRMT472	0	0	0	0
PRMT473	0	0	0	0
PRMT474	0	0	0	0
PRMT475	0	0	0	0
PRMT476	0	0	0	0
PRMT477	0	0	0	0
PRMT478	0	0	0	0
PRMT479	0	0	0	0
PRMT480	0	0	0	0
PRMT481	0	0	0	0
PRMT482	0	0	0	0
PRMT483	0	0	0	0
PRMT484	0	0	0	0
PRMT485	0	0	0	0
PRMT486	0	0	0	0
PRMT487	0	0	0	0
PRMT488	0	0	0	0
PRMT489	0	0	0	0
PRMT490	0	0	0	0
PRMT491	0	0	0	0
PRMT492	0	0	0	0
PRMT493	0	0	0	0
PRMT494	0	0	0	1
PRMT495	0	0	0	0
PRMT496	0	0	0	0
PRMT497	0	0	0	0
PRMT498	0	0	0	0
PRMT499	0	0	0	0
PRMT500	0	0	0	0
PRMT501	1	1	1	1
PRMT502	1	1	0	0
PRMT503	0	0	0	0
PRMT504	0	0	0	0
PRMT505	0	0	0	0
PRMT506	0	0	0	0
PRMT507	0	0	0	0
PRMT508	0	0	0	0
PRMT509	0	0	0	0
PRMT510	0	0	0	0
PRMT511	0	0	0	0
PRMT512	0	0	0	0
PRMT513	0	0	0	0
PRMT514	0	0	0	0
PRMT515	0	0	0	0
PRMT516	0	0	0	0
PRMT517	0	0	0	0
PRMT518	0	0	0	0
PRMT519	0	0	0	0
PRMT520	0	0	0	0
PRMT521	0	0	0	0
PRMT522	0	1	0	0
PRMT523	0	0	0	0
PRMT524	0	0	0	0
PRMT525	0	0	0	0
PRMT526	0	0	0	0
PRMT527	1	1	0	0
PRMT528	0	0	0	0
PRMT529	0	0	0	0
PRMT530	0	0	0	0
PRMT531	0	0	0	0
PRMT532	0	0	0	0
PRMT533	0	0	0	0
PRMT534	0	0	0	0
PRMT535	0	0	0	0
PRMT536	0	0	0	0
PRMT537	0	0	0	0
PRMT538	0	0	0	0
PRMT539	0	0	0	0
PRMT540	0	0	0	0
PRMT541	0	0	0	1
PRMT542	0	0	0	0
PRMT543	0	0	0	0
PRMT544	0	0	0	0
PRMT545	0	0	0	0
PRMT546	0	0	0	0
PRMT547	0	0	0	0
PRMT548	0	0	0	0
PRMT549	0	0	1	0
PRMT550	0	0	0	0
PRMT551	0	0	0	0
PRMT552	0	0	0	0
PRMT553	0	0	0	0
PRMT554	0	0	0	0
PRMT555	0	0	0	1
PRMT556	0	0	0	0
PRMT557	0	0	0	1
PRMT558	0	0	0	0
PRMT559	0	0	0	0
PRMT560	0	0	0	0
PRMT561	0	0	0	0
PRMT562	1	0	1	0
PRMT563	1	0	1	0
PRMT564	0	0	0	0
PRMT565	0	0	0	0
PRMT566	0	0	0	0
PRMT567	0	0	0	0
PRMT568	0	1	0	0
PRMT569	0	0	0	0
PRMT570	0	0	0	0
PRMT571	0	0	0	0
PRMT572	0	0	0	0
PRMT573	0	0	0	0
PRMT574	0	0	0	1
PRMT575	0	0	0	0
PRMT576	0	0	0	0
PRMT577	0	0	0	0
PRMT578	0	0	0	0
PRMT579	0	0	1	0
PRMT580	0	0	1	0
PRMT581	0	0	0	0
PRMT582	0	0	0	0
PRMT583	0	0	0	0
PRMT584	0	0	0	0
PRMT585	0	1	1	0
PRMT586	0	0	0	0
PRMT587	0	0	0	0
PRMT588	0	0	0	0
PRMT589	0	0	0	0
PRMT590	0	1	1	0
PRMT591	0	0	0	0
PRMT592	0	0	0	0
PRMT593	0	0	0	0
PRMT594	0	0	0	0
PRMT595	0	0	0	0
PRMT596	0	0	0	0
PRMT597	0	0	0	0
PRMT598	0	0	0	0
PRMT599	0	0	1	0
PRMT600	0	0	0	0
PRMT601	0	0	0	0
PRMT602	0	0	0	0
PRMT603	0	0	0	0
PRMT604	0	0	0	0
PRMT605	0	0	0	0
PRMT606	0	0	0	0
PRMT607	0	0	0	0
PRMT608	0	0	0	0
PRMT609	0	0	0	0
PRMT610	0	0	0	0
PRMT611	0	0	0	0
PRMT612	0	0	0	0
PRMT613	0	0	0	0
PRMT614	0	0	0	0
PRMT615	0	0	0	0
PRMT616	0	0	0	0
PRMT617	0	0	0	0
PRMT618	0	0	0	0
PRMT619	0	0	0	1
PRMT620	0	0	0	0
PRMT621	1	0	1	0
PRMT622	0	0	0	0
PRMT623	1	0	0	0
PRMT624	0	0	0	1
PRMT625	0	0	0	0
PRMT626	0	0	0	0
PRMT627	0	0	0	0
PRMT628	0	0	0	0
PRMT629	0	0	0	0
PRMT630	0	0	0	0
PRMT631	0	0	0	0
PRMT632	0	0	0	0
PRMT633	0	0	0	0
PRMT634	0	0	0	0
PRMT635	0	0	0	0
PRMT636	0	0	0	0
PRMT637	0	0	0	0
PRMT638	0	0	0	1
PRMT639	0	0	0	0
PRMT640	0	0	0	0
PRMT641	0	1	0	0
PRMT642	0	0	0	0
PRMT643	0	0	0	0
PRMT644	0	1	1	1
PRMT645	0	1	0	1
PRMT646	0	0	0	0
PRMT647	0	0	0	0
PRMT648	0	0	0	0
PRMT649	0	0	0	0
PRMT650	0	0	0	0
PRMT651	0	0	0	0
PRMT652	0	0	0	0
PRMT653	0	0	0	0
PRMT654	0	0	0	0
PRMT655	0	0	0	0
PRMT656	0	0	0	0
PRMT657	0	0	0	0
PRMT658	0	0	0	0
PRMT659	0	0	0	0
PRMT660	0	0	0	0
PRMT661	0	0	0	1
PRMT662	0	0	0	0
PRMT663	0	0	0	0
PRMT664	0	0	0	0
PRMT665	0	0	0	0
PRMT666	0	0	0	0
PRMT667	0	0	0	0
PRMT668	0	0	0	0
PRMT669	0	0	0	0
PRMT670	0	0	0	0
PRMT671	0	0	0	0
PRMT672	0	0	0	0
PRMT673	0	0	0	0
PRMT674	0	0	0	0
PRMT675	0	0	0	0
PRMT676	0	0	0	0
PRMT677	0	0	0	0
PRMT678	0	0	0	0
PRMT679	0	0	0	0
PRMT680	1	0	1	0
PRMT681	0	0	0	0
PRMT682	0	0	0	0
PRMT683	0	0	0	0
PRMT684	0	0	0	0
PRMT685	0	0	0	1
PRMT686	0	0	0	0
PRMT687	0	0	0	0
PRMT688	0	0	0	0
PRMT689	0	0	0	0
PRMT690	0	0	0	0
PRMT691	0	0	1	0
PRMT692	0	0	0	0
PRMT693	0	0	0	1
PRMT694	0	0	0	0
PRMT695	0	0	1	0
PRMT696	0	0	0	0
PRMT697	0	0	0	0
PRMT698	0	0	0	0
PRMT699	0	0	0	0
PRMT700	0	0	0	0
PRMT701	0	0	0	0
PRMT702	0	0	0	0
PRMT703	1	0	0	0
PRMT704	1	0	1	0
PRMT705	0	0	0	0
PRMT706	0	0	0	0
PRMT707	0	0	0	0
PRMT708	0	0	0	0
PRMT709	0	0	0	0
PRMT710	0	0	0	0
PRMT711	1	1	0	0
PRMT712	0	0	0	0
PRMT713	0	0	0	0
PRMT714	1	1	0	0
PRMT715	0	0	0	0
PRMT716	1	0	0	0
PRMT717	0	0	0	0
PRMT718	0	0	0	0
PRMT719	0	0	0	0
PRMT720	0	0	0	0
PRMT721	0	0	1	0
PRMT722	0	0	0	0
PRMT723	0	0	0	0
PRMT724	0	0	0	0
PRMT725	0	1	1	0
PRMT726	0	0	0	0
PRMT727	0	0	0	0
PRMT728	0	0	0	0
PRMT729	0	0	0	0
PRMT730	1	0	0	0
PRMT731	1	1	0	0
PRMT732	0	0	0	0
PRMT733	0	0	0	0
PRMT734	0	0	0	0
PRMT735	1	1	1	1
PRMT736	0	0	0	0
PRMT737	0	0	0	0
PRMT738	1	0	0	0
PRMT739	0	0	0	0
PRMT740	0	0	0	0
PRMT741	0	1	0	1
PRMT742	0	0	0	0
PRMT743	0	0	0	0
PRMT744	0	0	0	0
PRMT745	0	0	0	0
PRMT746	0	0	0	0
PRMT747	0	0	0	0
PRMT748	0	0	0	0
PRMT749	0	0	0	0
PRMT750	0	0	0	0
PRMT751	0	0	0	0
PRMT752	0	0	0	0
PRMT753	0	0	0	0
PRMT754	0	0	0	0
PRMT755	0	0	0	0
PRMT756	0	0	0	0
PRMT757	0	0	0	0
PRMT758	0	0	0	0
PRMT759	0	0	0	0
PRMT760	0	0	0	0
PRMT761	0	0	0	0
PRMT762	0	0	0	0
PRMT763	0	0	0	0
PRMT764	0	1	1	0
PRMT765	0	0	1	0
PRMT766	0	0	0	0
PRMT767	1	1	1	0
PRMT768	0	0	0	0
PRMT769	0	0	0	0
PRMT770	0	0	0	0
PRMT771	0	0	0	0
PRMT772	1	0	0	0
PRMT773	0	0	0	0
PRMT774	0	0	0	0
PRMT775	0	0	1	0
PRMT776	0	0	0	0
PRMT777	1	0	0	1
PRMT778	1	1	0	1
PRMT779	0	0	0	0
PRMT780	1	1	0	0
PRMT781	0	0	0	0
PRMT782	0	0	0	0
PRMT783	0	0	0	0
PRMT784	0	0	0	0
PRMT785	0	0	0	0
PRMT786	0	0	0	0
PRMT787	0	0	0	0
PRMT788	0	0	0	0
PRMT789	0	0	1	0
PRMT790	1	1	1	1
PRMT791	0	0	0	0
PRMT792	0	0	0	0
PRMT793	0	0	0	0
PRMT794	0	0	0	0
PRMT795	0	0	0	0
PRMT796	0	0	0	0
PRMT797	1	1	0	0
PRMT798	1	1	0	0
PRMT799	0	0	0	0
PRMT800	0	0	0	0
PRMT801	0	0	0	0
PRMT802	0	0	0	0
PRMT803	0	0	0	0
PRMT804	0	0	0	0
PRMT805	0	0	0	0
PRMT806	0	0	0	0
PRMT807	0	0	0	0
PRMT808	0	0	0	0
PRMT809	0	0	0	0
PRMT810	0	0	0	0
PRMT811	0	0	0	0
PRMT812	0	0	0	0
PRMT813	0	0	0	0
PRMT814	0	0	0	0
PRMT815	0	0	1	0
PRMT816	0	0	0	0
PRMT817	0	0	1	1
PRMT818	0	0	0	0
PRMT819	0	0	0	0
PRMT820	0	0	0	0
PRMT821	0	0	0	0
PRMT822	0	0	0	0
PRMT823	0	0	0	0
PRMT824	0	0	0	0
PRMT825	0	0	0	0
PRMT826	0	0	0	0
PRMT827	0	0	0	0
PRMT828	0	0	0	0
PRMT829	0	0	0	0
PRMT830	0	0	0	0
PRMT831	1	1	0	0
PRMT832	0	0	0	0
PRMT833	0	0	0	0
PRMT834	1	0	0	0
PRMT835	0	0	0	0
PRMT836	0	0	0	0
PRMT837	0	0	0	0
PRMT838	0	0	0	0
PRMT839	0	0	0	0
PRMT840	0	0	0	0
PRMT841	0	0	0	0
PRMT842	0	0	0	0
PRMT843	0	0	0	0
PRMT844	0	0	0	1
PRMT845	0	0	0	0
PRMT846	0	0	0	0
PRMT847	0	0	0	0
PRMT848	0	0	0	0
PRMT849	0	0	0	0
PRMT850	0	0	1	0
PRMT851	0	0	0	0
PRMT852	0	0	0	0
PRMT853	1	0	1	0
PRMT854	0	0	0	0
PRMT855	0	0	0	0
PRMT856	0	0	0	0
PRMT857	0	0	0	0
PRMT858	1	0	1	1
PRMT859	0	0	0	0
PRMT860	0	0	0	0
PRMT861	0	0	0	0
PRMT862	0	0	0	0
PRMT863	0	0	0	1
PRMT864	0	0	0	0
PRMT865	0	0	0	0
PRMT866	0	0	0	0
PRMT867	0	0	0	0
PRMT868	0	0	0	0
PRMT869	0	0	0	0
PRMT870	0	0	0	0
PRMT871	0	0	0	0
PRMT872	0	0	0	0
PRMT873	0	0	0	0
PRMT874	0	0	0	0
PRMT875	0	0	1	0
PRMT876	0	0	0	0
PRMT877	1	0	0	0
PRMT878	0	0	1	1
PRMT879	0	0	0	1
PRMT880	0	0	0	0
PRMT881	0	0	0	0
PRMT882	0	0	0	0
PRMT883	0	0	0	0
PRMT884	0	0	0	0
PRMT885	0	0	0	0
PRMT886	0	0	0	0
PRMT887	0	0	0	0
PRMT888	0	0	0	0
PRMT889	1	0	0	0
PRMT890	0	0	0	0
PRMT891	0	0	0	0
PRMT892	0	0	1	0
PRMT893	0	0	0	0
PRMT894	0	0	0	0
PRMT895	0	0	0	0
PRMT896	0	0	0	0
PRMT897	0	0	0	0
PRMT898	0	0	0	0
PRMT899	0	0	0	0
PRMT900	0	0	0	0
PRMT901	0	0	0	0
PRMT902	0	0	0	0
PRMT903	0	0	0	0
PRMT904	0	0	0	0
PRMT905	0	0	0	0
PRMT906	0	0	0	0
PRMT907	1	1	1	0
PRMT908	0	0	0	0
PRMT909	0	0	0	0
PRMT910	0	0	0	0
PRMT911	0	0	0	0
PRMT912	0	0	0	0
PRMT913	0	0	0	0
PRMT914	0	0	0	0
PRMT915	0	0	0	0
PRMT916	0	0	1	0
PRMT917	0	0	0	0
PRMT918	0	0	0	0
PRMT919	0	0	0	0
PRMT920	1	1	1	1
PRMT921	0	0	0	0
PRMT922	0	0	0	0
PRMT923	1	1	0	0
PRMT924	0	0	0	0
PRMT925	0	0	0	0
PRMT926	0	0	0	0
PRMT927	1	0	0	1
PRMT928	0	0	0	0
PRMT929	0	0	0	0
PRMT930	0	0	1	0
PRMT931	0	0	0	0
PRMT932	0	1	1	0
PRMT933	0	0	0	0
PRMT934	0	0	0	0
PRMT935	0	0	0	0
PRMT936	0	0	0	0
PRMT937	0	0	0	0
PRMT938	0	0	0	0
PRMT939	0	0	0	0
PRMT940	0	0	0	0
PRMT941	0	0	0	0
PRMT942	0	0	0	0
PRMT943	0	0	0	0
PRMT944	0	0	0	0
PRMT945	0	0	0	0
PRMT946	0	0	0	0
PRMT947	0	0	0	0
PRMT948	0	0	0	0
PRMT949	0	0	0	0
PRMT950	0	0	0	0
PRMT951	0	0	0	0
PRMT952	0	0	1	0
PRMT953	0	0	0	0
PRMT954	0	0	0	0
PRMT955	0	0	0	0
PRMT956	0	0	0	0
PRMT957	0	0	0	0
PRMT958	0	0	0	0
PRMT959	0	0	0	0
PRMT960	0	0	0	0
PRMT961	0	0	0	0
PRMT962	0	0	0	0
PRMT963	0	0	0	0
PRMT964	0	0	0	0
PRMT965	0	0	0	0
PRMT966	0	0	0	0
PRMT967	0	0	0	0
PRMT968	0	0	0	0
PRMT969	0	0	0	0
PRMT970	0	0	0	0
PRMT971	0	0	0	0
PRMT972	0	0	0	0
PRMT973	0	0	0	0
PRMT974	0	0	0	0
PRMT975	0	0	0	0
PRMT976	0	0	0	0
PRMT977	0	0	0	0
PRMT978	0	0	0	1
PRMT979	0	0	0	0
PRMT980	0	0	0	0
PRMT981	0	0	0	0
PRMT982	0	0	0	0
PRMT983	0	0	0	0
PRMT984	0	0	0	0
PRMT985	0	0	0	0
PRMT986	0	0	0	0
PRMT987	1	0	0	0
PRMT988	0	0	0	0
PRMT989	0	0	0	0
PRMT990	0	0	0	0
PRMT991	0	0	0	0
PRMT992	0	0	0	0
PRMT993	0	0	0	0
PRMT994	0	0	0	0
PRMT995	0	0	0	0
PRMT996	0	0	1	0
PRMT997	0	0	1	0
PRMT998	0	0	0	0
PRMT999	0	0	0	0
PRMT1000	0	0	1	0
PRMT1001	0	0	0	0
PRMT1002	1	0	0	0
PRMT1003	0	0	0	0
PRMT1004	0	0	0	0
PRMT1005	0	0	0	0
PRMT1006	0	0	0	0
PRMT1007	0	0	0	0
PRMT1008	0	0	0	0
PRMT1009	0	0	0	0
PRMT1010	0	0	0	0
PRMT1011	0	0	0	0
PRMT1012	0	0	0	0
PRMT1013	0	0	0	0
PRMT1014	0	0	0	0
PRMT1015	0	0	0	1
PRMT1016	0	0	0	0
PRMT1017	0	0	0	0
PRMT1018	0	0	0	0
PRMT1019	0	0	0	0
PRMT1020	0	0	0	0
PRMT1021	0	0	0	0
PRMT1022	0	0	0	0
PRMT1023	0	0	0	0
PRMT1024	0	0	0	0
PRMT1025	0	0	0	0
PRMT1026	0	0	0	0
PRMT1027	0	0	0	0
PRMT1028	0	0	0	0
PRMT1029	0	0	0	0
PRMT1030	1	0	0	1
PRMT1031	0	0	0	1
PRMT1032	0	0	0	0
PRMT1033	0	0	0	0
PRMT1034	0	0	0	0
PRMT1035	0	0	0	0
PRMT1036	0	0	0	0
PRMT1037	0	0	0	0
PRMT1038	0	0	0	0
PRMT1039	0	0	0	0
PRMT1040	0	0	0	0
PRMT1041	0	1	0	0
PRMT1042	0	0	0	0
PRMT1043	0	0	0	0
PRMT1044	0	0	0	0
PRMT1045	0	0	0	0
PRMT1046	0	0	0	0
PRMT1047	0	0	0	0
PRMT1048	0	0	0	0
PRMT1049	0	0	0	0
PRMT1050	0	0	0	0
PRMT1051	0	0	0	0
PRMT1052	0	0	0	0
PRMT1053	0	0	0	0
PRMT1054	0	0	0	0
PRMT1055	0	0	0	0
PRMT1056	1	1	0	1
PRMT1057	0	1	0	1
PRMT1058	0	0	0	0
PRMT1059	0	0	0	0
PRMT1060	0	0	0	0
PRMT1061	0	0	0	0
PRMT1062	0	0	0	0
PRMT1063	0	1	0	0
PRMT1064	0	0	0	0
PRMT1065	0	0	0	0
PRMT1066	0	0	0	0
PRMT1067	1	0	0	0
PRMT1068	1	0	0	0
PRMT1069	0	0	0	0
PRMT1070	0	0	0	0
PRMT1071	0	0	0	0
PRMT1072	0	0	0	0
PRMT1073	0	0	0	0
PRMT1074	0	0	0	0
PRMT1075	0	0	0	0
PRMT1076	0	0	0	0
PRMT1077	0	0	0	0
PRMT1078	0	0	0	0
PRMT1079	0	0	0	0
PRMT1080	0	0	0	0
PRMT1081	0	0	0	0
PRMT1082	1	0	1	0
PRMT1083	0	0	1	0
PRMT1084	0	0	0	0
PRMT1085	0	0	0	0
PRMT1086	0	0	0	0
PRMT1087	0	0	0	0
PRMT1088	0	0	0	0
PRMT1089	0	0	0	0
PRMT1090	0	0	0	0
PRMT1091	0	0	0	0
PRMT1092	1	1	1	1
PRMT1093	0	0	0	1
PRMT1094	0	0	0	0
PRMT1095	0	0	0	0
PRMT1096	0	0	0	0
PRMT1097	0	0	0	0
PRMT1098	0	0	0	0
PRMT1099	0	0	0	0
PRMT1100	0	0	0	0
PRMT1101	0	0	0	0
PRMT1102	0	0	0	0
PRMT1103	0	0	0	0
PRMT1104	0	0	0	0
PRMT1105	0	0	0	0
PRMT1106	0	0	0	0
PRMT1107	0	0	0	0
PRMT1108	0	0	0	0
PRMT1109	0	0	1	0
PRMT1110	0	0	1	0
PRMT1111	0	0	0	0
PRMT1112	0	0	0	0
PRMT1113	0	0	0	0
PRMT1114	0	0	0	0
PRMT1115	0	0	0	0
PRMT1116	1	1	0	0
PRMT1117	0	0	1	0
PRMT1118	0	0	0	0
PRMT1119	0	0	0	0
PRMT1120	0	0	0	0
PRMT1121	0	0	0	0
PRMT1122	0	0	0	0
PRMT1123	0	0	0	0
PRMT1124	0	0	0	0
PRMT1125	0	0	0	0
PRMT1126	0	0	0	0
PRMT1127	0	0	0	0
PRMT1128	0	0	0	0
PRMT1129	0	0	0	0
PRMT1130	0	0	0	0
PRMT1131	0	0	0	0
PRMT1132	0	0	0	0
PRMT1133	0	0	0	1
PRMT1134	0	0	0	0
PRMT1135	0	0	0	0
PRMT1136	0	0	0	0
PRMT1137	0	0	0	0
PRMT1138	1	1	1	1
PRMT1139	0	0	0	0
PRMT1140	0	0	0	0
PRMT1141	0	0	0	0
PRMT1142	0	0	0	0
PRMT1143	0	0	0	0
PRMT1144	1	0	0	0
PRMT1145	1	1	1	1
PRMT1146	0	0	0	0
PRMT1147	0	0	0	0
PRMT1148	1	0	0	0
PRMT1149	0	0	0	0
PRMT1150	0	0	0	0
PRMT1151	0	0	0	0
PRMT1152	1	0	0	0
PRMT1153	0	0	0	0
PRMT1154	0	0	0	0
PRMT1155	0	0	0	0
PRMT1156	0	0	0	0
PRMT1157	0	0	0	0
PRMT1158	0	0	0	0
PRMT1159	0	0	0	0
PRMT1160	1	0	0	0
PRMT1161	0	0	0	0
PRMT1162	0	0	0	0
PRMT1163	0	0	0	0
PRMT1164	0	0	0	0
PRMT1165	0	0	0	0
PRMT1166	0	0	0	0
PRMT1167	0	0	0	0
PRMT1168	0	0	0	0
PRMT1169	0	0	0	0
PRMT1170	0	0	0	0
PRMT1171	0	0	0	0
PRMT1172	0	0	0	0
PRMT1173	0	0	0	0
PRMT1174	0	0	0	0
PRMT1175	0	0	0	0
PRMT1176	0	0	0	0
PRMT1177	0	0	0	0
PRMT1178	0	0	0	0
PRMT1179	0	0	0	0
PRMT1180	0	0	0	0
PRMT1181	0	0	0	0
PRMT1182	0	0	0	0
PRMT1183	0	0	0	0
PRMT1184	0	0	0	0
PRMT1185	0	0	0	0
PRMT1186	0	0	0	0
PRMT1187	0	0	0	0
PRMT1188	0	0	0	0
PRMT1189	0	0	0	0
PRMT1190	0	0	0	0
PRMT1191	0	0	0	0
PRMT1192	0	0	0	0
PRMT1193	0	0	0	0
PRMT1194	0	0	0	0
PRMT1195	1	0	0	0
PRMT1196	0	0	0	0
PRMT1197	0	0	0	0
PRMT1198	0	0	0	0
PRMT1199	0	0	0	0
PRMT1200	0	0	0	0
PRMT1201	0	0	1	0
PRMT1202	0	0	0	1
PRMT1203	0	0	0	0
PRMT1204	1	1	0	0
PRMT1205	0	0	0	0
PRMT1206	0	0	0	0
PRMT1207	0	0	0	0
PRMT1208	0	0	0	0
PRMT1209	0	0	0	0
PRMT1210	0	0	0	1
PRMT1211	0	0	0	0
PRMT1212	0	0	0	0
PRMT1213	0	0	0	0
PRMT1214	0	1	1	0
PRMT1215	0	0	0	0
PRMT1216	0	0	0	0
PRMT1217	0	0	0	0
PRMT1218	0	0	0	0
PRMT1219	0	0	0	0
PRMT1220	0	0	0	0
PRMT1221	0	0	0	0
PRMT1222	0	0	0	0
PRMT1223	0	0	0	0
PRMT1224	0	0	0	0
PRMT1225	0	0	0	0
PRMT1226	0	0	0	0
PRMT1227	0	0	0	0
PRMT1228	0	0	0	0
PRMT1229	0	0	0	0
PRMT1230	0	0	0	0
PRMT1231	0	0	0	0
PRMT1232	0	0	0	0
PRMT1233	0	0	0	0
PRMT1234	0	0	0	0
PRMT1235	0	0	0	0
PRMT1236	0	0	0	0
PRMT1237	0	0	0	0
PRMT1238	0	0	0	0
PRMT1239	0	0	0	1
PRMT1240	0	0	0	0
PRMT1241	1	0	0	0
PRMT1242	1	0	0	0
PRMT1243	0	0	0	0
PRMT1244	0	0	1	0
PRMT1245	0	0	0	0
PRMT1246	0	0	0	0
PRMT1247	0	0	0	0
PRMT1248	0	0	0	0
PRMT1249	0	0	0	0
PRMT1250	0	0	1	0
PRMT1251	0	0	0	0
PRMT1252	0	0	0	0
PRMT1253	1	0	0	1
PRMT1254	0	1	1	0
PRMT1255	1	0	0	0
PRMT1256	0	0	0	0
PRMT1257	0	0	0	0
PRMT1258	0	0	0	0
PRMT1259	0	0	0	0
PRMT1260	0	0	0	0
PRMT1261	0	0	1	0
PRMT1262	1	0	0	0
PRMT1263	1	0	0	0
PRMT1264	0	0	0	0
PRMT1265	0	0	0	0
PRMT1266	0	0	0	0
PRMT1267	1	0	0	0
PRMT1268	0	0	0	0
PRMT1269	0	0	0	0
PRMT1270	0	0	0	0
PRMT1271	0	0	0	0
PRMT1272	1	1	1	1
PRMT1273	0	0	0	1
PRMT1274	0	0	0	0
PRMT1275	0	0	0	0
PRMT1276	0	0	0	0
PRMT1277	0	0	0	0
PRMT1278	0	0	0	0
PRMT1279	0	0	0	0
PRMT1280	0	0	0	1
PRMT1281	0	0	0	0
PRMT1282	0	0	0	0
PRMT1283	0	0	1	0
PRMT1284	0	0	0	0
PRMT1285	0	0	0	0
PRMT1286	0	0	0	0
PRMT1287	0	0	0	0
PRMT1288	0	0	0	1
PRMT1289	0	0	0	0
PRMT1290	0	0	0	0
PRMT1291	1	0	0	0
PRMT1292	0	0	0	0
PRMT1293	0	0	0	0
PRMT1294	0	0	0	0
PRMT1295	1	0	0	0
PRMT1296	0	0	0	0
PRMT1297	0	0	0	0
PRMT1298	0	1	0	0
PRMT1299	0	0	0	0
PRMT1300	0	0	0	0
PRMT1301	0	0	0	0
PRMT1302	0	0	0	0
PRMT1303	0	0	0	0
PRMT1304	0	0	0	0
PRMT1305	0	0	0	0
PRMT1306	0	0	0	0
PRMT1307	0	0	1	1
PRMT1308	0	0	1	1
PRMT1309	0	0	0	0
PRMT1310	0	0	0	0
PRMT1311	0	0	0	0
PRMT1312	1	1	0	0
PRMT1313	0	0	0	0
PRMT1314	0	0	0	0
PRMT1315	0	0	0	0
PRMT1316	0	0	0	0
PRMT1317	0	0	0	0
PRMT1318	0	0	0	0
PRMT1319	1	1	0	0
PRMT1320	1	1	0	0
PRMT1321	1	1	0	0
PRMT1322	0	0	0	0
PRMT1323	1	1	1	0
PRMT1324	1	1	0	0
PRMT1325	1	0	0	0
PRMT1326	0	0	0	0
PRMT1327	0	0	0	0
PRMT1328	0	0	0	0
PRMT1329	0	0	0	0
PRMT1330	0	0	0	0
PRMT1331	0	0	0	0
PRMT1332	0	0	0	0
PRMT1333	0	0	0	0
PRMT1334	0	0	0	0
PRMT1335	0	0	0	1
PRMT1336	0	0	0	0
PRMT1337	0	0	0	0
PRMT1338	0	0	0	0
PRMT1339	0	0	0	0
PRMT1340	0	0	0	0
PRMT1341	1	0	1	0
PRMT1342	0	0	0	0
PRMT1343	0	0	0	0
PRMT1344	0	0	0	0
PRMT1345	0	0	0	0
PRMT1346	0	0	0	0
PRMT1347	0	0	0	0
PRMT1348	0	0	0	0
PRMT1349	0	0	0	0
PRMT1350	0	0	0	0
PRMT1351	0	0	1	0
PRMT1352	0	0	0	0
PRMT1353	0	0	0	0
PRMT1354	0	0	0	0
PRMT1355	0	0	0	0
PRMT1356	0	0	0	0
PRMT1357	0	0	0	0
PRMT1358	0	0	0	0
PRMT1359	0	0	0	0
PRMT1360	0	0	0	0
PRMT1361	0	0	0	0
PRMT1362	0	0	0	0
PRMT1363	0	0	0	0
PRMT1364	0	0	0	0
PRMT1365	0	0	0	0
PRMT1366	1	1	1	1
PRMT1367	0	0	0	0
PRMT1368	0	0	0	0
PRMT1369	0	0	0	0
PRMT1370	0	0	0	0
PRMT1371	0	0	0	0
PRMT1372	0	0	0	0
PRMT1373	0	0	0	0
PRMT1374	0	0	0	0
PRMT1375	1	0	0	0
PRMT1376	1	0	0	0
PRMT1377	0	0	0	0
PRMT1378	0	0	0	0
PRMT1379	0	1	0	0
PRMT1380	0	0	0	0
PRMT1381	1	0	1	0
PRMT1382	0	0	0	0
PRMT1383	0	0	0	0
PRMT1384	0	0	0	0
PRMT1385	0	0	0	0
PRMT1386	0	0	0	0
PRMT1387	0	0	0	0
PRMT1388	0	0	0	0
PRMT1389	0	0	0	0
PRMT1390	0	0	0	0
PRMT1391	0	0	0	0
PRMT1392	0	0	0	0
PRMT1393	0	0	0	0
PRMT1394	0	0	0	0
PRMT1395	0	0	0	0
PRMT1396	0	0	0	0
PRMT1397	0	0	0	0
PRMT1398	0	0	0	0
PRMT1399	0	0	0	0
PRMT1400	0	0	0	0
PRMT1401	0	0	0	0
PRMT1402	0	0	0	0
PRMT1403	0	0	0	0
PRMT1404	0	0	0	0
PRMT1405	0	0	0	0
PRMT1406	0	0	0	0
PRMT1407	0	0	0	0
PRMT1408	0	0	0	0
PRMT1409	0	0	0	0
PRMT1410	0	0	0	0
PRMT1411	0	0	0	0
PRMT1412	0	0	0	0
PRMT1413	0	0	0	0
PRMT1414	0	0	0	0
PRMT1415	0	0	0	0
PRMT1416	0	0	0	0
PRMT1417	0	0	0	0
PRMT1418	0	0	0	0
PRMT1419	0	0	0	0
PRMT1420	0	0	1	0
PRMT1421	0	0	0	0
PRMT1422	0	0	0	0
PRMT1423	0	0	0	0
PRMT1424	1	1	0	0
PRMT1425	0	0	0	0
PRMT1426	0	0	0	0
PRMT1427	0	0	0	0
PRMT1428	0	0	0	0
PRMT1429	0	0	0	0
PRMT1430	0	0	0	0
PRMT1431	0	0	0	0
PRMT1432	0	0	0	0
PRMT1433	0	0	0	0
PRMT1434	0	0	0	0
PRMT1435	0	0	0	0
PRMT1436	0	0	0	0
PRMT1437	0	0	0	0
PRMT1438	0	0	0	0
PRMT1439	0	0	0	0
PRMT1440	0	0	0	0
PRMT1441	1	0	0	0
PRMT1442	0	0	0	0
PRMT1443	0	0	0	0
PRMT1444	0	0	0	0
PRMT1445	0	0	0	1
PRMT1446	0	0	0	0
PRMT1447	0	0	0	0
PRMT1448	0	0	0	0
PRMT1449	0	0	0	0
PRMT1450	0	0	0	0
PRMT1451	0	0	0	0
PRMT1452	0	0	0	0
PRMT1453	0	0	0	0
PRMT1454	0	0	0	0
PRMT1455	0	0	0	0
PRMT1456	0	0	0	0
PRMT1457	0	0	0	0
PRMT1458	0	0	0	1
PRMT1459	0	0	0	0
PRMT1460	0	0	0	0
PRMT1461	0	0	0	0
PRMT1462	0	0	0	0
PRMT1463	0	0	0	0
PRMT1464	0	0	0	0
PRMT1465	0	0	0	0
PRMT1466	0	0	0	0
PRMT1467	1	1	0	0
PRMT1468	0	0	0	0
PRMT1469	0	0	0	0
PRMT1470	0	0	0	0
PRMT1471	1	0	0	0
PRMT1472	0	0	0	0
PRMT1473	0	1	0	1
PRMT1474	1	1	1	1
PRMT1475	0	0	0	0
PRMT1476	0	0	0	0
PRMT1477	1	1	1	1
PRMT1478	0	0	0	0
PRMT1479	0	0	0	0
PRMT1480	0	0	0	0
PRMT1481	0	0	0	0
PRMT1482	0	0	0	0
PRMT1483	0	0	0	0
PRMT1484	0	0	0	0
PRMT1485	0	0	1	0
PRMT1486	1	0	0	0
PRMT1487	0	0	0	0
PRMT1488	0	0	0	0
PRMT1489	0	0	0	0
PRMT1490	0	0	1	0
PRMT1491	1	0	1	0
PRMT1492	0	0	0	0
PRMT1493	0	0	0	0
PRMT1494	0	0	0	0
PRMT1495	0	0	0	0
PRMT1496	0	0	0	0
PRMT1497	0	0	0	0
PRMT1498	0	0	1	0
PRMT1499	1	0	0	1
PRMT1500	0	0	0	0
PRMT1501	0	0	1	0
PRMT1502	0	0	0	0
PRMT1503	0	0	0	0
PRMT1504	0	0	0	0
PRMT1505	0	0	0	0
PRMT1506	0	0	0	1
PRMT1507	0	0	0	0
PRMT1508	0	0	0	0
PRMT1509	0	0	0	0
PRMT1510	0	0	0	0
PRMT1511	0	0	0	0
PRMT1512	0	0	0	0
PRMT1513	1	1	1	1
PRMT1514	0	0	0	0
PRMT1515	0	0	0	0
PRMT1516	1	0	0	0
PRMT1517	0	0	0	0
PRMT1518	0	0	0	0
PRMT1519	0	0	0	0
PRMT1520	0	0	0	0
PRMT1521	0	0	0	0
PRMT1522	0	0	0	0
PRMT1523	0	0	0	0
PRMT1524	0	0	0	0
PRMT1525	0	0	0	0
PRMT1526	1	1	0	1
PRMT1527	1	0	1	0
PRMT1528	0	0	1	0
PRMT1529	0	0	0	0
PRMT1530	0	0	0	0
PRMT1531	0	0	0	0
PRMT1532	0	0	0	0
PRMT1533	0	0	0	0
PRMT1534	0	0	0	0
PRMT1535	0	0	0	0
PRMT1536	0	0	0	0
PRMT1537	0	0	0	0
PRMT1538	0	0	0	0
PRMT1539	0	0	0	0
PRMT1540	0	0	0	0
PRMT1541	0	0	0	0
PRMT1542	0	0	0	0
PRMT1543	0	0	0	0
PRMT1544	0	0	0	0
PRMT1545	0	0	0	0
PRMT1546	0	0	0	0
PRMT1547	0	0	0	0
PRMT1548	0	0	0	0
PRMT1549	0	0	0	0
PRMT1550	0	1	0	0
PRMT1551	0	0	0	0
PRMT1552	0	0	0	0
PRMT1553	0	0	0	0
PRMT1554	0	0	0	0
PRMT1555	0	0	0	0
PRMT1556	0	0	0	0
PRMT1557	0	0	0	0
PRMT1558	0	0	0	0
PRMT1559	0	0	0	0
PRMT1560	0	0	0	0
PRMT1561	0	0	0	0
PRMT1562	0	0	0	0
PRMT1563	0	0	0	0
PRMT1564	1	0	0	1
PRMT1565	0	0	0	1
PRMT1566	0	0	0	0
PRMT1567	1	1	0	1
PRMT1568	0	0	0	0
PRMT1569	0	0	1	0
PRMT1570	0	0	0	0
PRMT1571	1	1	0	1
PRMT1572	1	0	0	1
PRMT1573	0	0	0	1
PRMT1574	0	0	0	0
PRMT1575	0	0	0	0
PRMT1576	0	0	0	0
PRMT1577	0	0	0	0
PRMT1578	0	0	0	0
PRMT1579	1	0	1	0
PRMT1580	0	0	0	0
PRMT1581	0	1	0	0
PRMT1582	0	0	0	0
PRMT1583	0	0	0	0
PRMT1584	0	0	0	0
PRMT1585	0	0	0	0
PRMT1586	0	0	0	0
PRMT1587	0	0	0	0
PRMT1588	0	0	0	0
PRMT1589	0	0	0	0
PRMT1590	0	0	0	0
PRMT1591	0	0	0	0
PRMT1592	0	0	0	0
PRMT1593	0	0	0	0
PRMT1594	0	0	0	0
PRMT1595	0	0	0	0
PRMT1596	0	0	0	0
PRMT1597	0	0	0	0
PRMT1598	0	0	0	0
PRMT1599	0	0	1	0
PRMT1600	0	0	0	1
PRMT1601	0	0	0	0
PRMT1602	0	0	0	0
PRMT1603	0	0	0	0
PRMT1604	0	0	0	0
PRMT1605	1	0	0	0
PRMT1606	0	0	0	0
PRMT1607	0	0	0	0
PRMT1608	0	1	0	0
PRMT1609	0	0	0	0
PRMT1610	0	0	0	1
PRMT1611	0	0	0	0
PRMT1612	0	0	0	0
PRMT1613	0	0	0	1
PRMT1614	0	0	0	0
PRMT1615	0	0	0	0
PRMT1616	0	0	0	0
PRMT1617	0	0	0	0
PRMT1618	0	0	0	0
PRMT1619	0	0	0	0
PRMT1620	0	0	0	0
PRMT1621	0	0	0	0
PRMT1622	0	0	0	0
PRMT1623	0	0	0	0
PRMT1624	0	1	1	0
PRMT1625	0	0	0	0
PRMT1626	0	0	0	0
PRMT1627	0	0	0	0
PRMT1628	0	0	0	0
PRMT1629	0	0	0	0
PRMT1630	0	0	0	0
PRMT1631	1	0	0	0
PRMT1632	0	0	0	0
PRMT1633	0	0	0	0
PRMT1634	0	0	0	0
PRMT1635	0	0	0	0
PRMT1636	0	0	0	0
PRMT1637	0	0	0	0
PRMT1638	0	0	0	0
PRMT1639	0	0	0	0
PRMT1640	0	0	0	0
PRMT1641	0	0	0	0
PRMT1642	0	0	0	0
PRMT1643	0	0	0	0
PRMT1644	0	0	0	0
PRMT1645	0	0	0	0
PRMT1646	0	0	0	0
PRMT1647	0	0	0	0
PRMT1648	0	0	0	0
PRMT1649	0	0	0	0
PRMT1650	0	0	0	0
PRMT1651	0	0	0	0
PRMT1652	0	0	0	0
PRMT1653	0	0	0	0
PRMT1654	0	0	0	0
PRMT1655	0	0	0	0
PRMT1656	0	0	0	0
PRMT1657	0	0	0	0
PRMT1658	0	0	0	0
PRMT1659	1	0	1	0
PRMT1660	0	0	0	0
PRMT1661	0	0	0	0
PRMT1662	1	0	0	0
PRMT1663	0	1	0	0
PRMT1664	0	0	0	0
PRMT1665	0	0	0	0
PRMT1666	0	0	0	0
PRMT1667	0	0	0	0
PRMT1668	0	0	0	0
PRMT1669	0	0	0	0
PRMT1670	1	1	1	1
PRMT1671	0	0	0	0
PRMT1672	0	0	0	0
PRMT1673	0	0	0	0
PRMT1674	0	0	0	0
PRMT1675	0	0	0	0
PRMT1676	0	0	0	0
PRMT1677	0	0	0	0
PRMT1678	0	0	0	0
PRMT1679	0	0	0	0
PRMT1680	0	0	0	0
PRMT1681	0	0	0	0
PRMT1682	1	0	0	0
PRMT1683	1	0	1	0
PRMT1684	0	0	0	0
PRMT1685	0	0	0	0
PRMT1686	1	1	0	0
PRMT1687	0	0	0	0
PRMT1688	1	0	1	0
PRMT1689	1	1	0	0
PRMT1690	0	0	0	0
PRMT1691	0	0	0	0
PRMT1692	0	0	0	0
PRMT1693	0	0	0	0
PRMT1694	0	0	0	0
PRMT1695	0	0	0	0
PRMT1696	0	0	0	0
PRMT1697	0	0	0	0
PRMT1698	0	0	0	0
PRMT1699	0	0	0	0
PRMT1700	1	0	1	0
PRMT1701	1	0	0	0
PRMT1702	0	0	0	0
PRMT1703	0	0	0	0
PRMT1704	0	0	0	0
PRMT1705	0	0	0	0
PRMT1706	0	0	0	0
PRMT1707	1	0	0	0
PRMT1708	0	0	0	0
PRMT1709	0	0	0	1
PRMT1710	0	0	0	0
PRMT1711	0	0	0	0
PRMT1712	0	0	0	0
PRMT1713	0	0	0	0
PRMT1714	0	0	0	0
PRMT1715	0	0	0	0
PRMT1716	0	0	0	0
PRMT1717	0	0	0	0
PRMT1718	1	1	0	0
PRMT1719	0	0	0	0
PRMT1720	1	1	0	0
PRMT1721	0	1	0	0
PRMT1722	0	0	0	0
PRMT1723	0	0	0	0
PRMT1724	0	0	0	0
PRMT1725	0	0	0	0
PRMT1726	0	0	0	0
PRMT1727	0	0	0	0
PRMT1728	0	0	0	0
PRMT1729	0	0	0	0
PRMT1730	0	1	0	1
PRMT1731	0	0	0	0
PRMT1732	1	1	1	0
PRMT1733	0	0	0	1
PRMT1734	1	1	1	0
PRMT1735	0	0	0	0
PRMT1736	0	0	0	0
PRMT1737	0	0	1	0
PRMT1738	0	0	0	0
PRMT1739	1	0	0	0
PRMT1740	1	1	1	0
PRMT1741	0	0	0	0
PRMT1742	0	0	0	0
PRMT1743	1	0	1	0
PRMT1744	1	0	0	0
PRMT1745	0	0	0	0
PRMT1746	0	1	0	0
PRMT1747	0	0	0	0
PRMT1748	0	0	0	0
PRMT1749	0	0	0	0
PRMT1750	0	0	0	0
PRMT1751	0	0	0	0
PRMT1752	0	0	0	0
PRMT1753	0	0	0	0
PRMT1754	0	0	0	0
PRMT1755	0	0	0	0
PRMT1756	0	0	0	0
PRMT1757	0	0	0	0
PRMT1758	0	0	0	0
PRMT1759	0	0	0	0
PRMT1760	0	0	0	1
PRMT1761	0	0	0	0
PRMT1762	0	0	0	0
PRMT1763	0	0	0	0
PRMT1764	0	0	0	0
PRMT1765	1	0	1	0
PRMT1766	0	0	1	0
PRMT1767	0	0	0	0
PRMT1768	0	0	0	0
PRMT1769	0	0	0	0
PRMT1770	0	0	0	0
PRMT1771	0	0	0	0
PRMT1772	0	0	0	0
PRMT1773	0	0	0	0
PRMT1774	0	0	0	0
PRMT1775	0	0	0	0
PRMT1776	1	1	0	0
PRMT1777	0	0	0	0
PRMT1778	0	0	0	0
PRMT1779	0	0	0	0
PRMT1780	0	0	0	0
PRMT1781	0	0	0	0
PRMT1782	0	0	0	0
PRMT1783	0	0	0	0
PRMT1784	0	0	0	0
PRMT1785	0	0	0	1
PRMT1786	0	0	0	0
PRMT1787	0	0	0	0
PRMT1788	0	0	0	0
PRMT1789	0	0	0	0
PRMT1790	0	0	0	0
PRMT1791	0	0	0	0
PRMT1792	0	0	0	0
PRMT1793	0	0	0	0
PRMT1794	0	0	0	0
PRMT1795	0	0	0	0
PRMT1796	0	0	0	0
PRMT1797	0	0	0	0
PRMT1798	0	0	0	0
PRMT1799	0	0	0	0
PRMT1800	0	0	0	0
PRMT1801	0	0	1	1
PRMT1802	0	0	0	0
PRMT1803	0	0	0	0
PRMT1804	0	0	0	0
PRMT1805	0	0	0	0
PRMT1806	0	0	0	0
PRMT1807	0	0	0	0
PRMT1808	0	0	0	0
PRMT1809	0	0	0	0
PRMT1810	0	0	0	0
PRMT1811	0	0	0	0
PRMT1812	0	0	0	0
PRMT1813	0	0	0	0
PRMT1814	0	0	0	0
PRMT1815	0	0	0	0
PRMT1816	0	0	0	0
PRMT1817	0	0	0	0
PRMT1818	0	0	0	0
PRMT1819	0	0	1	0
PRMT1820	0	0	0	0
PRMT1821	0	0	1	0
PRMT1822	0	0	0	0
PRMT1823	0	0	0	0
PRMT1824	0	0	0	0
PRMT1825	0	0	0	0
PRMT1826	0	0	0	0
PRMT1827	0	0	0	0
PRMT1828	0	0	0	0
PRMT1829	0	0	0	0
PRMT1830	0	0	0	0
PRMT1831	0	0	0	0
PRMT1832	0	0	0	0
PRMT1833	0	0	0	0
PRMT1834	0	0	0	0
PRMT1835	0	0	0	0
PRMT1836	0	0	0	0
PRMT1837	0	0	0	0
PRMT1838	0	0	0	0
PRMT1839	0	0	0	0
PRMT1840	0	0	0	0
PRMT1841	0	0	0	0
PRMT1842	0	0	1	0
PRMT1843	0	0	0	0
PRMT1844	0	0	0	0
PRMT1845	0	1	0	0
PRMT1846	0	0	0	0
PRMT1847	1	0	1	0
PRMT1848	0	0	1	0
PRMT1849	0	0	0	0
PRMT1850	0	0	0	0
PRMT1851	0	0	0	0
PRMT1852	0	0	1	0
PRMT1853	0	0	0	0
PRMT1854	0	0	0	0
PRMT1855	0	0	0	0
PRMT1856	0	0	0	0
PRMT1857	0	0	0	0
PRMT1858	0	0	0	0
PRMT1859	0	0	0	0
PRMT1860	0	0	0	0
PRMT1861	0	0	0	0
PRMT1862	0	0	0	0
PRMT1863	0	0	0	0
PRMT1864	0	0	0	0
PRMT1865	0	0	0	0
PRMT1866	1	1	1	1
PRMT1867	0	0	0	0
PRMT1868	1	0	0	0
PRMT1869	0	0	0	0
PRMT1870	0	0	0	0
PRMT1871	0	0	0	0
PRMT1872	0	0	0	0
PRMT1873	0	0	0	0
PRMT1874	1	0	0	0
PRMT1875	0	0	0	0
PRMT1876	0	0	0	0
PRMT1877	0	0	0	0
PRMT1878	0	0	0	0
PRMT1879	0	0	0	0
PRMT1880	0	0	0	0
PRMT1881	0	0	0	0
PRMT1882	0	0	0	0
PRMT1883	0	0	0	0
PRMT1884	0	0	0	0
PRMT1885	0	0	0	0
PRMT1886	0	1	0	1
PRMT1887	0	0	0	0
PRMT1888	0	0	0	0
PRMT1889	1	1	0	0
PRMT1890	0	0	0	0
PRMT1891	0	0	0	0
PRMT1892	0	0	0	0
PRMT1893	0	0	0	0
PRMT1894	0	0	0	0
PRMT1895	0	0	0	0
PRMT1896	0	0	0	0
PRMT1897	0	0	0	1
PRMT1898	0	0	1	1
PRMT1899	1	1	0	0
PRMT1900	1	1	0	0
PRMT1901	0	0	0	0
PRMT1902	0	0	0	0
PRMT1903	0	0	0	0
PRMT1904	0	0	1	0
PRMT1905	0	0	0	0
PRMT1906	0	0	0	0
PRMT1907	0	0	0	0
PRMT1908	0	0	0	0
PRMT1909	0	0	0	0
PRMT1910	0	0	0	0
PRMT1911	0	0	0	0
PRMT1912	0	0	0	0
PRMT1913	0	0	0	0
PRMT1914	0	0	0	0
PRMT1915	0	0	0	0
PRMT1916	0	0	0	0
PRMT1917	0	0	0	0
PRMT1918	0	0	0	0
PRMT1919	0	0	0	0
PRMT1920	0	0	0	0
PRMT1921	0	0	0	0
PRMT1922	0	0	0	0
PRMT1923	0	0	0	0
PRMT1924	0	0	0	0
PRMT1925	0	0	0	0
PRMT1926	0	0	0	0
PRMT1927	0	0	0	0
PRMT1928	0	0	0	0
PRMT1929	1	0	0	0
PRMT1930	0	0	0	0
PRMT1931	0	0	0	0
PRMT1932	0	0	0	0
PRMT1933	0	0	0	0
PRMT1934	0	0	0	0
PRMT1935	0	0	0	0
PRMT1936	0	0	0	0
PRMT1937	0	0	0	0
PRMT1938	0	0	0	0
PRMT1939	0	0	0	1
PRMT1940	0	0	0	0
PRMT1941	0	0	0	0
PRMT1942	0	0	0	0
PRMT1943	0	0	0	1
PRMT1944	0	0	0	0
PRMT1945	0	0	0	0
PRMT1946	0	0	0	0
PRMT1947	0	0	0	0
PRMT1948	0	0	0	0
PRMT1949	0	0	0	0
PRMT1950	0	0	0	0
PRMT1951	0	0	0	0
PRMT1952	0	0	0	0
PRMT1953	0	0	0	0
PRMT1954	0	0	0	0
PRMT1955	0	0	0	0
PRMT1956	1	0	0	0
PRMT1957	0	0	0	0
PRMT1958	0	0	0	1
PRMT1959	0	0	0	0
PRMT1960	0	0	0	0
PRMT1961	0	0	1	1
PRMT1962	0	0	0	0
PRMT1963	1	1	1	0
PRMT1964	0	0	0	0
PRMT1965	0	0	0	0
PRMT1966	0	0	0	0
PRMT1967	0	0	0	0
PRMT1968	0	0	0	0
PRMT1969	0	0	0	0
PRMT1970	0	0	0	0
PRMT1971	0	0	0	0
PRMT1972	0	0	0	0
PRMT1973	0	0	0	0
PRMT1974	0	0	0	0
PRMT1975	0	0	0	0
PRMT1976	0	0	0	0
PRMT1977	0	0	0	0
PRMT1978	0	0	0	0
PRMT1979	0	0	0	0
PRMT1980	0	0	0	0
PRMT1981	0	0	0	0
PRMT1982	0	0	0	0
PRMT1983	0	0	0	0
PRMT1984	0	0	0	0
PRMT1985	0	0	0	0
PRMT1986	0	0	1	0
PRMT1987	0	0	0	0
PRMT1988	0	0	0	0
PRMT1989	0	0	0	0
PRMT1990	0	0	0	0
PRMT1991	0	0	0	0
PRMT1992	1	1	0	0
PRMT1993	0	0	0	0
PRMT1994	0	0	0	0
PRMT1995	0	0	0	0
PRMT1996	0	0	0	0
PRMT1997	0	0	0	0
PRMT1998	0	0	0	0
[truncated: 144 more rows]

## Sheet: Table C
List of High-weight SVM Features for Secondary Metabolism Model Type and Each Rhizosphere Ecological Niche
PRMT2 node	Biocontrol	Biofilm	Plant Disease	Plant Growth
L-Phenylalanine	0	0	0	0
UDP-N-acetyl-D-glucosamine	1	0	0	0
cis-2-Methyl-5-isopropylhexa-2,5-dienoyl-CoA	0	0	0	0
trans-2-Methyl-5-isopropylhexa-2,5-dienoyl-CoA	0	0	0	0
L-Arogenate	0	0	1	0
3-Methyl-2-oxobutanoic_acid	0	0	0	1
CDP-4-dehydro-3,6-dideoxy-D-glucose	0	0	0	0
L-Cysteine	0	1	1	1
NH3	0	0	0	0
Enzyme_N6-_LPR_lipoyl_RPR_lysine	0	0	1	0
Serotonin	0	0	0	0
Dopamine	1	1	1	1
Putrescine	0	0	0	0
2-Methylacetoacetyl-CoA	0	0	1	0
2-Methyl-6-phytylquinol	0	0	0	0
2-Methyl-6-solanyl-1,4-benzoquinol	0	0	0	0
2-Phytyl-1,4-naphthoquinone	0	0	0	0
Bacteriochlorophyllide_c	0	0	0	0
D-Fructose_6-phosphate	0	0	0	0
UDP-D-galactose	0	1	0	1
_LPR_S_RPR_-3-Methyl-2-oxopentanoic_acid	0	0	0	1
Perillic_acid	0	0	0	0
Aminofructose_6-phosphate	0	0	0	0
Iminoerythrose_4-phosphate	0	0	0	0
4-Aminobutanoate	0	0	0	0
Protoporphyrinogen_IX	0	0	0	0
3-Methylsalicylaldehyde	0	0	0	0
4-Hydroxymethylsalicylaldehyde	0	0	0	0
Propanoyl-CoA	0	0	1	0
Chitin	0	0	1	0
L-Tryptophan	0	0	0	0
_LPR_3S_RPR_-3-Hydroxyadipyl-CoA	0	0	0	0
3-Hydroxy-5-methylhex-4-enoyl-CoA	0	0	0	0
3-Hydroxy-OPC4-CoA	0	0	0	0
3-Hydroxy-OPC6-CoA	0	0	0	0
3-Hydroxy-OPC8-CoA	0	0	0	0
L-Methionine	0	0	0	0
Tetracenomycin_A2	0	0	0	0
Benzoylsuccinyl-CoA	0	0	0	0
L-Homocysteine	0	1	1	1
5-Hydroxyindoleacetaldehyde	0	0	0	0
Indole-3-acetaldehyde	0	0	0	0
N4-Acetylaminobutanal	0	0	0	0
cis-2-Methyl-5-isopropylhexa-2,5-dienoic_acid	0	0	0	0
Citronellate	0	0	0	0
trans-2-Methyl-5-isopropylhexa-2,5-dienoic_acid	0	0	0	0
Chloroacetaldehyde	0	0	0	0
Methylglyoxal	0	1	0	0
L-Isoleucine	0	0	0	0											T
Indole-3-acetate	0	0	0	0
3-Hydroxyethylbacteriochlorophyllide_a	0	0	0	0
Protoporphyrin	0	1	0	0
CDP-4-dehydro-6-deoxy-D-glucose	0	1	1	0
Phthalate	0	0	0	0
3,4-Dihydroxymandelaldehyde	0	0	0	0
L-2-Aminoadipate	0	0	1	0
Tyramine	0	0	1	0
5-Hydroxykynurenamine	0	0	0	0
Aldehyde	0	0	0	0
cis-3-Chloroallyl_aldehyde	0	0	0	0
trans-3-Chloroallyl_aldehyde	0	0	0	0
4-Aminobutyraldehyde	0	0	0	0
2-Oxobutanoate	0	0	0	1
UDP-N-acetyl-D-galactosamine	0	0	0	0
2'''-N-Acetyl-6'''-deamino-6'''-hydroxyneomycin_C	0	0	0	0
2'-N-Acetylparomamine	0	0	0	0
4-Hydroxybutanoic_acid	0	0	0	0
Ecdysone	0	0	0	0
N2-Acetyl-L-lysine	0	0	0	0
N-Acetyl-D-glucosamine	1	0	1	1
3-Oxoadipyl-CoA	0	1	0	0
3-Oxo-OPC4-CoA	0	1	0	0
3-Oxo-OPC6-CoA	0	1	0	0
3-Oxo-OPC8-CoA	0	1	0	0
5-Methyl-3-oxo-4-hexenoyl-CoA	0	1	0	0
_LPR_S_RPR_-Methylmalonate_semialdehyde	0	0	0	0
3-Aminopropanal	1	1	1	1
4-Acetamidobutanoate	0	0	0	0
4-Trimethylammoniobutanal	0	0	0	0
4-Trimethylammoniobutanoate	0	0	0	0
5-Hydroxyindoleacetate	0	0	0	0
Chloroacetic_acid	0	0	0	0
cis-3-Chloroacrylic_acid	0	0	0	0
Fatty_acid	0	0	0	0
Imidazole-4-acetaldehyde	0	0	0	0
Imidazole-4-acetate	0	0	0	0
Methylmalonate	0	0	0	0
Perillyl_aldehyde	0	0	0	0
Propynoate	0	0	0	0
trans-3-Chloroacrylic_acid	0	0	0	0
2,5-Dioxopentanoate	0	0	0	0
beta-Alanine	0	1	0	0
4-Methylthio-2-oxobutanoic_acid	0	0	0	0
Tryptamine	0	0	0	0
Dihydrolipoylprotein	0	0	0	1
Lipoylprotein	0	0	0	1
Benzoyl_acetyl-CoA	0	0	0	0
1-Naphthaldehyde	0	0	0	0
2-Naphthaldehyde	0	0	0	0
4-Phospho-L-aspartate	0	1	0	1
Glycolate	0	0	0	0
UDP-3-O-_LPR_3-hydroxytetradecanoyl_RPR_-D-glucosamine	0	0	0	0
beta-D-Glucose	0	0	0	0
Mercaptopyruvate	0	0	0	0
4,6-Dideoxy-4-oxo-dTDP-D-glucose	0	1	0	1
D-Glucose_6-phosphate	0	0	0	1
26-Hydroxyecdysone	0	0	0	0
2-Hydroxylamino-4,6-dinitrotoluene	0	0	0	0
4-Hydroxylamino-2,6-dinitrotoluene	0	0	0	0
Bacteriochlorophyllide_a	0	0	0	0
Bilirubin_beta-diglucuronide	0	0	0	0
CDP-3,6-dideoxy-D-glucose	0	0	0	0
D-Urobilinogen	0	0	0	0
Tetracenomycin_C	0	0	0	0
Trinitrotoluene	0	0	0	0
4-Hydroxybenzoate	0	1	0	1
_LPR_2E_RPR_-5-Methylhexa-2,4-dienoyl-CoA	0	0	1	0
2-Methylprop-2-enoyl-CoA	0	0	1	0
2-trans-Dodecenoyl-CoA	0	0	1	0
5-Carboxy-2-pentenoyl-CoA	0	0	1	0
Crotonoyl-CoA	0	0	1	0
trans-Dec-2-enoyl-CoA	0	0	1	0
trans-Hexadec-2-enoyl-CoA	0	0	1	0
trans-Oct-2-enoyl-CoA	0	0	1	0
trans-Tetradec-2-enoyl-CoA	0	0	1	0
_LPR_S_RPR_-3-Hydroxyisobutyryl-CoA	0	0	0	0
2-Methylbut-2-enoyl-CoA	0	0	0	0
3-Hydroxy-2,6-dimethyl-5-methylene-heptanoyl-CoA	0	0	0	0
trans-2-Enoyl-OPC4-CoA	0	0	0	0
trans-2-Enoyl-OPC6-CoA	0	0	0	0
trans-2-Enoyl-OPC8-CoA	0	0	0	0
delta-_LPR_L-2-Aminoadipyl_RPR_-L-cysteinyl-D-valine	0	0	0	1
Indole	0	0	0	1
_LPR_2-Naphthyl_RPR_methanol	0	0	0	0
1-Hydroxymethylnaphthalene	0	0	0	0
2-Phenyl-1,3-propanediol_monocarbamate	0	0	0	0
3-Carbamoyl-2-phenylpropionaldehyde	0	0	0	0
4-Hydroxy-5-phenyltetrahydro-1,3-oxazin-2-one	0	0	0	0
5-Phenyl-1,3-oxazinane-2,4-dione	0	0	0	0
Alcophosphamide	0	0	0	0
Aldophosphamide	0	0	0	0
Betaine_aldehyde	0	0	0	0
Chloral_hydrate	0	0	0	0
Choline	0	0	0	0
cis-3-Chloro-2-propene-1-ol	0	0	0	0
trans-3-Chloro-2-propene-1-ol	0	0	0	0
Erythromycin_D	0	0	0	0
Perillyl-CoA	0	0	0	0
Acyl-carrier_protein	0	0	0	0
3-Phosphonopyruvate	1	0	0	0
4-Hydroxyphenylacetyl-CoA	0	0	0	0
Isochorismate	0	0	0	0
L-Citrulline	0	0	0	0
2-Propynal	0	0	0	0
Carbamoyl_phosphate	0	0	0	0
_LPR_S_RPR_-2-Aceto-2-hydroxybutanoate	1	1	1	1
_LPR_S_RPR_-2-Acetolactate	1	1	1	1
2-Acetolactate	1	1	1	1
ADP-glucose	1	0	1	0
Homogentisate	0	0	0	0
L-Valine	0	1	0	1
Avermectin_A1a_aglycone	0	0	0	0
Avermectin_A1b_aglycone	0	0	0	0
Avermectin_A2a_aglycone	0	0	0	0
Avermectin_A2b_aglycone	0	0	0	0
dTDP-D-desosamine	0	0	0	0
Premithramycin_A3	0	0	0	0
Premithramycinone	0	0	0	0
dTDP-6-deoxy-L-mannose	0	0	0	0
3-Oxostearoyl-CoA	0	0	0	0
Nonaketamide	0	0	0	0
2-Deoxy-scyllo-inosamine	0	0	0	0
2-Oxo-10-methylthiodecanoic_acid	0	0	0	0
2-Oxo-5-methylthiopentanoic_acid	0	0	0	0
2-Oxo-6-methylthiohexanoic_acid	0	0	0	0
2-Oxo-7-methylthioheptanoic_acid	0	0	0	0
2-Oxo-8-methylthiooctanoic_acid	0	0	0	0
2-Oxo-9-methylthiononanoic_acid	0	0	0	0
3-Amino-2,3-dideoxy-scyllo-inosose	0	0	0	0
Adipyl-CoA	0	0	0	0
Citronellyl-CoA	0	0	0	0
Chrysanthemin	0	0	0	0
Delphinidin_3-O-glucoside	0	0	0	0
Cyanidin_3-O-_LPR_6-O-malonyl-beta-D-glucoside_RPR_	0	0	0	0
Cyanidin_3-O-_LPR_6-O-p-coumaroyl_RPR_glucoside-5-O-glucoside	0	0	0	0
Pelargonidin_3-O-_LPR_6-caffeoyl-beta-D-glucoside_RPR__5-O-beta-D-glucoside	0	0	0	0
Pelargonidin_3-O-glucoside	0	0	0	0
Di_LBK_3-deoxy-D-manno-octulosonyl_RBK_-lipid_IV_LPR_A_RPR_	0	0	0	0
Spermidine	0	0	0	0
Penicillin	1	0	1	0
Formaldehyde	0	0	0	0
dTDP-3-amino-3,4,6-trideoxy-D-glucose	0	0	0	0
dTDP-4-amino-2,3,4,6-tetradeoxy-D-glucose	0	0	0	0
dTDP-L-ristosamine	0	0	0	0
_LPR_2S,3S_RPR_-2,3-Dihydro-2,3-dihydroxybenzoate	0	0	0	0
S-Benzoate_coenzyme_A	0	0	0	0
Aklavinone	0	0	0	0
dTDP-L-mycarose	0	0	0	0
L-erythro-4-Hydroxyglutamate	0	0	0	0
S-Adenosyl-L-methionine	0	0	0	0
2-Octaprenyl-3-methyl-5-hydroxy-6-methoxy-1,4-benzoquinone	0	0	0	0
2-Polyprenyl-3-methyl-5-hydroxy-6-methoxy-1,4-benzoquinone	0	0	0	0
3-Demethylubiquinone-9	0	0	0	0
S-Adenosyl-L-homocysteine	0	0	0	0
Ubiquinone	0	0	0	0
Ubiquinone-8	0	0	0	0
Ubiquinone-9	0	0	0	0
7-Methyl-3-oxo-6-octenoyl-CoA	0	1	0	1
L-Threonine	0	0	0	1
CO2	0	0	0	0
6-Thioinosine-5'-monophosphate	0	1	1	0
alpha-Amino_acid	0	0	0	0
Penicilloic_acid	1	1	1	1
3-Sulfino-L-alanine	0	0	0	0
3-Sulfinylpyruvate	0	0	0	0
D-4-Hydroxy-2-oxoglutarate	0	0	0	0
Acetylhydrazine	1	0	0	0
N-Acetylisoniazid	1	0	0	0
3,5-Dibromo-4-hydroxybenzamide	0	0	0	0
3,5-Dibromo-4-hydroxybenzoate	0	0	0	0
6'''-Deamino-6'''-hydroxyneomycin_C	0	0	0	0
Cyclohexylamine	0	0	0	0
Glutathione	0	0	0	0
Glutathionylaminopropylcadaverine	0	0	0	0
Homotrypanothione	0	0	0	0
Isonicotinic_acid	0	0	0	0
N-Cyclohexylformamide	0	0	0	0
Paromamine	0	0	0	0
Trypanothione	0	0	0	0
UDP-3-O-_LPR_3-hydroxytetradecanoyl_RPR_-N-acetylglucosamine	0	0	0	0
Indole-3-acetaldehyde_oxime	0	0	0	0
O-Succinyl-L-homoserine	0	0	0	0
Shikimate	0	1	0	0
L-Histidine	0	1	1	1
1H-Imidazole-4-ethanamine	0	0	0	0
UDP-N-acetyl-D-mannosamine	0	0	0	0
_LPR_Hydroxymethylphenyl_RPR_succinyl-CoA	0	0	0	0
6-Hydroxyhexanoic_acid	0	0	0	0
N2-Acetyl-L-aminoadipate_semialdehyde	0	0	0	0
L-Galactose	0	0	0	1
Palmitoyl-CoA	0	0	0	0
1-Hydroxypyrene	0	0	0	0
1-Methoxypyrene	0	0	0	0
6-Methylpretetramide	0	0	0	0
Erythromycin_B	0	0	0	0
Feruloyl-CoA	0	0	0	0
dTDP-4-dehydro-6-deoxy-L-mannose	0	0	0	0
1-Amino-1-deoxy-scyllo-inositol	1	0	0	0
Isopenicillin_N	0	0	0	0
dTDP-3-methyl-4-oxo-2,6-dideoxy-L-glucose	0	0	0	0
Norgalanthamine	0	0	0	0
4-Aminobutyryl-_LBK_acp_RBK_	0	0	0	0
gamma-L-Glutamyl-_LBK_acp_RBK_	0	0	0	0
_LPR_3R_RPR_-3-Isopropenyl-6-oxoheptanoate	0	0	0	0
_LPR_3R_RPR_-3-Isopropenyl-6-oxoheptanoyl-CoA	0	0	0	0
_LPR_3S_RPR_-3-Isopropenyl-6-oxoheptanoate	0	0	0	0
_LPR_3S_RPR_-3-Isopropenyl-6-oxoheptanoyl-CoA	0	0	0	0
2,4-Dichlorobenzoate	0	0	0	0
2,4-Dichlorobenzoyl-CoA	0	0	0	0
4-Hydroxybutyryl-CoA	0	0	0	0
4-Hydroxyphenylacetate	0	0	0	0
8-_LBK__LPR_1R,2R_RPR_-3-Oxo-2-{_LPR_Z_RPR_-pent-2-enyl}cyclopentyl_RBK_octanoate	0	0	0	0
Adipate	0	0	0	0
Benzoyl_acetate	0	0	0	0
Cyclohexane-1-carboxylate	0	0	0	0
Cyclohexane-1-carboxyl-CoA	0	0	0	0
Cyclopropanecarboxylate	0	0	0	0
Cyclopropanecarboxyl-CoA	0	0	0	0
gamma-L-Glutamyl-4-aminobutyryl-_LBK_acp_RBK_	0	0	0	0
OPC8-CoA	0	0	0	0
Pseudoecgonine	0	0	0	0
Pseudoecgonyl-CoA	0	0	0	0
1-Phenanthrol	0	0	0	0
2-Hexaprenyl-3-methyl-6-methoxy-1,4-benzoquinone	0	0	0	0
2-Hexaprenyl-6-methoxy-1,4-benzoquinone	0	0	0	0
2-Octaprenyl-6-methoxyphenol	0	0	0	0
2-Polyprenyl-3-methyl-6-methoxy-1,4-benzoquinone	0	0	0	0
2-Polyprenyl-6-methoxy-1,4-benzoquinone	0	0	0	0
2-Polyprenyl-6-methoxyphenol	0	0	0	1
N1,N5,N10-Tri-_LPR_hydroxyferuloyl_RPR_-spermidine	0	0	0	0
N1,N5,N10-Tricaffeoyl_spermidine	0	0	0	0
N1,N5,N10-Triferuloyl_spermidine	0	0	0	0
3alpha,7alpha,12alpha,24-Tetrahydroxy-5beta-cholestanoyl-CoA	0	0	0	0
3alpha,7alpha,12alpha-Trihydroxy-5beta-24-oxocholestanoyl-CoA	0	0	0	0
3alpha,7alpha,24-Trihydroxy-5beta-cholestanoyl-CoA	0	0	0	0
3alpha,7alpha-Dihydroxy-5beta-24-oxocholestanoyl-CoA	0	0	0	0
p-Coumaroyl-CoA	0	0	0	0
2-Acyl-1-_LPR_1-alkenyl_RPR_-sn-glycero-3-phosphate	0	0	0	0
_LPR_R_RPR_-2,3-Dihydroxy-3-methylbutanoate	0	0	0	0
_LPR_R_RPR_-2,3-Dihydroxy-3-methylpentanoate	0	0	0	0
2,3-Dihydroxy-3-methylbutanoate	0	0	0	0
5-Hydroxykynurenine	0	0	0	0
D-Glucono-1,5-lactone	0	1	1	1
L-Arginine	1	1	0	1
Propanoate	0	0	0	0
2-Phosphoglycolate	1	1	1	1
Ribostamycin	0	0	0	0
Malonyl-CoA	0	0	0	0
Amaranthin	0	0	0	0
Betanin	0	0	0	0
Curcumin	0	0	0	0
Cyanidin_3-O-_LPR_6-O-p-coumaroyl_RPR_glucoside	0	0	0	0
Cyanin	0	0	0	0
Glycosyl-4,4'-diaponeurosporenoate	0	0	0	0
Pelargonidin_3-O-_LPR_6-caffeoyl-beta-D-glucoside_RPR_	0	0	0	0
Pelargonin	0	0	0	0
D-Glucose	0	0	0	0
_LBK_Dihydrolipoyllysine-residue_acetyltransferase_RBK__S-acetyldihydrolipoyllysine	1	0	1	1
L-Asparagine	0	0	0	1
_LPR_4R,5S_RPR_-4,5,6-Trihydroxy-2,3-dioxohexanoate	0	1	0	0
D-Gluconic_acid	0	1	0	0
Dehydroascorbate	0	1	0	0
epsilon-Caprolactone	0	1	0	0
3,4-Dihydroxy-L-phenylalanine	0	1	0	1
_LPR_-_RPR_-Norephedrine	0	0	0	0
_LPR_plus_RPR_-Pseudoephedrine	0	0	0	0
_LPR_R_RPR_-Reticuline	0	0	0	0
_LPR_S_RPR_-Corytuberine	0	0	0	0
1,6-Dimethoxypyrene	0	0	0	0
1-_LPR_3,4-Dihydroxyphenyl_RPR_-1-decene-3,5-dione	0	0	0	0
13-Deoxycarminomycin	0	0	0	0
13-Deoxydaunorubicin	0	0	0	0
1-Dehydro-_LBK_6_RBK_-gingerdione	0	0	0	0
1-Hydroxy-6-methoxypyrene	0	0	0	0
1-Methoxyphenanthrene	0	0	0	0
2,3-Dimethyl-5-phytylquinol	0	0	0	0
2-_LPR_Methylthio_RPR_ethanesulfonate	0	0	0	0
2-Octaprenyl-6-hydroxyphenol	0	0	0	0
2-Polyprenyl-6-hydroxyphenol	0	0	0	0
3,4,3',4'-Tetrahydrospirilloxanthin	0	0	0	0
3,4-Dehydrorhodopin	0	0	0	0
3,4-Dihydroanhydrorhodovibrin	0	0	0	0
3',4'-Dihydrorhodovibrin	0	0	0	0
3,4-Dihydrospheroidene	0	0	0	0
3-Methoxyanthranilate	0	0	0	0
4-Aminoanhydrochlortetracycline	0	0	0	0
4-Amino-anhydrotetracycline	0	0	0	0
4-Demethylpremithramycinone	0	0	0	0
4'-O-Methylnorbelladine	0	0	0	0
5-Methoxytryptamine	0	0	0	0
5-Methyl-5,6,7,8-tetrahydromethanopterin	0	0	0	0
8-Methoxykynurenate	0	0	0	0
Aklanonic_acid	0	0	0	0
Aklanonic_acid_methyl_ester	0	0	0	0
Anhydrochlortetracycline	0	0	0	0
Anhydrorhodovibrin	0	0	0	0
Anhydrotetracycline	0	0	0	0
Carminomycin	0	0	0	0
Chloroxanthin	0	0	0	0
Corrinoid	0	0	0	0
Cyanidin-3-_LPR_p-coumaroyl_RPR_-rutinoside-5-glucoside	0	0	0	0
Daunorubicin	0	0	0	0
D-Cathine	0	0	0	0
Delphinidin-3-_LPR_p-coumaroyl_RPR_-rutinoside-5-glucoside	0	0	0	0
Demethylspheroidene	0	0	0	0
Desmethylxanthohumol	0	0	0	0
DIMBOA-glucoside	0	0	0	0
dTDP-4-oxo-2,6-dideoxy-L-mannose	0	0	0	0
dTDP-D-forosamine	0	0	0	0
dTDP-L-megosamine	0	0	0	0
Ephedrine	0	0	0	0
Floramultine	0	0	0	0
Galanthamine	0	0	0	0
Hordenine	0	0	0	0
Hydroxyspirilloxanthin	0	0	0	0
Isoandrocymbine	0	0	0	0
Juvenile_hormone_III	0	0	0	0
Juvenile_hormone_III_acid	0	0	0	0
Kreysigine	0	0	0	0
Laudanine	0	0	0	0
Magnoflorine	0	0	0	0
Malvidin-3-_LPR_p-coumaroyl_RPR_-rutinoside-5-glucoside	0	0	0	0
Methylcorrinoid	0	0	0	0
N_LPR_pi_RPR_-Methyl-L-histidine	0	0	0	0
N1,N5-Tri-di_LPR_hydroxyferuloyl_RPR_-N10-sinapoyl-spermidine	0	0	0	0
N-Methyltyramine	0	0	0	0
Nogalonic_acid	0	0	0	0
Nogalonic_acid_methyl_ester	0	0	0	0
Norbelladine	0	0	0	0
O-Methylandrocymbine	0	0	0	0
Peonidin-3-_LPR_p-coumaroyl_RPR_-rutinoside-5-glucoside	0	0	0	0
Phylloquinone	0	0	0	0
Plastoquinone-9	0	0	0	0
Premithramycin_A3'	0	0	0	0
Pretetramid	0	0	0	0
Rhodopin	0	0	0	0
Spheroidene	0	0	0	0
Spirilloxanthin	0	0	0	0
Tetracenomycin_E	0	0	0	0
TRIBOA-glucoside	0	0	0	0
Trimethylamine	0	0	0	0
Xanthohumol	0	0	0	0
Xanthurenic_acid	0	0	0	0
myo-Inositol	0	0	0	0
Glyoxylate	0	0	0	0
2,4,6/3,5-Pentahydroxycyclohexanone	0	0	0	0
L-Histidinol_phosphate	0	0	0	0
3'-N-Debenzoyltaxol	0	0	0	0
_LPR_R_RPR_-Phenyllactyl-CoA	0	0	0	0
1-_LPR_1-Alkenyl_RPR_-sn-glycero-3-phosphate	0	0	0	0
1-Acylglycerophosphoinositol	0	0	0	0
1-Acyl-sn-glycero-3-phosphoglycerol	0	0	0	0
1-Acyl-sn-glycero-3-phosphoserine	0	0	0	0
1-Alkyl-sn-glycero-3-phosphate	0	0	0	0
1-Phosphatidyl-D-myo-inositol	0	0	0	0
2,6-Dimethyl-5-methylene-3-oxo-heptanoyl-CoA	0	0	0	0
2-Acyl-1-alkyl-sn-glycero-3-phosphate	0	0	0	0
2-Naphthoyl-CoA	0	0	0	0
3,5,7,9,11,13,15,17,19-Nonaoxo-docosanoyl-_LBK_acp_RBK_	0	0	0	0
3,5,7,9,11,13,15,17,19-Nonaoxo-eicosanoyl-_LBK_acp_RBK_	0	0	0	0
3,5,7,9,11,13,15,17,19-Nonaoxo-henicosanoyl-_LBK_acp_RBK_	0	0	0	0
3,5,7,9,11,13,15-Heptaoxo-hexadecanoyl-_LBK_acp_RBK_	0	0	0	0
3,5,7,9,11,13,15-Heptaoxo-octadecanoyl-_LBK_acp_RBK_	0	0	0	0
3-Hydroxy-5-oxohexanoyl-CoA	0	0	0	0
3-Isopropylbut-3-enoyl-CoA	0	0	0	0
3-Oxopimeloyl-CoA	0	0	0	0
4-_LPR_beta-Acetylaminoethyl_RPR_imidazole	0	0	0	0
4'''-Demalonylsalvianin	0	0	0	0
Albireodelphin	0	0	0	0
Bisdemethoxycurcumin	0	0	0	0
Cardiolipin	0	0	0	0
Celosianin_II	0	0	0	0
Cocaine	0	0	0	0
Cyanidin_3-_LPR_6-p-caffeoyl_RPR_glucoside	0	0	0	0
Cyanidin_3-O-3'',6''-O-dimalonylglucoside	0	0	0	0
Delphinidin_3-_LPR_6-p-coumaroyl_RPR_glucoside	0	0	0	0
Delphinidin_3-O-_LPR_6-caffeoyl-beta-D-glucoside_RPR_	0	0	0	0
Delphinidin_3-O-_LPR_6-O-malonyl-beta-D-glucoside_RPR_	0	0	0	0
Delphinidin_3-O-3'',6''-O-dimalonylglucoside	0	0	0	0
Demethoxycurcumin	0	0	0	0
Di_LBK_3-deoxy-D-manno-octulosonyl_RBK_-lipid_A	0	0	0	0
Dodecanoyl-_LBK_acyl-carrier_protein_RBK_	0	0	0	0
Ecgonine_methyl_ester	0	0	0	0
Feruloylputrescine	0	0	0	0
Gentiodelphin	0	0	0	0
Lampranthin_II	0	0	0	0
Littorine	0	0	0	0
Malonamoyl-CoA	0	0	0	0
Monolysocardiolipin	0	0	0	0
Naphthyl-2-oxomethyl-succinyl-CoA	0	0	0	0
Paclitaxel	0	0	0	0
p-Coumaroylputrescine	0	0	0	0
Pelargonidin_3-_LPR_6-p-coumaroyl_RPR_glucoside	0	0	0	0
Pelargonidin_3-O-_LPR_6-O-malonyl-beta-D-glucoside_RPR_	0	0	0	0
Pelargonidin_3-O-3'',6''-O-dimalonylglucoside	0	0	0	0
Phosphatidylglycerol	0	0	0	0
Phosphatidylserine	0	0	0	0
p-Hydroxyphenylacetylglycine	0	0	0	0
Salvianin	0	0	0	0
Staphyloxanthin	0	0	0	0
Tetradecanoyl-_LBK_acp_RBK_	0	0	0	0
Tropine	0	0	0	0
UDP-2,3-bis_LPR_3-hydroxytetradecanoyl_RPR_glucosamine	0	0	0	0
N-_LPR_L-Arginino_RPR_succinate	1	1	1	1
NADPplus	0	0	0	0
2-Dehydro-3-deoxy-D-xylonate	0	0	0	0
2-Hydroxycyclohexane-1-carboxyl-CoA	0	0	0	0
3-Hydroxyoctadecanoyl-CoA	0	0	0	0
7,9,12-Octaketide_intermediate_2	0	0	0	0
C-9_Reduced_nonaketamide	0	0	0	0
CDP-abequose	0	0	0	0
2-Deoxystreptamine	0	0	0	0
Dihomomethionine	0	0	0	0
Hexahomomethionine	0	0	0	0
Homomethionine	0	0	0	0
Pentahomomethionine	0	0	0	0
Tetrahomomethionine	0	0	0	0
Trihomomethionine	0	0	0	0
Dehydroalanine	0	0	0	1
Neamine	0	0	0	0
Uroporphyrinogen_III	0	1	0	1
Precorrin_2	0	1	0	0
Zeaxanthin	0	0	0	0
Erythronolide_B	0	0	0	0
3-Hydroxy-3-_LPR_4-methylpent-3-en-1-yl_RPR_glutaryl-CoA	0	1	0	0
2-Succinylbenzoate	1	0	1	1
2-Succinylbenzoyl-CoA	1	0	1	1
AMP	0	0	0	0
CMP	0	0	0	0
Cytidine	0	0	0	0
dCMP	0	0	0	0
Deoxycytidine	0	0	0	0
dTMP	0	0	0	0
dUMP	0	0	0	0
Nicotinamide_D-ribonucleotide	0	0	0	0
Thymidine	0	0	0	0
UMP	0	0	0	0
Uridine	0	0	0	0
Adipate_semialdehyde	0	1	0	0
2-Amino-3-phosphonopropanoate	0	0	0	0
2-Deoxy-scyllo-inosose	0	0	0	0
4-_LPR_2-Amino-5-hydroxyphenyl_RPR_-2,4-dioxobutanoate	0	0	0	0
6-Aminohexanoate	0	0	0	0
6'-Dehydro-6'-oxoparomamine	0	0	0	0
D-Cathinone	0	0	0	0
dTDP-2,6-dideoxy-L-erythro-hexos-3-ulose	0	0	0	0
dTDP-3-oxo-4,6-dideoxy-D-glucose	0	0	0	0
dTDP-4-oxo-2,3,6-trideoxy-D-glucose	0	0	0	0
Methylselenopyruvate	0	0	0	0
N6-Acetyl-LL-2,6-diaminoheptanedioate	0	0	0	0
N-Acetyl-L-2-amino-6-oxopimelate	0	0	0	0
Pyruvophenone	0	0	0	0
Se-Methyl-L-selenocysteine	0	0	0	0
epsilon-Rhodomycinone	0	0	0	0
Premithramycin_B	0	0	0	0
Naringenin_chalcone	0	0	0	0
22alpha-Hydroxy-campest-4-en-3-one	0	0	0	0
_LPR_4Z,7Z,10Z,13Z,16Z,19Z_RPR_-Docosahexaenoyl-CoA	0	0	0	0
_LPR_4Z,7Z,10Z,13Z,16Z_RPR_-Docosapentaenoyl-CoA	0	0	0	0
_LPR_6Z,9Z,12Z,15Z,18Z,21Z_RPR_-3-Oxotetracosahexa-6,9,12,15,18,21-enoyl-CoA	0	0	0	0
_LPR_6Z,9Z,12Z,15Z,18Z_RPR_-3-Oxotetracosapenta-6,9,12,15,18-enoyl-CoA	0	0	0	0
_LPR_plus_RPR_-7-Isojasmonic_acid_CoA	0	0	0	0
OPC4-CoA	0	0	0	0
OPC6-CoA	0	0	0	0
5-Methylhex-4-enoyl-CoA	0	0	0	0
Decanoyl-CoA	0	0	0	0
Lauroyl-CoA	0	0	0	0
Octanoyl-CoA	0	0	0	0
Tetradecanoyl-CoA	0	0	0	0
1-_LPR_4'-Hydroxyphenyl_RPR_ethanol	0	0	0	0
2-Methylpropanoyl-CoA	0	0	0	0
_LPR_R_RPR_-Chiral_alcohol	0	0	0	0
_LPR_S_RPR_-Chiral_alcohol	0	0	0	0
10-Hydroxygeraniol	0	0	0	0
10-Oxogeranial	0	0	0	0
11-Dehydrocorticosterone	0	0	0	0
2,4,5-Trihydroxytoluene	0	0	0	0
2-Ketocyclohexane-1-carboxyl-CoA	0	0	0	0
2-Methyl-3-hydroxy-5-formylpyridine-4-carboxylate	0	0	0	0
3-_LPR_2'-Methylthio_RPR_ethylmalic_acid	0	0	0	0
3-_LPR_3'-Methylthio_RPR_propylmalic_acid	0	0	0	0
3-_LPR_4'-Methylthio_RPR_butylmalic_acid	0	0	0	0
3-_LPR_5'-Methylthio_RPR_pentylmalic_acid	0	0	0	0
3-_LPR_6'-Methylthio_RPR_hexylmalic_acid	0	0	0	0
3-_LPR_7'-Methylthio_RPR_heptylmalic_acid	0	0	0	0
3-Dehydroecdysone	0	0	0	0
3-Epiecdysone	0	0	0	0
4'-Hydroxyacetophenone	0	0	0	0
4-Pyridoxate	0	0	0	0
6-Hydroxycyclohex-1-enecarbonyl-CoA	0	0	0	0
7,9,12-Octaketide_intermediate_1	0	0	0	0
Aklaviketone	0	0	0	0
Auramycinone	0	0	0	0
Auraviketone	0	0	0	0
CDP-4-dehydro-3,6-dideoxy-D-glucose_epimer	0	0	0	0
CDP-ascarylose	0	0	0	0
Corticosterone	0	0	0	0
Cortisol	0	0	0	0
Cortisone	0	0	0	0
Ethylene_oxide	0	0	0	0
Hplus	0	0	0	0
Hydroxyacetone	0	0	0	0
N-Demethylnarwedine	0	0	0	0
Nogalaviketone	0	0	0	0
Nogalavinone	0	0	0	0
Octaketide_bicyclic_intermediate	0	0	0	0
Succinate_semialdehyde	0	0	0	0
UDP-4-dehydro-6-deoxy-D-glucose	0	0	0	0
UDP-D-galacturonate	0	0	0	0
UDP-L-rhamnose	0	0	0	0
UDP-N-acetyl-D-mannosaminouronate	0	0	0	0
5,10-Methylenetetrahydromethanopterin	0	0	0	1
5-Hydroxyconiferyl_alcohol	0	0	0	0
Coniferyl_alcohol	0	0	0	0
Selenohomocysteine	0	0	1	0
Chlorophyllide	1	0	0	0
Adenosine	0	0	0	0
Deoxyuridine	0	0	0	0
Guanosine	0	0	0	0
Inosine	0	0	0	0
N-Ribosylnicotinamide	0	0	0	0
3-Hydroxykynurenamine	0	0	0	0
Cinnavalininate	0	0	0	1
1,4-beta-D-Mannan	0	0	0	0
100-1	0	0	0	0
2-Carboxy-2,3-dihydro-5,6-dihydroxyindole	0	0	0	0
3-D-Glucosyl-1,2-diacylglycerol	0	0	0	0
4,4'-Diaponeurosporenic_acid	0	0	0	0
4-Hydroxyphenylethanol	0	0	0	0
Aclacinomycin_S	0	0	0	0
Avermectin_A1a	0	0	0	0
Avermectin_A1b	0	0	0	0
Avermectin_A2a	0	0	0	0
Avermectin_A2b	0	0	0	0
Avermectin_B1a	0	0	0	0
Avermectin_B1b	0	0	0	0
Avermectin_B2a	0	0	0	0
Avermectin_B2b	0	0	0	0
beta-D-Galactosyl-1,4-beta-D-glucosylceramide	0	0	0	0
Betanidin	0	0	0	0
C1'-C9-Glycosylated_UWM6	0	0	0	0
Curcumin_diglucoside	0	0	0	0
Cyanidin	0	0	0	0
Cyanidin_3-O-rutinoside	0	0	0	0
Cyanidin_3-O-sophoroside	0	0	0	0
Cyanidin-3-O-_LPR_6''-O-malonyl-2''-O-glucuronyl_RPR_glucoside	0	0	0	0
cyclo-Dopa-glucuronylglucoside	0	0	0	0
Delphin	0	0	0	0
Delphinidin_3-O-_LPR_6''-O-malonyl_RPR_-beta-glucoside-3'-O-beta-glucoside	0	0	0	0
Delphinidin_3-O-sophoroside	0	0	0	0
Demethyllactenocin	0	0	0	0
Demethylmacrocin	0	0	0	0
Digalactosylceramide	0	0	0	0
Diglucosyl-diacylglycerol	0	0	0	0
Dihydrozeatin	0	0	0	0
Dihydrozeatin-O-glucoside	0	0	0	0
dTDP-L-oleandrose	0	0	0	0
Galactan	0	0	0	0
Galactosylceramide	0	0	0	0
Glucosylceramide	0	0	0	0
Gomphrenin-I	0	0	0	0
Jadomycin_A	0	0	0	0
Jadomycin_B	0	0	0	0
Mannan	0	0	0	0
Pelargonidin_3-O-sophoroside	0	0	0	0
Phlorizin_chalcone	0	0	0	0
Premithramycin_A2'	0	0	0	0
Rhodomycin_D	0	0	0	0
Salidroside	0	0	0	0
Ternatin_C5	0	0	0	0
trans-Zeatin-7-beta-D-glucoside	0	0	0	0
Tulipanin	0	0	0	0
Urdamycin_A	0	0	0	0
Urdamycin_B	0	0	0	0
Urdamycin_G	0	0	0	0
UWM6	0	0	0	0
Zeatin	0	0	0	0
Zeaxanthin_diglucoside	0	0	0	0
2,3,2'3'-Tetrakis_LPR_3-hydroxytetradecanoyl_RPR_-D-glucosaminyl-1,6-beta-D-glucosamine_1,4'-bisphosphate	0	0	0	0
3'-Amino-3'-deoxy-AMP	0	0	0	0
3'-Keto-3'-deoxy-AMP	0	0	0	0
CMP-3-deoxy-D-manno-octulosonate	0	0	0	0
N-Acetyl-N6,N6,O-tridemethylpuromycin-5'-phosphate	0	0	0	0
N-Acetyl-O-demethylpuromycin-5'-phosphate	0	0	0	0
2-Phenylacetamide	0	0	0	0
4-Coumaryl_alcohol	0	0	0	0
5-Hydroxy-guaiacyl_lignin	0	0	0	0
Guaiacyl_lignin	0	0	0	0
p-Hydroxyphenyl_lignin	0	0	0	0
Sinapyl_alcohol	0	0	0	0
Syringyl_lignin	0	0	0	0
1-_LPR_5-Phospho-D-ribosyl_RPR_-ATP	0	0	0	0
6-Mercaptopurine	0	0	0	0
6-Methylmercaptopurine	0	0	0	0
6-Methylthiopurine_5'-monophosphate_ribonucleotide	0	0	0	0
6-Thioguanosine_monophosphate	0	0	0	0
Thioguanine	0	0	0	0
5-O-_LPR_1-Carboxyvinyl_RPR_-3-phosphoshikimate	0	1	0	1
Naphthyl-2-methylene-succinyl-CoA	0	0	0	1
4-Coumarate	0	0	0	0
1,2-Bis_LPR_4-hydroxyphenyl_RPR_-2-propanol	0	0	0	0
22alpha-Hydroxy-5alpha-campestan-3-one	0	0	0	0
Campest-4-en-3-one	0	0	0	0
5alpha-Campestan-3-one	0	0	0	0
N-Acetyl-L-glutamate_5-semialdehyde	0	1	1	0
Geranoyl-CoA	0	0	0	1
Shikimate_3-phosphate	0	0	0	0
3,4-Dihydroxyphenylacetaldehyde	1	1	1	1
4-Hydroxyphenylacetaldehyde	1	1	1	1
Aminoacetone	1	1	1	1
3-Methoxy-4-hydroxyphenylacetaldehyde	0	0	0	0
3-Methoxy-4-hydroxyphenylglycolaldehyde	0	0	0	0
3-Methoxytyramine	0	0	0	0
4,6-Dihydroxyquinoline	0	0	0	0
4,8-Dihydroxyquinoline	0	0	0	0
Amine	0	0	0	0
Citalopram	0	0	0	0
Citalopram_aldehyde	0	0	0	0
Demethylcitalopram	0	0	0	0
Didemethylcitalopram	0	0	0	0
L-Adrenaline	0	0	0	0
L-Metanephrine	0	0	0	0
L-Noradrenaline	0	0	0	0
L-Normetanephrine	0	0	0	0
Methylimidazole_acetaldehyde	0	0	0	0
N-Acetylputrescine	0	0	0	0
N-Methylhistamine	0	0	0	0
Dihydrokaempferol	0	0	0	0
Dihydromyricetin	0	0	0	0
Eriodictyol	0	0	0	1
Fustin	0	0	0	0
Garbanzol	0	0	0	0
Naringenin	0	0	0	1
Taxifolin	0	0	0	0
4-Hydroxybenzoyl-CoA	0	0	0	1
N-Acetyl-D-mannosamine	1	0	1	0
Dopamine_quinone	0	0	1	1
Dopaxanthin	0	0	1	1
Dopaxanthin_quinone	0	0	1	1
5''-Phosphoribostamycin	0	0	0	0
Cellobiose	0	0	0	0
Cellulose	0	0	0	0
cis-2-Hydroxycinnamate	0	0	0	0
cis-beta-D-Glucosyl-2-hydroxycinnamate	0	0	0	0
Cyanoglycoside	0	0	0	0
D-Glucoside	0	0	0	0
6-Thioxanthine_5'-monophosphate	0	0	0	1
6-Ketoxycyclohex-1-ene-1-carboxyl-CoA	0	0	0	0
1-Deoxy-D-xylulose_5-phosphate	0	0	0	0
Magnesium_protoporphyrin	1	1	1	1
2-_LPR_Formamido_RPR_-N1-_LPR_5'-phosphoribosyl_RPR_acetamidine	0	0	0	0
Aminoimidazole_ribotide	0	0	0	0
3-Hydroxypimeloyl-CoA	0	0	0	0
4-Methylene-2-oxoglutarate	0	0	0	0
Penicillin_N	0	0	0	0
5-Deoxyleucopelargonidin	0	0	0	0
Apiforol	0	0	0	0
cis-3,4-Leucopelargonidin	0	0	0	0
Fisetinidol-4beta-ol	0	0	0	0
Leucocyanidin	0	0	0	0
Leucodelphinidin	0	0	0	0
Luteoforol	0	0	0	0
N-Acetyl-alpha-D-glucosamine_1-phosphate	0	0	0	0
_LPR_S_RPR_-3-Hydroxy-3-methylglutaryl-CoA	1	0	0	0

## Sheet: Table D
List of High-weight SVM Features for Transportomic Model Type and Each Rhizosphere Ecological Niche
Proposed Transported Ligand	Biocontrol	Biofilm	Plant Disease	Plant Growth
2-AMINOETHYLPHOSPHONATE	0	1	0	0
2-O-A-MANNOSYL-D-GLYCERATE	1	1	1	1
3-HYDROXYPHENYLPROPIONIC	1	1	1	1
3-PHENYLPROPIONI	0	0	0	0
4-HYDROXYBENZOATE	0	0	0	0
4-HYDROXYPHENYLACETATE	0	0	0	0
ACORBATE	0	0	0	0
ADENINE	0	0	0	0
ALPHA-KETOGLUTARAT	0	0	0	0
AMINO_ACID	0	0	0	0
ARABINOSE	0	0	1	0
ARBUTIN	0	0	0	0
ARSENIC	0	1	0	0
ARSENITE	0	0	1	0
BENZOATE	0	0	0	0
BETA-GLUCOSIDE	0	0	0	0
BETAINE	0	0	0	0
BICARBONATE	0	0	0	0
BICYCLOMYCIN	0	0	0	0
BIOTIN	0	0	0	0
C4-DICARBOXYLATE	0	0	0	1
CADAVERINE	0	0	1	0
CALCIUM_CATION	0	0	0	1
CATION	1	1	1	1
CCITRATE	0	0	0	0
CELLOBIOSE	0	0	0	0
CHLORAMPHENICOL	0	0	0	0
CHLOROPHYLL	0	0	0	0
CHOLINE	0	0	0	0
CHROMATE	0	0	0	0
COBALT_ION	0	0	0	0
COBAMIDE_COENZYM	1	0	0	0
COBAMIDE_COENZYME	0	0	1	0
COLICIN	0	0	0	0
COPPER	0	0	0	0
CYANATE	0	1	0	0
CYTOSINE	0	0	0	0
D-ALANINE	0	0	0	0
DEHYDROSHIKIMATE	0	0	0	0
D-GLUCOSAMINE	0	0	0	0
DICARBOXYLIC_ACID	0	0	0	0
DIMETHYL_SULFOXIDE	0	0	0	1
DIPEPTIDE	0	0	0	0
DRUG_TRANSPORTERS	0	0	0	0
D-SERINE	0	0	0	0
FE2+	0	0	0	0
FE3+	0	0	0	0
FORMATE	0	0	0	0
FOSMIDPMYCIN	0	0	0	0
FRUCTOSE	0	0	0	0
GALACTITOL	0	0	0	0
GALACTONATE	0	0	0	0
GLUCARATE	0	0	0	0
GLUCITOL	0	0	0	0
GLUCONATE	0	0	0	0
GLUCOSE	0	0	0	0
GLUTAMATE	0	0	0	0
GLUTATHIONE	0	0	0	1
GLYCEROL-3-PHOSPHATE	0	1	0	1
GLYCINE	0	0	0	0
GLYCNE	0	0	0	0
GUANINE	0	0	0	0
HEME	0	0	0	0
HEMOLYSIN	0	0	0	0
HEXOSE_PHOSPHATE	0	0	0	1
HEXURONATE	0	0	0	0
HOMOSERINE	0	0	0	0
INOSITOL_	0	0	0	0
IRON	0	0	0	0
ISOPROPYL-BETA-D-THIOGALACTOPYRANOSIDE	0	0	0	0
L_PHENYALANINE	0	0	0	0
LACTATE	0	0	0	0
LACTOSE	0	0	0	0
L-ALANINE	0	0	0	0
L-AMINO_ACID	0	0	0	0
L-ARABINOSE	0	0	0	0
L-ARGININE	0	0	0	0
L-ASPARAGINE	0	0	0	0
L-ASPARTATE	0	0	0	0
L-CYSTEINE	0	0	0	0
L-CYSTINE	0	0	0	0
L-FUCOSE	0	0	0	0
L-GLUTAMATE	0	0	0	0
L-GLUTAMINE	0	0	0	0
L-HISTIDINE	0	0	0	0
LIPOOLIGOSACCHARIDE	0	0	0	0
LIPOPOLYSACCHARIDE	0	0	1	0
LIPOPROTEIN	0	0	0	0
L-ISOEUCINE	0	0	0	0
L-LEUCINE	0	0	0	0
L-LYSINE	0	0	0	0
L-METHIONINE	0	0	0	0
LONG-CHAIN_FATTY_ACID	0	0	0	0
L-ORNITHINE	0	0	0	0
L-PHENYLALANINE	0	0	0	0
L-PROLINE	0	0	0	0
L-RHAMNOSE	0	1	0	0
L-SERINE	0	0	0	0
L-THEONINE	0	0	0	0
L-THREONINE	0	0	0	0
L-TRYPTOPHAN	0	0	0	0
L-TYROSINE	0	0	0	0
L-TYROSOME	1	0	1	0
L-VALINE	0	0	0	0
LYSOPHOSPHOLIPID	0	0	0	0
MACROLIDE	0	0	0	1
MAGNESIUM_CATION	0	1	0	1
MALONATE	0	0	0	1
MALTODEXTRIN	0	0	0	0
MALTOSE	0	0	0	0
MANGANESE	0	1	0	0
MANGENESE	0	0	0	0
MANNITOL	0	0	0	0
MANNOSE	0	0	0	1
METHIONINE	0	0	0	0
METHYL_VIOLOGEN	0	0	0	0
METHYLENOMYCIN	0	1	0	0
METHYL-GALACTOSIDE	0	0	0	0
MG2+	0	0	0	0
MICROCIN	0	0	0	0
MINERAL_AND_ORGANIC_ION_TRANSPORTERS	0	0	0	0
MOLYBDATE	0	0	0	0
MONOSACCHARIDE_TRANSPORTERS	1	0	0	0
N-ACETYLGLUCOSAMINE	0	0	0	0
NH4+	0	0	0	0
NICKEL	0	0	0	0
NICOTINAMIDE	0	0	0	0
NIRATE	0	1	0	0
NITATE	0	0	0	0
NITRITE	0	1	0	0
NUCLEOSIDE	0	0	0	0
OLIGOSACCHARIDE_AND_POLYOL_TRANSPORTERS	0	0	0	0
ORGANIC_ACID_TRANSPORTERS	0	0	0	0
ORTHOPHOSPHATE	0	0	0	0
OXALATE	0	0	0	0
PEPTIDE	0	0	0	0
PEPTIDOGLYCAN	0	0	0	0
PHOSPHONATE	0	0	0	0
POLYSACCHARIDE	0	0	0	0
POTASSIUM_CATION	0	0	0	0
PROLINE	0	0	0	0
PROTEIN_TRANSPORTERS	0	0	0	0
PUTRESCINE	0	0	0	0
RIBOSE	1	0	1	0
SALICIN	0	0	0	0
SHIKIMATE	0	0	0	0
SIDEROPHORE	0	0	0	0
SODIUM_CATION	0	0	0	0
SORBITOL	0	0	0	0
SPEMIDINE	0	0	0	0
SPERMIDINE	0	0	0	0
SUCROSE	0	0	0	1
SUGAR	0	0	0	0
SUGAR_PHOSPHATE	0	0	0	1
SUGAR_TRANSPORTERS	0	0	0	0
SULFATE	0	0	0	1
TARTRATE	0	0	0	0
TETRACYCLINE	0	0	0	0
THIAMINE	0	0	0	0
THIOSULFATE	0	0	0	0
THYMINE	0	0	0	0
TREHALOSE	0	0	0	0
TRICARBALLYLATE	0	0	0	0
TUNGSTATE	0	0	0	0
URACIL	0	0	0	0
UREA	0	0	0	0
XANTHINE	0	0	0	0
XYLOSE	0	0	0	0
ZINC_CATION	0	0	0	0
